# Supplementary material for: SYBA: Bayesian estimation of synthetic accessibility of organic compounds
Source: J Cheminform. 2020 May 20;12:35. doi: 10.1186/s13321-020-00439-2 (PMC7238540; doi:10.1186/s13321-020-00439-2)
Supplement: Supplementary file 1 — Additional file 1. Training set S. It consists of 693 353 ES compounds selected from the ZINC15 database and of 693 353 ES compounds generated by Nonpher. [file 13321_2020_439_MOESM1_ESM.zip]

Archive with 2 entries (2 files):
- test_set_cp_es.csv
- test_set_cp_hs.csv
