# Supplementary material for: SYBA: Bayesian estimation of synthetic accessibility of organic compounds
Source: J Cheminform. 2020 May 20;12:35. doi: 10.1186/s13321-020-00439-2 (PMC7238540; doi:10.1186/s13321-020-00439-2)
Supplement: Supplementary file 1 — Additional file 1. Training set S. It consists of 693 353 ES compounds selected from the ZINC15 database and of 693 353 ES compounds generated by Nonpher. [file 13321_2020_439_MOESM1_ESM.zip › test_set_cp_es.csv]

ID	smi	sascore	scscore	rf_prob	syba
ZINC000000030480	C[C@H]1CCCN(C(=O)Cc2ccc(Cl)cc2)C1	2.139641768	3.255042966	0.99	96.18035642
ZINC000000040474	CC(C)NC(=O)[C@H]1[C@@H](C=C(Cl)Cl)C1(C)C	3.517554451	2.198523941	0.64	36.36562519
ZINC000000107055	Cc1nnnn1[C@H]1CC(=O)[C@H]2OC[C@@H]1O2	4.783822358	3.048050678	0.06	-5.186898333
ZINC000000133120	S=C(c1ccc(Cl)cc1)N1CCCCC1	1.832244389	2.138832722	0.92	66.0328665
ZINC000000142423	O=C(Cc1ccccc1)N1CCOCC1	1.55641144	1.907325116	1	91.0855886
ZINC000000142877	C[C@H]1CCc2c(sc3[nH]cnc(=S)c23)C1	3.611777514	3.553693096	0.39	32.05113825
ZINC000000155150	CO[C@@H](C(=O)c1ccccc1)c1ccccc1	2.095634017	2.249379249	0.98	65.40310686
ZINC000000156231	NC(=S)Nc1ccc(Cl)c(C(F)(F)F)c1	2.130644361	2.521371131	0.85	67.87240693
ZINC000000194091	CCSc1nc2ccccc2n1CCO	2.021469791	2.863888093	1	80.22123221
ZINC000000227727	Cc1ccc(C)c(C(C)(C)CC(=O)O)c1	2.122986373	1.993679244	0.92	38.65464417
ZINC000000269169	O=C(O)C[C@H]1Nc2ccccc2SC1=O	2.960584541	2.708714903	0.87	6.451469337
ZINC000000301282	CC(C)(C)/N=C/c1ccc([N+](=O)[O-])cc1	2.314723119	1.642304028	0.99	44.00782153
ZINC000000339069	Cc1sc(C(=O)O)cc1-c1ccccc1	1.871470481	2.397496291	0.94	36.36556188
ZINC000000383586	CCC[C@@H](C)NC(=O)c1cccc(C)c1	2.017152888	2.839691667	1	90.66052544
ZINC000000393678	CCOC(=O)[C@@H]1C[C@H]1Cc1ccccc1	2.596977575	1.797186328	0.87	34.60863137
ZINC000000396147	O=C(O)c1cc(-n2cccc2)ccc1O	2.050600152	2.605855301	0.88	42.03344686
ZINC000000472893	CC[C@H](C)NC(=S)Nc1cccc(C)c1	2.224098854	2.575777702	0.99	87.82162688
ZINC000000483347	Cc1ccc2c(Cl)c(C(=O)NC3CC3)sc2c1	2.017641705	2.803286152	1	99.97109274
ZINC000000500313	C=CC[N+]1(CC=C)C[C@@H](C)[C@@H](O)C[C@H]1C	4.742421184	2.15006425	0.08	-10.28486604
ZINC000000529032	Cc1cc(N)n(-c2ccc(C)c(Cl)c2)n1	2.13252749	2.655959931	0.93	54.77701597
ZINC000000753265	C=CCn1c(=O)cc(O)nc1SCC	2.953464796	2.62155613	0.74	30.43335389
ZINC000000757261	OCCN(CCO)CCc1ccccc1	1.850556732	2.156717036	1	59.53632755
ZINC000001003776	CC(=O)NC(=S)Nc1ccccc1Br	1.9205818	1.755439662	1	84.92554556
ZINC000001055122	CCOC(=O)Nc1sccc1C(N)=O	2.140531598	2.357960926	1	65.60341943
ZINC000001078610	C[C@H]1CN([C@H]2C[C@H](O)[C@@H](CO)O2)C(=O)NC1=O	3.933859832	3.121458914	0.12	-27.19654141
ZINC000001081181	Cc1cc(C)c2occ(C#N)c(=O)c2c1	2.595755633	2.8183453	0.39	35.1102197
ZINC000001084655	O=C1NC(=S)S/C1=C/c1cc(Br)c(O)c(Br)c1	2.693632134	2.460044805	0.43	45.94127248
ZINC000001399949	CNc1ncc(C(=O)c2ccccc2)s1	2.112516303	2.879037298	1	57.29632385
ZINC000001407761	Nc1nccc(-c2ccc(Cl)cc2)n1	1.777728663	2.859034197	0.98	54.68962307
ZINC000001430142	Cc1cc(F)c(F)cc1C(=O)NC1CC1	1.869365042	2.332713576	0.95	57.16097479
ZINC000001437370	N#Cc1ccc(-c2cccnc2)cc1	1.689653194	2.516866762	0.99	58.98809354
ZINC000001530808	C[N+](C)(C)CCCCCC[N+](C)(C)C	2.640399162	1.001429413	0.97	31.57139721
ZINC000001568276	CCCC[C@H](CC)CSCN(CC)CC	3.268389285	2.641788908	0.86	26.55739513
ZINC000001581885	CCNc1nc2ccc(Br)cc2c(=O)s1	2.428695756	2.874479241	0.81	54.63691432
ZINC000001591855	CCCC[C@@H](CC)CN(CCO)CCO	2.857472587	2.82124357	0.59	29.15204614
ZINC000001593665	CCOC(OCC)[C@H](O)c1ccccc1	2.665799926	1.912275933	1	52.4043623
ZINC000001617684	C[C@@]12CCC(=O)C[C@]1(C)CC=CC2=O	4.062680461	3.013387389	0.09	-33.81245714
ZINC000001619119	CC(C)(CO)NC(=O)CC1CCCCC1	2.218843063	2.413926203	0.97	59.2772072
ZINC000001646219	OCC[C@H]1CO[C@@H](c2ccccc2)O1	2.888587314	2.003107015	0.78	16.88645669
ZINC000001667245	NC(=O)Cn1cnc2c1ncnc2N	2.411322006	3.135692466	0.9	52.11257487
ZINC000001678781	COc1cc([N+](=O)[O-])cc(C(C)=O)c1O	2.066174539	2.118420895	0.72	44.45715885
ZINC000001737097	N#C[C@]1(C(N)=O)O[C@@H]1c1ccccc1Cl	3.549899884	1.963334328	0.7	12.38996395
ZINC000002002403	CN(C)[C@H]1CCCc2ccccc2C1	2.320632887	3.401417462	0.85	31.57366391
ZINC000002002682	CNC[C@@H](O)c1cn(C)c2ccccc12	2.677361464	3.56486474	0.93	48.5164608
ZINC000002013445	CC(C)CCCCCCCCCC(=O)O	1.714795783	2.380569547	0.88	39.11404199
ZINC000002017012	CN(C)/C=N/[C@@H]1C[C@H]1c1ccccc1	3.3528204	2.539860451	0.55	8.399008355
ZINC000002028100	CSc1nc(N)nc(SCC#N)c1C#N	3.069611543	2.318161054	0.9	32.45362087
ZINC000002035488	CCCC[C@@](CC)(SCC(N)=O)C(=O)O	3.452478793	3.182706626	0.87	15.82084473
ZINC000002141139	COC(=O)N[C@H](OCC(C)C)C(Cl)(Cl)Cl	3.338601372	2.04030633	0.85	37.92647749
ZINC000002160247	CCCCSCn1cnc2ccccc21	2.347665636	2.59756577	0.96	58.07831719
ZINC000002379047	CCOC(=O)CCCCCCC(=O)CC	1.91705432	2.177674213	0.82	65.66826979
ZINC000002382886	COc1ccc2cc([C@@H](C)O)ccc2c1	2.127425201	2.092432121	0.99	76.81714228
ZINC000002509844	O[C@H]1C2C[C@@H]3CN1C[C@H](C2)C31SCCS1	6.437932146	3.166186047	0.05	-29.24134429
ZINC000002511128	COc1cccc(S(=O)(=O)CCO)c1	1.907067225	1.98768154	1	74.3560027
ZINC000002514406	O=C(c1cccc(F)c1)C1CCCCC1	1.69916997	2.448130684	1	67.62682022
ZINC000002525466	CCOC(=O)[C@@H](O)c1ccc(C#N)cc1	2.459328122	1.816376545	1	51.14685599
ZINC000002534299	C[C@H](N)c1cccc(-n2cccc2)c1	2.512661734	3.319831758	0.94	50.03065191
ZINC000002538050	Cc1nn(C)cc1-c1cc(C(=O)O)no1	2.571805164	3.334973668	0.61	23.0842436
ZINC000002540142	Fc1ccc(C(F)(F)F)cc1C(F)(F)F	1.981053767	1.965633322	0.99	47.72733571
ZINC000002559021	CCC(=O)OC(C)(C)Cc1ccccc1	2.026553757	2.0180323	1	50.46003923
ZINC000002844446	CNCCCOc1ccc2c(c1)CCC2	1.908912489	3.571917103	0.96	68.89775069
ZINC000002860967	COc1ccc(NC(=O)CN(C)C)cc1	1.498441186	2.159792516	1	79.48762795
ZINC000003100513	O=C(c1cccs1)N1CCCC[C@H]1CO	2.483467317	2.580895281	1	67.86474506
ZINC000003132719	CCCCCC[C@@H](C)S(=O)(=O)c1ccccc1	2.341509424	2.38672495	0.99	68.22076647
ZINC000003183314	NS(=O)(=O)c1cccc(-n2cnnn2)c1	2.209405646	2.997095805	0.97	63.76272027
ZINC000003306958	O=C(CN1CCCC1)c1ccccc1Cl	1.631137054	2.049898428	0.99	66.91381454
ZINC000003634727	CCN(CC)C(=O)CNc1ccccc1	1.720517734	2.143038711	1	79.34650439
ZINC000003677083	C[C@](N)(C(=O)O)c1ccc2c(c1)OCO2	2.726146884	2.548055998	0.83	33.86821966
ZINC000003684193	O[C@H]1CCCN(Cc2ccc(Cl)cc2)C1	2.132029392	3.037501668	0.97	57.25879951
ZINC000003705163	CCCCOc1cccc([C@@H]2C[C@H](C)CN2)c1	2.948954724	3.515260246	0.44	26.02100542
ZINC000003734861	COc1ccc([C@H]2CCCCCN2)cc1	2.298449476	3.266976504	0.56	-3.141449721
ZINC000003882680	NCCc1nc(-c2ccc(Cl)cc2)no1	1.921085176	3.419347404	0.82	57.4608536
ZINC000004088979	c1[nH]c2ccccc2c1SCc1ccccc1	1.824881061	2.30824804	0.94	81.83888284
ZINC000004241976	NCc1cccc(C[C@H](N)C(=O)O)c1	2.29773062	2.708772324	0.88	7.89196448
ZINC000004255805	CN(C)c1ccc([N+](=O)[O-])cc1[N+](=O)[O-]	2.099845545	1.773427689	0.99	55.4232043
ZINC000004344233	C#C[C@H](OCC)[C@@H](C(C)=O)C(=O)OC	3.836883092	2.006740105	0.9	23.4770494
ZINC000004481167	CS/C(=N\C#N)SCSc1nc(Br)ns1	4.327649602	2.841710338	0.54	6.256693782
ZINC000004550531	Cc1cc(C)c(OCC(=O)O)c(Br)c1	1.933596594	2.182484495	0.79	44.64219962
ZINC000004700422	C[C@@H](CC(=O)O)CC(=O)N1CCCCC1	2.393761518	2.520861171	0.95	38.47086196
ZINC000004722331	O=C(O)[C@H]1C=CC[C@@H]2[C@H]1C(=O)C=C[C@H]2O	4.391823669	2.19392462	0.11	-47.80451196
ZINC000004868758	CN(C)C(=S)Nc1ccc(N(C)C)cc1	2.025843888	2.317954687	0.97	78.20344065
ZINC000004949253	CC(C)SCCCOc1ccc(I)cc1	2.165872679	2.439211156	0.96	96.39852634
ZINC000005285014	CC(C)[C@H](CC(=O)O)c1ccccc1	2.245876774	2.530502013	0.99	40.8597001
ZINC000005378695	CC(=O)OC1CSc2sc(=S)sc2SC1	3.679715536	1.877164539	0.44	13.44264645
ZINC000005453704	C=CCN/C(S)=N/N=C\c1sccc1C	3.493682569	2.735338911	0.66	21.97009797
ZINC000005468967	CC[C@@H](O)c1ccc(C(C)(C)C)cc1	2.247062659	2.251375508	1	59.47168708
ZINC000005479517	N#Cc1ncn(Cc2ccccc2)c1N	2.284875158	2.288680836	0.94	54.49988247
ZINC000005494854	O=C(O)[C@H]1CCCC[C@H]1N1CCCCC1	2.765050563	2.702107222	0.69	4.784403651
ZINC000005592208	CC(C)(C)c1csc(/C(=N\O)C(N)=O)n1	3.054200574	2.898253225	0.78	29.59338187
ZINC000005651553	CC[C@](C)(CCCC(C)C)OC(C)=O	2.989664426	2.652564244	0.93	25.47680668
ZINC000005760700	CO[C@@H]1O[C@@H]([C@@H](C)O)[C@H]2OC(C)(C)O[C@H]12	4.080476389	2.096757409	0.37	-12.68835849
ZINC000005862767	CNC(=O)NC(=O)COc1ccc(Cl)cc1	1.672949874	2.351725557	1	104.2820435
ZINC000006048774	CCS(=O)(=O)Nc1cc(Cl)c(Cl)cc1Cl	2.096313	2.108442588	0.94	60.08230404
ZINC000006221228	Clc1ccc(/N=C/c2ccc(Br)o2)cc1	2.276570686	1.768074342	0.91	68.94413081
ZINC000006592787	CCCC(=O)Nc1cc(C)c(I)cc1C	2.028516196	2.375596122	0.98	82.6146
ZINC000006600479	Cc1ccc(CNCc2ccc[nH]2)cc1	2.018548853	2.65241196	0.8	61.7597557
ZINC000006603972	Nc1nc(=S)[nH]c(-c2ccccc2)n1	2.331723663	2.497198255	0.85	35.64301338
ZINC000006694482	Cn1ccnc1SC(=O)c1ccccc1	2.205192153	2.108611547	0.97	50.61273173
ZINC000006704824	CCNCCOc1cccc(C(C)C)c1	1.780880372	3.024256935	0.99	67.41278236
ZINC000006726599	CCCNC(=O)Nc1ccc(Br)c(C)c1	1.747482837	2.565123571	1	120.3409603
ZINC000006795690	CC(=O)CC(=O)N[C@H]1CCC[C@H](C)[C@H]1C	3.148780799	3.047280921	0.94	38.51603372
ZINC000008227418	CCO/C=C1/N=C(c2cccs2)OC1=O	2.866558521	2.411185949	0.87	27.46919694
ZINC000008326764	CCOc1cccc(CN[C@@H](C)CC)c1	2.130560366	2.485420657	0.99	82.15321746
ZINC000008412703	Cc1ccc(Cc2cnc(N)s2)cc1C	2.187911141	3.216542998	1	76.8574283
ZINC000008435916	C(=C/c1ccccc1)\CNCc1ccncc1	1.980609568	2.402539588	0.95	56.07643342
ZINC000008555997	O=C(O)CCNC(=O)c1ccc(F)cc1	1.4546637	2.445111634	0.97	68.6757356
ZINC000008684249	CNC(=S)NN(C)c1nc(C)cc(C)n1	2.924507734	2.515140456	0.84	32.83029425
ZINC000008699774	Nc1ccc(-c2cc(Cl)cc(Cl)c2)cc1	1.709740811	2.479903984	0.91	36.3660913
ZINC000008700922	O=c1cc[nH]c2c1cccc2C(F)(F)F	2.351144751	2.61924247	0.54	44.19032394
ZINC000008730904	CCNc1ncc(/C=C/C(=O)O)cn1	2.399364609	2.463909875	0.75	27.65399043
ZINC000011505178	CCCOC(=O)c1ccc(C(N)=O)cc1	1.551796158	2.070744155	1	76.91150671
ZINC000011958623	CC(C)[C@H](N)C(=O)Nc1ccc(F)cc1	2.073138882	2.609086201	0.98	46.62094271
ZINC000012341795	Cc1ccc(/C=N/N=C2\NC(=O)CS2)s1	3.498825426	3.278144359	0.24	27.80296291
ZINC000012367616	CC(=O)c1c(C)[nH]c(CC(C)C)c1C	2.482638278	2.785329834	0.88	32.87177463
ZINC000012938497	CC(C)NC(=O)Cn1ccccc1=O	1.929450626	2.266695197	1	78.3372316
ZINC000012955294	C[C@@H]1CN(C(=O)OC(C)(C)C)C[C@H](C)N1	3.126070241	2.278612165	0.35	12.989158
ZINC000013118420	Clc1ccc(N/N=C\c2cccs2)nn1	2.555930671	2.38237866	0.98	78.89200158
ZINC000013118875	CC/C(=N/O)C(=O)c1ccc(Br)cc1	2.382886659	2.212233554	0.91	43.62652372
ZINC000013331095	CCc1cc(C(=O)N2CCOCC2)cs1	2.192138128	2.715965067	0.97	80.35451485
ZINC000013354766	CN[C@H](Cc1ccc(OC)cc1)C(=O)O	2.068474839	2.422805599	0.99	52.20412197
ZINC000013693511	CSC1=NN1C(=O)c1sc(=S)n(C)c1C	3.986563113	2.657097574	0.63	15.27731419
ZINC000013734485	CCN(CC)CCCNCc1ccco1	2.066051187	3.16278715	0.88	50.32054753
ZINC000013790789	S=C(Nc1ccc2c(c1)OCCO2)NC1CC1	2.033010695	2.550900652	0.93	95.61442158
ZINC000013892331	CCCCC(=O)N([C@H](C)CC)[C@@H](C)CC	2.962760182	2.747735643	0.81	47.26542378
ZINC000013998533	CC[C@@H](NCC#N)c1ccc(Cl)c(Cl)c1	2.763744257	2.479159211	0.99	66.61862888
ZINC000014986057	COC(=O)c1cc2c(Cl)n[nH]c2c(Cl)c1	2.557698972	2.740631253	0.81	38.44255358
ZINC000015019565	COc1nc2c(C)cccc2cc1C=O	2.27783202	2.421093588	0.88	44.38824909
ZINC000015443443	O=C(O)c1ccc(C(F)(F)F)c(C(F)(F)F)c1	2.111763898	1.594240822	0.73	15.04731992
ZINC000016266845	Nc1nncn1C(=O)c1ccccc1Br	2.487238613	2.474831534	0.78	59.21033803
ZINC000016428587	Fc1ccc(NC(=S)n2cncn2)cc1	2.311704496	2.056113549	0.9	45.92365376
ZINC000019415287	Clc1ccc(OCc2ccccc2)nn1	1.821407944	1.62139997	0.99	77.89964226
ZINC000019419101	N#C[C@H](c1ccccc1)N1CCCCC1	2.414612413	2.271974167	0.99	61.92480725
ZINC000019472394	C[C@H]1CCCCN1c1ncccc1C#N	2.686773936	2.971441055	0.97	38.40249664
ZINC000019843433	NC[C@H]1CCCN(Cc2cccnc2)C1	2.409917309	3.876085428	0.82	43.74551872
ZINC000019883173	CC(C)CN[C@H](C)c1ccc(F)cc1F	2.415620036	2.615387178	0.98	63.89826661
ZINC000019884858	C[C@H](NCC1CC1)c1cc(Cl)ccc1Cl	2.432753638	2.745524399	0.95	62.89991907
ZINC000019911183	NC(=O)c1ccc(N[C@H]2CCSC2)cc1	2.607841199	3.093788426	0.93	50.85233617
ZINC000019991898	Cc1ccccc1[C@H](C)N[C@@H](C)C(C)C	2.655205241	2.346090867	0.96	59.32896939
ZINC000020072509	CN(Cc1ccccc1)C[C@H]1CCCN1	2.418089686	3.350066997	0.78	21.56139076
ZINC000020083581	CCCC1CCC(NCCN(C)C)CC1	2.117226525	2.962856988	0.6	28.75165203
ZINC000020089295	CC[C@@H](C)[C@H](C)NCCc1ccccn1	2.793802109	3.274476083	0.97	57.27646809
ZINC000020155008	CCCNC(=O)Cc1cccc(N)c1	1.70253029	2.772804078	1	83.48996955
ZINC000020157278	Nc1ccc(NC(=O)C2CCC2)c(F)c1	1.758336871	2.516525492	0.94	71.70267732
ZINC000020199665	C[C@@H](NCCC#N)c1ccc(Cl)cc1Cl	2.588053451	2.504332369	0.76	70.9003347
ZINC000020207848	C[C@@H](NCc1ccc(Br)s1)[C@H]1CCCO1	3.241110312	2.740842635	0.83	63.50409661
ZINC000020220397	COC(=O)/C=c1\sc2n(c1=O)CCCN=2	2.989494657	3.333604403	0.49	17.94140489
ZINC000020249243	CCOCC(=O)NCCCCCC(=O)O	1.854986402	2.859572554	0.89	60.57343533
ZINC000020262313	Cc1ccc(N(C)C(=O)CCN)cc1Cl	2.147018503	2.724404241	0.92	44.88680767
ZINC000020268704	NCCc1nc(-c2ccc(Br)cc2)no1	2.007456196	3.230194068	0.79	61.90735522
ZINC000020351263	Cn1nccc1CNCc1ccncc1	2.198385217	3.027545025	0.92	67.14141339
ZINC000020364071	CCN(CC)C(=O)[C@@H](C)N[C@@H](C)C(C)C	3.064854451	2.400185855	0.88	39.88338335
ZINC000020433842	O=C(Nc1cccnc1)[C@H]1C[C@H](O)CN1	2.989921761	3.181139011	0.6	24.67641979
ZINC000020468685	CC(C)CN[C@@H](C)c1ccc(O)c(F)c1	2.505498882	2.936137542	0.98	56.61902871
ZINC000020925512	CCCOc1ccc(CNCC)cc1Cl	1.756590262	2.801678557	0.95	70.04071093
ZINC000021053786	CNS(=O)(=O)c1cc(C(=O)O)ccc1C	1.814579273	2.374396731	0.92	41.63620671
ZINC000021794008	CC[C@H](C)[C@@H](C)Nc1ccc(SC)cc1	2.777818083	2.731036973	0.96	58.97498107
ZINC000021949813	CN(C[C@@H]1CCCNC1)C1CCCCC1	2.786567309	3.751020577	0.57	5.883807266
ZINC000021953767	NCc1ccc(OC[C@H]2CCCO2)cc1	2.282819057	3.010543574	0.79	53.71552798
ZINC000021954288	Cc1occc1C(=O)N1CCNCC1	2.22761097	2.650202696	0.86	39.33088221
ZINC000021961109	CN(CC(=O)O)C(=O)c1cccc(Cl)c1	1.74768158	2.484915717	0.96	62.92672445
ZINC000021963590	COc1ccc(C(N)=S)c(OC)c1OC	2.000564273	2.173923766	0.91	47.60578808
ZINC000022066118	C#CCCN(C)[C@H](C)Cc1cccnc1	2.991438388	3.045482615	0.99	58.80142388
ZINC000022126831	Oc1ccnc2nc3ccccc3n21	2.500075332	2.8404734	0.75	33.85069268
ZINC000022177217	CC(C)CCOc1ccc(CCN)cc1	1.68836169	2.956526129	0.82	62.00668724
ZINC000022223359	CCCN(CCC)c1ncccc1CN	2.292588064	2.835503787	0.85	37.39697289
ZINC000026982114	CNC(=O)COc1cccc(NC(C)=O)c1	1.672682391	2.305793818	1	113.8730981
ZINC000028575976	COCCCNC(=O)c1cc(C)nn1C	2.072752631	3.089590291	1	91.29239609
ZINC000030600032	CC(=O)Nc1ccc(-n2ccnc2)nc1	2.134805391	2.871642638	0.99	88.38503186
ZINC000031993291	c1csc(CN2CC[C@]3(CCNC3)C2)c1	3.494523876	3.548455217	0.66	24.82680007
ZINC000032009235	CC(C)Oc1cccc([C@@H](O)CN)c1	2.444601875	2.830219527	0.91	55.61798242
ZINC000032011971	CCOc1ccc(NC(=O)CN)c(C)c1	1.70523856	2.661754257	0.92	74.97848251
ZINC000032012135	COc1cccc(C(=O)N(C)CCO)c1	1.727814545	2.219027179	1	89.61404911
ZINC000032157356	C[C@@H](O)CNS(=O)(=O)c1ccc(Br)cc1	2.330237728	2.033428657	1	91.56253971
ZINC000032501289	COc1ccccc1C(=O)OC[C@@H]1CO1	2.227743882	2.031919904	1	67.13201294
ZINC000032541074	COc1cccc(-c2cccc(N)n2)c1	1.742872296	2.51538846	0.99	57.73822897
ZINC000032627479	C[C@@H](N)CCN1CCN(c2ccccc2)CC1	2.203484252	3.500520736	0.99	54.6177364
ZINC000032820084	CN(C)C(=O)[C@H]1Cc2cc(Cl)ccc2O1	2.627200918	2.614088711	0.83	54.59187702
ZINC000032848367	CCONC(=O)[C@@H]1COc2ccc(Cl)cc2C1	2.840810999	3.243721658	0.98	70.34129373
ZINC000032911610	CCC[C@@H](C)[C@]1(CC)CN[C@@H](O)NC1=O	4.667295414	3.261834462	0.03	-33.27560767
ZINC000032914905	COC(=O)c1ccc2c(c1)[nH]ccc2=O	2.035029822	2.172238079	0.84	52.89543016
ZINC000033414671	COc1cccc(-c2cc(CN)on2)c1	2.034510936	2.911142634	0.87	47.46885036
ZINC000033433189	COc1cccc(SCCC(N)=O)c1	1.892897154	2.035141624	1	85.37882343
ZINC000033698407	O=S(=O)(c1ccccc1F)N1CCCC1	1.667750701	2.275753007	0.98	75.43677221
ZINC000033710708	CCN(CC)C(=O)c1ccccc1SC	1.901141374	1.950383663	1	74.23540524
ZINC000033933736	C=CCNC(=O)Nc1cc(F)ccc1F	1.973246064	2.122352118	0.97	85.20002729
ZINC000033975592	CC(C)(C)OC(=O)NCCNCC(=O)O	2.077265663	2.466600809	0.71	36.55320357
ZINC000034144064	COC(=O)[C@]12CC[C@](C(=O)O)(C1)CCC2	4.43664376	2.301739302	0.71	-4.165316103
ZINC000034257057	CC(C)(C)OC(=O)N[C@H]1CCCC[C@H]1O	2.777601779	2.270918966	0.98	42.52070225
ZINC000034465097	CNC(=O)c1cc(F)c(F)c(F)c1F	2.199699816	2.037745402	0.66	43.46516479
ZINC000034612346	COC(=O)c1coc(C2CCCCC2)n1	2.299648682	2.7077983	0.87	39.01697928
ZINC000034926986	N=C1NC(=S)N[C@@H](c2ccc(Br)cc2)N1	3.558649377	2.400880627	0.72	17.25669539
ZINC000034958916	COCCCNC1C[C@H]2CC[C@@H](C1)N2C	3.905902143	3.321722574	0.55	15.78649444
ZINC000034985964	CC(C)(COCc1ccccc1)C(N)=O	1.974340248	1.801493206	1	61.89775886
ZINC000035116152	C[C@@H](O)CNC(=O)Cc1ccc(O)cc1	2.250825308	2.458536704	0.99	81.60614371
ZINC000035149132	CC(C)NC(=O)CNc1ncccc1Cl	2.031072331	2.441956122	0.99	78.8332484
ZINC000035151125	CCOC(=O)CN1CCC[C@@H](CO)C1	2.453239278	2.9414474	0.93	56.82580963
ZINC000035204594	C[C@H](CO)NC(=O)c1cccc(Cl)c1Cl	2.335357344	2.226323027	1	76.11632505
ZINC000035233397	CC[C@H](CO)NC(=O)[C@@H]1CC(=O)N(C)C1	3.064237933	3.661700125	0.8	38.56714836
ZINC000035608708	CC(C)(CO)NC(=O)Cc1ccncc1	2.153617547	2.249822147	0.99	81.55197114
ZINC000035684093	Cc1n[nH]c(NCc2cccc(Cl)c2)n1	2.495404317	2.785453367	0.99	71.81684318
ZINC000036179604	CC(C)CCNC(=O)NC1CCCCC1	1.864926525	2.903767764	0.99	87.50820707
ZINC000036228328	CCOCCN[C@@H](C)c1cc(C)sc1C	2.764497353	2.8022544	0.92	64.75371588
ZINC000036377999	O=C(O)[C@@H]1C[C@H](c2ccccc2)CN1	2.805336554	2.711629255	0.52	-4.901002928
ZINC000036395636	C/C=C/COC(=O)c1c(Cl)cccc1Cl	2.183339498	1.983819165	0.66	43.30706077
ZINC000036667743	CCOC(=O)CCNCc1ccccn1	1.860419702	2.103757086	1	73.23190954
ZINC000036746482	CC(=O)NCCNC(=O)[C@H]1CCCNC1	2.576423003	3.672462112	0.53	21.8034775
ZINC000036804374	CCOC(=O)c1cccc(NC(C)C)c1	1.67958265	2.093738685	1	93.8955568
ZINC000036880382	NC1CCC(NC(=O)c2ccoc2)CC1	2.304172833	2.610412055	0.65	32.66752382
ZINC000036918009	COCc1cccc(N[C@H]2CCSC2)c1	2.707433393	2.810470714	0.94	73.56199502
ZINC000036975099	CN(CC(=O)O)C(=O)[C@@H]1CC(=O)N(C)C1	2.823135598	3.419902574	0.67	21.2363182
ZINC000036996878	CCC(CC)N[C@H]1CCN2CCCC[C@H]12	3.158509954	3.703319443	0.63	10.59234595
ZINC000037016280	NCC(=O)Nc1cccc(-n2cnnn2)c1	2.149904997	3.544082671	0.94	65.82295285
ZINC000037027317	CC[C@@H]1CCCC[C@H]1NC(=O)CCCN	2.869913098	3.118763129	0.66	33.35289416
ZINC000037080031	CCN(CC(=O)N1CCNCC1)C1CC1	2.322726525	3.418138436	0.8	30.8379121
ZINC000037116158	C[C@H](NCC(=O)N(C)C)c1ccccn1	2.563913863	2.764303422	0.99	69.31391466
ZINC000037186502	CC[C@H](C)N[C@@H](C)c1ccc(I)cc1	2.761101918	2.214250693	0.97	64.01267156
ZINC000037250684	OCCN[C@@H](c1ccc(F)cc1)C1CC1	2.491381245	2.62238292	0.87	53.7849173
ZINC000037258580	C[C@@H](CO)N[C@@H]1CCc2ccccc2C1	2.839340008	2.926698618	0.94	46.18970279
ZINC000037286566	COC(=O)CCCN[C@H]1CCCC[C@H]1C	2.732898812	2.880401465	0.93	40.25147271
ZINC000037369169	CCOCC(=O)Nc1cc(Br)ccc1C	1.759579648	1.982150743	1	102.0523095
ZINC000037461457	COCCCNC(=O)[C@H]1C[C@@H]1C(=O)O	2.826350096	2.746693654	0.73	32.53675256
ZINC000037469920	CCCN(C(=O)C1CCC1)[C@H]1CCNC1	2.806021904	3.734141931	0.58	20.9416089
ZINC000037472426	COC(=O)c1sc(NCC(C)C)nc1Cl	2.421525426	2.607532272	0.94	70.75191905
ZINC000037480113	C=CCN(CC=C)C(=O)CCNC(C)C	2.550845042	2.365284931	0.8	36.85504694
ZINC000037575190	CN([C@@H]1CCSC1)S(=O)(=O)c1ccc(Br)cc1	2.748303532	3.092313813	0.89	81.57098041
ZINC000037616110	NC1(C(=O)NCc2cccc(F)c2)CCCC1	2.108244466	2.953350301	0.98	58.72338478
ZINC000037617925	CC[C@@H](C)NCCN1CCc2ccccc2C1	2.432801992	3.447118718	0.97	61.14660062
ZINC000037666231	CC[C@H](C)C(=O)NCc1ccc(N)cc1	2.19598103	2.735088764	1	83.05589351
ZINC000037717423	CCCS(=O)(=O)NCC[C@H]1CCCNC1	2.901566959	3.995707884	0.43	16.3284472
ZINC000037760623	NC(=O)[C@H]1CCCN1C(=O)c1ncccc1O	2.617398458	3.004566202	0.97	55.42625031
ZINC000037777100	CC[C@H](C)N[C@@H](C)Cc1ccccc1C	2.641234218	3.012279423	0.98	56.01562409
ZINC000037797049	Cc1ncc(CNc2cccc(Br)c2)s1	2.13292167	2.899657841	0.97	102.4502829
ZINC000037831831	C=CC(=O)N(C)CC(=O)NCC(F)(F)F	2.529470771	2.856664915	0.69	43.4095561
ZINC000037911111	CC(=O)c1ccccc1N1CCC[C@@H]1C	2.367863662	2.866479656	0.93	35.16484034
ZINC000037931354	Cc1ccc(C(=O)N(C)CCC(=O)O)s1	2.152359657	2.611682932	0.94	49.06512427
ZINC000037948151	CCCN[C@@H](C)CCc1ccccc1F	2.255043882	3.215388295	0.96	57.0858647
ZINC000037968625	CC[C@](NC1CCCC1)(C(N)=O)C(C)C	3.155589651	2.92382618	0.89	27.95416085
ZINC000037981639	Clc1nsnc1Oc1ccc(Cl)c(Cl)c1	2.466469383	2.619137952	0.72	53.22783681
ZINC000037981992	CCN(c1nc(C)cc(C)c1C(=O)O)C1CC1	2.441361966	3.409784307	0.77	30.98780918
ZINC000038004260	CC[C@@H](Cc1ccc(Br)cc1F)[C@@H](C)N	3.041367548	3.145701215	0.96	45.49764978
ZINC000038043761	C[C@@H]1CCCC[C@H]1NC[C@@H]1CCCOC1	3.186740659	3.456373943	0.66	24.08507176
ZINC000038047363	CCCCC[C@H](C)NCCCS(C)(=O)=O	2.576349651	3.348678796	0.88	40.88829646
ZINC000038068164	Cc1ccc(F)cc1-c1cccc(C(=O)O)c1	1.612765436	2.649145559	0.69	15.11646965
ZINC000038083440	CC[C@H](NC[C@@H]1CCS(=O)(=O)C1)C(C)C	3.333234087	3.406889506	0.84	29.49857605
ZINC000038301992	COc1ccc2[nH]cc(C=O)c2c1OC	2.326224328	2.589962041	0.64	27.18078898
ZINC000038342226	O=[N+]([O-])c1ccc(OCCO)cc1C(F)(F)F	2.151312736	2.328551153	0.97	55.63198253
ZINC000038524055	CC(C)CNC(=O)NCc1ccccc1	1.516682569	2.591524489	1	105.0279457
ZINC000038827558	CCN(CC)[C@H](CN)c1ccccc1C	2.527880092	2.57433444	0.88	31.60215509
ZINC000039082928	C=CCOC(=O)c1cc(N)cc(F)c1	2.197045768	2.03550713	0.75	42.49594301
ZINC000039094160	COC(=O)[C@H](O)CNC(=O)OC(C)(C)C	2.673326473	2.121300119	0.94	47.61328606
ZINC000039101692	CC[C@@H]1CCCCN1C(=O)OC(C)(C)C	2.41360542	2.610251972	1	56.91436978
ZINC000039119074	CC1(C)C=C(O)C(c2ccccc2)=CC1	2.726147405	2.706621704	0.43	-18.63606887
ZINC000039215767	CCOC(=O)c1ccccc1CC(=O)O	1.646193156	1.875779645	0.99	51.01616757
ZINC000039273950	O=C(O)[C@@H]1C[C@@]1(C(=O)O)c1ccccc1	3.064754293	2.139156263	0.71	-8.058971101
ZINC000039321477	CCOC(=O)[C@H]1C[C@H]1c1ccccc1C	2.616343867	2.163124745	1	55.86477062
ZINC000039325751	CC(C)(C)c1cn2ccc(Br)cc2n1	2.697569655	2.396735948	0.78	40.54142924
ZINC000039630642	C[C@@H]1C(=O)N(c2ccccc2)C(=O)N1C	2.517627184	2.36818832	0.61	9.399391823
ZINC000039971657	CC[C@@H](C)NC(=O)N1CCC(C)CC1	2.38034479	3.345110016	1	68.08482915
ZINC000040351016	CC[C@@H](C#N)NC(=O)c1ccccc1Br	2.578827184	2.263401912	0.96	82.42936229
ZINC000040351476	CC[C@H](C#N)NC(=O)c1ccccc1OC	2.418499798	2.419200179	0.99	84.50818513
ZINC000040352638	CCC[C@H](C#N)NC(=O)c1ccsc1	2.944039278	2.736045322	0.98	71.21340657
ZINC000040435104	O=[N+]([O-])c1cnc(N2CCNCC2)nc1	2.411686607	2.088228146	0.55	11.85483881
ZINC000040443940	Cc1ccccc1CNCc1nccs1	2.002786266	2.594150932	0.99	70.28870534
ZINC000040448907	COC(=O)c1ccn2c(Br)cnc2c1	2.574433248	2.474023764	0.93	46.76281245
ZINC000040457361	COC(=O)Cc1cc(N)c(O)c(OC)c1	2.147295426	2.581074361	0.93	43.56434715
ZINC000040528146	C[C@@H]1C[C@@H](C)CN(CCNS(C)(=O)=O)C1	2.984830241	3.326709395	0.79	38.06977623
ZINC000040571946	COc1cccc(F)c1C(=O)C(F)(F)F	2.107862113	1.856580481	1	50.67583352
ZINC000040635433	CCN(CCO)C(=O)[C@H]1C[C@H](OC)CN1	3.375654481	3.035113209	0.3	12.00675861
ZINC000040713390	C[C@H](CO)Nc1ncc(Br)cc1[N+](=O)[O-]	2.944193497	2.209394504	0.97	61.6773843
ZINC000041043414	CCCC(=O)N(C)C1C[C@H]2CC[C@@H](C1)N2	4.284117042	3.47093112	0.48	0.756416067
ZINC000041047126	Cc1ccc(N[C@H]2C[C@H]3CC[C@@H]2C3)cc1	3.561585473	3.000094952	0.78	29.85783579
ZINC000041250592	Cc1cc(OCCC[C@H](C)O)ccc1Cl	2.309181781	2.649530331	0.99	74.55868957
ZINC000041526725	Cn1cc(C(=O)Nc2ccccc2)nn1	1.866911294	2.503494889	1	82.69865806
ZINC000041534273	CC(C)C(=O)NCc1nc(C(C)C)cs1	2.325993888	2.717924481	0.99	70.51057111
ZINC000041609505	CCN[C@@H](C)C(=O)c1ccc(C)cc1C	2.502580805	2.569185596	1	48.77239284
ZINC000041679496	CCC[C@@](C)(N)C(=O)NC[C@H](C)COC	3.260800418	2.968575477	0.93	41.12127775
ZINC000041726089	Cc1ccc(NC(=O)C(C)(C)Br)cc1C	2.032645545	1.859811497	1	65.27362252
ZINC000042123241	C[C@@H](C1CC1)N(CC(=O)N(C)C)C1CC1	2.964476426	3.106127891	0.91	34.50822321
ZINC000042269757	CC(C)OCCN[C@H](C)Cn1cccn1	2.912469157	2.927023153	0.86	48.94099119
ZINC000042288675	Cc1ccc([S@](=O)[C@@H](C)C(=O)O)c(C)c1	3.249208702	2.189216272	0.77	28.59925554
ZINC000042291506	C[C@@H]1CCC[C@@H](Nc2cncc(Cl)n2)C1	3.170050563	3.233839023	0.88	58.61417192
ZINC000042324252	C[C@H](C#N)CN(C)CC(=O)N(C)C1CC1	3.044141515	2.866824668	0.93	49.08441346
ZINC000042338435	CCN(Cc1ccc(F)cc1Br)C(C)C	2.104631965	2.180508483	0.91	61.43804574
ZINC000042350788	COC[C@H](C)NS(=O)(=O)c1sccc1Br	2.98319119	2.475502927	0.97	69.35156324
ZINC000042351235	O=C(O)c1ccc(C(=O)N2C[C@@H]3CC[C@H]2C3)s1	3.839782172	3.232014269	0.56	13.73713618
ZINC000042437508	CN(Cc1ccccc1Cl)C[C@H](O)CN	2.530078591	3.096703795	0.9	49.33664123
ZINC000042587573	C[C@H](N[C@H]1COC[C@@H]1O)c1ccc(Cl)s1	3.679663436	3.370535919	0.58	38.84476141
ZINC000042696087	CCCCC(=O)N(C)C[C@H](C)C(=O)OC	2.562259858	2.605916923	0.99	75.69789734
ZINC000042769343	O=C(OC[C@@H]1CCCNC1)C1CCCC1	2.668701924	2.818290683	0.66	18.63523467
ZINC000042783351	CCN(CCO)CC[C@@H]1CCCNC1	2.92836481	3.530553546	0.31	-11.04509711
ZINC000042862562	C[C@@H]1CCCC[C@@H]1CNCC(F)(F)F	3.133472363	3.29469716	0.72	21.68566771
ZINC000042875705	CCc1cccc(NC(=O)NCCO)c1	1.694879273	2.739801082	0.99	109.9447663
ZINC000043210666	COc1ccc(C(=O)c2cccs2)cn1	2.039849756	2.542785024	0.97	67.9427869
ZINC000043399349	Cc1ccc(C#N)c(N2CC[C@H](C)C2)n1	2.719964761	3.367529224	0.64	37.44532365
ZINC000043502150	COC(=O)[C@H](C)C(=O)Cc1ccccc1	2.304987409	2.098798723	1	49.79296345
ZINC000043592277	CN(C)S(=O)(=O)c1ccc(N)cc1F	2.051203663	2.386729593	0.97	52.47318654
ZINC000043687112	CCN(Cc1cc(Br)cs1)C[C@H](C)C#N	3.142311612	2.92397021	0.96	76.46211266
ZINC000043801141	COC(=O)CCNC(=O)[C@@H]1CNCCO1	2.802537289	3.269125855	0.52	24.84645167
ZINC000044185248	CC(C)c1nccn1C[C@@H](O)C(C)(C)C	3.067708379	2.736937105	0.98	48.36163157
ZINC000044216339	C[C@@H](C[C@@H](N)CC(=O)O)c1ccccc1	2.74980495	2.7344491	0.97	28.02828293
ZINC000044230984	O=C(NCC1CC1)c1c(F)cccc1Cl	1.829637809	2.474654533	0.99	88.85564148
ZINC000044316864	C[C@@H](CNC(=O)c1ccc(Br)o1)N(C)C	2.744798497	2.887990506	0.99	72.98726858
ZINC000044317613	CNC(=O)CCN[C@@H]1CCCC[C@H]1C(C)(C)C	3.07319066	2.905944756	0.9	41.6256248
ZINC000044375782	O=C(O)Cc1ccc(F)c2cc[nH]c21	2.407736207	2.724234549	0.63	19.68525754
ZINC000044475551	CCOC(=O)CCN(C)C(=O)CC(C)C	2.054557971	2.471280351	0.97	65.94102343
ZINC000044481459	Cn1ncc2c1CCC[C@H]2NC1CCC1	2.962099875	3.638929816	0.69	51.0827036
ZINC000044490514	Cc1csc(NC(=O)c2ccc(Br)cc2O)n1	2.053252834	2.87599915	1	98.42779319
ZINC000044762246	NCC1(C(=O)NCC(F)(F)F)CCCC1	2.614353888	2.821991697	0.74	25.74710011
ZINC000044801457	CC(C)[C@H](CN)C(=O)N1CCOC[C@H]1C	3.28207601	3.565206115	0.55	14.27079129
ZINC000045038941	COCC[C@@H](C)N[C@H]1CCN(C2CC2)C1	3.077480131	4.173441052	0.71	24.02260807
ZINC000045060995	CCN(CC#N)Cc1ccc(Br)cc1F	2.337480961	2.294287549	0.97	75.31866639
ZINC000045206221	Cc1cnc([C@H](NCCO)C2CC2)s1	3.323203775	3.10259705	0.65	43.92380328
ZINC000045224804	COCC(=O)NCc1ccc(C#N)cc1	1.756221031	2.501494812	1	97.59136314
ZINC000045236971	C/C=N\NCc1nc2ccccc2s1	2.671298222	2.715784255	0.82	46.81784251
ZINC000045886430	COc1cc(N)cc(Cl)c1N1CCCC1	2.197913339	2.637405474	0.85	22.05688136
ZINC000047214427	O=C(O)c1ncccc1-c1cccnc1	1.957825784	2.641761999	0.84	29.61831694
ZINC000047652056	CNC(=O)c1ccccc1NS(C)(=O)=O	1.73721735	2.418749164	1	75.79173088
ZINC000047668368	CCC[C@H](C)C(=O)N1CCO[C@@H](CC)C1	3.036346038	3.260518059	0.98	52.05231556
ZINC000047843829	NC[C@@](O)(c1ccc(Cl)cc1)C(F)(F)F	2.740466959	2.318442021	0.81	31.5281799
ZINC000047844999	Cc1n[nH]c(-c2ccc(CN)cc2)n1	2.42435097	3.381298882	0.82	25.19350613
ZINC000047845110	O=C(O)C12CCC(C(F)(F)F)(CC1)CC2	4.194914856	1.900915681	0.35	-3.702218386
ZINC000047873840	COC(=O)[C@H](C)Oc1ccc(I)cc1	2.331121713	1.835077533	0.97	87.53876996
ZINC000047995001	C=C(C)CN1CCN(C(=O)COC)CC1	2.101667453	2.884076248	0.77	70.48858765
ZINC000048068947	COC(=O)CNC(=O)[C@@H](OC)c1ccccc1	2.29886327	2.482400582	1	83.22065986
ZINC000048224037	C#CCNC(=O)CCc1ccccc1Br	2.128880372	2.199346783	1	95.38072175
ZINC000048260323	CNCC(=O)N(C)CCc1ccncc1	2.16204191	3.267893114	0.97	64.43217205
ZINC000048430638	CNC(=O)c1ccc(-n2cnnn2)cc1	1.957014335	2.716060682	0.99	73.73775801
ZINC000048432564	CCN(C[C@H]1CCOC1)C(=O)C=C(C)C	3.065826809	2.829096818	0.78	41.89077695
ZINC000048542631	C[C@H](CO)NC(=O)NCc1ccccn1	2.438541684	2.495497853	1	93.29994124
ZINC000048644378	CNC(=O)N(C)Cc1cccc(OC)c1	1.837597659	2.567627884	1	96.96259771
ZINC000048888775	C[C@H]1CN(C(=O)c2cn[nH]n2)C[C@H](C)O1	3.364266944	3.136683748	0.61	32.277879
ZINC000049081028	CCCc1nc(CSCCC(N)=O)no1	2.523126525	3.149052622	0.96	85.55736252
ZINC000049153022	C[C@@H](Cn1ccnc1)NC(=O)NC1CC1	2.741076849	3.427449599	0.92	85.27560442
ZINC000049209186	CNC(=O)Nc1ccc(S(C)(=O)=O)nc1	2.212715042	3.02865505	0.97	65.46353072
ZINC000049209374	C[C@@H](CO)NC(=O)Nc1ccc(Cl)nc1	2.54743694	2.662285723	1	92.85482662
ZINC000049336105	CS(=O)(=O)N[C@@H]1CCc2cc(Cl)ccc21	2.618508235	3.336170051	0.94	54.5512007
ZINC000049588611	Brc1ccc2c(ccc3ccccc32)c1	1.579934168	2.347354866	0.83	44.98264151
ZINC000049801125	CC(C)(C)CCN1CCCC[C@H]1CCO	2.753369773	3.534294065	0.75	34.63256369
ZINC000050197404	CC(C)(N)CCC(=O)OC1CCCCC1	2.302227303	2.517163254	0.91	43.30436895
ZINC000050225534	Cc1ccc(CN[C@H]2CCC[C@H]2O)s1	3.048329631	2.911221355	0.48	38.27705479
ZINC000050249950	Cc1ccc(N2CC[C@H](CN)C2)nn1	2.755211734	3.531572918	0.56	22.28288862
ZINC000050291371	C[C@@H]1CCN(C(=O)C2(C(=O)O)CC2)C1	2.85468428	3.165979318	0.63	9.371529634
ZINC000050338332	Cc1ccc(N[C@H](C)c2ccsc2)cc1	2.318440483	2.579803154	0.98	77.78294794
ZINC000050530787	CNC1CCN(Cc2cnn(C)c2)CC1	2.226138486	3.687184942	0.85	51.20365507
ZINC000051016563	Fc1ccc(CN[C@@H]2CCSC2)c(F)c1	2.761179302	2.899142174	0.87	47.49276348
ZINC000051019850	CC(C)N1CCN(CCCCCO)CC1	1.926159492	3.282323329	0.93	53.29141787
ZINC000051105705	COC(=O)CCN1CCO[C@H](C(N)=O)C1	2.762214426	3.289101366	0.93	61.69415062
ZINC000051230654	COCCCN1CCC[C@H]1c1cccs1	2.602640036	3.199303581	0.8	47.0863407
ZINC000051759084	CNC(=O)CCNC[C@H]1CCCC[C@H]1C	2.941026285	3.548673463	0.8	29.11678609
ZINC000051789802	CCC[C@H](C)NC/C=C/c1ccccc1	2.501966422	2.719751272	0.94	37.02666563
ZINC000052171993	Ic1cccc(NCC2CCOCC2)c1	2.179280671	2.605034393	0.85	82.95294067
ZINC000052711187	C#CCN(C)CCOc1ccccc1Cl	2.207170481	2.935825374	0.98	78.85358317
ZINC000052905071	C[C@@H]1C[C@H]1Nc1cccc(Cl)c1C#N	3.010613254	2.703645236	0.75	43.7703562
ZINC000053584897	C=CCCOCCN[C@H](C)c1cccs1	2.879628319	2.509879034	0.85	66.54381519
ZINC000054056112	Cc1cc(C(=O)N2CCCCCC2)n[nH]1	2.066988217	2.703644201	0.99	67.9628111
ZINC000054177668	CC[C@@H](CC#N)NC(=O)c1cc(C)ccc1C	2.561488047	2.84774731	1	81.87631301
ZINC000054177749	CC[C@@H](CC#N)NC(=O)c1ccc(Cl)s1	2.897227935	2.880110591	1	66.60656784
ZINC000054178226	CC[C@@H](CC#N)NC(=O)Nc1cccc(Cl)c1	2.552498294	3.057158754	1	98.32162092
ZINC000054214992	CNC(=O)[C@@H](C)NC(=O)c1cccc(F)c1F	2.388129653	2.923136275	1	78.47054643
ZINC000054466108	CC[C@@H](C)CNC(=O)c1cccc(N)c1	2.264472212	3.080847668	1	70.77690131
ZINC000054868200	CCN(CC)CCCNC(=O)[C@H](C)OC	2.53508119	3.026161428	0.93	63.63548803
ZINC000054965106	Nc1cc(C(F)(F)F)ccc1CC(=O)O	2.067513	2.258425602	0.9	31.08450615
ZINC000055024874	CC(C)CN(C)CCc1ccc(F)cc1	1.78684644	3.487798264	0.96	65.55924511
ZINC000055420246	CN(C)C(C)(C)CNC(=O)c1cccc(O)c1	2.117094274	3.015038941	1	67.72388631
ZINC000055797247	CCC(=O)NCc1ccc([N+](=O)[O-])cc1	1.674152256	2.271485938	1	84.05837276
ZINC000056814291	C[C@H]1CCC[C@@H](CNC(=O)NCCO)C1	2.895999911	3.346208781	0.93	69.36998422
ZINC000056894789	CCN1CCN[C@H](c2ccc(Br)cc2)C1	2.63948771	3.130727024	0.38	14.38111341
ZINC000056981961	CC(C)CCSCC(=O)N(C)CC(N)=O	2.406363888	3.285048294	0.88	64.17752743
ZINC000057139205	NC(=O)[C@H]1CCN(c2cccc(F)n2)C1	2.662964761	3.463741415	0.78	41.52649131
ZINC000057218421	C[C@H]1CNC(=O)N1c1cccc(N)c1	3.035399041	3.347475783	0.07	3.537383075
ZINC000057600888	CCOCCN(C)CC(=O)NC(C)(C)C	2.184555604	2.618108875	0.95	63.12492005
ZINC000057681077	CCCCSCc1ccc(C(N)=O)cc1	1.805193558	2.343703597	1	91.67978112
ZINC000057754904	C=C(Br)CN1CCC[C@H](c2ccn[nH]2)C1	3.392599338	3.721831893	0.27	43.47214275
ZINC000057768767	CCCNC(=O)N(C)[C@H](C)c1cccs1	2.652839942	2.868534398	1	94.4776386
ZINC000058049913	COc1ccc(Cl)cc1CN1CCCC1	1.609250471	2.289982007	1	78.65392719
ZINC000058211422	CN(C)S(=O)(=O)N(C)CC1CCCC1	2.351997426	2.878636705	0.93	42.10077204
ZINC000058403699	C=C(C)CN1CCN(C(=O)N(C)C)CC1	2.239386196	2.814383575	0.82	57.7748306
ZINC000058483065	COCCCCCNC(=O)NCC(C)C	1.877542124	3.405437095	0.94	107.1542263
ZINC000058657054	CCSc1nc2ccsc2c(=O)n1CC	2.369153998	3.450151425	0.9	80.58034412
ZINC000058825096	CCCN(CCC)c1cc(=O)[nH]c(N)n1	2.767724864	2.79851258	0.77	36.72462006
ZINC000058825460	Nc1nccc(Sc2ccc(Cl)cc2)n1	2.20317641	2.473933002	0.91	63.66513339
ZINC000059398851	NC(=O)COC(=O)C[C@@H]1C[C@@H]2CC[C@H]1C2	3.941632427	3.052779517	0.66	28.86400685
ZINC000060612952	CC1(C(=O)Nc2ccccc2)CCCC1	1.846988933	2.40915949	0.99	64.15362264
ZINC000061730431	CCSc1nnc(SCCC(=O)OC)s1	2.418888064	2.055488516	0.97	77.19248715
ZINC000061891143	N#C[C@H]1CCC[C@@H]1NCc1ccc(Br)o1	3.400798327	3.387194563	0.58	50.56024487
ZINC000062081172	C[C@@H](C(=O)NCc1ccncc1)C1CC1	2.488513113	2.842090446	0.99	83.00758771
ZINC000062208825	CN1C(=O)C[C@@H](N)[C@H]1c1ccc(Cl)cc1	2.982818834	3.318027768	0.52	1.836810436
ZINC000062523747	C[C@H]1COc2ccc(C(C)(C)C)cc2N1	2.886319867	3.09323224	0.17	9.600912398
ZINC000062567771	C[C@H]1CN(C(=O)c2ccco2)CCN1	2.729707118	3.019596848	0.62	17.24629557
ZINC000062701701	COC(=O)c1cnn(Cn2cccn2)c1	2.504156375	2.099842735	0.97	57.41379369
ZINC000062717829	C[C@H](O)CNCc1cnc(N2CCCC2)nc1	2.694423656	3.585580299	0.87	63.74651958
ZINC000062809450	O=C(c1ccc(Br)c(F)c1)N1CC(O)C1	2.031195426	2.176693669	0.94	61.96692975
ZINC000062864127	NC(=O)c1cnc2cc(Cl)ccc2c1	1.886037982	2.660922767	0.85	53.08978518
ZINC000062893940	C[C@@]1(C(=O)NC[C@H]2CCOC2)CCNC1	3.41824126	3.650410034	0.33	6.089965429
ZINC000063049158	Cc1cnc(N2CCC[C@H](CO)C2)nc1	2.706474115	3.382649072	0.95	46.96817506
ZINC000063145887	C[C@H](CN)C(=O)NCC1CCC(C)CC1	2.671407297	3.08411217	0.58	36.56336549
ZINC000063153977	CCOCCS(=O)(=O)N[C@@H](CC)CC#N	3.168836959	2.790253348	0.93	53.77842414
ZINC000063222581	C[C@H](C#N)CN(C)CCc1cccnc1	2.761351574	3.658191933	0.99	60.77819019
ZINC000063500109	Cc1ncc(C(=O)N2CCCCCC2)s1	2.081310936	2.614036006	0.92	74.72447128
ZINC000063560231	Brc1ccc(CCNCc2ccsc2)s1	2.347879622	2.686946735	0.94	89.81571008
ZINC000065337699	Cc1cccc(-c2ccc[nH]c2=O)c1C	2.033770481	2.828785465	0.61	21.65107156
ZINC000065337734	Cc1cc(C)cc(-c2cc[nH]c(=O)c2)c1	2.129608943	3.055204101	0.6	30.65554286
ZINC000065397293	C=CCn1c([C@H](C)OC(C)C)n[nH]c1=O	3.451516574	2.929660334	0.63	18.83878809
ZINC000065587563	C=C(C)CN(C[C@H]1CCOC1)C1CC1	3.134892532	2.680754956	0.63	29.02055396
ZINC000066346255	CC1(C)CNc2ccc(S(C)(=O)=O)cc21	2.56371158	3.094596232	0.45	11.17088965
ZINC000066854147	C=C(C)CN(C)C[C@H](C)c1ccccc1	2.600464332	2.659956887	0.93	57.2513369
ZINC000067448208	C[C@@H](CNc1ncccn1)N(C)C1CC1	2.887509816	3.07460031	0.82	49.7835416
ZINC000067802974	NC1CCN(Cc2ccc(F)s2)CC1	2.535030201	3.301263523	0.54	10.29182927
ZINC000067831689	Cc1cc(C(=O)NCc2c(C)noc2C)[nH]n1	2.617981475	3.033411525	0.91	86.41958775
ZINC000068593573	O=C(O)CC1(N2CCOCC2)CCCC1	2.532164246	2.143743433	0.83	22.37869801
ZINC000068941411	O=S1(=O)CCC[C@@H](N[C@@H]2CCOC2)C1	3.446943092	3.134358227	0.73	26.02844458
ZINC000068950240	CCOC[C@@H](O)CN(C)Cc1ccco1	2.73310542	2.785407611	0.94	67.53320671
ZINC000069213601	C=C(Cl)C[S@](=O)Cc1c(C)nn(C)c1Cl	3.799406604	2.862378759	0.83	48.4389566
ZINC000069465946	OC[C@H]1CCCN1c1cccc(Br)n1	2.831825964	2.892487485	0.92	43.72262477
ZINC000069532730	CCOc1ccc(OCc2csc(C)n2)cc1	1.773448999	2.646551018	0.99	107.4118319
ZINC000069606414	CN(CCN1CCNCC1)[C@@H]1CCOC1	3.004729197	4.137010007	0.36	10.09529192
ZINC000069635252	NC(=O)[C@@H]1CCCCN1C(=O)[C@@H]1CC=CCC1	3.036473896	3.266289442	0.97	51.22008557
ZINC000069636313	Cc1ccsc1[C@H](C)Nc1cnn(C)c1	2.959954871	3.725081532	0.89	63.3440304
ZINC000069664334	COC(C)(C)C[C@H](C)N[C@H](C)CC1CC1	3.427444205	2.646455172	0.56	42.66206885
ZINC000069856732	C[C@H]1C[C@@H](NCc2ccccc2)CCO1	2.663736674	2.907619432	0.71	41.22412912
ZINC000069891195	CC[C@@H]1C[C@@H](NCc2ccsc2)CCO1	3.194956954	3.482261063	0.79	46.53340237
ZINC000069938765	COC[C@H](C)CNCc1ccc(Br)cn1	2.747759267	3.049751404	0.93	61.06103167
ZINC000069966925	Cc1cccnc1CNc1nncs1	2.484807415	2.946591013	0.99	59.43332
ZINC000070009277	CC(C)[C@@H](N)CNC(=O)c1ccncc1	2.483812175	2.82952555	0.93	47.66433768
ZINC000070010292	CC(C)[C@@H](N)CNS(=O)(=O)c1c[nH]cn1	3.618172344	3.406236755	0.56	29.59230728
ZINC000070046934	Cc1cnccc1N[C@H]1CCC[C@H](C)C1	2.900581869	3.199330132	0.93	59.28156081
ZINC000070153558	CON(C)C(=O)CCc1c(C)noc1C	2.46567735	2.471752136	0.94	70.00078856
ZINC000070186959	CC(C)OC[C@H](O)CSc1nccn1C	2.993478966	2.641544955	0.9	68.00188457
ZINC000070198949	Fc1cccc(N[C@H]2COc3ccccc32)n1	2.750443499	3.275961969	0.69	49.08255464
ZINC000070199544	CCOC(=O)CCC(=O)NCC(F)(F)F	2.015341403	1.941363876	0.99	75.90323734
ZINC000070225562	CC(=O)N(C)C1CCN(C(C)C)CC1	2.184421542	3.455296683	0.76	42.53505346
ZINC000070273212	CONS(=O)(=O)c1ccc([N+](=O)[O-])cc1	2.101440426	1.573305232	0.97	59.4707475
ZINC000070464821	CC(C)(C)N1CCC(N[C@@H]2CCCOC2)CC1	3.001365807	3.276794151	0.61	32.25222802
ZINC000070583606	CN1CC[C@@H](Sc2nnc(N)s2)C1=O	3.393655846	3.2230819	0.14	24.93208557
ZINC000070603320	CCOC(=O)CCC(=O)NC[C@H](C)CC	2.368757728	2.506613282	1	76.93271897
ZINC000070623711	CC[C@@H](COC)Nc1ccc(OC)cc1	2.245823003	2.574973899	1	63.33764134
ZINC000070643153	CCNC(=O)[C@H](C)N[C@H]1CC[C@@H](CC)C1	3.145892356	3.478013657	0.72	35.18443915
ZINC000070644062	COCCN(C)CCN[C@H]1CC[C@H](C)C1	3.004372439	3.884436063	0.53	25.09464644
ZINC000070650679	CC(C)CCS(=O)(=O)N1CCC[C@@H]1CN	2.914067728	3.504025422	0.71	27.25338077
ZINC000070650975	CC[C@H](NC(=O)c1cn[nH]c1C)C(C)C	2.801006959	2.946865506	0.99	52.85676359
ZINC000070660652	CCS(=O)(=O)Nc1ccc(C(=N)N)cc1	1.986458503	2.924793987	0.91	51.86167774
ZINC000070764809	COc1ccc([C@]2(O)CC[C@H](C)C2)cc1	2.781633977	2.592209745	0.77	21.70095979
ZINC000070789748	CCOCCCNc1nccc(OC)n1	2.201740274	2.997724617	0.99	93.31721137
ZINC000070826177	C[C@H]1CCC[C@H]1NCc1ccncc1	2.711798946	3.021454748	0.76	41.81621583
ZINC000070828745	CCc1ncc(CN[C@@H]2CCC[C@H]2C)s1	3.211579364	3.54290158	0.48	54.8242205
ZINC000070839949	N#Cc1ccc(F)c(CN2CC(O)C2)c1	2.192521862	2.89851174	0.8	55.66733209
ZINC000070853015	Cn1ccnc1CN[C@H]1CCCSC1	3.129090223	4.027660867	0.68	32.87964224
ZINC000070888052	CC[C@](C)(CO)NC(=O)c1ccc(Cl)s1	2.912624267	2.723528843	0.99	61.16062011
ZINC000070913454	N#CC1CCN(CCC(F)(F)F)CC1	2.591402448	2.8449734	0.4	23.75950908
ZINC000070949659	O=C(N[C@@H]1CCCNC1)c1cnsn1	3.2125724	3.723118918	0.47	12.81694612
ZINC000070955603	Cc1ccc(O)c(CN[C@@H]2CC2(C)C)c1	2.672964651	2.893953493	0.41	34.6414751
ZINC000071024130	O=C(N[C@@H]1CCCOC1)c1csc(Br)c1	2.860610787	3.323268327	0.81	69.00814351
ZINC000071308731	CCC(C#N)(CC)C(=O)NCc1ccc(Br)s1	2.752595679	2.562450202	0.87	80.49293288
ZINC000071508083	CCOCCCN1C[C@H](C)N[C@@H](C)C1	3.161429542	3.35159319	0.16	14.83363002
ZINC000071531902	O=C1NCCN[C@@H]1Cc1cccc(Cl)c1	2.716923131	3.324855466	0.68	23.8341602
ZINC000071772975	CC(C)(C)NC(=O)NCN1CCOCC1	2.369904601	3.116399315	0.53	34.62684149
ZINC000071791414	CC1=CN(C(=O)OC(C)(C)C)[C@H](N)C=N1	3.94863619	2.420343117	0.15	-8.60729421
ZINC000071830057	C[C@@H](C#N)Sc1nccc(C(F)(F)F)n1	3.197591959	2.865029268	0.94	57.05015658
ZINC000071873615	Cc1noc(-c2cccc(Cl)c2)c1C=O	2.422079273	2.462990076	0.62	28.48279312
ZINC000071893997	N#CCn1ncnc1-c1ccccc1Cl	2.439221133	2.872246787	0.93	49.15252004
ZINC000072194414	CNC[C@H]1CCCN1C(=O)OC(C)(C)C	2.635465805	2.498802282	0.85	41.9438592
ZINC000072194765	N#Cc1cc([C@H](N)C(F)(F)F)ccc1O	3.080056308	2.841643454	0.76	31.41816305
ZINC000072194896	Cc1ccc(F)c([C@H](N)C(F)(F)F)c1O	2.980594489	2.944809008	0.79	24.87351079
ZINC000072195497	Nc1c(Cl)cc(Cl)cc1[C@@H](N)C(F)(F)F	3.046666149	2.663286221	0.75	30.10550754
ZINC000072196954	N[C@H](C(=O)O)c1cc(Cl)cc(Br)c1O	2.895372118	2.246041464	0.74	22.31277447
ZINC000072198508	N[C@@H](CO)c1c(F)c(F)c(O)c(F)c1F	3.369143072	2.744143293	0.55	6.387193497
ZINC000072199405	N[C@@H](CO)c1ccc2ccccc2c1Br	2.56625597	2.32292999	0.92	42.11389068
ZINC000072201758	Nc1cc([C@@H]2CCCN2)c(F)cc1F	2.977404958	3.194941898	0.16	-20.0408517
ZINC000072202351	CSc1cc([C@@H]2CCCN2)c(O)cc1C	3.163562563	3.382821207	0.23	-14.71526516
ZINC000072204324	N#Cc1ccc(-c2ccnc(N)n2)nc1	2.331282314	3.282394251	0.92	46.65815833
ZINC000072212448	Nc1ncccc1[C@@H]1CCCCN1C=O	3.149312755	3.409491831	0.35	-4.490460061
ZINC000072217002	CCCN1CCC[C@@H]1c1ccc(S)nc1	3.177365707	3.858273092	0.49	-4.922521494
ZINC000072224303	CCN(CC)c1ccc([C@H](C)O)c(C)n1	2.882456959	2.578767254	0.95	43.55158796
ZINC000072226811	CC1(C)CCc2cc(C#N)c(=O)[nH]c2C1	2.838259198	2.873044392	0.2	10.55950203
ZINC000072541249	CCSCC[C@H](C)NC(=O)[C@@H]1CCCN1	3.259705406	3.216851397	0.62	31.92915032
ZINC000072995316	CC(C)C[C@@H]1COCCN1S(C)(=O)=O	3.057466817	2.778988973	0.73	34.74983822
ZINC000073395959	CCCSc1nc(Cc2cccs2)n[nH]1	2.80712193	3.275797255	0.95	88.01721537
ZINC000073451324	O=C(CC1(O)CCCCC1)N[C@@H]1CCCOC1	2.994938884	2.945261988	0.91	54.88910668
ZINC000073614058	CC(C)CN(CC(N)=O)C[C@H]1CCCO1	2.803908235	3.386066217	0.92	51.84167968
ZINC000073653099	CC(C)N1CCC[C@H](N2CCCCC2)C1	2.49452814	3.575524898	0.84	25.14859945
ZINC000074397914	CC(C)[C@@H](C)NC(=O)Cc1ccc(Br)s1	2.684045036	2.70925671	0.98	89.61001063
ZINC000074703416	Cc1nonc1C(=O)N1CCC[C@H](C)C1	2.79481641	3.718836278	0.9	47.82187584
ZINC000074795591	CN(Cc1nccs1)C(=O)c1cccnc1	2.21495182	3.224577497	0.99	106.3886495
ZINC000074855949	CCCCS(=O)(=O)NCCc1ccco1	2.215672679	2.741253544	0.98	90.51662526
ZINC000075303116	Cc1cc(NC(=O)C(C)(C)C)ncc1Br	2.320986373	2.21466828	0.88	72.43787111
ZINC000075525770	C[C@H]1C[C@@H]1NC(=O)CNC(=O)C(C)(C)C	2.948233399	3.457502046	0.91	54.83780738
ZINC000075545821	Cn1cccc1CNC(=O)N1CCCC1	2.125969613	3.085128604	1	81.94734542
ZINC000075772126	COc1cc(S(N)(=O)=O)ccc1[N+](=O)[O-]	1.955625426	1.931693569	0.99	52.61193782
ZINC000075779881	CCn1ccnc1CN(C)CC[C@@H](C)O	2.955895102	3.488317785	0.9	60.72132672
ZINC000075785420	C[C@H](c1ccccc1)n1c(C(=O)O)c[nH]c1=S	2.888185037	2.327087908	0.91	35.36701104
ZINC000075935295	Fc1ccc2c(c1)ncn2C1CCCC1	2.082939762	3.259527651	0.67	53.55597107
ZINC000076001927	C=CCCN1CC[C@H](CN(CC)CC)C1	2.874421904	3.754825714	0.62	19.50030573
ZINC000076214451	CCCNC(=O)[C@@H](C)S(=O)(=O)CC(C)C	2.827124449	2.369254886	0.85	65.37926878
ZINC000076667762	CCOC(=O)C1CCN([C@@H]2C=CCCC2)CC1	2.918426168	2.407037409	0.84	25.51731524
ZINC000076834042	CC(C)[C@@H](NS(C)(=O)=O)c1ccccn1	2.804752344	2.469623198	1	64.2679785
ZINC000077260380	CCOCCNC(=O)CCCc1ccc(Br)s1	2.18457139	3.030965663	0.94	135.4388581
ZINC000077367614	Cc1nc(CN2[C@H](C)COC[C@@H]2C)cs1	3.413255955	3.797984433	0.47	45.40689299
ZINC000077481854	C/C=C/CS(=O)(=O)CC(=O)NCC(C)C	2.749148503	2.835112673	0.84	53.08144539
ZINC000077558554	CSCC[C@@H](N)C(=O)N1CCO[C@H](C)C1	3.14998919	3.391586267	0.65	29.82385053
ZINC000077996409	CC(C)[C@@H]1CCCN(C(=O)C2CC=CC2)CC1	2.81698696	3.087119938	0.98	78.05706044
ZINC000078238339	COC(=O)NCCC(=O)N1CCCC1	1.838829698	2.433701939	1	81.82782716
ZINC000078306223	Cc1ccsc1CNC(=O)[C@@H]1CCCN1	2.819584311	3.383842134	0.78	37.69229914
ZINC000078351979	CCN(CC)S(=O)(=O)NCCCC(C)C	2.313722468	3.218650314	0.91	59.77666404
ZINC000078405945	CCCN[C@@H](C)c1ccn(C(C)C)c1	3.101973535	3.260460717	0.95	44.45582892
ZINC000078562274	CC1(C)CCN(c2cc(Cl)nc(N)n2)C1	2.637901974	3.388723525	0.6	40.73059325
ZINC000078593286	c1cc(-c2nc(-c3ccsc3)no2)co1	2.551145426	3.549460055	0.83	67.70711805
ZINC000078713796	CSc1nsc(NC(=O)c2ccco2)n1	2.501689827	2.51813494	0.98	89.57514434
ZINC000078753903	N#Cc1ccnc(S[C@@H]2CCOC2=O)c1	3.26134102	2.822061981	0.52	31.08189639
ZINC000078825957	COC(=O)[C@@H](C)CSC[C@H]1CCCCO1	3.159986724	2.383131802	0.7	54.16001657
ZINC000078923491	CS(=O)(=O)NCCS(=O)(=O)c1ccc(Br)cc1	2.092611197	2.152945899	0.99	86.36140331
ZINC000078924356	CCC(CC)NC(=O)c1cc(C)c(C)s1	2.235851965	2.830205255	0.98	69.48137363
ZINC000079040786	CCCCNC(=O)N1CCC[C@@H](CC)C1	2.4027263	3.579359938	1	89.91237395
ZINC000079062305	C[C@@H](SCC(=O)NCC1CCC1)[C@H](C)O	3.235691395	2.729637191	0.97	76.38469088
ZINC000079065545	CS(=O)(=O)NCCCNCc1cccc(O)c1	2.038481639	3.28609845	0.87	75.90275914
ZINC000079099701	COc1ccc(Cl)cc1CS[C@@H](C)CO	2.705239192	2.294733124	0.98	71.22811539
ZINC000079341359	Cc1nc(CSC[C@@H]2CCCCO2)no1	3.076241434	2.995279743	0.78	60.13642953
ZINC000079431066	CC(=O)N[C@H]1CCCC[C@H]1N(C)CCN	3.18963647	3.688314302	0.55	12.61020911
ZINC000080118746	Cc1ccnc(NC[C@@H]2CN(C)CCO2)n1	2.923398703	4.076337378	0.89	71.75634841
ZINC000080637854	NC(=O)[C@H]1CCCN1S(=O)(=O)CCCF	3.009118113	3.887861312	0.69	41.39947806
ZINC000080695828	NC(=O)c1ccc(NC[C@@H]2CCC[C@@H]2O)nn1	3.227418127	3.391976943	0.91	71.88059102
ZINC000080935931	O=S(=O)(NCc1ccccc1Br)C1CC1	2.122885839	2.405175354	0.88	71.46312253
ZINC000081044146	CC(C)[C@H](C)CN[C@H](C)c1ccccc1	2.526520522	2.547820341	0.98	53.56180563
ZINC000081060564	CC(C)[C@H](C)CNC(=O)[C@H]1CNCCO1	3.292412079	3.813435464	0.46	5.502781243
ZINC000081441467	CNC(=O)[C@H](C)CN(C)C(=O)C[C@@H](C)C(C)C	3.288861307	3.222669555	0.93	73.18649741
ZINC000081709038	COCC[C@H](C)N[C@@H]1CCc2cc(Br)ccc21	3.027923896	3.328263679	0.78	54.85448337
ZINC000082244057	C[C@@H]1CC(C(=O)NCC(=O)O)C[C@@H](C)O1	3.08920601	2.870399115	0.81	31.33861581
ZINC000082283199	Cn1nccc1NC(=O)Cc1cccs1	2.246257269	3.015899996	1	88.54613027
ZINC000082292134	O=C(O)c1coc2cc(Cl)ccc2c1=O	2.066819048	2.442351187	0.71	27.8464188
ZINC000082296601	O=C1Nc2cc(F)ccc2N2CCC[C@@H]12	2.63588771	3.348607599	0.35	24.8108587
ZINC000082302691	Cc1cnoc1C(=O)NC[C@@H]1CCCO1	2.950919911	3.268599606	0.96	63.35194234
ZINC000082375518	COC[C@H](C)Nc1ccc(C(N)=O)cn1	2.605577278	2.991869987	0.96	70.32730449
ZINC000082386799	O=C(O)c1conc1C1CCCCC1	2.533379047	2.895673303	0.66	5.775327525
ZINC000082394314	Cn1cncc1CNC[C@@H]1COCCO1	3.165977099	3.823064913	0.49	29.24549468
ZINC000082461582	Clc1cccc(NCCN2CCCC2)n1	2.039654797	2.916314844	0.99	57.94332414
ZINC000082532697	Cc1cnc(N2CCN(C)CC2)c(N)c1	2.189308943	3.462086195	0.72	28.22954958
ZINC000082605296	CC(C)(O)CNc1ncnc2sccc21	2.566372679	3.110819115	0.98	82.19163167
ZINC000082642846	CC(C)N(C)C(=O)N1CCO[C@@H](CN)C1	3.058033113	3.789550068	0.61	20.25587388
ZINC000082655716	Cc1nc2cccnc2n1CC(=O)O	2.186577627	2.864514437	0.97	39.64233077
ZINC000082695074	Cc1nc2cc(C(F)(F)F)ccn2c1N	2.638993119	3.120766617	0.86	31.08104804
ZINC000082920570	N[C@H]1CCC[C@@H]1C(=O)NCC1CCCC1	2.888835178	3.012480198	0.68	21.0920544
ZINC000082945544	CCO[C@H]1C[C@H](NC2CC2)C12CCCC2	3.934167945	2.762353601	0.69	23.05234511
ZINC000082945900	OC[C@H]1CCN(CCC2CCCCC2)C1	2.506094581	3.395365913	0.9	43.75350773
ZINC000082992929	Cc1ccc([C@H](C)NCC[C@H](C)O)cc1	2.568210954	2.311072751	0.96	49.05271762
ZINC000083054307	CCc1ccc(N[C@@H](CC)C2CC2)cc1	2.404262563	3.214663123	0.93	50.99402736
ZINC000083056320	CC[C@H](NCc1cccc(C)n1)C1CC1	2.7339263	3.132275688	0.88	54.15599324
ZINC000083084028	Cc1ccc(CN2CCNC(C)(C)C2)s1	2.624500152	3.636824452	0.37	25.60899738
ZINC000083216459	C[C@@H](CO)CNC(=O)[C@H]1CC(=O)N(C)C1	3.080780625	3.875380392	0.95	49.16845546
ZINC000083344604	Cc1ccc(F)cc1CNc1ccon1	2.258796088	2.905850971	0.96	57.04120519
ZINC000083412310	CSCCCNC(=O)Cc1ccc(C#N)cc1	1.982864659	2.81334691	1	109.4624739
ZINC000083425498	c1cn(CCN[C@H]2CCCOCC2)cn1	2.79523619	3.807056203	0.74	37.09317911
ZINC000083428130	C[C@@H]1CCC[C@H](NCc2ncc[nH]2)CC1	3.030898912	3.231679364	0.58	35.4285702
ZINC000083521172	Cc1ccsc1C(=O)NCC1(C)COC1	2.565365014	2.644114487	0.71	60.63725475
ZINC000083527357	CC(C)NCCN(C)CC[C@@H]1CCCO1	2.82333619	4.099859952	0.79	28.15586318
ZINC000083614781	CCCNC1(CC(=O)OCC)CCCC1	2.470989163	2.121410699	0.92	35.68541433
ZINC000083640937	CC[C@@H](C)[C@H](C)NCCCC(C)(C)C#N	3.343163732	3.326233106	0.56	33.18147603
ZINC000083647202	C[C@@H]1CCCC[C@H]1CNc1cnc(C#N)cn1	3.323021286	3.637967246	0.58	45.20352782
ZINC000083662630	CCS(=O)(=O)N1CCC(C(C)(C)C)CC1	2.266805308	2.809173945	0.95	53.31434427
ZINC000083669458	CCc1nsc(N[C@H](C)CS(C)(=O)=O)n1	3.263558497	2.651358619	0.93	57.59378372
ZINC000083834992	COC(=O)[C@@H](C)CN(C)C(=O)C1(N)CC1	3.075171008	2.794112578	0.73	36.55730658
ZINC000083849518	COC[C@@H](O)CNCc1ccc(I)cc1	2.499461464	2.643550598	0.94	72.84208862
ZINC000083910302	C[C@H](N)C(=O)NCC(C)(C)c1cccs1	3.102174651	2.834334223	0.96	70.77754953
ZINC000083917101	CC(C)CO[C@H]1CCN(C(=O)C(=O)O)C1	2.876908113	3.29710712	0.9	44.50091062
ZINC000084080512	CN(CC(=O)O)C(=O)N[C@@H]1CC=CCC1	3.053179529	2.720053898	0.85	38.59015876
ZINC000084212933	CC(C)CC(=O)N[C@@H]1CCCC[C@@H]1CN	2.900775306	3.116000358	0.61	23.60477315
ZINC000084344410	C[C@H]1CCC[C@H](CN2CCC(N)CC2)C1	2.972942513	3.893936465	0.45	5.689779454
ZINC000084388427	COc1cc([C@H](C)NC2CC2)ccc1F	2.361462831	2.659610408	0.96	73.18188607
ZINC000084410328	CNC(=O)[C@H]1CCCN1C(=O)C1CNC1	2.683017803	3.303465329	0.59	22.79516315
ZINC000084420047	CN(C)[C@@H]1CCCN(C(=O)C2CNC2)C1	2.790572025	3.731464547	0.61	17.44495739
ZINC000084453690	CN(CC(=O)N1CCC1)CC1CC(O)C1	2.308253503	3.327408804	0.72	38.29285005
ZINC000084678707	CCOCCNC(=O)CN1CCNC(=O)C1	2.234794629	2.997881946	0.88	71.93017609
ZINC000084715563	CCOCCNC(=O)CN(C)CCC#N	2.291393532	2.735330781	0.98	88.21537587
ZINC000084756645	CCCOC(=O)[C@@](C)(NC(C)=O)C1CC1	3.025314296	2.686763686	0.76	42.65165724
ZINC000084884979	OCCCN1CCOc2ccc(F)cc21	2.152692689	3.401149218	0.89	53.41090611
ZINC000084889149	CC(C)(C)C(=O)CNC(=O)[C@H]1CCSC1	3.029759267	2.720151088	0.94	40.86610405
ZINC000084981846	CCN(CC)CCCN[C@@H]1CC[C@H](C)[C@H](C)C1	3.20260202	4.208546517	0.39	21.36195182
ZINC000084999102	CC(C)NCC[C@](C)(O)c1ccccc1	2.495189661	2.838828898	0.99	39.84712583
ZINC000085012840	CN(CC1CCC1)C(=O)[C@@H]1CC[C@H](N)C1	3.064636094	3.43488812	0.57	16.9845628
ZINC000085013788	CC(C)[C@H](C)CNC(=O)[C@@H]1CC[C@H](N)C1	3.243751568	3.080824106	0.48	3.965716197
ZINC000085245398	Cc1nn(C)c(NC[C@@H](O)CO)c1[N+](=O)[O-]	3.102260337	3.190471899	0.91	57.77803252
ZINC000085252120	C[C@](O)(CO)CNC(=O)c1sccc1Br	2.990418882	2.67322066	1	73.54808832
ZINC000085254544	COc1ccc(CSC[C@@H](O)CO)cn1	2.838224102	2.56638805	0.99	78.65466414
ZINC000085257952	CN(CC(=O)N1CCCCC1)C1CNC1	2.254010042	3.193213986	0.76	39.06140526
ZINC000085268566	CC(C)CCO/N=C(/N)c1cnccn1	2.662735317	3.010314748	0.86	54.00370094
ZINC000085392516	Cc1oc2cc(C(=O)O)n(C)c2c1Br	2.877866864	3.157327185	0.59	12.79420634
ZINC000085393801	C#CCn1cc(-c2ccccc2Br)cn1	2.521412546	2.86084184	0.93	52.92527604
ZINC000085465205	C[C@@H]1CCC[C@@H](Nc2ncncc2Br)C1	3.157817647	3.121989481	0.57	54.51805512
ZINC000085578691	Fc1ccc(F)c(NCc2cc[nH]c2)c1	2.285860489	2.811938732	0.96	77.9582836
ZINC000085706301	Cc1csc(SCCC2OCCCO2)n1	2.76893172	2.483592783	0.78	67.7781011
ZINC000085712967	COC(=O)CCc1nc([C@H](C)OC)no1	2.990345008	3.035263256	0.95	75.70971828
ZINC000085852795	O=C(O)[C@@]1(NC(=O)c2cc(Br)c[nH]2)CCOC1	3.222487165	3.690206603	0.44	34.73810719
ZINC000085989722	C[C@@H](O)CCNC(=O)C[C@@H](N)c1ccccc1	2.692591592	3.071370597	0.99	55.35981944
ZINC000086068500	CNC[C@@H](C)C(=O)NCCOCCC(C)C	2.807118451	3.515551654	0.91	57.27594222
ZINC000086068888	CNC[C@H](C)C(=O)N1CCC(C)(C)CC1	2.970380036	3.210411834	0.82	20.32914872
ZINC000086069162	CNC[C@@H](C)C(=O)N(C)CC1CCCC1	2.885141255	3.361606129	0.87	40.21210066
ZINC000086113666	CCCCNc1nc(CC)nc(Cl)c1C	2.336771768	2.800536958	0.91	67.95423227
ZINC000086275810	CCC(CC)NCCCC(=O)NC1CC1	2.106658822	2.964027527	0.73	57.6380348
ZINC000086333647	Clc1csc(CN2C[C@H]3CNC[C@H]3C2)c1	3.580487374	3.442064336	0.24	16.01385439
ZINC000086552026	CCOC[C@@H](C)NCc1cnn(C)c1C	2.883543882	3.279446728	0.96	52.65539869
ZINC000086556246	Cc1cccc(NS(=O)(=O)N(C)C)c1O	2.234778089	2.314155994	0.98	56.17380931
ZINC000086694608	C[C@@H]1C[C@H]1NCc1cc(F)cc(Br)c1	2.922992606	2.963544041	0.44	54.19780091
ZINC000086726303	O[C@H](CN[C@@H]1CCNC1)c1ccccc1	2.787543318	3.073570406	0.59	21.08450524
ZINC000086864262	Cc1ccc(N)c(Cc2ccccc2)c1C	1.774508475	2.561566535	0.99	50.73164146
ZINC000086877620	C[C@@H](N)C(=O)N[C@H]1CCCCC1(C)C	3.261326232	3.222263383	0.78	31.1561519
ZINC000086884570	C/C=C/C=C/C(=O)N1CC[C@@H](N)[C@@H](C)C1	3.620224837	3.711897578	0.46	-15.20652178
ZINC000086929275	CCC[C@H](C)N1CCN2CCCC[C@@H]2C1	2.903940366	3.711336105	0.88	29.35267555
ZINC000087099228	CC(C)OCC[S@](=O)c1cccc(F)c1	2.984583657	2.56678481	0.99	61.36711494
ZINC000087129236	Cc1cc([C@H](C)N[C@@H](C)[C@@H](C)O)c(C)o1	3.528209083	2.84314046	0.77	40.91478888
ZINC000087139963	COc1ccccc1S[C@@H](C)[C@H](C)O	2.983114064	1.961681295	0.88	57.32318051
ZINC000087287555	CC[C@H](O)CN(C)C1CCC(C)(C)CC1	3.055786574	3.368213399	0.6	33.22320839
ZINC000087315502	CN(CCC(=O)O)C(=O)C1(C)CCCC1	2.465300042	2.980699582	0.78	21.21148909
ZINC000087362682	CC[C@H](CCO)CNCc1ccc(C)s1	2.88481641	3.091393701	0.86	65.31386537
ZINC000087362714	CC[C@H](CCO)CNCc1cnc(C)s1	3.058104322	3.148355968	0.85	62.29830274
ZINC000087370281	CC[C@@H](CCO)CNC(=O)CCCNC	2.760765646	3.911348008	0.84	63.71135321
ZINC000087443734	CCCN(CCN(C)C)C(=O)c1nc[nH]n1	3.094660363	3.245874069	0.89	51.93138683
ZINC000087646049	c1csc(CCNC[C@@H]2CCCNC2)c1	2.761583882	3.763883834	0.41	17.72495905
ZINC000087654917	COCCCC(=O)NC[C@@H]1CCNC1	2.610522887	3.573261485	0.59	37.98832737
ZINC000087658036	C[C@@H](C#N)C(=O)N1CCCC(C)(C)CC1	3.008180036	2.556389519	0.91	46.51093424
ZINC000087667995	CCn1cccc1CNC[C@H]1CCCS1	3.423018358	3.726752941	0.45	40.36436217
ZINC000087685951	Clc1cnccc1NC[C@H]1CCCCS1	3.259451225	3.455353592	0.7	27.23889821
ZINC000087798192	CC(C)C[C@H](C)Nc1cn[nH]c(=O)c1Cl	3.046374651	2.929470812	0.84	54.86880181
ZINC000087980388	CCOCCC(=O)NC[C@@H](C)CC(=O)O	2.591448882	2.695859444	0.89	56.63948465
ZINC000088033389	CC[C@H](C)[C@@H](C)NC(=O)[C@H]1CCCNC1	3.203019561	3.443928536	0.53	8.531074973
ZINC000088092678	COC(=O)CCN1C[C@H](CO)OC[C@H]1C	3.304569678	2.813723133	0.69	45.54478365
ZINC000088134558	O=[N+]([O-])c1cccc(F)c1NC1CCC1	2.087466702	2.150586876	0.89	51.87105484
ZINC000088458816	O=C(NCCC1CC1)c1cccc(Br)c1	1.717052899	2.671330937	1	106.4317488
ZINC000088613688	NC[C@@H]1CCc2nnc(C(F)F)n2C1	3.491970639	4.092140727	0.24	-1.932855081
ZINC000089163757	Cc1cccc(C(=O)NC[C@H]2CCC[C@H]2O)n1	2.855602742	3.124106925	0.98	78.54376337
ZINC000090072021	Cc1c(Br)cccc1C[S@@](=O)CC1CC1	3.169071837	3.019341412	0.83	66.43643473
ZINC000090083295	CC[C@H](COC)NCCCOC1CCOCC1	2.901641238	3.469908935	0.44	64.4619993
ZINC000090087716	CC(C)[C@@H](C)NCC(C)(C)C[C@H](C)O	3.482914411	2.865203646	0.33	31.11253692
ZINC000090590174	CC(C)[C@@H](C)N[C@H](CO)CC(C)(C)C	3.39605551	2.359161185	0.43	25.29152671
ZINC000090858592	CC[C@H](C)[C@H](C)N[C@@H](CC)[C@@H]1CCCO1	3.812554626	3.162903189	0.57	20.17368348
ZINC000090932006	NCc1nc(C(=O)NCc2ccc(Cl)s2)cs1	2.374814659	3.65268749	0.82	79.14173662
ZINC000091013532	CCn1ccnc(S[C@@H](C)[C@H](C)O)c1=O	3.626952548	3.345059204	0.98	64.32266573
ZINC000091252274	N#Cc1cc(F)cc(OC(F)(F)F)c1	2.29162071	2.132747701	0.39	36.66752846
ZINC000091364380	COCOc1cccc(CCC=O)c1	2.116367509	1.973883783	0.89	31.79564182
ZINC000091489318	CN(CC(=O)NCC(F)(F)F)CC1CC(O)C1	2.510036512	3.689618236	0.66	48.74830719
ZINC000091507800	CC[C@@H](C)C(=O)Nc1ccc(Br)c(C)n1	2.643572728	2.92156365	1	83.8336504
ZINC000091606214	CCSCCSCc1c(C)noc1C	2.690943308	2.589483158	0.92	61.53703389
ZINC000092590175	CCN(Cc1cnnn1C)[C@H](C)C(C)C	3.489745805	3.274719445	0.94	42.85896
ZINC000092970846	CCN(CC(C)(C)O)c1ccc(C#N)c(Cl)c1	2.540540428	2.912612496	0.86	60.11451499
ZINC000093174393	Cc1cccnc1CN(C)CC(C)(C)O	2.423308119	2.9866322	0.87	66.26806211
ZINC000093938706	CCN(Cc1cc(F)cc(Br)c1)C1CC1	2.204041186	3.024362267	0.91	61.32868979
ZINC000094053092	O=S1CCN(c2ncc(Cl)cc2F)CC1	2.846186965	3.303486279	0.69	42.10160526
ZINC000094573629	N[C@@H]1CCC[C@H]1C(=O)Nc1cc(Br)ccc1O	2.895735291	2.822192318	0.79	42.04262159
ZINC000094802983	CCC1(CC)CCN(S(=O)(=O)[C@@H](C)C#N)C1	3.532565832	4.924753619	0.71	34.30478125
ZINC000094906362	COC(=O)[C@@H](C)NC(=O)C1(C)CCCC1	2.792609267	2.42875139	0.9	43.46935895
ZINC000095068386	C[C@H](NC[C@H]1CCNC1)c1cccs1	3.121702511	3.440884214	0.46	23.12455874
ZINC000095068977	Cc1cc(O[C@H]2CCCNC2)nc(Cl)n1	3.06421687	3.392211024	0.23	6.48880672
ZINC000095070324	Clc1nccc(NC[C@H]2CCCCN2)n1	3.036547029	3.487732717	0.52	12.20130123
ZINC000095092346	Brc1cccc(N2CCCNCC2)n1	2.309619798	2.844915498	0.57	13.52962009
ZINC000095093695	O=C(CN1CCCCC1)N1CCNCC1	1.964872979	2.495514799	0.94	41.26180071
ZINC000095096623	CCOc1c(C(=O)O)cnn1CC(C)C	2.404363119	2.488321879	0.62	26.29556602
ZINC000095097375	C[C@@H](C1CC1)n1ncc2cnc(Cl)nc21	3.240735091	3.186106927	0.65	37.23132885
ZINC000095215727	O=[N+]([O-])c1ccc(Br)cc1OC(F)(F)Cl	2.558760338	1.741778196	0.77	44.58936626
ZINC000095458665	CC[C@H]1CC[C@H](C)N1C(=O)NC(C)C	3.235205649	3.016698272	0.57	19.45880279
ZINC000095459011	C=CCN(C1CC1)S(=O)(=O)N(CC)CC	2.777937853	2.619740241	0.49	32.50699761
ZINC000095630210	CCOC(=O)c1cc2n(n1)CCCNC2	2.612195015	2.803023464	0.75	13.498303
ZINC000095670859	O=[S@@](CCO)CCOCC[S@](=O)CCO	4.224373055	2.327842122	0.8	21.43682175
ZINC000095721750	CCc1cc(OC2CC2)ccc1C(N)=O	2.013882837	2.676733649	0.98	53.81058938
ZINC000095723227	CNc1cc(OC2CC2)cnc1N(C)C	2.571528241	3.849554281	0.51	38.9914549
ZINC000095723383	CC(C)Oc1c(Cl)cccc1OC1CC1	2.048042312	2.743494362	0.82	54.73061218
ZINC000095723576	CS(=O)(=O)Nc1ccc(CN)cc1O	2.115841916	3.29413951	0.84	23.99510068
ZINC000095726226	CC(C)Oc1cc(OC2CC2)ccc1I	2.29366295	2.690313985	0.91	55.32285379
ZINC000095726580	CNC(=O)c1ccc(OC2CC2)c(F)c1	1.882462575	3.079495762	0.96	69.10027614
ZINC000095728593	CNc1c(OC2CC2)cncc1C(N)=O	2.640222049	3.427503278	0.61	25.78903958
ZINC000095730291	CNc1cc(OC2CC2)cc(Br)n1	2.635985904	2.786884846	0.51	30.97428629
ZINC000095730544	CNc1cc(N(C)C)ncc1OC1CC1	2.636777396	3.76071074	0.55	32.99587352
ZINC000095730585	C=CCc1cccc(OCCCCC)c1	1.813304138	2.267397814	0.97	82.21643898
ZINC000095737680	NCc1cc(OC2CC2)cc(C(N)=O)c1	2.168395783	3.159881877	0.54	25.78956429
ZINC000095737683	NCc1cc(OC2CC2)cc(C(=O)O)n1	2.448763513	3.110574251	0.43	8.167620104
ZINC000095761650	CCOC(=O)c1cc(O)c([N+](=O)[O-])cn1	2.412795426	1.950785737	0.94	47.35796675
ZINC000095768527	CCOC(=O)Cc1cncc(C)c1F	2.420274918	2.136159114	0.89	38.33397603
ZINC000095828881	CN1CCC[C@@H](c2nnc(CCN)o2)C1	3.02286517	3.894920527	0.58	5.489411635
ZINC000095856957	COc1ccc(CCN2CCCCCC2)cc1	1.51598689	2.652235094	0.98	82.74841272
ZINC000095934748	CN1C(=O)CC[C@H]1C1=CN(C)CC=C1	3.879251112	3.326815492	0.02	-51.7631112
ZINC000095936975	COCCCn1ccc2c1nccc2F	2.412304854	3.412205598	0.55	41.5544152
ZINC000095939889	c1cnc(N2CCOC[C@H]2C2CC2)nc1	2.968235141	3.297024667	0.45	-7.131114064
ZINC000095967494	C[C@H](NCc1ccc(Br)cc1)C1CCC1	2.324333992	2.625464275	0.98	62.06721492
ZINC000095973050	Fc1cccnc1CNc1ncccn1	2.229230671	2.228895596	1	62.86893389
ZINC000095973098	C[C@@H](O)C[C@H]1CCCN1c1ncccn1	3.224884552	3.320242729	0.59	34.34503245
ZINC000095983162	C[C@@H](c1cccs1)N1CCCCCC1	2.488357765	1.983181554	0.98	45.24254615
ZINC000096009358	c1sc(CC2CC2)nc1C1CCOCC1	2.673994308	3.584297668	0.8	45.17046535
ZINC000096033073	CC[C@@H](Cc1ccccc1)NCC1CC1	2.273524204	3.103606586	0.91	54.76696192
ZINC000096033969	Cc1cc(C)cc(N[C@H]2CCO[C@@H]2C)c1	3.118233977	2.827598972	0.64	34.81532383
ZINC000096034085	Cc1c(F)cccc1N[C@H]1CCO[C@@H]1C	3.155885625	2.755729492	0.69	49.86548045
ZINC000096034099	Cc1ccc(N[C@H]2CCO[C@H]2C)cc1Br	3.195185625	2.921469975	0.78	52.18626953
ZINC000096034213	CC[C@H](NC[C@H](C)O)c1ccccc1F	2.819569303	2.631774779	0.94	52.80940512
ZINC000096034293	C=CCC[C@@H](C)NCCN1CCCCC1	2.691314186	3.098835477	0.57	18.07831104
ZINC000096135249	Clc1ccc(-c2cnc(Br)s2)cc1	2.225670935	2.777942191	0.86	37.93633509
ZINC000096416209	CCCS(=O)(=O)/N=C(\O)c1ccc(Br)cc1C	2.711485043	2.308843459	0.94	62.78697156
ZINC000096509150	CC1CC(Cn2ccc(C(=O)O)n2)C1	2.518783015	3.321267404	0.67	16.87536626
ZINC000096516203	COCCn1c(C(=O)O)cc2sccc21	2.350474877	3.086343028	0.95	65.36295808
ZINC000096517154	CCN1C2(CCCCC2)C(=O)CS1(=O)=O	3.82865195	3.049059281	0.66	-5.838077187
ZINC000096519875	CCS(=O)(=O)[C@@](Cl)(Br)[C@H](O)c1ccc(F)cc1	3.455172935	2.320462507	0.95	34.90202051
ZINC000096766821	C/C=C(/C)CN(CCO)Cc1cccs1	2.651150701	2.988065569	0.75	52.02238227
ZINC000097231264	C/C=C(/C)C(=O)N1CC[C@](C)(C(=O)O)C1	3.253211338	2.986388009	0.41	1.004682238
ZINC000097375136	Cc1csc([C@H](C)C/N=C(\N)N(C)C)n1	3.528348882	3.41030371	0.86	26.66378651
ZINC000097856091	Cc1ccc(F)cc1Cn1ccsc1=O	2.321028723	3.336358104	0.89	55.93027177
ZINC000097929178	CN(C)C1(CN[C@@H]2CCCS(=O)(=O)C2)CCC1	3.249154268	3.44526659	0.55	28.84377069
ZINC000098015874	CC[C@@H]1CN(Cc2ccncc2)CCS1	2.967523952	3.187907893	0.93	60.8923842
ZINC000098024047	COC[C@H](C)NC(=O)N(C)Cc1ccoc1C	2.861778014	2.970086356	1	101.0199834
ZINC000100039126	Cc1cc(C)cc(/N=C/c2cccs2)c1	2.381930257	2.06050841	0.99	61.69921403
ZINC000100280537	Cc1cc(Br)cc2c(O)c(C#N)cnc12	2.690652443	2.908917773	0.67	37.3411813
ZINC000100385047	O=C1[C@H]2CCCC2=NN1c1ccccc1	2.793912064	2.615246712	0.46	7.458581111
ZINC000100529785	CCC(=O)/N=c1\sc2ccccc2n1C	2.297055097	2.798747815	0.95	71.23368915
ZINC000100916648	Cc1cc(N/C=C2\CCCCC2=O)no1	2.685032224	2.887138325	0.46	32.88882366
ZINC000101045799	O=S1(=O)C[C@H]2[C@H](C1)[C@@H]1C=C[C@@H]2[C@H]2C=C[C@@H]21	5.573711176	1.649635994	0.23	-18.5712876
ZINC000101141907	CC(=O)O[C@]1(C)C=C[C@H]2C[C@H]1C2(C)C	5.047978527	2.152911927	0.28	-23.07252491
ZINC000101371545	O=c1[nH]cc(/N=C\c2ccccc2O)c(=O)[nH]1	2.724813697	2.553706522	0.52	40.38770263
ZINC000102504575	O=C(Cc1cccs1)NC1[C@H]2CNC[C@H]12	3.311198562	3.056532409	0.7	28.91094785
ZINC000103451512	CCOC(=O)NCCCCCC(=O)C[N+](=O)[O-]	2.473893672	2.785210127	0.71	57.67861811
ZINC000103586608	C/N=C1/S/C(=C/c2cccs2)C(=O)N1C	2.71708147	3.07199161	0.92	48.23076035
ZINC000104131551	C[C@@H]1CCCCCN1C(=O)C1CC=CC1	2.780209714	2.771699782	0.98	51.93370049
ZINC000104134485	CC[C@@H]1C(=O)NCCN1C(=O)[C@@H]1CCCOC1	3.210442165	3.68575584	0.67	33.33729541
ZINC000104357582	CCCC[C@@H](CC)C/N=C(C)/C=C(\C)O	3.630007344	2.776563943	0.52	0.544776219
ZINC000104570113	C[C@@H]1C[C@@H](NN)c2cc(F)ccc2O1	3.330988122	3.349525064	0.3	1.529223566
ZINC000104693610	CCc1nnc(CN2CCNC(=O)[C@H]2C)n1C	3.155678	3.937106113	0.27	26.7923749
ZINC000104802030	CCCCCCCC[C@@H]1CCCC(=O)C1	2.516066959	3.295062563	0.91	26.01078164
ZINC000104837823	C#CC[C@@]1(O)CCCCC1=C(SC)SC	4.260280467	2.048788544	0.61	-1.658185452
ZINC000105446757	C[C@H](Cc1ccc(O)cc1)NCC1CC1	2.358487838	3.246380529	0.96	55.75382934
ZINC000105597264	Cc1nn(C)c(C)c1C(=O)N(C)C1CC1	2.303057379	3.111083762	0.87	52.0894954
ZINC000106840072	CN(C(=O)c1cccs1)[C@H]1CCOC1	2.841954426	3.147107366	0.93	55.46947082
ZINC000107289449	CC(C)n1c2ccccc2nc1C(=O)O	2.194689967	2.575649369	0.96	39.22037069
ZINC000107458594	CNC(=O)[C@H](C)NC(=O)c1csc(I)c1	3.073928497	3.247795547	0.97	74.37818871
ZINC000107950512	Cc1noc(C)c1C[S@](=O)C1CCCC1	3.283232893	2.67315846	0.79	41.09067928
ZINC000108132336	CCC(CC)[S@@](=O)[C@@H](C)C(=O)NCCCOC	3.601462165	3.246527169	0.99	63.3882529
ZINC000108364801	CC(C)C[C@@H]1C(=O)NCCN1C[C@@H](C)O	3.34111601	3.174439062	0.21	14.73551441
ZINC000108412697	C/C=C/CSCc1nc(CC(C)C)no1	2.938679273	3.236535002	0.57	49.90044883
ZINC000108419528	CC(C)c1nc(CS[C@H](C)C(N)=O)no1	3.137617344	2.72606935	0.87	63.42836644
ZINC000108537059	C=CCNC(=O)NC[C@@H]1CCCN(C)C1	2.762551574	3.681345973	0.89	42.97764203
ZINC000108697768	CN(CC1CC1)C(=O)CCCS(C)(=O)=O	2.242070397	3.668767756	0.98	77.26195399
ZINC000108829799	N#C[C@H](NC(=O)c1cc(Br)c[nH]1)C1CC1	3.26986846	2.979365348	0.73	58.37504191
ZINC000108861834	CC1(C)C(=O)NCCN1C[C@@H]1CCCO1	3.155647179	3.450389755	0.23	8.651420326
ZINC000109781140	C[C@@H](c1cccc(O)c1)N(C)CC(N)=O	2.569364267	3.399645071	1	64.60107619
ZINC000109834218	C[C@@H]1CN(Cc2ncc[nH]2)CC(C)(C)O1	3.253974651	3.839803422	0.16	20.73589462
ZINC000110864228	C[S@](=O)CCCNC(=O)c1csc(I)c1	3.464008422	3.232874983	0.88	74.82068177
ZINC000110961402	CC[C@@H](C)CN(C)C(=O)CN(C)C(C)C	2.879699752	2.725914864	0.91	45.36359491
ZINC000111748705	COc1cccc(CN2C[C@H](C)N[C@@H](C)C2)c1	2.778912358	2.649596518	0.67	49.91972766
ZINC000111769039	CC[C@H](C)NC(=O)Cc1cccc(Br)c1	2.174120993	2.419008297	1	99.84000029
ZINC000112180103	CCN(CC1CC1)C(=O)c1ncoc1C	2.61867946	2.847977673	0.92	56.41656218
ZINC000112209470	COCCC(=O)OCc1ccc(Br)cn1	2.126183668	2.50047807	1	79.34649515
ZINC000112309181	CCCCN(C)CCNC(=O)c1cc(C)no1	2.250071492	3.489235294	0.96	67.2101012
ZINC000112697991	CC(C)(C)CCN[C@H](C(N)=O)C(C)(C)C	2.994743466	2.468322557	0.91	35.25228211
ZINC000112713240	C[C@@H](CC1CC1)NC(=O)NC1CCCC1	2.519749377	2.873620703	0.87	64.33567789
ZINC000112808763	CSC[C@H](C)C(=O)Nc1ccc(Cl)nn1	2.981453075	2.441158187	0.8	79.77636279
ZINC000113182303	COCC[C@H](C)NC[C@@H]1C[C@H]2C=C[C@H]1C2	4.473363592	2.849722656	0.32	13.87134968
ZINC000113503127	O=C(CN1CC[C@H](O)C1)NCC1CCC1	2.487088937	3.437460159	0.94	55.04721462
ZINC000113744192	CSCc1ccc(-c2nc(C)no2)cc1	2.095778557	3.021556263	0.94	64.49373694
ZINC000113759381	CC(=O)NC(C)(C)c1noc(CCC(C)C)n1	2.631811197	3.710839718	0.94	79.46341085
ZINC000114210887	CCCS(=O)(=O)N1CC[C@@H](CN(C)C)C1	2.791138113	3.773272804	0.96	48.40271914
ZINC000114671454	CCC(=O)N1CCC[C@@H]1c1ccc(C)s1	2.720212014	3.119910923	0.98	60.13934792
ZINC000114866829	Cc1ccc(-c2cc(C#N)nc(N)n2)o1	2.644985866	2.813297605	0.81	39.48760224
ZINC000115329793	C[C@H](c1ccco1)N(C)C(=O)c1cc(I)c[nH]1	3.314708442	3.491718168	0.94	88.53525264
ZINC000115371274	CCC(CC)CNC(=O)c1cc(I)c[nH]1	2.783303475	3.065152453	0.93	67.9019918
ZINC000116083962	CCc1cc(NC(=O)[C@H](C)OC)n(C)n1	2.865917728	3.3948322	0.96	76.06697138
ZINC000116318897	Cn1cc([C@H]2CCN(CCCO)C2)cn1	2.871980734	3.918224503	0.72	37.94818243
ZINC000116341545	CC1CCC(C)(NCc2cc[nH]n2)CC1	3.398885176	3.109101868	0.3	31.50056127
ZINC000116854512	C=CC[C@H](C)NC(=O)c1c(C)noc1C	2.96328042	2.637019857	0.72	40.19942151
ZINC000116921862	CC(C)(C)[S@@](=O)CCNCc1ncc[nH]1	3.528149886	3.06171368	0.73	46.03529193
ZINC000117215228	CC[C@H](C)C(=O)N[C@H]1CCC[C@H](SC)C1	3.422612807	2.979435195	0.98	60.8427753
ZINC000117625370	CCCN(CC#N)C(=O)COC[C@@H]1CCOC1	3.130931191	3.1979314	0.86	67.14488768
ZINC000117882714	COCCCCN1[C@H]2CC[C@H]1CC(O)C2	3.770735806	3.205693139	0.53	15.44668945
ZINC000118436305	Cc1csc(CN(C)S(=O)(=O)N(C)C)n1	2.630526018	2.989524202	0.91	58.26979
ZINC000119162815	C[C@@H](CNc1cnc(C#N)cn1)[S@](C)=O	3.991598946	3.191078007	0.6	45.34012334
ZINC000119192697	C[C@H](NC(=O)c1nc(Br)cs1)C1CC1	3.19590147	2.931232251	0.39	51.14714596
ZINC000119286359	C[C@@H](Sc1ccncc1)C(=O)NC1CC1	2.503377948	2.763024697	0.96	84.93264088
ZINC000119412070	CC[C@](C)(O)CN1CCN(C2CC2)CC1	2.813178404	3.315182205	0.81	30.22212372
ZINC000119498935	CCCN(C)C(=O)c1ccccc1CC	1.824757884	2.475149047	1	71.56179811
ZINC000119802025	CN(C)[C@@H](CNS(N)(=O)=O)c1ccco1	2.986898497	2.93995733	0.99	63.25994414
ZINC000120058762	CC[C@H](C)CN(C)[C@@H]1CCCCNC1=O	3.398189941	2.85061681	0.57	15.19431983
ZINC000120245758	C[C@]1(NCc2ccc(Cl)cc2)CCOC1	2.840772147	2.824024847	0.9	41.9832257
ZINC000120529430	Cc1nc(CN(C)CCC(F)(F)F)cs1	2.476439273	3.657682826	0.93	69.00528783
ZINC000120586026	CC#CCN[C@H](C)c1ccc(S(N)(=O)=O)cc1	2.847444235	2.910718019	0.98	81.01109734
ZINC000120627204	CCOCCS(=O)(=O)NC[C@@H](O)C(C)C	3.010988852	2.623226727	0.8	54.74215211
ZINC000120674637	CCOCCCN1C(=O)CC(C)CC1=O	2.317427678	2.90540435	0.41	40.444646
ZINC000120841785	C=CCCOCCNCc1ccc(F)c(Br)c1	2.275800236	2.900512905	0.74	69.53267661
ZINC000121022997	CC#CCNC(=O)Cc1ccc(Br)cc1	2.169195756	2.043301806	0.99	91.44128297
ZINC000121135269	CCN(CCc1nccs1)[C@H](C)CC#N	3.303863662	3.537963757	0.97	56.50180317
ZINC000121213969	COCCCN[C@](C)(COC)C(=O)OC	2.877043113	2.434652368	0.94	49.17150647
ZINC000121319573	CC[C@H](C)C(=O)N(C[C@H]1CCOC1)C1CC1	3.250575457	3.16910534	0.98	57.17258392
ZINC000121372803	Cc1nc(C)c(CN[C@@H]2CCO[C@H]2C)s1	3.540874636	3.503231047	0.43	39.90208958
ZINC000121511406	CCCS[C@@H](C)C(=O)N(C)Cc1ccccc1	2.444778163	2.785134903	1	95.32773365
ZINC000121541279	C=CCCS(=O)(=O)N[C@H]1CCC[C@H]1CC	3.496690128	3.270350875	0.63	39.23345377
ZINC000121814189	C[C@H]1C[C@@H]1NC(=O)c1cc(Cl)ncc1Cl	2.990541779	2.953238868	0.72	41.01619842
ZINC000122034302	COCCCN[C@@H]1CCCC[C@H]1C(C)C	2.978153757	3.000272047	0.84	32.6119823
ZINC000122065196	CCOCCNC(=O)CC(CC)CC	2.191285039	2.482415556	0.8	65.60196833
ZINC000122116583	C[C@@H]1CN(C)CC[C@@H]1NCCCN(C)C	3.099953918	4.468314733	0.62	9.820806352
ZINC000122281761	C[C@@H](CO)[C@@H](C)NC(=O)c1cncc(Br)c1	3.111602592	2.810986826	0.97	81.69815787
ZINC000122329664	Cc1cc(CN2C[C@H](CN)C[C@@H]2C)no1	3.479229581	3.66528189	0.29	8.920270991
ZINC000122350217	CCCN(C)S(=O)(=O)N1CCC[C@H](N)C1	2.921696959	3.612673549	0.54	14.50898336
ZINC000122450659	CC(C)(C)[C@@H](C#N)NC(=O)c1ccc(Br)cn1	3.128991191	2.514795197	0.97	79.08494669
ZINC000122818471	COCC(C)(C)C(=O)NC[C@@H]1CCOC1	3.098361893	3.051338019	0.95	49.37414476
ZINC000123091891	COC1(CNCc2ccc(C)s2)CCOCC1	2.82247035	3.387155074	0.77	60.28225843
ZINC000123099339	C[S@](=O)CCCNc1ccc(C#N)cn1	3.110287838	2.862294709	0.8	68.14026721
ZINC000123201173	COCCN(C)S(=O)(=O)N[C@@H]1CCNC1	3.10654801	3.862340544	0.3	18.21502833
ZINC000123379451	Cn1ncc(NC2CCCC2)c(Br)c1=O	2.413784767	2.93916146	0.73	54.59600908
ZINC000123379873	O=C(O)[C@@H]1CN(C(=O)c2csc(I)c2)CCO1	3.224676036	3.288527808	0.79	52.34116523
ZINC000123393760	CC[C@@H](O)CCN[C@@H](C)CCC=C(C)C	3.34530101	2.861774066	0.19	9.50812936
ZINC000123567237	CSc1ccc(C(=O)N(C)CC(=O)O)o1	2.620290426	2.646496047	0.94	38.73242804
ZINC000123680357	CCC(CC)CNCc1sc(C)nc1C	2.513171768	3.580257658	0.85	54.5476298
ZINC000123760834	CC[C@](C)(CO)NC(=O)c1noc(C)n1	3.284653113	3.141571133	0.89	44.21935304
ZINC000123778550	CC(C)[C@H](C)NC(=O)N[C@@H]1CCO[C@H]1C	3.516648876	3.526308307	0.74	46.83555252
ZINC000123939676	C[C@H](N[C@H]1CCCC[C@@H]1CN)C1CCC1	3.337221678	3.262298249	0.38	-0.755251046
ZINC000124043651	CC#CCSCCCNc1ncccn1	2.82568207	3.280133858	0.93	70.33424712
ZINC000124291904	c1coc(CN2CCc3sccc3C2)c1	2.240357734	3.213350802	0.95	78.25120095
ZINC000124431233	CC[C@H](C(=O)N1CCOCC1)N(C)C	2.728969082	2.364871835	0.93	42.07502882
ZINC000124553233	CC[C@@H]1CC[C@H](C)N1C(=O)c1cccc(I)c1	3.037343147	3.108355292	0.73	59.26473795
ZINC000124600047	Cn1nccc1NC(=O)NC1(C)CCC1	2.627419423	3.104062203	0.78	48.50972876
ZINC000124655615	O[C@@H]1CCCC[C@@H]1[C@@H]1CCCN1CC1CCC1	3.254638187	3.59267368	0.67	14.5050459
ZINC000124839392	C[C@@H]1CN(Cc2ccc(I)cc2)C[C@@H]1N(C)C	3.076156568	3.279253286	0.69	55.46584729
ZINC000124874471	CCOC(=O)CNC(=O)[C@H](CC)N(C)C	2.634856308	2.833934738	0.94	52.25833807
ZINC000124943863	C[C@H](NC(=O)CSCC#N)C(=O)OC(C)(C)C	2.933131541	2.457281699	0.98	75.73144397
ZINC000124964459	COc1cc(N[C@@H]2CCC[C@@H](SC)C2)ncn1	3.406021914	3.518367763	0.88	75.31075422
ZINC000124973313	CSC[C@H](C)NCc1cc(C)ccc1C	2.644832813	2.564134257	0.81	58.39008361
ZINC000125065375	C[C@H](C#N)NC(=O)C1(C#N)CCCCC1	3.370357766	2.611736224	0.89	35.1853498
ZINC000125081317	Cc1cncc(NC2CCCCCC2)c1	2.030003399	2.799891142	0.94	70.20875042
ZINC000125153994	CO[C@](C)(C(=O)N[C@@H](C)CO)c1ccccc1	3.090736145	2.636436238	1	54.63285658
ZINC000125201488	Cc1cnc([C@H](C)Nc2cnccn2)s1	3.125854794	3.256805402	0.8	63.33494716
ZINC000125263383	C=CC[C@H](C)NC(=O)c1cc[nH]c(=O)c1	3.015335627	2.634909589	0.78	44.30982564
ZINC000125313267	O=c1ccncn1Cc1ccc(F)cc1	1.851059058	2.803842474	0.89	63.70144361
ZINC000125344596	CC[C@@H](NC(=O)C1CCC1)c1ncc[nH]1	2.845813113	3.220119464	0.67	55.24603443
ZINC000125347253	CCC1CCN(Cc2occc2C)CC1	2.332818271	3.388365693	0.92	49.54175513
ZINC000125517201	Fc1cccc(Cl)c1CCN1CCCC1	1.837164604	2.677593673	0.99	55.68234491
ZINC000125598428	CCNC(=O)[C@H](C)NCc1cc(F)cc(F)c1	2.47980778	3.089388628	0.99	73.91075714
ZINC000125628746	C[C@@H](CC1CCCC1)NC[C@H]1CCC[C@@H]1O	3.277946925	3.128436936	0.67	27.7689825
ZINC000125635319	Cc1cc(C(=O)N[C@@H](C)CO)cc(Cl)n1	2.629543113	2.501149357	0.99	56.89919078
ZINC000125673918	CCc1c[nH]c(S(=O)(=O)C[C@@H](O)CO)n1	3.913164651	3.189726435	0.79	35.20585003
ZINC000125679114	Cc1cccn(CCC(F)(F)F)c1=O	2.322097218	2.722053152	0.87	44.63446124
ZINC000125681992	CCC[C@@H](CC)NC[C@@H](CCC)CCO	3.254355419	3.109731064	0.42	26.20864952
ZINC000125719601	CCc1ccc(CN[C@H](C)[C@H](C)CO)s1	3.273821085	2.944526801	0.96	53.01581965
ZINC000125743347	CC1(C)CN(Cc2csc(Br)c2)CCO1	2.647010042	3.47253983	0.77	66.49583493
ZINC000125819115	CC[C@H](SC)C(=O)N(CC)CC(F)(F)F	3.326117971	2.849520359	0.92	41.37543942
ZINC000125859440	Cn1ccnc1CNCC1(C2CC2)CC1	2.791966086	3.468530603	0.17	28.5780356
ZINC000125899916	CC1(C)NC(=O)N(CCCSCC2CC2)C1=O	2.612355211	3.304898601	0.54	43.50992367
ZINC000126136138	Cc1cnc([C@@H](C)NC(=O)[C@@H](C)CN)s1	3.354854856	3.422194005	0.73	48.09830925
ZINC000126149190	Cc1n[nH]c(C)c1CC(=O)NC[C@@H](O)C(C)C	2.950745037	3.43530073	0.97	73.22302946
ZINC000126207081	CC(C)S(=O)(=O)CC(=O)N(C)[C@@H](C)CO	3.262853653	2.699140074	0.99	50.11610601
ZINC000126402610	CC(C)[C@H](C(=O)N[C@H]1CCNC1)N(C)C	3.189517933	3.809154601	0.36	-3.11452216
ZINC000126418952	CC(C)CCCN[C@H](C)c1ncc(Br)s1	3.064509736	3.349742849	0.9	49.6004905
ZINC000126595426	CS[C@@H](CO)[C@H](C)NC(=O)c1cc(Cl)ccn1	3.457550861	2.711526053	0.98	71.59255218
ZINC000126758546	COc1cc(C)ccc1CNS(C)(=O)=O	1.868845811	2.154344151	1	77.10002823
ZINC000126759144	N#CCNC(=O)c1ccc(I)c(Br)c1	2.409959533	2.416244926	1	73.48683459
ZINC000126840829	COc1nc(NC(=O)C2CC=CC2)n[nH]1	3.111419702	2.771585374	0.42	41.30989163
ZINC000126849930	C=CCC[C@H](C)NC[C@H]1CCCC[C@@H]1O	3.446935964	2.848884282	0.51	11.73295708
ZINC000126863354	C=CCC[C@@H](C)N[C@@H]1CCCCC1(C)C	3.601167802	3.13811676	0.49	20.71592808
ZINC000126979688	CCOc1c(F)cccc1C(=O)NC[C@H](C)O	2.446134536	2.745818057	0.98	99.0985787
ZINC000127020562	CC[C@H]1COCCN1C(=O)N(C)CC	3.006956126	3.174897444	0.83	38.73523376
ZINC000127206093	CCN(C)C(=O)N(C)Cc1csc(C)n1	2.59939658	2.751360733	0.94	58.56244692
ZINC000127393990	COC(=O)[C@H](C)N[C@@H](C)[C@@H]1CCOC1	3.481800493	2.812581494	0.83	31.96426909
ZINC000127825223	Cc1nnc(NC(=O)c2sccc2Cl)[nH]1	3.126416635	2.668037417	0.94	45.47523351
ZINC000127942445	CC(C)[C@@H](C(=O)N[C@H](C)CC#N)N(C)C	3.32277186	2.94675335	0.74	35.45221642
ZINC000128302827	CCCN(CCC)C(=O)c1ncoc1C	2.533836308	2.659150782	0.95	50.42671363
ZINC000128401402	COC[C@H](C)NCc1cc(Br)cc2c1OCC2	2.964047537	3.320413318	0.78	37.68821626
ZINC000128577512	COCCCCC[S@](=O)c1ccccc1	2.58908771	2.326674374	0.93	65.01043775
ZINC000128648096	CCCN(C)C(=O)c1cc(C(=O)O)co1	2.54031158	3.152429423	0.88	28.83031187
ZINC000129016239	C[C@@H](C(=O)NC1CCCCC1)C1CNC1	2.792310915	2.883474741	0.66	31.80228991
ZINC000129069246	C[C@H](C(=O)NCc1cccs1)C1CNC1	2.908944981	3.060729314	0.71	54.49302394
ZINC000129255050	CC(CO)(CO)NC(=O)c1ccc(Br)o1	2.627760426	2.284037394	0.94	63.17808406
ZINC000129309453	Cc1ccsc1C(=O)NC(C)(CO)CO	2.57466735	2.424556474	0.74	58.70712348
ZINC000129336726	C=CCSCCN[C@@H](C)c1ccc(Br)s1	3.272762563	2.67715788	0.81	53.71328097
ZINC000129579995	CC(=O)Cn1ccc(C)c([N+](=O)[O-])c1=O	2.59934377	2.19789614	0.92	39.07534446
ZINC000129646338	C[C@H](NC[C@@H]1C[C@H]1C)c1ccc2c(c1)CCC2	3.110232339	3.784853167	0.72	63.16483253
ZINC000129710137	CS[C@@H](C)CNC(=O)c1ccc(C)n1C	3.128163882	2.957840985	1	62.70998101
ZINC000129815522	CC[C@@H](N)C(=O)N1CCC[C@@H](COC)C1	2.958088252	3.460617748	0.89	40.01454518
ZINC000130013357	C#CCSCCN[C@@H](C)c1sccc1C	3.461208717	3.328886926	0.97	57.4608415
ZINC000130059672	Cc1cc(F)ccc1CN(C)C[C@@H](C)O	2.508413497	2.937584175	0.94	56.45839035
ZINC000130074897	C#CCSCCNC(=O)c1cc(C)on1	2.775030921	2.893190722	0.97	71.56946324
ZINC000130271604	C[C@@H](CC[S@@](C)=O)Nc1ncc(Cl)cn1	3.55123722	2.913614653	0.93	49.05486231
ZINC000130279684	CN(Cc1cscn1)Cc1ccncc1	2.302816685	3.201656457	0.98	79.72782322
ZINC000130304232	C[C@@H](NCCC1CC1)c1cc(Cl)sc1Cl	3.043132625	3.35059728	0.81	38.75669684
ZINC000130385944	C[C@@H](NC1CC(C)C1)c1cc(Cl)sc1Cl	3.210707728	3.175409223	0.21	32.59338738
ZINC000130396088	COC[C@H](O)CN[C@@H]1CCCC[C@H]1C	3.127638207	2.773269369	0.55	28.8463264
ZINC000130565806	C[C@H](O)CCN(C)C(=O)Cn1cccn1	2.908510861	3.293747361	0.97	60.21214596
ZINC000130706392	Cc1ccc(F)c(CN(C)C[C@@H](C)O)c1	2.499718113	2.753375707	0.95	60.19862576
ZINC000130761702	C#CCN(C)S(=O)(=O)C1CCOCC1	3.126862367	2.850768296	0.85	32.90546398
ZINC000130811358	C=CCCN(CC(=O)OCC)C(C)(C)C	2.756224243	2.003856374	0.71	33.48540778
ZINC000131258989	O=C(Cn1cnnn1)NC[C@H]1CCCS1	3.456223952	3.714036779	0.79	54.15565857
ZINC000131305824	CCO[C@@H](C)C(=O)N(CC)CC(F)(F)F	2.939799348	2.427995008	0.96	51.66800347
ZINC000131346586	CC[C@@H](C(=O)N[C@H](C)C(=O)NC)N(C)C	3.012920443	3.605186751	0.87	38.37449903
ZINC000131456898	C[C@H](C(=O)NCCC1=CCCC1)C1CC1	2.918277948	2.887657002	0.9	62.33589854
ZINC000131486028	NC(=O)[C@H]1CCCCN1CCCCC(F)(F)F	2.721323833	3.625782531	0.87	47.19890548
ZINC000131506794	CCOCCCN[C@@H](C)[C@@H]1CCOC1	3.187279246	3.072490296	0.72	35.64383573
ZINC000131539196	C=C(Br)CN(C)Cc1nc2ccsc2c(=O)[nH]1	3.027974929	3.149512412	0.59	75.24235663
ZINC000131658034	CCCN[C@@H]1CSCCc2ccccc21	2.759038637	3.261515621	0.89	46.84428584
ZINC000131862303	CC(C)[C@H](N)C(=O)N1C[C@H](C)N[C@@H](C)C1	3.522031568	2.905202341	0.15	-11.64868702
ZINC000131874016	CCCCOCCCN[C@H]1CCCOC1	2.662936889	2.920721307	0.82	51.13643985
ZINC000131891582	CCCCN(CC)[C@H](C)C(=O)NCCC	2.553725036	3.039835024	0.96	46.64685177
ZINC000132365061	C[C@H](CCCO)NC(=O)N[C@@H](C)C1CC1	2.995059087	3.179614016	0.97	68.79227059
ZINC000132424470	CC[C@@H]1CCC[C@H]1NC(=O)NCC[C@@H](C)O	3.238897624	3.55386892	0.97	61.83303973
ZINC000132497881	CSCCCN[C@@H](C)c1cc(F)c(F)c(F)c1	2.809653265	3.150671648	0.76	57.01571194
ZINC000132730674	C[C@@H]1C[C@H]1NC(=O)c1ccc(C(=O)O)o1	2.946085241	2.76670853	0.84	21.95354335
ZINC000132835032	CC[C@H](N[C@@H](C)[C@@H](C)OC)c1cccs1	3.576085602	3.101378502	0.95	47.97066653
ZINC000132866906	Cc1cscc1C(=O)N1CCC[C@H]1CN	3.10385597	3.200799359	0.67	34.05153556
ZINC000132873026	CC(C)[C@@H](O)CCNC(=O)c1cnns1	3.162192663	3.524785563	0.93	74.53722354
ZINC000132877141	NC[C@@H]1CCCN1C(=O)c1sccc1Br	2.878308717	3.106936634	0.69	37.63063455
ZINC000132976566	CCCCC(=O)N(C)CC[C@H](N)C(C)C	2.776523764	3.442383608	0.8	40.08407241
ZINC000133009606	CCc1nc(CSCc2ccco2)no1	2.535274727	2.991774402	1	93.74640737
ZINC000133074705	OCCOc1cncc(NCC2CC2)n1	2.503406106	3.149068797	0.86	68.76072902
ZINC000133144581	C[C@H](NCC1(CCO)CC1)c1ccsc1	3.209047179	3.209579045	0.37	51.4034438
ZINC000133198950	Cc1cnccc1N1CCNC(C)(C)C1	2.638145207	3.525198569	0.14	-3.742696181
ZINC000133214099	C[C@H]1C[C@@H]1CNCc1ccc2c(c1)OCCO2	2.853676231	3.236912233	0.56	43.49251967
ZINC000133413064	Cc1ccc([C@H](C)NCC2(O)CCC2)s1	2.977218178	2.753098685	0.82	52.61862652
ZINC000133421066	CC[S@](=O)CC(=O)N1[C@@H](C)CCC[C@@H]1C	3.697233876	3.371693114	0.62	27.4792134
ZINC000133565642	CCCC[S@@](=O)Cc1cc(C)cc(C)c1	2.809051574	2.772184016	0.99	67.66912434
ZINC000133644751	CCOc1ccccc1NC(=O)[C@@H](C)[C@@H](C)N	2.698537817	2.716097065	0.98	70.18650844
ZINC000134058151	C[C@@H](O)CCOc1ccc(F)c(Cl)c1	2.350998232	2.280847032	0.97	56.0951016
ZINC000134073726	CC(C)CNC(=O)N1CCNC(=O)CC1	2.230605539	2.959253879	0.97	59.09939439
ZINC000134247559	CCOC(=O)CC[C@@H](C)NC(=O)N(C)C	2.585745065	2.461704174	1	82.2937257
ZINC000134276666	COC[C@@H](C)NC(C)(C)c1ncc(C)s1	3.520743882	3.324195182	0.92	48.83663128
ZINC000134633618	CCCCOCCCNC(=O)[C@@H](C)C#N	2.74170861	2.387160468	0.97	78.67427548
ZINC000134657094	CSCCCC(=O)NCc1nc(C)no1	2.364443009	3.068087602	0.85	85.6402619
ZINC000134913680	C[C@H](CO)N[C@H](C)c1cc(Cl)ccc1O	2.916509856	2.775722349	0.97	53.1297719
ZINC000134925721	C[C@@H](CO)N[C@@H](C)c1cc(Cl)ccc1O	2.916509856	2.521171191	0.97	53.1297719
ZINC000135046514	CC(C)CNCc1cc(F)c(Cl)cc1F	2.085915426	2.905984858	0.79	40.0740952
ZINC000135258789	Cc1cc(C(=O)N[C@@H]2CCO[C@@H]2C)on1	3.389651559	3.395486038	0.84	48.95602818
ZINC000135460744	C[C@@H](CO)N(C)c1ccccc1[N+](=O)[O-]	2.796056959	1.992649895	0.99	49.13195048
ZINC000135484997	CSC[C@@H]1CCCN1CCCOC(C)C	3.05499553	3.358329708	0.56	42.27252507
ZINC000135659712	Cc1cnc(N[C@@H]2CCCSC2)c([N+](=O)[O-])c1	3.120869653	3.09848883	0.86	52.41169023
ZINC000135885609	C[C@@H]1c2ccsc2CCN1C(=O)N(C)C	2.969555514	3.223638241	0.91	47.20779165
ZINC000136204857	CC[C@](C)(C#N)C(=O)N(C)CC1CCCCC1	3.18180176	3.003144837	0.78	51.33549586
ZINC000136252689	C[C@@H]1C[C@H]1CNCc1ccccc1Br	2.766778654	2.584518937	0.6	39.70169764
ZINC000136270131	CC[C@@](C)(C#N)C(=O)NC[C@@H](C)CCO	3.712575566	3.014913459	0.94	44.24464131
ZINC000136273235	CC[C@@H]1CC[C@@H](C)N1C[C@@H](C)C(=O)OC	3.596139645	3.135697556	0.61	9.887021483
ZINC000136344225	C=CCN(CC(=O)OC(C)(C)C)[C@@H](C)CC	3.00121027	2.286895021	0.81	42.41700611
ZINC000137001125	N#Cc1cccc(-c2cnnc(Cl)c2)c1	2.345002886	2.531168563	0.94	35.54915232
ZINC000137760710	CC[C@](C)(NCCCF)c1nc(C)cs1	3.551195289	3.652534874	0.7	43.73088581
ZINC000137823635	C[C@H](CO)NC(=O)c1ccc(Br)cc1I	2.626334267	2.087106615	1	73.68436448
ZINC000139350270	C1=C[C@H]2[C@@H]3[C@@H](C=CC34CC4)[C@@H]1C21CC1	6.332507528	2.358850052	0.06	-39.70361992
ZINC000141869687	C[C@H](NS(C)(=O)=O)C(=O)N(C)CC1CC1	2.866819186	3.240613902	0.99	60.05388854
ZINC000144989212	COc1ccc2[nH]c(O)c(C)c(=O)c2c1	2.27188734	2.665850029	0.63	41.88559345
ZINC000148201861	COC(=O)C[C@@H]1CN(C(=O)[C@@H]2C[C@H]2C)CCO1	3.283519212	3.456830838	0.73	52.7513017
ZINC000148787505	CCOC(=O)c1sc(C)nc1OC(F)F	2.550633888	2.540604235	0.83	38.25523237
ZINC000148820873	COC(=O)C[C@@H]1CN(CCCO)CCO1	2.706794431	3.144564077	0.89	66.97672731
ZINC000149985711	Cc1ccc([N+](=O)[O-])c(N[C@H]2CCO[C@H]2C)c1	3.18304593	2.50850395	0.81	58.73209559
ZINC000150110900	CN[C@H]1CCN(C(=O)[C@@H]2CCCCO2)C1	3.019768273	3.441901966	0.79	34.69035415
ZINC000150842890	O=C(NCCCO[C@H]1CCOC1)c1ccc[nH]1	2.927879191	3.924556691	0.94	93.06847887
ZINC000150849824	CC(=O)N1CCC[C@H](N2CCCC2)CC1	2.335922057	3.131826168	0.89	30.628332
ZINC000150963852	CCOC[C@H](C)N[C@H](C)CCC(C)(C)C	3.283309294	2.533079784	0.76	37.04474294
ZINC000150970744	CSC[C@@](C)(O)CNC(=O)c1cocn1	3.747128497	2.634960189	0.66	59.1928527
ZINC000151051217	Cn1ncnc1NC(=O)[C@H]1CC=CCC1	3.299508104	3.063215464	0.82	50.23541195
ZINC000151069310	CC[C@H](C)CS(=O)(=O)C1CCCCC1	2.952941551	2.904172733	0.96	40.44464064
ZINC000151299484	CC(C)(C)CCS(=O)(=O)NCC(C)(C)O	2.710219605	2.573010369	0.92	48.97172267
ZINC000151315826	CCCCSCCC(=O)NCCNC	2.24601668	3.175807194	0.64	60.18146798
ZINC000151928428	Cc1ccc(C(=O)N[C@@H](C)[C@@H](C)CO)o1	3.07093601	2.897902507	1	60.59761829
ZINC000152595931	CCCSCC(=O)N[C@H](C)C(=O)OC(C)(C)C	2.684253219	2.202792068	0.98	79.44106618
ZINC000152847672	Brc1cc(CN[C@@H]2C[C@@H]3CC[C@@H]2O3)cs1	4.621650159	3.774050713	0.26	27.57995274
ZINC000152904360	CC[C@H](C)CN1C(=O)[C@@H]2CCCN2C1=O	3.147638721	3.16404913	0.89	21.08076947
ZINC000154018879	C[C@@H](C#N)NC(=O)C[C@H]1CCC[C@H](C)C1	3.429454833	3.109029079	0.85	39.2296491
ZINC000154132841	C[C@@H]1CCN(c2nnc(C3CC3)s2)[C@@H]1C	3.541698812	3.89974987	0.13	-1.278108766
ZINC000154351011	CCCC[C@H](CC)N[C@@H](C)[C@@H](CO)SC	3.93302003	3.07997132	0.39	26.15627509
ZINC000154742383	CC1(C(=O)N2CCSC(C)(C)C2)CC1	3.114063538	2.938187146	0.81	35.00270668
ZINC000155085969	CC(C)CNC(=O)C(C)(C)C1CCCC1	2.38614158	2.828113062	0.97	50.53445637
ZINC000155204048	CC[C@@H](C)C(=O)Nc1cc(C)cc(F)c1	2.314456574	2.598698008	0.98	86.05314962
ZINC000155214099	CS[C@@H](C)CC(=O)N1CCCC[C@@H]1C	3.212920137	3.045387532	0.97	42.45966049
ZINC000155294601	CC#CCCOc1nc(C(C)(C)C)no1	3.187111355	2.961322195	0.89	41.37536068
ZINC000155335361	CCS(=O)(=O)NCCCSc1nncs1	2.74162213	3.334021033	0.81	73.00154497
ZINC000155737169	Cc1ccc(CCCC(=O)N2CCCO2)cc1	2.267248058	2.934046778	0.95	62.50040865
ZINC000155855741	C=C[C@H](C)NC(=O)CCSCC(=O)OC	3.149369267	2.291572552	0.19	56.65352535
ZINC000155882749	C=C[C@H](C)NC(=O)CN(C)S(=O)(=O)CC	3.300167364	2.757664987	0.47	35.6018126
ZINC000156224203	C[C@@H]1OCCN(Cc2ccncc2)[C@H]1C	3.150640187	2.704451424	0.94	50.04154056
ZINC000156284066	CC(C)[C@@H](CO)NC[C@@H](C)CS(C)(=O)=O	3.526911536	2.767999555	0.78	28.31302718
ZINC000156415705	C[C@H]1CCC[C@@H]1Nc1c(F)cccc1[N+](=O)[O-]	2.938755586	2.827804742	0.88	52.67757981
ZINC000156725099	CON(C)C(=O)c1cccc2c1oc(=O)n2C	2.634635478	3.020422151	0.74	53.92509929
ZINC000157046355	Cc1ccc(F)cc1CN(C)C1CCNCC1	2.204948313	3.526952683	0.79	37.55625664
ZINC000157049354	CC1(C)C[C@@H]1C(=O)NC[C@@H]1CCC[C@@H]1O	3.405945414	3.179663321	0.55	28.3919578
ZINC000157409261	CCS(=O)(=O)NCCN1CC[C@@H](CO)C1	2.77818816	3.643098262	0.85	52.7865283
ZINC000157747023	C[C@@H]1C[C@H](C)CN1C(=O)C1CCNCC1	3.166329581	3.310777192	0.42	-1.975513719
ZINC000157777538	O=C(N[C@H]1C=CCCC1)[C@@H]1CC=CCC1	3.634921639	2.531887742	0.8	24.45638511
ZINC000157834173	C[C@H](CO)[C@H](C)NC(=O)C1CCOCC1	3.112385062	2.527468993	0.96	51.67039072
ZINC000157834478	C[C@@H](NC(=O)c1ccccn1)[C@H](C)CO	2.893024837	2.465209247	0.99	66.32121872
ZINC000157877090	C[C@@H]1C[C@@H]1CNCc1cc(C(N)=O)cs1	3.302391441	3.623689455	0.45	49.9332743
ZINC000157939896	OCCCCN[C@H]1CCN2CCC[C@H]2C1	2.938510451	4.076993683	0.62	14.94068294
ZINC000157969732	CCCc1nccn1CCCCCCO	2.190998235	3.093074232	0.9	61.65992358
ZINC000158005301	C[C@@H]1C[C@H](C)CN(Cc2ccn(C)c2)C1	3.131575735	3.390275615	0.81	50.19280931
ZINC000158065084	CC(C)C[C@@H](C)N[C@@H](CCO)C(C)(C)C	3.432724897	2.848549756	0.56	30.7291562
ZINC000158092189	CCOC(=O)[C@H](C)CNS(=O)(=O)C1CC1	2.851278793	2.498412421	0.84	52.16285086
ZINC000158176895	CC(C)[C@@](C)(CN)NC(=O)[C@H](C)c1cccs1	3.643560627	3.102733556	0.83	48.87454599
ZINC000158425217	CSC[C@@H](C)NC(=O)[C@@H](N)CC(C)C	3.130902323	2.669682925	0.66	36.60891483
ZINC000158440860	CSC[C@@H](C)NC(=O)c1csc(CN)n1	3.087646321	3.04728324	0.57	56.22116806
ZINC000158444785	CC(C)(C)OCC(=O)NC[C@@H]1CCCO1	2.707522118	2.768743799	0.9	58.86291209
ZINC000158602193	Cc1c(Cl)cnn1CC(=O)N1CCCC1	2.132384767	2.84615685	0.84	58.48994841
ZINC000158807492	CCOCCNC(=O)c1ccc(C#N)[nH]1	2.715911141	2.525037897	0.94	56.73275149
ZINC000158836327	CC#CCCNC(=O)c1ccccc1Cl	2.05972213	2.10208405	1	76.48566988
ZINC000158938833	C[C@@H]1CCCCN1Cc1ccc(CO)o1	2.687334222	3.093256495	0.9	42.74065094
ZINC000159326891	CCONC(=O)c1n[nH]cc1[N+](=O)[O-]	3.251149816	1.958528337	0.89	41.16492032
ZINC000159459735	CCNC(=O)CNC(=O)N[C@@H]1CCOC1	2.673662563	3.504322907	0.98	73.48394001
ZINC000159626059	OCC1(NCc2cc(O)cc(F)c2)CC1	2.580602537	2.96558787	0.62	27.57655347
ZINC000159715954	C[C@@H]1CO[C@@H](C)CN1CCn1ccnc1	3.381748595	3.183602432	0.53	45.82844431
ZINC000159731028	CC(C)OCCCN1CCCC[C@@H]1CO	2.641440585	2.828917427	0.65	44.66333927
ZINC000159763213	O=S1CCN(c2ncc(Cl)cc2Br)CC1	2.947043009	3.039910905	0.65	34.78150914
ZINC000159990789	Cc1cc(N[C@@H](C)C2CCC2)n2ncnc2n1	3.08433023	3.600620836	0.73	69.18886998
ZINC000160211117	CCc1nc2ccc(O)cc2c(=O)[nH]1	2.225811947	2.808182328	0.7	42.50708285
ZINC000160223342	CNC(=O)[C@H]1CCCN1C(=O)NC[C@H](C)SC	3.284218085	3.994835549	0.89	67.54160348
ZINC000160308683	N#CCCNCc1ccc(Br)c2cccnc12	2.363591857	2.821944245	0.92	67.74222479
ZINC000160350309	CC(C)N(C)C(=O)N[C@H]1CCO[C@H](C2CC2)C1	3.426622767	3.203692399	0.69	24.32265933
ZINC000160540235	C[C@@H]1NCCC[C@@H]1NC(=O)c1csnn1	3.671815858	3.891915248	0.61	13.85262911
ZINC000160588430	C[C@@H](CCCO)NCc1cncc(Br)c1	2.760929596	2.97246734	0.91	56.26084693
ZINC000160706593	O=C(Nc1cccnn1)c1cc(Br)ccc1Br	2.166502159	2.848606916	0.69	96.15270596
ZINC000160735476	C[C@@H](CO)SCCOc1ccccc1Cl	2.695058168	2.276742092	1	70.70718126
ZINC000160930850	CCCN(C(=O)[C@H](C)OC)[C@H]1CCNC1	3.298639471	3.642113475	0.42	14.50160594
ZINC000161012659	CCCC[C@@H](C(=O)OC)N(CC)CCC	2.754743497	2.555222834	0.99	34.77861898
ZINC000161157244	CCN(CCOC)Cc1ccc(CO)o1	2.298492459	3.084059251	0.98	60.09733106
ZINC000161165951	CCCC[C@H](COC)NC(=O)[C@@H](N)CC	2.935524087	3.344679022	0.84	40.72320259
ZINC000161236422	CC[C@H](CCO)N[C@H](C)c1ccncc1	3.031606504	2.972929347	0.99	49.18810114
ZINC000161383930	CC(=O)NCCCNC(=O)[C@]1(C)CCCNC1	2.908471126	3.711461282	0.63	18.40502435
ZINC000161490237	C=CCN/C(N)=N\Cc1cccc(C)c1	2.395560591	2.195225451	0.89	32.21765859
ZINC000161547263	COC[C@H](O)CNC(=O)c1coc(C)c1	2.927179529	3.436788274	0.94	63.3348388
ZINC000161791105	CC1CC(N[C@@H]2CCC[C@@H](C3CC3)C2)C1	3.154688922	3.844733511	0.62	15.86931241
ZINC000161803634	C=CCN(C)C(=O)c1cnc(C)nc1C	2.537120042	3.038099501	0.8	49.56026793
ZINC000162105432	OCC[C@@H]1CCN(c2ncccc2F)C1	2.697734937	2.874515764	0.95	50.53808184
ZINC000162181096	CN(Cc1ccsc1)Cc1ccco1	2.184643062	2.766073059	0.99	78.9181191
ZINC000162272720	CSCCCCN[C@H](C)c1nccn1C	2.912815311	3.431675849	0.81	53.9419547
ZINC000162408768	COCCN(CCO)C(=O)[C@H]1CCCS1	3.191291135	2.790280879	0.81	53.37475203
ZINC000162502464	O=C(O)c1ccncc1OC1CCC1	2.181699521	2.564399387	0.82	22.52559697
ZINC000162561948	CC(C)OCC(=O)N1CC[C@@H]([C@@H](C)O)C1	3.183515625	3.155343102	0.93	39.75948683
ZINC000162598746	CC#CCN[C@H]1C[C@@H](OCC)C12CCC2	4.403037048	2.718369715	0.56	10.21093325
ZINC000163474883	CS[C@H](C)CC(=O)Nc1cnccc1C	2.835754389	2.492740924	1	69.62043963
ZINC000163566555	COC(=O)[C@@H](C)CSc1ncncc1Cl	3.07858891	2.650528462	0.89	54.69783673
ZINC000163586984	Clc1cncnc1NC1CCOCC1	2.411318109	2.692474206	0.74	48.24092442
ZINC000163794330	CCc1cc(NC[C@@H]2C[C@@H]2C)nc(C)n1	3.220347914	4.20206316	0.39	44.95359224
ZINC000163878875	Cn1ncnc1SCCC1OCCO1	3.08325507	2.441296455	0.69	28.8521414
ZINC000163932346	Cc1ncccc1CN[C@@H]1CCCOC1	2.705221155	3.420896724	0.88	46.97685911
ZINC000163932455	Cc1ncccc1CN[C@H]1CCCOC1	2.705221155	3.36768702	0.88	46.97685911
ZINC000164065539	CO[C@H](C)CN[C@H](C)c1ccccc1F	2.800667614	2.393649375	0.96	48.83713944
ZINC000164132935	CCn1nccc1CN1CC[C@@H](NC)C1	2.931345313	3.864211348	0.85	43.72360089
ZINC000164325444	CCc1nc(CN[C@@H](C)C[S@@](C)=O)cs1	3.651631967	3.521218853	0.97	56.49679397
ZINC000164433564	Clc1ccc(CCNC2CCOCC2)s1	2.320583818	3.041831376	0.89	56.82794171
ZINC000164601096	CC(C)CS(=O)(=O)N1CC[C@H](O)[C@H](C)C1	3.350424087	3.564515845	0.63	21.87332835
ZINC000164628516	CS[C@@H](CO)[C@@H](C)NC1CCC(C)CC1	3.612454106	2.839682051	0.48	31.02017755
ZINC000164632822	COC[C@H](CCO)N[C@H]1CCC[C@@H](C)C1	3.389362338	3.056796493	0.75	29.79601135
ZINC000164653356	Cc1cc(CN2CC[C@@H](O)[C@H](C)C2)on1	3.204241669	3.548769701	0.58	31.55426332
ZINC000164665780	C[C@@H]1CC[C@H](CC(=O)Nc2nccs2)C1	2.955196895	2.647265794	0.92	57.61567409
ZINC000164666734	CC[C@@H](C)NCCCCn1ccnc1C	2.700537289	3.679677378	0.97	45.27259815
ZINC000164912903	CC(C)CNC(=O)CN[C@H](C)[C@@H](C)CO	3.115302193	3.276610754	0.91	43.49377537
ZINC000164990275	COC[C@@H](C)Nc1ccc(CSC)cc1	2.471373552	2.366497691	0.96	77.74722166
ZINC000165060215	C[C@@H](N)[C@@H](C)C(=O)NCc1ccncc1	2.940658984	2.910307054	0.96	49.84052911
ZINC000165140059	CN(C)C1(CNCc2csnn2)CCC1	3.027301251	3.284976315	0.59	25.32389349
ZINC000165481939	Cc1ncc(CNCC2(C)CCC2)s1	2.685149225	3.625040755	0.71	43.42316081
ZINC000165536529	Cc1ncccc1NC(=O)[C@@H](C)[C@H](C)N	3.079053318	2.725313977	0.96	49.88561623
ZINC000165599755	CC(C)[C@H]1CCCN1C(=O)[C@H](C)C(=O)O	3.191125862	3.139041826	0.83	15.63948809
ZINC000165877140	CCC1(NC(=O)COC(C)(C)C)CCC1	2.759057379	2.786188251	0.67	27.63106505
ZINC000166037675	CC[C@](C)(CCO)NCc1ccccn1	2.950882344	2.816797102	0.93	54.96384516
ZINC000166049275	COC(=O)[C@H](C)CSC[C@H]1CCC(C)(C)O1	3.628392574	2.757649967	0.28	23.52841115
ZINC000166136930	C[C@@H]1OCC[C@@H]1NC[C@@H]1CCC(C)(C)O1	4.023041458	3.654955173	0.33	-1.801402889
ZINC000166299933	Cc1nc(Cl)cc(NC(C)(CO)CO)n1	2.87515658	2.564251216	0.86	43.42235591
ZINC000166443734	C[C@H](N[C@@H]1C[C@@H](O)C1(C)C)c1ccco1	3.768270217	2.466565319	0.23	18.17078936
ZINC000167240296	CCCC[C@@H]1CCC[C@H]1N[C@@H]1CCOC1	3.431757792	3.795548792	0.65	28.63776789
ZINC000167265945	C[C@H]1C[C@H]1CNC(=O)c1cnccc1N	3.07669238	3.620456615	0.81	32.03867072
ZINC000168058722	CCCC[C@H](CC)N[C@@H](CCO)COC	3.256726151	2.941600482	0.56	32.7580056
ZINC000168192977	CO[C@@H](C)[C@H](C)NCCCC(C)(C)CO	3.537570832	2.850369685	0.41	30.74145285
ZINC000168297426	N#CCCCNC(=O)[C@H]1CCCc2sccc21	3.021255053	2.892322472	0.95	80.30709699
ZINC000168317137	CC[C@@H](NC[C@H]1CCCOC1)C(=O)OC	3.090505406	3.059383968	0.92	35.33443345
ZINC000168820441	CCN(Cc1ccccn1)C(=O)[C@@H](C)OC	2.631513434	2.872480759	1	81.15418719
ZINC000169126528	C=CC[C@@H](C)N[C@@H](C)c1cccc(O)c1	3.056534406	2.409504241	0.9	39.27162828
ZINC000169801775	O=[N+]([O-])c1c(F)cc(C(F)(F)F)cc1Br	2.531070366	1.799449062	0.84	31.26649392
ZINC000170257901	CC(=O)c1ccc(C(=O)NC2CC2)[nH]1	2.42051176	2.601513939	0.72	41.91252924
ZINC000170758416	CN(C)CC(=O)NC[C@H]1CN(C)CCO1	2.835605796	3.683838443	1	62.37353574
ZINC000170804264	C=CCN(CC=C)CCCN1CCCC1	2.407165677	3.081477645	0.7	32.08902226
ZINC000170811471	C[C@@H](C(=O)N(C)C1(C#N)CCC1)n1cncn1	3.419597412	3.418037834	0.65	49.32159253
ZINC000170816154	CNC(=O)CCN(C)C(=O)c1ccsc1	2.307765764	3.080675376	0.99	72.01379901
ZINC000170934299	CCN(CC)CC(=O)N[C@@H]1CCCOC1	2.684937289	3.433960239	0.99	43.31966953
ZINC000171068034	C[C@@H]1C[C@H]1NC(=O)c1ccc(F)cc1Cl	2.58430601	2.705718014	1	60.10622481
ZINC000171414410	COCCCn1c(C)nc([N+](=O)[O-])c1Br	2.76045158	3.170237084	0.85	45.36002056
ZINC000171577718	C[C@@H]1CN(C(=O)c2cnn(C)c2)CCS1	3.107241684	3.629086951	0.83	39.07038197
ZINC000171585970	C[C@H](NC(=O)N[C@@H]1CCCOC1)C1CC1	3.058095515	2.966776247	0.94	59.5356558
ZINC000171793038	Cc1cnc(S[C@H]2C=CCCC2)nc1	3.57647634	2.549618928	0.64	21.80818493
ZINC000172097352	CCC(CC)C(=O)N[C@H](C)C1CCCC1	2.636781781	3.12337595	0.97	51.87191934
ZINC000172191548	CC[C@H](C)NC(=O)N[C@@H](C)C1CCCC1	2.814047727	3.125985139	0.97	66.18345193
ZINC000172602332	CCNC(=O)N[C@@H]1[C@H]2CCO[C@@H]2C1(C)C	3.816995171	2.69925728	0.88	37.08415109
ZINC000172736210	CCN(CCOCC1CC1)Cc1cccs1	2.267332422	3.616839255	0.92	90.96198777
ZINC000172898029	COC[C@@H](C)SCc1ccccc1Br	2.838201408	2.203499569	0.99	63.30519045
ZINC000172949596	CC1(C)[C@@H]2CN(CCOCC3CC3)C[C@@H]21	3.482724087	3.660866295	0.37	24.80133793
ZINC000172969825	CCS(=O)(=O)Oc1cccnc1[N+](=O)[O-]	2.557418503	1.831718293	0.92	61.30275841
ZINC000173019376	CCCCS[C@@H](C)C(=O)NCCC(N)=O	2.642444267	3.099017008	0.99	80.655405
ZINC000173126995	N#C[C@H]1COCCN1C(=O)c1ccco1	3.141285206	3.066755573	0.9	54.96548343
ZINC000173160707	CC(C)C[C@@H](C)CC(=O)N1CCC[C@@H]1C	2.927257933	3.168772608	0.97	44.78046863
ZINC000173244687	CC(C)[C@@H](C)[S@@](=O)Cc1ccc(F)cc1	3.153189087	2.243987867	0.99	61.02153066
ZINC000173264866	C#CCN(CC#C)S(=O)(=O)C[C@@H](C)CC	3.929311929	2.725846113	0.95	39.24147329
ZINC000173724885	CNC(=O)[C@H]1CCCN([C@@H](C)COC)C1	2.961738909	3.265252018	0.92	42.94176622
ZINC000173783672	Cc1nccc(N2C[C@@H](C)CC[C@@H]2C)n1	3.160326285	3.491260842	0.5	22.81349537
ZINC000173916498	CCS(=O)(=O)[C@H](C)c1cccc(C)c1	2.681132097	2.668452307	0.97	60.67908759
ZINC000174098500	COCCCCCOc1cccc[n+]1[O-]	2.570093047	1.990484549	0.97	75.92207235
ZINC000174098728	COC[C@H](C)N1CCO[C@@H](c2nc(C)n[nH]2)C1	3.874004665	3.520673756	0.72	46.38957255
ZINC000174228857	CCN(CC)C[C@H]1CCN(CCSC)C1	2.816314212	3.925962072	0.78	37.96725197
ZINC000174270448	COCC(=O)OCc1cc(Cl)ccc1Cl	1.923264826	2.16621204	0.98	70.04968902
ZINC000174374148	CCCC(=O)N(C)[C@@H]1CC[C@@H](SCC)C1	3.490837595	3.303879254	0.92	70.51025902
ZINC000174528738	C#CCN(CC#C)CC(=O)N1CCCC1	2.818194657	1.948081966	0.98	63.55551966
ZINC000174689584	CCS[C@@H](C(=O)NCCC1CC1)C(C)C	2.966555036	2.817841741	0.96	64.60920273
ZINC000174891721	COC(=O)NCC(=O)O[C@H](C)C(F)(F)F	2.895047121	2.409568949	0.93	46.77731599
ZINC000175232973	C[C@H]1CC[C@@H](CCC(=O)NCC(N)=O)O1	3.169904012	3.47481813	0.91	48.65828552
ZINC000175316823	O=C(Nc1c(F)cc(F)cc1F)C1CCCC1	1.913827957	2.422717182	1	72.47594508
ZINC000175565835	CCC[C@H](C)C(=O)N(C)[C@H](C)C1(C)CC1	3.640712346	3.144637882	0.85	33.16394862
ZINC000175676970	CCC1(CNC(=O)C(C)(C)OC)CCC1	2.779084598	2.727396563	0.96	47.62475055
ZINC000176104173	CC(C)=CC(=O)Nc1ccc(I)c(C)n1	2.626382734	2.554316587	0.95	67.26554709
ZINC000176118488	CC[C@@H](C)C[S@@](=O)Cc1nc(C)c(C)s1	3.819604471	3.179202927	0.98	63.95320193
ZINC000176442969	CCC1(C(=O)Nc2ccc(C)cc2Br)CCC1	2.17583414	2.571573529	0.9	84.11879819
ZINC000176631556	CC[C@H](C)CSCCn1c(C)csc1=O	3.201893976	3.419414737	0.85	56.28507132
ZINC000176756391	CCc1nsc(N2CCO[C@H](CC)C2)n1	3.144289499	3.714407097	0.65	41.27314661
ZINC000176932011	CC[C@@H]1CN(C(=O)[C@H](C)CS(C)(=O)=O)CCS1	3.752366781	3.644639842	0.87	45.2557001
ZINC000176946519	CC[C@@H](C)C[S@@](=O)CCc1scnc1C	3.871785813	3.282198774	0.9	58.98011934
ZINC000177015855	C=CCCc1nc(-c2cnccn2)no1	2.597104098	3.635020735	0.54	49.07419299
ZINC000177046676	C[C@H]1CCN(C(=O)c2ccc(Cl)s2)[C@H]1C	3.115714894	3.0471112	0.86	44.04705719
ZINC000177107913	Cc1ccc(C(=O)N2CC[C@H](C)[C@@H]2C)cc1I	3.014618419	2.939452749	0.87	61.35140977
ZINC000177178746	CC(=O)N1CCC[C@@H]1Cn1ccnc1C	2.870990036	3.570354988	0.9	46.17632492
ZINC000177366709	CC(C)CNC(=O)[C@H](C)Sc1cnn[nH]1	3.644511612	3.228152433	0.92	57.18824651
ZINC000177437313	Cc1ccc(CCSC[C@@H](O)CO)cc1	2.539625201	2.502595621	1	72.57288409
ZINC000177453366	CCC1(C(=O)N2C[C@@H](C)CCC[C@@H]2C)CCC1	3.223611062	3.220969703	0.71	42.68759298
ZINC000177738772	CCN(Cc1cccs1)C(=O)C1(C)CC1	2.435873081	2.732520697	0.95	63.35397908
ZINC000177788746	CCOC(=O)C[C@@H](C)NC(=O)CSC	2.621544987	2.21663733	0.94	65.54165587
ZINC000177807010	NC(=O)[C@@H]1CCCC[C@H]1NC(=O)C1CC=CC1	3.232342165	2.919325018	0.9	50.19329513
ZINC000177871285	CCC[C@@H](O)CNC(=O)C(C)(C)OC	3.018972118	2.707010351	0.95	45.34489259
ZINC000178132542	C[C@H]1CC[C@H](C(=O)N2C[C@@H]3CC[C@@H]2C3)O1	4.71078005	3.664036503	0.5	7.252342398
ZINC000178133435	Cc1noc(NC(=O)C2[C@H]3CCC[C@H]23)n1	3.481898148	3.416134621	0.37	34.25329336
ZINC000178186820	COC(=O)CCNC(=O)c1cn(C)cn1	2.266234057	2.710667011	0.88	73.18328599
ZINC000178207534	CCOC[C@H]1CCN([C@@H]2CCNC2=O)C1	3.351496359	3.250755668	0.16	-1.525594621
ZINC000178283044	CN(C(=O)C1[C@H]2CCC[C@H]12)[C@@H]1CCCN(C)C1	3.593347724	4.032831872	0.66	23.628087
ZINC000178425215	CN(CC#N)Cc1ccc([S@@](C)=O)cc1	2.989203544	2.44883941	1	67.72220016
ZINC000178945883	COC[C@H](C)C(=O)NCC[C@H]1CCNC1	3.223784526	3.809675944	0.56	11.27996058
ZINC000178987198	c1ccc([C@@H]2CCN(C3CCC3)C2)cc1	2.261990036	3.367269182	0.69	20.3093841
ZINC000179039653	CCS[C@H](C(=O)N[C@@H]1CCOC1)C(C)C	3.489854856	2.883516645	0.9	51.70235514
ZINC000179203675	CC[C@H](O)CCNC(=O)c1cn(C)cn1	2.966637691	3.5681392	0.86	60.05276469
ZINC000179393214	COC(=O)CN(C)C[C@@H]1C[C@H]2C=C[C@H]1C2	4.288775284	2.627587958	0.62	27.38540085
ZINC000179868373	Cc1ncccc1CN1CCO[C@@H](C)C1	2.608385385	3.592086521	0.96	63.56067731
ZINC000179930563	COCCNC(=O)N(C)Cc1ncc(Cl)n1C	2.576478622	4.053586456	0.97	92.91093317
ZINC000180041114	C#CCCCCC(=O)Nc1n[nH]c(C)n1	2.668972679	2.9196063	0.79	65.32457394
ZINC000180250099	CC[C@H](C)CNCCCc1ccccn1	2.476824383	3.493765837	0.92	52.7401381
ZINC000181148996	CCCCCNC(=O)c1c[nH]c(C#N)c1	2.536385866	3.094167952	0.95	64.82909321
ZINC000181237717	C[C@@H](CN1CCOCC1)NCc1sccc1Cl	2.958676089	3.423344702	0.97	60.77894113
ZINC000181239728	Cc1cc(I)ccc1NC(=O)N1CC[C@@H](O)C1	2.565852468	3.404746259	0.89	100.2033557
ZINC000181633595	O=C(O)CN(C(=O)CC1CCC1)C1CC1	2.20773735	3.014129403	0.89	35.72748233
ZINC000181645024	C[C@H](NCC1OCCO1)c1cccnc1	2.983450176	2.235502762	0.9	43.77902319
ZINC000181996201	COC1(CNC(=O)c2cc(C)c(C)s2)CCC1	2.663017084	3.119335892	0.91	63.55286053
ZINC000182898001	CCC[C@H]1C[C@H](C(=O)NCCO)CCO1	3.128305406	2.940836062	0.81	30.00423529
ZINC000182985580	CCCC[C@@H](CC)CC(=O)N1CCCN1	3.323159267	3.091490082	0.76	2.785713129
ZINC000183664804	CNC(=O)[C@H](NCc1ccon1)C(C)C	3.101120993	3.38787161	1	51.6669745
ZINC000183812415	CC[C@H](CC#N)NC(=O)[C@@H](CC)N(C)C	3.400934146	3.049199638	0.84	39.71062226
ZINC000184075972	CCN(CC)S(=O)(=O)[C@H](C)C(F)(F)F	3.399772797	2.250730961	0.8	21.54764836
ZINC000184232089	CCC[C@@H]1CCCCN1Cc1cncs1	2.974110316	3.646458081	0.83	42.53101833
ZINC000184292950	CONC(=O)[C@H](C)CC(=O)c1ccc(Cl)cc1	2.633304435	2.528826336	1	66.12042507
ZINC000184307047	Cc1nc(NCc2c[nH]nc2C)n(C)n1	3.352323229	3.735846044	0.85	48.7233869
ZINC000184990505	CC#CCCCC(=O)N(C)C1CCCC1	2.520683668	2.50702549	0.97	59.08826643
ZINC000185016635	C[C@@H](CCO)NS(=O)(=O)N1CCC[C@H]1C	3.257675625	3.477738437	0.84	36.58555519
ZINC000185396939	CC(C)[C@H]1C[C@@H]1C(=O)NCC1(C)COC1	3.581834856	2.82154119	0.68	22.00169865
ZINC000185413414	COCCCCS(=O)(=O)N[C@@H]1CCOC1	2.889827399	3.002419447	0.7	52.2972387
ZINC000185562240	CC[C@@H](CSC)NC(=O)[C@@H](C)CC(C)C	3.30342172	2.958083291	0.86	43.75851304
ZINC000185765247	CCCCNCc1cc(Br)cc(Br)c1N	2.29244719	2.917192653	0.86	42.48519942
ZINC000185820757	N#CCCCCN[C@@H]1CCC[C@H](C#N)C1	3.445618005	2.950376273	0.2	26.79631799
ZINC000185902827	COCCC(=O)NCC1(CN(C)C)CCCC1	2.508405371	3.051367207	0.85	51.5409638
ZINC000186380515	COC(=O)[C@@]1(C)CCCN1CC=C(C)C	3.350900036	2.779401397	0.51	7.215847153
ZINC000186641027	C=CCCCC(=O)N1CC[C@H](O)[C@H](C)C1	3.164760672	3.064337358	0.56	21.16679916
ZINC000187080230	Cc1ccc(CN(C)C[C@@H](C)O)c(C)n1	2.77470619	2.989293568	0.93	45.11994182
ZINC000187424501	COCCCN1CC[C@H](C)C[C@H]1C(N)=O	3.028852229	3.504702189	0.53	23.68952967
ZINC000187484464	C[C@@H](CC#N)N(C)C(=O)c1nc(Br)cs1	3.658239651	3.024807005	0.71	53.37256331
ZINC000187551621	O=C(NC[C@H]1CCCN1)c1cc(Br)ccc1O	2.661310037	3.515230878	0.55	37.34447721
ZINC000187579177	CC[C@@H]1[C@H](C)CCN1CC1=CCCOC1	3.999219436	3.543181629	0.49	1.074266131
ZINC000187701693	C1CC(N2CCOC3(CCCCC3)C2)C1	3.001849826	3.362948104	0.64	24.98395414
ZINC000187812181	CCOC(=O)C(C)(C)NC[C@H](O)CSC	3.169726131	2.104066372	0.86	37.35722837
ZINC000187812323	CSC[C@@H](O)CN(C)Cc1ccc(C)s1	3.09438028	3.105494027	0.76	58.69064081
ZINC000187916160	CCOC[C@H]1CCN(C[C@H](O)CSC)C1	3.271316395	3.251571795	0.73	43.57338926
ZINC000187921723	C[C@H]1CCCCN(Cc2nccn2C)C1	2.575373578	3.876202897	0.9	50.15997429
ZINC000187939034	CSC[C@H](O)CN(C)CCOCC1CC1	3.150521368	3.564902679	0.59	60.23743181
ZINC000188199473	O=C(Nc1cnns1)c1cncc(I)c1	3.038424711	2.880621396	0.92	71.01461213
ZINC000188373780	C=CCNC(=O)[C@H](C)Sc1nc(C)co1	3.368456452	2.968206054	0.83	48.53171682
ZINC000188522177	CC[C@@H](CO)NC(=O)NCCCCC#N	2.789015177	2.710435944	0.98	86.23884525
ZINC000188559002	C[C@H]1CC[C@@H](CN(C)Cc2nccs2)O1	3.483353604	3.861291071	0.55	44.79072427
ZINC000188874909	COC(=O)CNC(=O)C[C@@H]1C=CCCC1	2.89351641	2.215571218	0.88	33.67897483
ZINC000188920294	CSC[C@@H](C)NC(=O)Cc1cncs1	3.317445195	2.835096498	0.8	55.05034153
ZINC000189013641	C=C(C)COCCNC(=O)C1(SC)CC1	3.063308503	2.605898016	0.54	35.9377959
ZINC000189100928	COc1ccc(Br)c(CN[C@@H](C)[C@H](C)OC)c1	3.022531797	2.461959761	0.95	62.69951412
ZINC000189246497	CO[C@H](C)[C@H](C)NC(=O)c1noc(C)n1	3.564478702	3.140529809	0.86	31.14806378
ZINC000189261926	CC[C@@H](C)CN(C)[C@@H](C)c1nnnn1C	3.521022548	3.649278379	0.93	33.48014021
ZINC000189278269	CN(C[C@@H](O)CC(F)(F)F)CC(F)(F)F	3.288951782	3.296403402	0.77	26.45571083
ZINC000189362494	Cc1n[nH]cc1CNc1ccc(I)cn1	3.091394299	3.190656305	0.75	81.12241077
ZINC000189374621	C[C@H](CC#N)NC(=O)c1cncc(Cl)n1	3.066985158	3.147889312	0.97	56.6252407
ZINC000189453541	CCCC[C@@H](CCC)NC(=O)N1CC(CO)C1	2.788468649	3.062241491	0.87	54.09561505
ZINC000189475343	COC(=O)C[C@H](C)SCc1cc(Br)no1	3.37543694	2.269133854	0.97	55.96923139
ZINC000189544892	Cc1cnc([C@H](C)NC2CC(OC(C)C)C2)s1	3.364691392	3.650453815	0.17	44.54055671
ZINC000189569358	CC(C)OC1CC(NCCCn2ccnn2)C1	2.835026197	3.834084122	0.39	42.51171433
ZINC000189736318	CC[C@H](CSC)NC(=O)Cc1cncs1	3.371966959	3.172664472	0.81	54.33351818
ZINC000189866127	COC[C@H](C)n1ccc(NCc2ncc[nH]2)n1	3.276205132	3.645798676	0.89	63.29324542
ZINC000189983720	CS[C@@H](C)C(=O)Nc1nc(Br)ccc1O	3.148292728	2.750385832	0.99	50.19704698
ZINC000189993545	CCC(C)(C)CN[C@@H](C)c1nccs1	3.141686491	3.189803851	0.9	52.43779254
ZINC000190036900	COCc1cccc(NC(=O)C2(SC)CC2)c1	2.408969364	3.158622769	0.96	78.84690272
ZINC000190113119	C/C=C(\CC)C(=O)N1CCSCC[C@@H]1C	3.604020055	3.27337325	0.53	-8.611931848
ZINC000190198454	CCC(=O)CCN(C)Cc1ccoc1C	2.49868734	2.993766683	0.98	53.85673315
ZINC000190275017	CCC(=O)CCN1CC[C@@]2(CCOC2)C1	3.67522155	3.975571487	0.89	26.04303909
ZINC000190307257	CNS(=O)(=O)CCN[C@@H]1CC[C@@H](C)C1	3.205210015	3.38825525	0.65	28.11397761
ZINC000190399335	CO[C@@H](C)[C@H](C)NC(=O)CSc1ccccc1	2.842922525	2.389992293	0.99	81.7686289
ZINC000190484155	CSC1(C(=O)N(C)C[C@H]2CCCO2)CC1	3.395767147	3.119063457	0.86	34.13329662
ZINC000190578817	CC(C)=CCNC(=O)N(C)CCN(C)C	2.573856196	2.472315503	0.56	28.39082208
ZINC000190848777	C[C@@H]1CN(CCCS(N)(=O)=O)C[C@H]1CO	3.424452548	3.731200953	0.55	19.02421796
ZINC000190963473	C[C@H](CNC(=O)CCC1CCC1)C(=O)O	2.486443113	3.037392956	0.9	55.4077907
ZINC000190992230	CCOC[C@H](NC(=O)c1occc1C)C(C)C	2.92167768	2.736759928	1	61.28631145
ZINC000191017460	COC(=O)[C@H](N[C@@H](C)CC(C)C)[C@@H](C)O	3.30527003	2.156454139	0.7	31.82228616
ZINC000191105659	C=CCN(CCOC)CC(=O)NC(N)=O	2.490143503	2.620211855	0.72	48.75438126
ZINC000191170886	CC(=O)NCCC[S@](=O)c1ccccc1	2.649494431	2.041806726	0.94	65.95520079
ZINC000191211269	CO[C@@H](C)CNCc1cc(Cl)ccc1Br	2.650286846	2.517914849	0.9	54.15464908
ZINC000191445841	Cc1cc(NC(=O)NC[C@H]2CC[C@@H](O)C2)no1	3.066733511	3.725926687	0.76	73.84831194
ZINC000191781883	C[C@@H]1CN([C@H]2C=CCCC2)C[C@H](CO)O1	4.009738187	3.11798485	0.41	-17.17141955
ZINC000191814435	C[C@H](NC(=O)[C@@H]1CCCCO1)C(=O)N(C)C	2.924476653	2.735060306	0.84	51.11637429
ZINC000191845401	CC(C)=CCNC(=O)c1scc(C)c1I	2.984150042	2.970102578	0.55	28.157332
ZINC000191940330	Cc1ncsc1CN(C)Cc1cocn1	3.089858342	3.767659661	0.67	42.10405928
ZINC000191988637	CCc1nnc(NC(=O)[C@H](C)[C@@H](C)N)s1	3.311512933	3.294576995	0.83	45.2364913
ZINC000192010220	CN(C)C[C@@H]1CN(Cc2ncccn2)CCO1	2.898634645	3.492546342	0.83	50.97280239
ZINC000192052918	C=CCNC(=O)c1cc(Br)c(F)cc1F	2.267978503	2.335266224	0.85	51.94127321
ZINC000192069424	C[C@@H](N)[C@H](C)C(=O)NC(C)(C)CCS(C)(=O)=O	3.62099711	3.531021103	0.75	33.5554714
ZINC000192127692	C[C@@H]1COCC[C@@H]1NCCc1cccs1	3.184238772	3.446977085	0.92	35.22150116
ZINC000192129588	CCCNC(=O)CN[C@H]1CCOC[C@@H]1C	3.125658153	3.618046592	0.93	23.77080283
ZINC000192130579	C[C@H]1COCC[C@@H]1NCCOCC(F)F	3.597624087	3.854778411	0.36	2.64923211
ZINC000192169255	C[C@@H]1CCN(Cc2nccn2C)CCS1	3.051442988	3.818923311	0.79	37.51742519
ZINC000192522658	CC[C@H](C)CN(C)C(=O)CSCC(C)=O	2.994820805	2.552471113	0.97	54.11046571
ZINC000193090137	C[C@@H](O)CSCCCNc1ncccn1	2.971244776	3.14475396	0.89	70.81914625
ZINC000193123977	CC#CCNC(=O)c1ccncc1C(F)(F)F	2.681540829	2.841906288	0.94	54.87371818
ZINC000193247911	CCCCOC[C@@H](O)CN1CCCC[C@@H]1CO	2.973049858	3.171004103	0.79	56.15157518
ZINC000193255450	O=C(NCCc1ccsc1)[C@H]1C[C@H]2C=C[C@H]1C2	4.138945846	2.747150865	0.85	74.716578
ZINC000193365244	CSC1(CNCC[C@H](C)c2ccccc2)CC1	3.040665807	3.179105212	0.89	54.91830024
ZINC000193633442	COC[C@H](C)N(C)C(=O)C1CCOCC1	2.849695102	2.789932974	0.97	54.67549952
ZINC000193685379	CCC1(O)CN(C(=O)Nc2nncs2)C1	2.801607415	3.645603396	0.51	43.30005895
ZINC000193964923	CCCCN(C)C(=O)[C@@H]1CCOC[C@@H]1C	3.292111517	3.650495384	0.94	26.3238997
ZINC000194014464	CC[C@@H](C)[C@H](C)NS(=O)(=O)N(CC)CC	3.212749593	2.852081775	0.86	42.80724785
ZINC000194277285	CCOCC(=O)N[C@@H]1C(=O)NCC[C@H]1C	3.354432717	3.220886175	0.36	-1.133134921
ZINC000194458220	CC[C@@H](C)[C@H](C)NC(=O)N[C@@H](C)C1CC1	3.212388965	3.293058644	0.95	57.5022981
ZINC000194570574	COc1ccc(=O)n(C[C@H]2CCCO2)n1	2.785989678	3.072780968	0.88	50.56264222
ZINC000194595210	CCCCS(=O)(=O)Nc1ncc(CC)s1	2.466547378	3.397116744	0.74	66.62270451
ZINC000194879291	CC(C)/C=C/C(=O)N[C@H]1C[C@H](O)C1(C)C	3.811682075	2.734119317	0.18	-6.798413565
ZINC000202665856	CC(C)(C)OC(=O)N1C[C@@H]2CCC(=O)[C@@H]21	3.347893702	2.38793344	0.39	2.07679644
ZINC000215936309	CC(/C=N\O)=C1/C(=O)Nc2ncccc21	3.265468284	2.764128814	0.33	-16.1022769
ZINC000216194538	COC(=O)[C@H](C)CN1CCC[C@@H](CO)C1	2.937170428	3.00071815	0.98	47.5932089
ZINC000217418936	CC[C@H](CSC)NC(=O)NCCC(=O)O	2.878829267	3.044904738	0.88	60.14355181
ZINC000217507001	CCNc1cc(NCCN)nc(C)n1	2.468219047	3.296417067	0.7	21.43497641
ZINC000217740952	C[C@@H](NC(=O)CC(=N)N)c1ccccc1	2.460766771	2.217581447	0.99	54.26455382
ZINC000218293532	Cc1cc(=O)[nH]c(=O)n1-c1ccccn1	2.265815536	2.737926154	0.53	37.70920429
ZINC000218294404	C#CCOc1cc(Cl)c(C=O)cc1OC	2.419592031	2.318312753	0.83	44.62856061
ZINC000218685948	CN(Cc1nc2ccccc2s1)C(=O)C(F)F	2.403092114	2.88320031	1	92.98202982
ZINC000218818541	C[C@@H](O)[C@@H](C)SCc1cc(F)ccc1Cl	3.203675625	2.164164157	1	62.52059286
ZINC000220324869	CC(C)n1cc(CN(C)CC(C)(C)CN)cn1	2.764325043	3.858704203	0.63	51.81942834
ZINC000220903982	COC1CC(NCCn2ccnc2C)C1	2.595815536	3.794963197	0.45	31.11737975
ZINC000221223430	C[C@@H]1C[C@H](C(=O)NCC(F)(F)CO)CO1	3.86410601	2.907277088	0.6	10.81601041
ZINC000221564427	CCOCC(=O)N[C@@H]1CC[C@@H](C)[C@@H](C)C1	3.127460086	3.369592445	0.9	40.36640767
ZINC000222089961	CC[C@H](C)[C@H](C)NC[C@@H](O)[C@@H]1CCOC1	3.791542243	3.417633348	0.6	15.34526426
ZINC000223146705	CCC1(CN[C@H]2CCO[C@H](C)C2)CCC1	3.471746065	3.259886517	0.34	15.07856341
ZINC000223582501	C[C@@H]1CN(c2ccnc(Cl)c2)C[C@H](C)O1	3.075047164	3.117684961	0.66	33.55109947
ZINC000223638581	CC1(CNC(=O)c2cccc(I)c2)CC1	2.190005914	2.795189237	0.94	86.25024689
ZINC000223915174	CO[C@H](C)CN[C@@H](C)c1ccc(F)cn1	3.198045475	3.04579227	0.87	53.54415328
ZINC000224055599	CCCC[C@H](CC)CNc1nnnn1C	3.032960366	3.853371039	0.86	61.17098859
ZINC000224295788	CCCC[C@@H](CC)CNC[C@@H]1CCSC1	3.481482763	3.237743193	0.57	13.13941164
ZINC000224547107	CC[C@H](CCO)CN[C@@H]1CCC[C@@H]1CC	3.455171129	3.338293288	0.46	22.01304699
ZINC000224809999	CCC[C@](C)(O)CNC[C@@H]1CCCOC1	3.373339471	3.178254755	0.7	26.30307061
ZINC000225007695	CCC[C@@]1(C#N)COc2ccccc2O1	3.346775009	3.056495589	0.7	5.858362257
ZINC000225342585	CCNC(=O)CCc1c(Cl)cccc1Cl	1.804876834	2.435574313	1	77.2610441
ZINC000225452410	C[C@H](O)CN[C@H]1CCCc2nn(C)cc21	3.633518592	4.006163083	0.69	10.26997814
ZINC000225733643	COC[C@H](CCO)NC(=O)c1ccsc1	2.818209816	2.858285738	0.99	69.51525329
ZINC000226008591	Cc1ncc(C(=O)N2CCC(N)CC2)s1	2.390104547	3.296499032	0.63	35.35391803
ZINC000226054383	C[C@@H](C1CCOCC1)N1C(=O)CNC1=O	3.348003223	2.890913416	0.25	-1.487278068
ZINC000226228918	CC1(C)C[C@@H]1CNC(=O)c1cc(Cl)ccc1I	2.847988114	2.823965117	0.71	60.23918155
ZINC000226280268	NC[C@@H]1CCCN1C(=O)c1csc(Br)c1	2.916415311	3.519476763	0.77	45.117686
ZINC000226334530	CCCOCC(=O)N1CC[C@H](C)[C@H]1CO	3.304002323	3.396106395	0.74	28.50999061
ZINC000226351380	CC(C)(C)[C@H](N)C(=O)NC[C@H]1CC1(C)C	3.439855272	3.174454659	0.32	11.66602694
ZINC000226381532	CNC(=O)[C@@H](C)CN(C)C(=O)[C@@]1(C)CCNC1	3.600600627	3.73810342	0.46	24.26706089
ZINC000226397750	CCC1(CN[C@@H](C)c2cc(Br)cs2)CC1	3.323736753	2.934926747	0.2	44.53444146
ZINC000226438442	C([C@H]1CCCNC1)N1C[C@@H]2CCC[C@@H]2C1	3.38605003	4.130298921	0.32	-12.18740848
ZINC000226448853	CN(CCC(C)(C)C)[C@H]1CCCNCC1	2.895495477	3.535857684	0.5	0.229322218
ZINC000226512794	CC(C)[C@@H](C#N)NC(=O)[C@@H]1CCO[C@@H]1C	3.979162338	3.082144787	0.93	25.33737317
ZINC000226523682	CC[C@@](C)(CCO)NC(=O)CC1CCC1	3.10149619	3.199405466	0.82	45.02024542
ZINC000226575580	COC(=O)[C@@H]1C[C@H](O)CN1C[C@@H](C)O	3.436372798	2.536185168	0.67	22.36908642
ZINC000226656810	CO[C@@H]1CCCC[C@@H]1N[C@@H]1CCCC(C)(C)C1	3.380665031	3.228713333	0.53	28.43255817
ZINC000226754741	CC(C)(O)CCN1CCCS(=O)(=O)CC1	2.631858888	3.28649342	0.84	49.93410534
ZINC000226802851	CC[C@@H](C)C(=O)NC1(CO)CCOCC1	3.12029285	2.577065743	0.77	38.00199303
ZINC000226837080	CC(C)CCSc1ccc(C#N)cc1F	2.276470079	2.428056547	0.99	64.02285856
ZINC000227004412	CC(C)[C@H]1CCCN(CC[C@H](C)O)CC1	2.843107764	3.488441484	0.87	35.71076934
ZINC000227371333	C[C@H](CCO)CN[C@@H]1CC[C@@H](C)C[C@@H]1C	3.571547121	3.235615876	0.45	17.52566139
ZINC000227701422	COC[C@@H](CNc1nc(C)c(C)s1)OC	3.095896602	3.027351516	0.82	40.51993475
ZINC000227734469	CC(C)[C@H](N)CCN(C)S(=O)(=O)N(C)C	3.170705628	3.427699404	0.69	22.50761255
ZINC000227786844	CCc1nsc(NC[C@@H]2CNCCO2)n1	3.37316591	4.078656065	0.27	10.72200586
ZINC000227861531	C[C@H](Cn1ccnc1)NC(=O)[C@@H]1CC[C@@H](N)C1	3.380128493	3.870243755	0.53	26.40651299
ZINC000227862476	CCCOCC(=O)N[C@H](C)[C@@H]1CCOC1	3.142125186	2.89858817	0.95	63.25615406
ZINC000227979386	C[C@H]1OCC[C@]1(O)CNCc1ccco1	3.683498148	2.925362857	0.43	6.81054886
ZINC000228029434	CC(C)(N)CN1CCC[C@H]2CCC[C@H]21	3.220889897	3.517578282	0.33	0.517792044
ZINC000228067835	C#CCN(C)S(=O)(=O)c1c(Cl)cnn1C	3.280002941	3.466180216	0.83	33.72676349
ZINC000228090433	CSC1(CNCc2ncccc2C)CC1	2.881593558	3.25386263	0.78	50.55681172
ZINC000228183006	Cc1ccc(C(=O)N[C@@H](C)C[C@@H](C)O)c(O)c1	2.803526781	3.033582876	0.96	70.15547861
ZINC000228322891	Cc1cc(Br)cnc1N1CC[C@@H](C(C)C)C1	2.839809938	3.253865247	0.73	45.21161366
ZINC000228557810	C[C@H](NC[C@H]1CCSC1)c1nccn1C	3.631008344	3.732062342	0.71	25.56570715
ZINC000228577027	CC(C)C[C@H](CN)NC(=O)c1ccc(F)cn1	2.720285372	3.424471946	0.83	41.48501523
ZINC000228715826	C[C@@H]1C[C@H]1CNC[C@@H](O)COCC1CC1	3.429643951	3.300255997	0.45	33.29369605
ZINC000228727816	C[C@@H](CO)[C@H](C)NCCCC(C)(C)C#N	3.570993318	2.863612199	0.51	31.7025842
ZINC000228737153	CC1(C)C[C@@H]1CNC(=O)N[C@@H]1CCOC1	3.397997445	3.347902919	0.78	35.69937268
ZINC000228737869	CC(=O)CCC(=O)N[C@H](C)[C@@H](C)CO	3.073783092	2.905125501	0.95	42.05112941
ZINC000228874849	CC(C)=CCNC[C@H]1CC(C)=C[C@H](C)C1	3.926738158	3.219787865	0.02	-30.98948345
ZINC000228898858	C/C=C/C=C\C(=O)N[C@@H]1C[C@@H](O)C1(C)C	3.941398702	2.682241363	0.12	-15.08719771
ZINC000228953338	Fc1cc(C(F)(F)F)cc2scc(Cl)c21	2.665075811	2.467141587	0.45	23.63619002
ZINC000228966858	Cc1ccnc(Nc2ccccc2Cl)c1	1.747898772	2.318881725	0.92	74.64840386
ZINC000229571111	CSCCCCCNc1ncccc1F	2.222296983	2.972021989	0.97	74.20442982
ZINC000229595560	C[C@@H]1NCCC[C@@H]1Nc1ccccc1[N+](=O)[O-]	3.128746973	3.006628422	0.51	21.75827121
ZINC000229869601	C=CCCOCCNc1cc(C)ccn1	2.343975695	2.763650059	0.86	68.86821103
ZINC000229871040	C=CCCOCCNc1nc(CC)cs1	2.570936697	2.958360079	0.59	59.44350998
ZINC000229885144	C[C@H](NCc1ccc(Cl)o1)c1cn[nH]c1	3.31264907	3.388469039	0.93	47.71371755
ZINC000229958029	C[C@@H](NC(=O)C(C)(C)C#N)c1cn[nH]c1	3.507410036	2.963035532	0.58	37.62243229
ZINC000229966811	CC[C@@H](O)CNC1CCC(OC)CC1	2.7979091	2.578900094	0.39	18.61320979
ZINC000229967008	C/C=C/C=C/C(=O)N[C@H](C)c1cn[nH]c1	3.499127399	3.146642242	0.59	17.79491875
ZINC000230002246	C[C@H]1CN(CCC(C)(C)O)C[C@@H](CO)O1	3.419457548	3.310646217	0.72	29.51152085
ZINC000230053250	COCCCS(=O)(=O)NCC1(N)CCC1	2.67652658	3.03262673	0.68	40.3262631
ZINC000230076218	Cc1nc(N(C)C[C@H](C)C#N)ccc1Br	3.20135119	2.824343729	0.96	55.70295351
ZINC000230148352	C[C@@H](CO)CCCNc1cncc(Cl)n1	3.006692234	2.786500163	0.95	52.33952284
ZINC000230154845	Cc1ccsc1CN[C@@]1(C)CCO[C@@H]1C	3.912841669	3.246192583	0.23	9.125549482
ZINC000230206187	O=C(Nc1ccc(Cl)cc1I)[C@@H]1CCC(=O)N1	2.760859342	2.768471375	0.99	59.87943318
ZINC000230240540	O=C(NC[C@@H](O)C(F)F)c1ccc(Br)s1	3.079262728	3.028067249	0.95	60.66609736
ZINC000230341217	CC(C)[C@@H](C)CNS(=O)(=O)c1ccc(C#N)s1	3.086877345	3.080033167	0.99	58.65082343
ZINC000230409970	C[C@@H]1CC[C@H](CNCc2nccn2C)C1	3.114102441	3.720545059	0.41	26.84751231
ZINC000230595580	COC1CC(Nc2ccc(C)cn2)C1	2.33001313	2.71638476	0.67	42.1920572
ZINC000230665261	Cc1csc(CNC[C@H]2CCC[C@H]2C)n1	3.152913532	3.917533614	0.65	40.95447345
ZINC000230675124	CCc1ccc(CNC(C)(C)C2CC2)s1	2.717794282	3.009980429	0.52	47.86722061
ZINC000230695703	O=C(NCC(F)(F)C(F)F)[C@@H]1CSCN1	3.76799119	2.866973801	0.42	11.78875863
ZINC000230711124	CCC[C@](C)(O)CNc1cccc(Cl)n1	2.98286133	2.523176822	0.96	59.11236757
ZINC000230905229	CCC[C@](C)(O)CNc1ccnc(C)n1	3.070713488	3.301128646	0.95	55.36513729
ZINC000231192770	CCCC[C@H](S[C@@H](C)C(C)C)C(=O)OC	3.479086809	2.630558898	0.94	40.75674385
ZINC000231193670	CC(C)[C@H](C)SCc1ccccc1C#N	2.901000167	2.028460021	0.99	65.65048833
ZINC000231328396	N[C@@H](CNC(=O)C(F)(F)C(F)F)C1CC1	3.423412708	3.151371576	0.5	14.1279064
ZINC000231379550	CC1(CNCc2sccc2Br)CC1	2.767051288	3.011839155	0.7	37.02879186
ZINC000231599814	COC[C@H](O)CCNS(=O)(=O)CC(C)C	3.02127406	2.995655171	0.85	57.11768229
ZINC000231622430	COC[C@H](O)CCNC(=O)NC1CCC1	2.63218891	2.969227793	0.97	76.48463721
ZINC000231659323	O=C(Nc1ccc(Cl)nc1)[C@@H]1CCCS1	2.88698288	2.49738003	0.96	70.18906253
ZINC000231660816	Cc1cnc(CNc2nccnc2C)o1	2.720594299	3.046221481	0.87	51.60202988
ZINC000231662251	CCC[C@H]1C[C@@H]1Nc1cc(C)nc(C)n1	3.367042768	3.788349092	0.54	46.28662741
ZINC000231677444	CCC[C@H]1C[C@@H]1NC(=O)NC1CCCC1	3.027470599	3.224783537	0.98	66.26322754
ZINC000231681451	CO[C@@H]1CC[C@@H](NCc2ccn(C)c2)C1	3.258350384	3.553076534	0.72	42.82527527
ZINC000231686707	CC(=O)CCC(=O)NCCOCC(F)F	2.388581965	3.422234936	0.77	57.32199421
ZINC000231847995	CCN(C)C(=O)[C@@H](C)NCc1cnnn1C	3.412275875	3.424851482	0.95	51.08971787
ZINC000231937098	COC(=O)CSc1nc(C)cc(C#N)n1	2.562764639	2.379319552	0.7	55.47016366
ZINC000232030656	C[C@@H]1CC[C@@H](CN2CCC[C@@H](CO)C2)O1	3.412672713	3.881372601	0.73	23.46762557
ZINC000232147005	Cc1ccc(OC[C@H](O)CC2CCCC2)cc1	2.299819574	2.745621984	0.88	70.17984387
ZINC000232232242	CC(C)OCC(=O)N[C@@H]1CCCNCC1	2.698760366	3.103424478	0.7	2.640263914
ZINC000232555809	CC(C)CC(=O)N[C@H]1CCN[C@H](C)C1	3.192395036	3.370405371	0.34	5.587807824
ZINC000232669187	CC(C)OCCCCNC(=O)C(C)(C)O	2.314134302	2.67903046	0.84	53.83811309
ZINC000232781965	CC1(C)CCC[C@@H](NC[C@@H]2CCCN2)C1	3.361014785	3.948463194	0.19	-19.4672013
ZINC000232882115	CC1(C)C[C@@H]1CNC(=O)NCCC(=O)O	2.845573468	3.061627956	0.45	17.36937372
ZINC000233008330	CCCC[C@H](CC)CN1C[C@H](O)[C@@H](O)C1	3.418141512	2.961046857	0.41	23.88922945
ZINC000233088495	CCC1(CN[C@@H]2CCCNCC2)CCC1	2.990249428	3.46822997	0.25	-16.27165668
ZINC000233222863	CCCOCC(=O)N1CCC[C@@](C)(C(=O)O)C1	2.822614469	3.796716065	0.73	35.36393674
ZINC000233225401	CCCOCC(=O)NC[C@@H]1CC[C@H](C)C1	2.880053757	3.406321736	0.89	51.85814486
ZINC000233261580	CCCS(=O)(=O)N[C@@H]1CCN[C@@H](C)C1	3.447692606	3.606100072	0.23	2.833067313
ZINC000233293009	C#C[C@@H](CCC)NC(=O)c1cn[nH]c1C	3.320329248	2.965878211	0.91	46.34626568
ZINC000233440499	CCC[C@H]1C[C@H]1Nc1ncccc1OC	3.182357539	2.852202135	0.77	42.71620314
ZINC000233977612	CC[C@H](C)CC(=O)N[C@@](C)(CC)CCO	3.472703377	2.83532348	0.92	39.1772623
ZINC000233992034	CC[C@H](C)N(C)CCCCC(C)(C)C#N	3.039128497	3.647464137	0.82	40.16072144
ZINC000234198846	CCn1ccnc(NCCCCO)c1=O	2.304429822	3.160617303	0.93	78.31701926
ZINC000234368476	CNC[C@H](C)C(=O)NC1Cc2ccccc2C1	2.724203307	2.935278909	0.95	30.68200403
ZINC000234873207	COc1ccc(NC(=O)C(F)F)c(C)c1	1.877831965	2.164297568	1	70.33604186
ZINC000235339856	C[C@@H]1CN(S(=O)(=O)N2CCCC2)C[C@@H]1N	3.267934781	3.374807089	0.55	21.21224171
ZINC000235461693	Cc1ccccc1C[C@@H](C)N[C@H](C)CN	2.854184687	2.7526074	0.87	39.62492665
ZINC000235521125	C[C@H](NCCOCCO)c1ccnn1C	3.062594431	3.11093688	0.95	46.41557543
ZINC000235541488	C[C@H](O)C[C@H](C)Nc1ncc(Br)cc1Cl	3.252590625	2.539566416	0.91	50.3511693
ZINC000235561113	C[C@H](O)CCOc1ccc(CCO)cc1	2.27795597	2.544022227	0.97	66.54424203
ZINC000235584290	C[C@H]1CCCN(C(=O)N(C)C)[C@@H]1C(=O)O	3.26418385	3.387778845	0.65	3.104359071
ZINC000236581919	O[C@H]1CC[C@H](CNc2ncncc2Cl)C1	3.196651278	3.594508691	0.63	40.42968562
ZINC000236741211	CC(C)CCNc1ccc2scnc2c1	2.26795387	3.557352467	0.93	64.05066843
ZINC000236790677	CCCC1(CNC(=O)CCCN)CCC1	2.428909479	3.203572524	0.72	34.16685653
ZINC000237059085	CNCCNC(=O)[C@@H](C)OCCC(C)C	2.687928882	3.055820519	0.9	55.37418347
ZINC000237258142	CNCC(=O)N[C@@H](CN)C1CCCCC1	2.870004322	2.996269135	0.61	10.36316348
ZINC000237452763	Cc1csc(N2CCN(C(=O)[C@@H](C)N)CC2)n1	2.689693057	3.72741769	0.87	50.68712694
ZINC000237497710	CSCCCC(=O)N[C@](C)(CN)C(C)C	3.291920213	2.852414326	0.67	36.00722396
ZINC000237907177	NCCCC(=O)N1C[C@@H]2CCCC[C@H]2C1	2.918269525	3.205510633	0.68	17.94668442
ZINC000238064529	NC[C@@H](NC(=O)COCC1CC1)C1CC1	2.951227935	3.338817125	0.68	42.93724769
ZINC000238707800	OCCNc1ccnc2ccc(Br)cc21	2.069184282	2.740641511	0.93	75.74072717
ZINC000238833359	COC(=O)[C@H]1c2ccccc2CNC1=O	2.808474651	2.663566035	0.57	-8.469434833
ZINC000244707994	Cc1cc(C)c(CNC(=O)CSC(C)C)cn1	2.364412736	3.196013471	0.97	68.53973731
ZINC000245453805	CCN(C)S(=O)(=O)N(C)[C@H](C)CCSC	3.393151574	3.470974392	0.94	51.44605679
ZINC000245862177	CC[C@@H](C)CN1CCNC(=O)[C@H]1C(C)C	3.376506779	3.641701101	0.49	15.70995659
ZINC000245904898	CC[C@@H](C)CS(=O)(=O)N1CC[C@@H](CO)C1	3.257402164	3.601730269	0.88	46.5858296
ZINC000246535416	C[C@H](N[C@H]1CC[C@H](C)CC1)c1nccs1	2.836164276	2.992335909	0.71	59.50452837
ZINC000246711781	CC[C@H]1CN(CCCCOC)C[C@@H](C)O1	3.057076834	3.431507375	0.5	50.51294391
ZINC000247029924	CC[C@@H](NCCN(C)[C@@H](C)CC)C(C)C	3.166309294	3.448886513	0.53	18.93081471
ZINC000247368971	CO[C@H](C)C(=O)N[C@H]1[C@H]2[C@@H]1[C@H]1CC[C@H]2C1	4.86485434	2.981905511	0.42	-1.188006974
ZINC000247827194	O=C([C@H]1Cc2ccccc2S1)N1CCC1	2.679422594	2.822821219	0.87	60.11366833
ZINC000248033658	COCCN1CC[C@]2(O)CCCC[C@H]2C1	3.138790455	3.426216547	0.59	24.54696311
ZINC000248332311	O=C(N[C@H]1CCCOC1)[C@H]1[C@@H]2CCC[C@@H]21	3.585281446	3.24085898	0.64	21.78130551
ZINC000248333600	CC(C)C[C@H]1CCN(C(=O)[C@H]2[C@@H]3CCC[C@@H]32)C1	3.611947165	3.600554844	0.73	45.9975493
ZINC000248343251	COC[C@H](C)N1CCN2CCCC[C@H]2C1	2.957067736	3.827993488	0.87	33.6258342
ZINC000248438122	C[C@@H](C#N)N1CCC[C@@H](n2cncn2)C1	3.592654498	3.611771095	0.65	23.44316525
ZINC000248534645	CC[C@H](C)[C@@H](C)C(=O)N(C)CC[C@H](C)O	3.485124281	3.29220572	0.89	33.60654135
ZINC000248558494	C[C@@H]1CC[C@@H](NC(=O)NC2CC2)C[C@H]1C	3.102547141	3.006001826	0.89	36.99971848
ZINC000248656796	CO[C@@H](C)CS(=O)(=O)N(C)[C@@H](C)CC#N	3.873546354	2.963340411	0.72	31.89031511
ZINC000248692652	C[C@H]1C[C@H]1NC(=O)N1CCSC[C@@H](C)C1	3.646005302	3.526312722	0.72	23.13068484
ZINC000248832313	C#CCN1C[C@@H]2CCC[C@@H]2[C@H]1C(=O)OC	3.8791997	2.936129589	0.65	-6.496643367
ZINC000249342784	CC[C@@](C)(O)CN1CCS(=O)(=O)[C@@H](C)C1	4.081039471	3.055710906	0.45	10.20549227
ZINC000249461476	C[C@@H]1CC[C@H](N[C@@H]2CCC[C@H]2CCO)C1	3.599126649	2.989507842	0.61	12.38759809
ZINC000249584030	CC(C)CCN1C[C@@H]2C[C@H]3C[C@H]2[C@H]1[C@H]3O	4.801763181	3.249476693	0.07	-25.1339019
ZINC000249946944	CCCN/C(N)=N/[C@@H]1C[C@@H]2OCCC[C@@H]12	4.037462695	3.508131632	0.24	-4.624177005
ZINC000250183301	c1csc(CCN[C@H]2C[C@H]3CC[C@H]2C3)n1	4.175322536	3.548673871	0.64	26.47257125
ZINC000250557519	CC(C)CN[C@@H]1CCC[C@@H]1[C@H]1CCCN1	3.56267486	3.116006334	0.17	-17.42028582
ZINC000250942609	Cc1nc([C@H](C)N[C@@H]2CCC[C@H]2C)cs1	3.41000959	3.421663466	0.42	36.53520697
ZINC000251059561	C[C@@H](CN(C)C)NC[C@H]1C[C@H]2CC[C@H]1C2	4.351799038	3.513853812	0.42	5.892246502
ZINC000251338525	N[C@H](CNC(=O)[C@H]1[C@@H]2CCC[C@@H]21)C1CC1	3.716854224	3.487438287	0.7	12.5841492
ZINC000251382442	CCC[C@H](C)N1CCN2CCC[C@H]2C1	2.9388204	3.824374833	0.91	29.38308374
ZINC000252168619	C[C@@H]1C[C@@H]1C(=O)NC1C[C@H]2CC[C@@H](C1)N2	4.566526917	3.268181261	0.4	-11.26753776
ZINC000252428424	O=C1[C@@H]2[C@H]3[C@@H]4[C@H]2C(F)(F)[C@@H]2[C@H]1[C@H]3C[C@@H]42	5.918740472	2.585266276	0	-46.54310572
ZINC000252480825	Cc1noc(C[S@](=O)c2ccoc2C)n1	3.622562563	2.967429599	0.9	40.69803844
ZINC000252517034	COC(=O)[C@@H]1CN(C)C[C@H]1c1ccco1	3.258376834	2.357679642	0.57	17.48253193
ZINC000252670784	COc1ccc(N=c2ssnc2Cl)cc1	2.815595015	2.077004292	0.95	50.30994481
ZINC000252710955	C[C@H](NC[C@@H](O)CN(C)C)[C@H]1CCOC1	3.635282975	3.900539533	0.38	20.71969652
ZINC000252711877	CC[C@H](NC[C@@H]1C[C@H]1C)c1ccc(Cl)s1	3.48386684	3.883281164	0.54	39.03241426
ZINC000252732245	C[C@H]1CC[C@H](N[C@@H]2C[C@H]3CC[C@H]2C3)CC1	3.998702257	3.55534529	0.44	15.92845901
ZINC000252743261	Cc1cnc([C@@H](C)N[C@@H]2C[C@@H](C)O[C@@H](C)C2)s1	3.905549763	3.722616084	0.22	47.54921146
ZINC000252762561	C[C@H](C[C@H](C)O)NC(=O)[C@H]1CCCOC1	3.306585414	3.27935331	0.88	42.83939296
ZINC000252816463	CC(C)=CCC[C@H](C)N[C@@H](C)C[S@](C)=O	4.077461154	2.447941912	0.56	11.77585861
ZINC000252865963	CC[C@H](C)C(=O)N[C@H](C)[C@H](C)C(=O)O	3.287848046	2.935976688	0.81	17.00137239
ZINC000253427225	C=CC[C@H](CC)NC(=O)N[C@H](C)CSC	3.571135241	2.970390506	0.66	46.51970588
ZINC000254588956	CC(=O)C(C#N)=NNc1ccc(F)cc1	2.368864451	2.123730334	0.97	51.2616579
ZINC000255830760	C/C=C\C[S@](=O)CC(=O)NCC(F)(F)F	3.654064592	2.473077286	0.79	38.36839133
ZINC000257337730	CN1CCCC[C@H]1c1ncc(C(N)=O)s1	3.123135091	3.956688405	0.59	24.35109405
ZINC000257658241	Cc1ccnc(N[C@H]2CC[C@H](CN)C2)c1	3.002209418	3.258007291	0.46	29.3022391
ZINC000257725184	Cc1[nH]nc(C(=O)NC[C@@H]2CCCNC2)c1C	3.044037922	4.177673747	0.58	14.17025286
ZINC000258890931	Cc1cccc(CN(C)C(=O)[C@@H](C)O)c1	2.425810805	2.515416773	1	68.84778967
ZINC000258928136	CC(C)(N)CNCc1ccc(F)c(Cl)c1	2.231583888	2.720142386	0.95	54.71556043
ZINC000259503358	C[C@@H]1[C@@H](CO)CCN1Cc1cccnc1	3.092940366	3.091326829	0.89	29.15539221
ZINC000259716881	CC1CCN(c2ccncc2C#N)CC1	2.303210042	3.262147452	0.77	36.26917112
ZINC000261527695	C[C@H](N)[C@@H]1CCN(C[C@H]2CCSC2)C1	3.801492881	3.755788133	0.56	-3.880714663
ZINC000261529541	C[C@@H]1NCCC[C@H]1NC(=O)[C@H]1CC1(C)C	3.789899261	3.518559637	0.31	-9.603339322
ZINC000261530319	CN(CCC(=O)O)S(=O)(=O)[C@H]1CCOC1	3.204373113	3.289731486	0.73	14.32745525
ZINC000261531768	Nc1ncc(CN2C[C@@H](F)C[C@@H]2CO)s1	3.804449362	3.554535133	0.27	12.42813237
ZINC000261533862	NC1(CNc2cnccn2)CCCCC1	2.627653748	3.138688285	0.66	26.68376242
ZINC000261535675	COc1ccccc1CN[C@@H](C)[C@H](C)N	2.750926151	2.808940209	0.94	48.06222521
ZINC000261536227	C[C@@H]1CN(Cc2csc(Cl)c2Cl)CCN1	3.339019706	3.585211273	0.19	-1.540031339
ZINC000261536784	C[C@@H]1CN(Cc2cn(C)nn2)CC[C@H]1N	3.423690021	3.973337235	0.32	7.83006898
ZINC000261536947	NC[C@H]1CN(c2cncc(Br)c2)CCO1	2.972387889	3.683214948	0.42	25.69422898
ZINC000261537150	CC(C)[C@H](C)C(=O)N1CC[C@@](C)(CN)C1	3.543237105	3.458661483	0.59	6.132913842
ZINC000261537502	CCC1(C(=O)N2C[C@H](CN)C[C@H]2C)CC1	3.710043318	3.284937777	0.22	-4.51239464
ZINC000261537973	N[C@H](CC1CCCCC1)C(=O)NC1CC1	2.525541684	3.040979349	0.79	35.55417725
ZINC000261539465	CC[C@@H](OC)C(=O)N1CCO[C@H](CN)C1	3.279481123	3.255291347	0.51	16.21711042
ZINC000261544572	C[C@H]1NCCN(Cc2ncc(Cl)s2)[C@@H]1C	3.891093318	3.654978725	0.34	-2.234615734
ZINC000261545485	CC(C)N1C[C@@H](NC(=O)[C@@H](C)N)CC1=O	3.167846572	3.381909378	0.52	18.4733632
ZINC000261545704	Cc1csc(CN2CCN[C@H](C)[C@@H]2C)n1	3.579818592	3.714243283	0.43	15.34851586
ZINC000261548909	CN[C@@H](C)CNS(=O)(=O)c1ccc(Br)o1	3.286764651	2.853029514	0.91	40.10204231
ZINC000261551330	CN[C@H]1CCN(CCC2CCNCC2)C1	2.840510665	3.937993395	0.45	-0.641234769
ZINC000261553486	C=CCOCC(=O)N1CCC[C@H]1CNC	2.976362563	2.992344277	0.53	22.98554517
ZINC000261554507	Cc1ccc(S(=O)(=O)N(C)C2CNC2)o1	2.689091965	2.787180315	0.43	24.89648445
ZINC000261557227	CCn1nccc1NC(=O)[C@H]1CSCN1	3.313347818	3.04111624	0.66	32.4501844
ZINC000261558185	CN[C@@H](C)Cc1noc(/C=C/C2CC2)n1	3.569139486	3.444106786	0.41	13.11999114
ZINC000261558502	CCN(C(=O)[C@H]1CNCCO1)C1CCC1	3.036781245	3.256392053	0.51	8.891489841
ZINC000261568605	COC[C@H](N)C(=O)N1CCC2(CCC2)C1	3.48837866	3.647565234	0.85	31.08259533
ZINC000261571280	C[C@@H](N)C(=O)N[C@@H]1CCCC[C@@H]1C(N)=O	3.186366184	3.461768631	0.82	28.04223512
ZINC000261594300	Cc1cc(C(=O)N2CC[C@@H](N)C2)c(Br)s1	3.076042569	3.31540857	0.67	4.521961817
ZINC000261775064	CC(C)N1CCCN(C[C@]2(C)CCNC2)CC1	3.084284076	4.361360784	0.52	4.13826225
ZINC000261900375	Oc1ccc(CNC2=NCCCN2)cc1	2.354443958	2.936603301	0.86	19.60879026
ZINC000262122204	C[C@@H]1CCCC[C@@H]1CN1CC[C@]2(CCNC2)C1	4.071025948	4.374543997	0.23	-6.009767772
ZINC000262184713	C#CC/N=C(/N)NCCc1cccs1	2.885919432	2.835267607	0.92	55.11714436
ZINC000262288267	C=C(C)CN/C(N)=N/CCC1(F)CCC1	3.375708888	3.232441618	0.27	-5.203433633
ZINC000262347457	CN/C(N)=N/[C@@H]1[C@H]2CCCO[C@H]2C1(C)C	4.446853332	3.243155587	0.37	-6.733000124
ZINC000262386474	CCC[C@H]1C[C@H]1/N=C(\N)N1CCSCC1	4.011832316	3.448887486	0.23	7.255579539
ZINC000262675894	Cc1cc(C)cc(N/C(N)=N\[C@H]2CC[C@H]2C)c1	3.252462296	3.154004957	0.47	30.46561346
ZINC000262930683	O=C(O)[C@@H](CF)NC(=O)C[C@H]1C=CCC1	3.475833093	3.181378994	0.73	13.74736967
ZINC000262938692	O=C(O)[C@@H](CF)NC(=O)c1ccc(Br)s1	2.911173882	2.90824116	0.92	41.69923664
ZINC000263046109	Cc1csc([C@H]2CCCN(CCN)C2)n1	2.863247997	4.20769308	0.67	28.20700504
ZINC000263070645	CCC(CC)(CN[C@H]1CCSC1)C(=O)O	3.55878028	2.911509923	0.73	8.783742923
ZINC000263071196	Cn1cc(N2CCN(CCN)CC2)cn1	2.306352797	3.49216504	0.65	22.91922186
ZINC000263340460	CCO[C@H](C)C(=O)N[C@H]1C[C@@H](C(=O)O)C1	2.708737965	2.580574216	0.72	29.0557188
ZINC000263428291	C[C@H](F)CCNc1cccc(C(=O)O)n1	2.846405796	3.247014077	0.98	26.56922667
ZINC000263622957	CCOC(=O)c1cc(C#N)cc(O)c1Br	2.476030811	2.143163246	0.99	32.94231131
ZINC000263623867	N#Cc1cc(Br)cc(C(=O)O)c1C(F)F	2.790513	2.437391338	0.7	10.93257705
ZINC000263812807	CC[C@@H](Sc1ccc(C#N)cn1)C(N)=O	3.009304107	3.174400785	0.93	56.05662997
ZINC000263961037	C=CCCC(=O)N1CCO[C@H]2CCC[C@H]21	3.286648058	2.946075374	0.74	34.44635743
ZINC000264157886	C=CCN/C(=N/C)NCc1ccccn1	2.623745283	2.778513281	0.91	46.8520297
ZINC000264398526	CC[C@@H](C)C(=O)N(C)[C@@H](C)c1sc(C)nc1C	3.327102305	3.25939274	0.97	66.53268547
ZINC000264560759	CCC(CC)SCCn1nc(C)cc1C	2.819526365	2.692293675	0.94	45.11904249
ZINC000264574045	CCc1noc(-c2ccc(C)c(C)c2)n1	1.978946306	3.059336082	1	69.97974076
ZINC000264581175	CCCc1noc(-c2cccc[n+]2[O-])n1	2.878627215	2.940075395	1	57.80085338
ZINC000264634463	CCc1noc(-c2cc(C)cc(C)c2)n1	2.095633119	2.793636529	0.92	58.55356709
ZINC000264724415	c1cc(CN2Cc3ccccc3C2)on1	2.325305426	2.719559028	0.86	28.85722114
ZINC000264884062	CC(=O)N[C@H](c1ccccc1C)C1CC1	2.458105608	2.6589588	0.98	70.22704399
ZINC000264889182	CCc1cc(C(=O)NCC2CCSCC2)[nH]n1	2.871669408	3.628410166	0.86	73.56338344
ZINC000264903230	Cc1nn(C)cc1C(=O)N[C@@H]1CC1(C)C	2.947463409	3.426729183	0.55	30.91098225
ZINC000264923075	Cc1nn(C)cc1C(=O)NC[C@H]1C[C@H]1C	3.085986779	3.764508883	0.75	44.66265533
ZINC000264924437	C#CCCNC(=O)c1ccc(OC)nc1	2.202960591	2.369435167	1	93.4722652
ZINC000264964622	C#CCCNC(=O)Nc1nnc(CC)s1	2.562037514	3.241801028	0.97	85.81593399
ZINC000265029373	CCCC[C@@H](NC(N)=O)c1nc(C)no1	2.953558141	3.382706296	0.94	51.31238466
ZINC000265086688	C#CCCNC(=O)N[C@@H](C)C(=O)NCC	2.812333113	2.904336908	0.97	70.03891406
ZINC000265311650	C=CC[C@H](C)NC(=O)Cc1ccc(C)s1	2.932704482	2.853243857	0.93	60.9385811
ZINC000265449055	Cc1ccnc(N2C[C@H](C)OC[C@H]2C)n1	3.276762548	3.550683162	0.62	21.86847084
ZINC000265479465	C=C(Cl)CNC(=O)CCn1ccnc1	2.600929106	3.221270363	0.74	49.31433414
ZINC000265793956	C/N=C(\NC)NC[C@@](C)(O)c1cccs1	3.610237315	2.869635839	0.91	55.64845793
ZINC000265820807	CCOC[C@@H](O)CN(C)Cc1ccon1	3.160242783	3.375162413	0.8	57.46155089
ZINC000265884047	C[C@H](O)C[C@H](C)CNc1ncccc1I	3.357171554	2.189557993	0.95	64.61017891
ZINC000266053808	CCc1ocnc1C(=O)NCC[C@H](C)O	3.092080467	3.169449362	0.85	62.65121682
ZINC000266111471	CN(c1ncnc2sccc21)C1CCC1	2.505135265	3.497548602	0.85	60.19306864
ZINC000266279036	C[C@@H]1CSCCN1c1ccnc2ccsc21	3.262490499	3.659077201	0.44	21.36497554
ZINC000266456168	C=C(Cl)CNC(=O)N1C[C@H]2[C@H](C1)C2(C)C	3.88237601	2.921133002	0.28	19.08620936
ZINC000266515672	O=C(NCc1ccoc1)N[C@@H]1CCSC1	3.170127798	3.222478419	0.87	68.86943171
ZINC000266886409	C[C@H]1CN(C(=O)c2cscn2)C(C)(C)C1	3.537440317	3.055832263	0.12	12.13115727
ZINC000266993622	O=C1CCCC[C@H]1Sc1ccc(Cl)nn1	3.135427961	2.445097633	0.85	51.84828091
ZINC000267333049	Cc1ccccc1NC(=O)C1(C)CCC1	1.844497096	2.253721781	0.99	62.36458652
ZINC000267533701	C/C=C(\C)C(=O)N(C)Cc1cnn(C)c1	2.741634657	3.296417166	0.66	52.60501444
ZINC000267598416	O=C(N[C@H]1CCCSC1)c1occc1Br	3.317955689	2.688613033	0.9	55.45138369
ZINC000267614025	O=C(c1occc1Br)N1CCC[C@@H](O)C1	2.953282344	3.071809669	0.98	61.4808245
ZINC000267618333	CC1(CNC(=O)c2cc(Cl)c[nH]2)CCC1	2.615059198	2.855834932	0.78	60.86865679
ZINC000267664109	CCC[C@@H]1C[C@@H]1NC(=O)Cn1cccn1	3.228423371	3.463397653	0.87	64.96172433
ZINC000267669483	C/N=C(/NCc1ccn(C)c1)NC(C)C	2.848734995	3.379996877	0.93	50.93891245
ZINC000268129670	C#CCCN/C(=N/C)NC1CCOCC1	3.032644747	2.703383428	0.75	33.36451423
ZINC000268310716	C=CCN1CCN(c2nc(N)ns2)CC1	2.678624353	3.266671701	0.52	43.26567162
ZINC000268598365	CC[C@@H](C)[C@H](O)CNC(=O)c1cncs1	3.39387737	3.309912097	0.93	46.83257031
ZINC000268662262	COC[C@@H](O)CNc1nnc(C(F)F)s1	3.210360392	3.376700555	0.46	51.94924423
ZINC000268923816	CC(C)CN1CC(=O)N[C@H]1c1cncs1	3.781239486	3.497940911	0.15	-6.756400228
ZINC000269067743	O=C(NCCO)c1csc(NC2CC2)n1	2.246506745	2.844658944	0.91	88.1563296
ZINC000269266074	CCCn1c(CO)nnc1SCC(F)F	2.75446295	3.838924048	0.65	53.16134522
ZINC000269403614	OCC(CO)Nc1nc(C(F)(F)F)cs1	2.746286965	2.721360464	0.88	42.85409622
ZINC000269539680	C[C@@H](CO)CNC(=O)c1ccc(C=O)[nH]1	3.229593038	2.914356122	0.86	46.49496124
ZINC000269560007	O=C(C=C1CCC1)NCC(=O)NCCO	2.450506102	3.001353456	0.95	51.08075453
ZINC000269755534	c1cnc(NCC2(C3CC3)CCC2)cn1	2.75125548	3.502670741	0.46	33.21602366
ZINC000269810043	CS[C@@H](C)CNC(=O)CN1C(=O)CN(C)C1=O	3.18098196	3.818350531	0.89	49.13370194
ZINC000269928908	Cc1c(C(=O)NC2(C)CCC2)nnn1C	2.790791965	3.405924091	0.64	30.22833646
ZINC000270004300	C=C(Cl)CNC(=O)NCCC1=CCCC1	2.731982569	2.562805717	0.61	48.81124987
ZINC000270525443	CC(=O)NCC(=O)NCC(=O)C(C)(C)C	2.169969961	2.707087205	0.91	60.73915311
ZINC000270569556	CC[C@H]1CN(C(=O)c2ccsc2)C[C@H]1O	3.197539471	3.14086526	0.87	40.21702463
ZINC000270625721	CC[C@@H]1CN(C(=O)c2cccc(F)c2)C[C@@H]1O	2.79592809	3.68391462	0.91	52.55663622
ZINC000270844622	Cc1nonc1C(=O)N1CCSC[C@@H]1C(N)=O	3.276062942	3.262176754	0.53	33.08725509
ZINC000271007047	CCCN(C)C(=O)c1ncccc1CC	2.243931618	3.06965973	1	58.44218921
ZINC000271042978	CCCCN(Cc1scnc1C)C1CC1	2.480750701	3.572393639	0.8	59.86074464
ZINC000271165392	CC(=O)N1CCN(Cc2cccn2C)[C@@H](C)C1	2.856989947	3.766260872	0.95	50.38543039
ZINC000271266933	C[C@@H]1C[C@H](CNCc2cscn2)CCO1	3.475772688	3.654789978	0.24	33.98586199
ZINC000271497437	CC[C@H]1CC[C@@H](C)N1Cc1cncn1C	3.538715296	3.495254373	0.38	17.01516172
ZINC000271524604	CCN(CC(=O)OC)Cc1ncc(C)s1	2.543852819	2.907146782	0.94	66.49763413
ZINC000271823521	C[C@@H](N[C@H]1CCO[C@H](C)C1)c1cn[nH]c1	3.894383626	3.244425936	0.21	15.8602494
ZINC000271941839	C[C@H]1C[C@H]1CNC(=O)c1c[nH]c(C#N)c1	3.613119396	3.720156935	0.55	29.07337756
ZINC000272043301	c1c[nH]c(COCCN2CCCCC2)n1	2.337810042	3.424641228	0.7	36.89978037
ZINC000272242727	CC[C@H]1NC(=O)N(Cc2cccs2)C1=O	2.802181245	2.840550089	0.65	38.31116409
ZINC000272455354	O=[S@@](Cc1ccc(Br)s1)[C@@H]1CCCOC1	3.885130348	2.936430986	0.76	44.25109345
ZINC000272489477	Fc1ccccc1CS[C@H]1CCCOC1	2.763013113	2.578992282	0.97	51.73471741
ZINC000272570504	CC[C@@H](C)[C@@H](C)C(=O)NCc1ncc[nH]1	3.246996695	3.348963726	0.92	44.77095324
ZINC000272664661	C[C@@H]1CCC[C@@H](CO)N1Cc1ccno1	3.581236251	3.190581235	0.78	15.31318779
ZINC000272876766	C#CCN1Cc2ccccc2OC[C@@H]1C	3.011311682	3.40032696	0.55	18.37183772
ZINC000273354907	CO[C@H](C)CCNC(=O)Nc1ccon1	3.043503223	3.148830747	0.9	51.58432149
ZINC000273373046	C=CC[C@@H](CO)Nc1ncncc1Br	3.390503183	2.398538941	0.6	30.88105359
ZINC000273492138	Cc1nnc(N[C@H](C)c2nnc(C)s2)s1	3.206594431	2.916962681	0.84	43.38881212
ZINC000273699070	CC(C)=Cc1nc(CCC(F)(F)F)no1	3.100215426	2.876572129	0.51	35.78263875
ZINC000273801731	C=C(C)CNc1nc([C@H]2CCOC2)cs1	3.404204347	3.493793548	0.34	23.19453829
ZINC000273911486	CCN(C)C(=O)CSCc1cnc(C)s1	2.638519986	3.05453574	0.89	70.8274516
ZINC000273966615	CN(C(=O)Nc1ccncc1F)C1CC1	2.241425802	2.837237854	0.71	69.49597938
ZINC000273986470	C#CCN(C(=O)c1cccnc1)C1CC1	2.383316635	2.586686258	0.96	68.56812306
ZINC000274056545	C#CCN(C(=O)[C@H]1CCCOC1)C1CC1	3.172493333	2.834129736	0.98	45.23027907
ZINC000274128218	C=C(C)CNC1(c2nc(C)cs2)CCC1	3.051101599	3.023192356	0.41	31.41799629
ZINC000274151446	CCc1nc([C@H](C)NC(=O)C(=O)O)n[nH]1	3.177971959	3.472140383	0.8	31.42629048
ZINC000274511456	CNC(=O)C1CN(Cc2ccc(Br)s2)C1	2.36335976	2.949725766	0.89	67.43079308
ZINC000274689999	C#C[C@@H](C)NC(=O)c1c(C)nn(C)c1Cl	3.307378202	3.423000913	0.88	40.86463398
ZINC000275181500	C[C@@H](CCCO)NC(=O)c1ccncn1	2.704015311	2.616588102	1	72.58959809
ZINC000275192223	CCCCCC(=O)NCc1nnc(N)o1	2.323039712	3.045682669	0.87	73.46289735
ZINC000275675015	C[C@@H](C#N)CN(C)C(=O)C1=CCCCC1	3.247525496	3.10594903	0.9	37.11057327
ZINC000275756548	CC(C)[C@@H](C#N)NC(=O)c1nc(Br)cs1	3.559499267	2.784399462	0.59	37.25905619
ZINC000276091114	C=CCCN(C)Cc1cc(F)ccc1O	2.321611918	3.251355683	0.91	41.93767593
ZINC000276146781	CC1(O)CN(c2ncc(C#N)cc2Cl)C1	2.704616965	3.054190854	0.31	18.19683719
ZINC000276336673	C=CCCN(C)[C@@H](C)c1nc2ccccc2o1	3.029522537	3.406331418	0.93	49.02222054
ZINC000276431734	CN(C[C@H](O)CO)C(=O)c1csc(Cl)c1	3.210399651	3.139852159	0.95	47.68322213
ZINC000276508667	O=C(Nc1cnns1)[C@H](C1CC1)N1CCCC1	3.430363687	3.460755487	0.74	39.775706
ZINC000276586071	CC[C@@H](CO)Nc1ncc(C(F)(F)F)s1	3.344731574	2.87563662	0.44	38.18967884
ZINC000276649558	COC(=O)C(=O)[C@@H](C)Sc1nc(C)co1	3.502612344	2.416306614	0.88	23.90470817
ZINC000276704800	CCN(Cc1ccc(Br)o1)CC(F)(F)F	2.536766965	2.967895726	0.93	63.31683354
ZINC000276816595	CCc1cccc(CN2C[C@@H](C)[C@H](CO)C2)c1	2.877473896	3.349864336	0.95	46.69922833
ZINC000276825562	C[C@@H](O)CCNc1ncc(C(F)(F)F)s1	3.29479542	3.259487623	0.83	39.23220635
ZINC000276954168	Cc1cnc(C)c(N2CC[C@H](C)[S@](=O)CC2)n1	3.838938237	3.672232958	0.43	13.10343831
ZINC000277084341	C[C@H](CNc1ccnc2ccncc21)N(C)C	2.852534076	3.690604938	0.95	51.83682196
ZINC000277129571	O=C(Nc1cc(F)cc(F)c1Br)C1CC1	2.228880426	2.548721258	0.95	42.37316976
ZINC000277129786	C[C@H](NC(=O)C(C)(Cl)Cl)c1ncnn1C	3.560759267	3.097711632	0.95	42.5533543
ZINC000277150127	Cc1cccc2c1CN(CCCF)CC2	2.301796446	4.270298494	0.75	22.24045527
ZINC000277166649	C[C@H](NCc1ccc(F)cc1)C(F)(F)F	2.479925036	2.855074323	0.87	46.20316554
ZINC000277535588	CC/C=C(\C)C(=O)N1CCN[C@@H](C)[C@@H]1C	3.834021779	3.45052574	0.27	-8.593075115
ZINC000277607493	Cn1nccc1CC(=O)N1C[C@H]2CC[C@H]1C2	4.078814358	3.901582002	0.88	35.0647735
ZINC000277657333	C[C@H]1COCC[C@@H]1NC(=O)NCc1ccsc1	3.183031019	3.586940221	0.93	70.66011785
ZINC000277730677	C[C@H]1COCC[C@@H]1NCc1ccncc1	3.045289471	3.202517301	0.65	30.03658546
ZINC000277861570	C[C@@H](c1noc(-c2ccn[nH]2)n1)C1CC1	3.466512039	3.654603422	0.46	23.84723628
ZINC000277892073	Cc1ncsc1CCSc1ncco1	3.026921486	3.267709556	0.83	52.39689126
ZINC000277933333	CC#CCOc1cccc2oc(C)nc21	2.654329183	3.09024288	0.87	41.49371525
ZINC000278086240	CCc1nc(-c2cnc(C)nc2N)no1	2.563013339	3.646096575	0.57	33.37970663
ZINC000278182304	C=CCN[C@H](c1cnn(C)c1)C(F)(F)F	3.446833113	3.403480985	0.43	37.52928471
ZINC000278206774	CCC[C@@]1(CO)CCCN1C(=O)c1cscn1	3.625435037	3.67288894	0.67	30.02408953
ZINC000278524542	CC[C@@H](C)[C@H](C)NCc1c(Br)cnn1C	3.338004087	3.603884921	0.66	30.70080678
ZINC000278635558	C=C[C@](C)(O)CC(=O)Nc1ccc(OC)cc1	2.594583365	2.047894921	0.92	63.9433968
ZINC000278786324	C[C@H]1OCC[C@@H]1NCc1c(Br)cnn1C	3.687413098	3.373985747	0.09	24.93534159
ZINC000278838242	O=S1(=O)CC[C@H](CSc2ccccn2)C1	3.018804705	2.746106802	0.88	57.45527894
ZINC000278952989	O=C(NCCCO)c1nc(Cl)cs1	2.611751288	2.523660444	0.88	44.40451742
ZINC000279010493	C[C@H](NC1CC1)c1ccc(C#N)cc1Cl	2.610227559	2.719510738	0.87	55.33707886
ZINC000279125795	CCn1ccnc1C(=O)NCC(=O)OC	2.366625426	2.751693432	0.98	56.82719934
ZINC000279167392	C[C@H]1CCC[C@H]1NCc1cccc(Cl)n1	2.967558613	3.373097411	0.66	41.31690127
ZINC000279184579	COC(=O)[C@H](NC(=O)C(F)F)C1CC1	2.979702887	2.857210582	0.57	23.97070841
ZINC000279207458	O=C(NC[C@H]1CCSC1)c1cnc[nH]1	3.396165645	3.350555551	0.39	32.26224892
ZINC000279219116	CO[C@]1(C)CCCN(Cc2cscn2)C1	3.347551038	3.865087094	0.68	26.19871877
ZINC000279444233	C[C@@H](NCCC(C)(C)O)c1cc(Br)cs1	3.234429651	2.656240792	0.93	48.17813346
ZINC000279506206	C#CCCS(=O)(=O)NCc1ccncc1	2.577367185	2.424876279	0.98	68.50803703
ZINC000279626480	Cc1cc(N2C[C@H](O)C(C)(C)C2)ccn1	3.178581781	3.196620726	0.18	0.571579404
ZINC000279985705	CSCCN(C#N)c1cccc(Cl)c1	2.874632065	2.684718717	0.78	48.37580023
ZINC000280146741	C=CCCCNC(=O)NCc1cccs1	2.205401455	2.548231727	0.87	88.87547692
ZINC000280462325	CCCCC(=O)Nc1ccn(C(C)C)n1	2.188205914	2.61983142	0.98	79.45065301
ZINC000280560323	Cc1cc[nH]c1C(=O)N(C)CCCCO	2.621124488	2.894794389	0.83	46.75247579
ZINC000280563193	CO[C@]1(C)CCCN(c2cnccn2)C1	3.197358909	3.841487734	0.46	14.18736435
ZINC000280709037	Cc1nnc(CN2CCC(C)=C(Br)C2)s1	3.080477075	3.43233095	0.7	21.81493007
ZINC000280746030	CC(=O)c1ccc(C#N)c(NCCF)c1	2.333904601	2.932222476	0.86	37.80322779
ZINC000280763449	CC1=C(Br)CN(C(=O)[C@H]2CCCCS2)CC1	3.640220777	3.018358108	0.77	-0.259403416
ZINC000280927576	CO[C@@H](C(=O)Nc1ccccn1)C1CC1	2.757303223	2.486353484	0.97	42.77869679
ZINC000281046260	C=CC[C@@H](CC)NC(=O)[C@@H](C)CC(=C)C	3.554928229	2.836376371	0.59	20.488294
ZINC000281078481	Cc1cc[nH]c1C(=O)N1C[C@@H](O)C(C)(C)C1	3.484623639	3.427014349	0.27	10.15951141
ZINC000281086733	C[C@@H](Sc1ccncc1)C(=O)C1CC1	2.829875964	2.465311695	0.95	46.87112815
ZINC000281087402	Cc1ccc(N[C@@H](C)c2cn[nH]c2)cn1	3.032174293	2.726655302	0.94	49.59012444
ZINC000281142595	C=CC[C@@H](CC)NC(=O)c1ccoc1C(C)C	3.263268315	3.136947867	0.91	38.26588091
ZINC000281232025	CN(CC(N)=O)Cc1ccc(I)c(Cl)c1	2.306927734	3.145407734	0.95	61.48351409
ZINC000281511643	Cn1cc(OC(=O)c2cnnn2C)cn1	3.05934191	2.980747161	0.81	36.93859031
ZINC000281556077	CC1CCN(C(=O)c2cnnn2C)CC1	2.518468284	3.320172171	0.98	46.24437815
ZINC000281657608	C[C@@H](C(=O)N(C)CCCO)c1cccs1	2.942802043	2.73617868	0.99	72.00514141
ZINC000281664587	CO[C@@H](C(=O)N1CC=C(C)CC1)C1CC1	3.356697353	2.812341064	0.32	2.236604079
ZINC000281750848	CCN(CC#N)C(=O)/C=C/c1cncs1	3.147792459	2.91647563	0.8	45.28741536
ZINC000281796279	O=C(NCC(F)F)C1(c2ccc(I)cc2)CC1	2.554872602	3.024733583	0.84	69.02842033
ZINC000281913472	CN(CCCO)C(=O)c1ccnc(F)c1	2.252756008	3.249174588	0.94	68.92639666
ZINC000281952532	Cc1cnc(NC(=O)c2c(C)c(C)sc2Br)[nH]1	2.910098689	3.250806306	0.82	36.77176339
ZINC000281987779	C=CCN1CC[C@@H](N(CC)C2CC2)C1=O	3.422057953	3.17923892	0.26	13.47483402
ZINC000282097923	CC[C@@H](C)NC(=O)Nc1cncc(F)c1	2.527262081	3.092591	0.94	76.29420479
ZINC000282306934	CC(C)(C)[C@H](O)CNc1cccc(Cl)n1	2.907175805	2.149782833	0.99	63.53224463
ZINC000282595467	Cc1nnc(SCCc2ccnn2C)s1	2.750910936	3.655368387	0.95	61.58825762
ZINC000282605965	Cc1nn(C)cc1CN[C@@H]1CSC1(C)C	3.621621556	3.478440128	0.13	15.19816755
ZINC000282686272	COc1nnc(NC(=O)NCC(F)F)s1	2.795076083	3.412409046	0.77	45.38761042
ZINC000282719272	CCCc1nccn1CCSC(C)(C)C	2.657340623	3.470924023	0.92	64.08397941
ZINC000283025056	C[C@@H](CO)NC(=O)CCCc1nccs1	2.753212014	2.826425373	0.97	82.15158443
ZINC000283026100	Cc1nscc1C(=O)NN1CCCC1	2.83072174	2.921961333	0.87	43.75590351
ZINC000283190137	CCO[C@@H](C)C(=O)Nc1cccc2nonc21	2.717802345	2.480772657	0.97	89.17017128
ZINC000284265960	CC(C)[C@@H](Cn1cccn1)NC[C@@H](C)O	3.361612455	3.236328161	0.69	34.99375272
ZINC000284304198	CC[C@H](NCc1n[nH]c(=O)s1)c1nc(C)cs1	3.582183114	4.058804956	0.76	53.55450367
ZINC000284970457	COC(=O)[C@@H]1CC[C@H]1C(=O)NC1(C#N)CCC1	3.356880292	2.691271977	0.86	24.99720172
ZINC000285210919	CN(C(C)(C)C#N)S(=O)(=O)c1ccsc1	3.108307083	2.559550254	0.81	43.78407277
ZINC000285464947	CC(C)[C@H](C)N[C@H](C)c1ccc(=O)[nH]n1	3.427114471	2.863138499	0.81	33.40651444
ZINC000285625138	CC[C@](C)(C#N)c1nc([C@H](C)OC)no1	4.151264856	2.555911872	0.7	34.64882524
ZINC000286010988	Cc1cnc(CN2CCSCC[C@H]2C)s1	3.400427245	3.725421824	0.72	24.94756043
ZINC000286045542	CCCNC(=O)CNCc1csc(C)c1	2.282595756	3.296321881	0.66	64.4930621
ZINC000286250349	CCNC(=O)c1cccc2c1OC(=O)C2	2.349604547	2.727897179	0.79	16.98301594
ZINC000286273273	CC(C)=CC(=O)NC[C@@H]1CCOC[C@@H]1C	3.46813328	3.431984819	0.63	15.35474645
ZINC000286309113	CNS(=O)(=O)NCc1cn2ccsc2n1	2.905910042	3.603156516	0.91	67.43554662
ZINC000286375124	CCc1nc(C)cc(N(C)CCOC)n1	2.477799911	3.352095268	0.95	59.37761309
ZINC000286539413	COCCCCNc1ccnc2c1cnn2C	2.306251825	4.052364243	0.9	71.38583805
ZINC000286585978	Cc1nc(Cl)cc(N(C)CCC(N)=O)n1	2.543420042	3.088711582	0.96	58.08002005
ZINC000286588079	CC(C)(C)CC(=O)CSc1ccncc1	2.433323363	2.26054427	0.96	58.2655485
ZINC000286631816	CO[C@H](C)CN(C)C(=O)c1cc(C)nc(Cl)c1	2.96269273	3.04371638	0.85	44.08787379
ZINC000286712177	CC1(C)CC[C@@H]1NS(=O)(=O)c1ccoc1	3.486128497	2.754820268	0.52	32.49684064
ZINC000286722495	CCSCCSc1nc(Cl)c(C#N)s1	3.327049816	3.077137622	0.86	39.500979
ZINC000286779060	Cc1cc(Br)c(C(=O)NCCF)cc1Cl	2.252443119	2.793053111	0.92	37.66575369
ZINC000287232965	CN(C(=O)c1cc[nH]c1)[C@@H]1COC[C@H]1O	3.81148123	3.695692639	0.62	23.62416308
ZINC000287456052	CC[C@H](SC)C(=O)OCc1csc(C)c1	3.193799042	2.627382691	0.93	48.00513394
ZINC000287775519	CC(C)[C@](C)(NC(=O)[C@H]1CC=CCC1)C(N)=O	3.580640627	2.987579549	0.43	39.63164018
ZINC000288092906	Cc1ccccc1CC(=O)N[C@H](C)CF	2.48760467	2.548165608	1	63.02914286
ZINC000288227584	C[C@@H](NC(N)=O)C(=O)N(C)CC(F)(F)Br	3.416774235	2.858507289	0.83	35.88675711
ZINC000288432602	Brc1ccc(CNC[C@H]2CCCSC2)s1	3.207732693	3.204274592	0.66	48.29668586
ZINC000288717804	CC(F)(F)C(=O)NCc1cccc(F)c1	2.059580042	2.412498086	0.99	70.16349309
ZINC000288882677	Cc1cnc(CN2CCCc3occc3C2)o1	2.859551197	4.149260282	0.87	32.74380053
ZINC000289363860	CC(C)(CO)[C@H](NCCO)c1cccs1	3.219302981	2.577007545	0.96	52.56998485
ZINC000289473621	CC(C)OCCSCCc1cccnc1	2.320807537	2.992192142	1	69.59833202
ZINC000289479890	CN(C)c1ccc(OCC[C@H]2CCCO2)cc1	2.375040924	3.387048208	0.98	74.43873623
ZINC000289575390	COc1cncc(Cn2ccnc2C)c1	2.212054049	2.954163377	0.87	59.58606816
ZINC000289649530	Cc1ncc(CN[C@]2(C)CCOC2=O)s1	3.659927399	3.629799347	0.28	13.72191377
ZINC000289662729	C#C[C@H](C)N[C@H](C)[C@H](C)c1ccccc1	3.56007472	2.587430968	0.96	41.74674379
ZINC000289688518	C=C[C@H](CO)N[C@@H](C)c1cc(C)c(C)o1	3.830054856	2.497909313	0.39	10.42893108
ZINC000289723375	FCCC1(c2nc(-c3ccncn3)no2)CC1	3.1118917	4.416396044	0.55	12.13236619
ZINC000289791391	C=C[C@@H](CO)N[C@H](C)c1ccc(I)cc1	3.389804575	2.443642661	0.7	38.94886839
ZINC000289838099	CCCCN1CC[C@H](n2cc(Cl)cn2)C1	2.85277966	4.43758606	0.66	35.83581106
ZINC000290140870	C[C@]1(O)CCCN(Cc2cscc2Br)C1	3.493842783	3.33157622	0.22	24.0045834
ZINC000290207579	COC(=O)[C@@H](CF)NCc1cccn1C	3.104987784	2.940981033	0.92	40.5593263
ZINC000290212603	C=C[C@@H](C)c1noc(-c2coc(C)c2)n1	3.756718607	3.297913666	0.46	1.485809096
ZINC000290288508	C#C[C@@H](NCc1cncn1C)C(C)(C)C	3.763837344	3.493027773	0.86	38.38333866
ZINC000290449505	C=C[C@H](CO)NC(=O)[C@H](C)SCCCC	3.525515625	2.493368809	0.55	41.53463315
ZINC000290466342	O[C@@H]1CCN(Cc2ccnc(Cl)c2Cl)C1	2.870350475	3.103586539	0.87	27.51948407
ZINC000290537868	CC[C@H](OC)C(=O)NCCc1cn[nH]c1	3.011208717	3.390284386	0.87	58.18817205
ZINC000290586106	C[C@@H]1CN(c2cncc(Br)c2)C[C@@H](C)S1(=O)=O	3.893758888	3.361087986	0.25	20.19138109
ZINC000290600615	C=C[C@@H](CO)NC(=O)[C@](C)(CC)CCC	3.856451306	2.696035977	0.55	9.588516077
ZINC000290613108	C#C[C@H](NC(=O)NCCOC)C(C)(C)C	3.345242107	2.805695498	0.94	58.44564961
ZINC000291053567	C[C@H](C(=O)NCCO)c1cccc(Br)c1	2.424418929	2.255322703	0.99	83.13730883
ZINC000291070699	C#CCN(C)C(=O)N[C@H]1C[C@H]2CC[C@H]1C2	4.451826932	3.353599879	0.87	24.11654881
ZINC000291114226	CCN(Cc1ccn(C)n1)CC(C)(C)C	2.595561196	3.489769743	0.9	51.94443393
ZINC000291127062	Cc1nnc(CCNC(=O)c2cnc(S)[nH]2)s1	3.111536774	3.358929652	0.63	53.04322563
ZINC000291269000	C/C=C(\CC)C(=O)N(CC)C[C@@H](C)OC	3.551943882	2.773607375	0.64	2.417159276
ZINC000291365759	C[C@]1(NC(=O)c2ccco2)CCOC1=O	3.293901025	2.552374844	0.67	10.25260622
ZINC000291667906	C#C[C@@H](NC(=O)[C@H](O)C(C)C)C(C)(C)C	3.854315563	2.274243627	0.83	29.9730328
ZINC000291754124	CCC(C)(CC)NC(=O)c1ncc(C)o1	2.980470426	3.123758279	0.86	35.07957126
ZINC000291767981	Cc1nc(CNC[C@H](C)CN(C)C)cs1	2.906612925	3.24355454	0.89	49.97280621
ZINC000292138177	COc1cccc(CN(C)C2(CO)CCC2)c1	2.328034176	2.76856993	0.92	67.13137443
ZINC000292322908	CC[C@H](O)CN[C@@H](C)[C@H]1OCCc2sccc21	3.938543878	3.411553001	0.46	14.4248264
ZINC000292342660	CC(C)(C(N)=O)c1ccc2c(c1)OCO2	2.266338747	2.393491909	0.93	61.44737078
ZINC000292452408	C[C@H]1OCC[C@H]1NCc1cnc(Cl)s1	3.699652708	3.540073013	0.41	42.43728304
ZINC000292601511	C[C@@H]1C[C@@H](C)CCN1Cc1cc(Br)no1	3.533882329	3.109769441	0.58	22.27739294
ZINC000292706328	CSCN1C(=O)c2cccnc2S1(=O)=O	3.280613419	2.747841275	0.72	2.11811469
ZINC000292734833	N#Cc1cc(N2CCC[C@H]2CF)ccn1	3.215668032	3.582628352	0.79	11.89732865
ZINC000292824755	CC[C@H]1CCN1Cc1ccc(COC)o1	2.859757478	3.013186815	0.82	44.71961204
ZINC000292973371	C#CCNC(=O)CCN1CCS[C@H](C)C1	3.282870256	3.561101384	0.9	38.59089385
ZINC000293196904	C=CCCCS(=O)(=O)NCCCCC#N	2.667961637	2.250418901	0.71	56.30591735
ZINC000293201381	C[C@H](c1ccccn1)N1CCC[C@H](O)CC1	2.857114694	3.347426176	0.82	46.93446226
ZINC000293217497	C=CCC(C)(C)CNC(=O)N[C@H]1C[C@@H]1C	3.537478525	2.858354083	0.44	33.63694571
ZINC000293291661	CC1(NCc2cccc(O)c2Cl)CCC1	2.476658447	3.253785088	0.77	20.18349915
ZINC000293299079	Cc1sccc1CNCC1(CO)COC1	3.01258147	2.582352807	0.45	22.46293996
ZINC000293513284	CN(CCF)Cc1cccc(Cl)c1F	2.378674513	3.133228749	0.97	44.36417787
ZINC000293533852	CCC[C@](C)(O)CNC(=O)c1cc(C=O)c[nH]1	3.412942228	3.26892141	0.75	55.57560769
ZINC000293776069	C[C@H](C#N)N(C)C(=O)c1cnn(C)c1I	3.693416071	2.925665022	0.83	32.96999588
ZINC000293862623	CC(C)C1(N[C@@H](C)c2cscn2)CC1	3.914811997	2.920491686	0.5	7.941016801
ZINC000293936136	CCCN(CC)C(=O)c1cc(C=O)c[nH]1	2.756073832	2.976315687	0.78	41.27985937
ZINC000294033979	O=C(CSc1ccccc1)N1CCC[C@@H]1CF	2.619705289	2.994083208	0.98	67.45512593
ZINC000294209911	CC#CCCCC(=O)N1CCC[C@H]1CF	3.280872453	2.780304293	0.73	25.54036105
ZINC000294216682	Cn1ncc(Cl)c1CN1CCC[C@H]1CF	3.277104322	4.045734056	0.48	19.4817256
ZINC000294238351	CC(F)(F)CCNc1cc(Cl)nc(N)n1	2.809210811	2.770234581	0.87	53.79328654
ZINC000294245175	C=CCCCCN[C@@H]1CCn2ccnc21	3.439271854	3.622991857	0.28	5.850470292
ZINC000294461684	C/C=C(\CC)C(=O)N1CC2(C1)CCOC2	3.786866959	3.624646773	0.46	-9.952716356
ZINC000294553717	Cc1cnccc1CN1CCCC[C@H]1C	2.55936356	3.749934408	0.93	49.28609017
ZINC000294587679	CC#CC(=O)N[C@H]1C[C@H](c2ccccc2Cl)C1	2.598384749	2.900566566	0.83	27.89528547
ZINC000294625853	C[C@@H]1C[C@@H](NCCc2ccsc2)[C@@H](C)O1	3.622396864	3.372845598	0.64	25.67100544
ZINC000294656869	CC[C@@H]1CN(Cc2cccn2CC)C[C@@H]1O	3.329131751	3.790851527	0.47	30.41355037
ZINC000294711337	CCc1[nH]ccc1C(=O)N1CCC[C@@H](O)CC1	2.950818691	3.596041462	0.91	47.00728081
ZINC000294796309	O[C@H]1C[C@@H](NCc2ccc(Cl)cc2F)C1	2.114861824	3.348359538	0.78	39.22987478
ZINC000294827899	Cc1cnccc1CN1CC[C@H](C)[C@H]1C	3.132373537	3.353257087	0.83	33.85796868
ZINC000294874522	CC/C=C/CNc1nnc(C(F)(F)F)s1	2.917270079	2.76871759	0.57	22.86434051
ZINC000294889927	CC[C@@H](N[C@H](C)c1ccco1)C(C)(C)O	3.457991395	2.685188574	0.97	47.71798837
ZINC000294965937	C[C@H](CCn1cccn1)N[C@H]1C[C@@H](O)C1	3.080439486	3.493078366	0.28	38.28941956
ZINC000295009673	CCCCCNC(=O)c1c(Br)cnn1C	2.205209667	3.109493403	0.92	66.51945312
ZINC000295057169	C[C@@H](NCc1cc(F)ncc1F)C1CC1	3.039279342	3.275959534	0.63	18.62859445
ZINC000295195744	C1=CO[C@@H](CNCC2=CCCCC2)CC1	3.46907619	3.097578211	0.45	-1.251025285
ZINC000295200898	O=C(Nc1ncccc1O)[C@@H]1CC1(F)F	3.003119267	2.887403479	0.67	29.81673769
ZINC000295301235	CC/C(C)=C/C(=O)NCCCC(F)(F)F	2.641627793	2.960642641	0.8	30.10388467
ZINC000295358865	COC(=O)CN(C)Cc1c(F)ccc(O)c1F	2.411374274	3.052086776	0.95	42.77601412
ZINC000295416214	C=CC(C)(C)C(=O)N[C@H](CF)C(=O)OC	3.564355623	2.268792484	0.34	10.34892811
ZINC000295460068	Cc1cc[nH]c1C(=O)NCCC(C)(F)F	2.856128503	3.152484792	0.93	36.35320311
ZINC000295497134	CC/C=C/CNC(=O)c1cccnc1S	2.862653998	2.680153925	0.71	4.421958119
ZINC000295517351	COCC1(O)CN(C(=O)c2ccsc2)C1	2.72891173	2.668633803	0.8	40.36612521
ZINC000295573811	Cc1[nH]nc(C(=O)N[C@H](C)C2CC2)c1[N+](=O)[O-]	3.078794268	3.293304888	0.73	68.57073577
ZINC000295657189	O[C@H]1CCC[C@H]1NCc1ccc(I)cc1	2.824157539	2.669716282	0.6	48.82234312
ZINC000295720758	CCn1cccc1CN[C@@H]1CCC[C@H]1O	3.158880259	3.183208943	0.24	34.38566945
ZINC000295806355	Cc1ccccc1CCN(C)CCOCCO	2.041575236	2.608727499	1	71.10253868
ZINC000295839079	CC1(C)OCC[C@H]1NC(=O)CCc1cccs1	3.197035037	3.022992379	0.85	60.52307472
ZINC000295854587	C[C@H]1CN(c2ccncc2Br)CC(=O)N1	3.267154871	3.134910636	0.02	-12.81772181
ZINC000295971017	c1c(-c2nc(C3CC3)no2)nn2c1CCC2	2.834682354	4.03593329	0.51	26.72909827
ZINC000295972272	CCc1noc(NCc2csc(C)c2)n1	2.802254407	3.370962964	0.59	46.62428816
ZINC000296107591	COc1ccsc1[C@H](C)N[C@H]1C[C@@H](O)C1	3.189982906	2.908293293	0.32	28.73114792
ZINC000296114199	Cc1ccncc1[C@@H](C)N[C@H]1C[C@@H](O)C1	2.955098103	3.059205829	0.24	35.18735825
ZINC000296340983	C=CCNC(=O)NC[C@@H](OC)[C@H](C)CC	3.388874856	3.055210114	0.71	30.72289215
ZINC000296549594	C[C@H](CC(C)(C)O)N[C@H](C)c1cscn1	3.774701395	3.095559222	0.82	31.84512761
ZINC000296559673	CC(=O)c1cccc(CN(C)CCO)c1	1.837729366	2.278864027	1	75.69335502
ZINC000296801728	C#C[C@@H](NC(=O)Nc1ccon1)C(C)C	3.519163394	3.196371213	0.93	37.70140343
ZINC000296892267	C#C[C@H](C)NC(=O)N1CCC[C@H](O)[C@H]1C	3.998827338	3.428005243	0.68	10.89828963
ZINC000297043536	C[C@H]1CN(C(=O)Nc2ncn(C)n2)CC[C@@H]1C	3.415947075	4.097403066	0.8	46.07061496
ZINC000297151279	C=CCCc1noc([C@@H]2C[C@@H]2C(C)C)n1	3.786231779	2.919739168	0.3	7.475841168
ZINC000297222626	CC[C@H](O)CN[C@@H](C)c1csc(C)c1	3.392031068	2.836496702	0.74	35.88586539
ZINC000297328269	CC(C)(CO)NC(=O)Cc1sccc1Br	2.641049273	2.477279652	0.94	67.21373139
ZINC000297449426	C=C(C)CNC(=O)Nc1nc(C)n(C)n1	2.776454273	3.863805052	0.54	45.34569663
ZINC000297472045	C=CCC(C)(C)c1nc(CCCF)no1	3.24629522	3.017931846	0.4	20.01093474
ZINC000297476451	O=C(NCCc1cccc(Br)c1)[C@@H]1CCOC1	2.424508428	2.773455693	1	103.718807
ZINC000297725498	CO[C@H](C)C(=O)Oc1ccc(Cl)c(Br)c1	2.70804042	2.372508148	0.98	67.03616929
ZINC000297834226	C=CC(C)(C)c1nc([C@@H]2CCCS2)no1	4.112851574	2.848298252	0.12	0.418842619
ZINC000297908721	CC1(C)[C@@H]2CN(CCc3cn[nH]c3)C[C@@H]21	3.722866305	3.763441895	0.12	18.93613646
ZINC000298237289	O=C(NN1CCCC1)c1cccc(F)n1	2.414407537	2.497626784	0.95	48.88475962
ZINC000298343253	CCCNC(=O)CCCSc1nncs1	2.398600382	3.356654209	0.93	92.32459741
ZINC000298560523	O=C(N[C@H]1C[C@@H](O)C1)[C@@H]1SCCc2sccc21	3.55221196	3.085167216	0.74	69.15398994
ZINC000299069750	Cn1cc(NC(=O)N[C@H]2CC2(C)C)cn1	2.908556959	3.401193702	0.44	52.69302344
ZINC000299191920	CS[C@@H](C)C(=O)NCc1ccc(CO)c(F)c1	2.632350255	2.795086751	1	85.15545033
ZINC000299367635	CCCN(CC)S(=O)(=O)c1cccnc1	2.030616421	2.722884403	0.98	71.83059774
ZINC000299619168	CCN(CC#N)C[C@H](O)Cn1cccn1	3.204032893	3.352178267	0.85	57.15539735
ZINC000299914220	C[C@@H]1CN(C[C@H]2CCOC2)C[C@@H](CO)O1	3.576817257	3.499496507	0.6	26.8678761
ZINC000299993801	CO[C@H](CN)CC(=O)N[C@H]1CCC[C@H]1C	3.401178285	3.180219189	0.44	18.10722649
ZINC000300048546	Cc1nc(CN2C[C@@H](C)[C@H](N)C2)oc1C	3.425419584	4.085364099	0.34	22.72106744
ZINC000300213147	CC(C)[C@@H]1CCC[C@H](NC[C@H]2C[C@H]2C)C1	3.574559504	3.043130771	0.71	2.588257137
ZINC000300358132	Cc1nsc(NC2[C@@H]3[C@@H]2[C@H]2CC[C@H]3C2)n1	5.0425871	3.138857309	0.3	-0.127817808
ZINC000300358916	C[C@@H]1C[C@@H](NC[C@H]2C[C@H]3C=C[C@H]2C3)CCO1	4.78885214	3.060523179	0.23	0.407921052
ZINC000300368057	CC[C@H](C)[C@H](C)NC[C@]1(O)CCO[C@@H]1C	4.311622356	3.035501539	0.15	-16.62822153
ZINC000300368505	C[C@@H](NC[C@H](C)N(C)C1CC1)[C@H](C)O	3.655805958	3.346615841	0.41	15.00906717
ZINC000300398848	COC[C@H](CO)NC(=O)[C@H]1CO[C@H](C)C1	3.666727253	2.948322677	0.63	18.37085907
ZINC000300759395	CSC[C@H](C)C(=O)NCC(=O)C(C)(C)C	3.006960481	2.848672728	0.91	63.95958211
ZINC000300774036	C[C@@H](O)C[C@H](C)NC(=O)CCC(C)(C)C	3.104731374	2.860680829	0.75	48.24838188
ZINC000300778930	CCCC[C@H](CN)Nc1cncc(Br)c1	2.91785597	3.038141412	0.63	44.80375288
ZINC000300781132	CN(CCOCCO)CC[C@@H]1CCCO1	2.872048354	3.326798812	0.82	47.42811174
ZINC000300781188	CC(C)[C@@H](O)CNCC[C@@H]1CCOC1	3.252583388	2.950218091	0.62	16.6052114
ZINC000300833357	CCC[C@](C)(O)CN[C@@H]1CCOC[C@@H]1C	3.798356897	3.617978264	0.51	7.55353314
ZINC000300848397	COCC[C@H](CO)NCc1nccn1C	2.978848278	3.292927754	0.66	48.85782655
ZINC000300858016	CNC(=O)CCN[C@H]1CCOC[C@@H]1C	3.244037826	3.351645341	0.8	14.88952101
ZINC000300890878	Fc1cncc(NC[C@@H]2CC=CCC2)c1	3.017099476	3.305479989	0.64	50.00800788
ZINC000300908316	COCCCC(=O)N[C@@H](CN)C(C)(C)C	2.835479977	2.93808913	0.75	52.84391816
ZINC000300931832	CC[C@@H](COC)NC[C@@H](C)CC(C)C	3.171015629	2.853152042	0.6	31.8799676
ZINC000301058169	CC(=O)NCCCN(C)c1ccccn1	2.074356196	2.743063179	1	74.91164589
ZINC000301087372	C[C@H](C#N)CNc1ccc([N+](=O)[O-])cc1	2.604320993	2.421360608	1	60.38684771
ZINC000301120063	Brc1ccc2c(c1)CC[C@@H]2Nc1ccccn1	2.566430884	3.000099956	0.85	74.03129741
ZINC000301321737	Cc1cnn(CCN2CCCC[C@H]2CCO)c1	2.886322871	4.09104902	0.75	55.56870732
ZINC000301457495	Cc1cc(N2CCC[C@@H]3CCC[C@@H]32)ncn1	3.103115057	3.269685509	0.74	27.97816144
ZINC000301525499	CSc1ccc(NCC(=O)N(C)C)nn1	2.577573269	2.783880766	0.83	68.70660419
ZINC000301577852	C[C@H]1CN(c2cncc(C(N)=O)n2)C[C@H](C)S1	3.590423344	3.834006811	0.57	39.9226944
ZINC000301653031	C(Nc1nnc(C2CC2)s1)[C@@H]1CCCO1	2.871648777	3.766000744	0.87	60.8118602
ZINC000301654763	Cc1ccnc(NC[C@@](C)(O)C(C)C)c1	3.040614651	2.6955769	0.98	62.5430466
ZINC000301754713	C[C@H](O)[C@H]1CCCN(c2cnccn2)C1	3.122278112	3.845587316	0.86	42.59307266
ZINC000301772326	CCCc1nnc(N[C@@H](C)[C@@H](C)CC)s1	3.237290879	3.585038719	0.76	57.96214801
ZINC000301799500	C[C@@H]1SCCN(c2nccc(N(C)C)n2)[C@H]1C	3.757587664	3.605969743	0.51	22.67366935
ZINC000301978124	CNC(=O)CCNc1nnc(C2CC2)s1	2.399163888	3.625631341	0.87	55.01234896
ZINC000302035073	CC(C)CCCSc1ccc(C#N)cn1	2.359715536	3.200006161	0.98	63.86241547
ZINC000302197043	CC(C)c1nnc(N[C@H](C)C[S@@](C)=O)s1	3.816655241	2.597107089	0.86	38.85988511
ZINC000302220368	Cc1cncc(NC[C@@H](O)CC(C)C)n1	3.007254201	2.937784544	0.86	52.7178802
ZINC000302236946	CC(C)(C)[C@@H](O)CNc1ccncc1C(N)=O	2.892000422	3.300666026	0.93	59.90252031
ZINC000302503757	C=CCCC[C@@H](C)Nc1ccnc(C)c1	2.855696629	2.84783726	0.84	54.28467262
ZINC000302707149	C=CCN(CCOC)c1ncc(Cl)cn1	2.730278174	2.680314955	0.37	44.81397678
ZINC000302827532	Cc1cnc(N[C@@H](C)c2ccccn2)s1	2.788543166	3.107243853	0.84	63.75547791
ZINC000303990262	OCCCN(CCO)C[C@@H]1CCCCO1	2.775891646	2.754608544	0.93	50.30454839
ZINC000304007135	CC(C)CCc1noc(CN2CC[C@H](O)C2)n1	2.840759076	3.655846804	0.82	77.77141054
ZINC000304014969	C[C@@H](CO)NC(=O)NCCOCC1CC1	2.69074801	2.953554742	1	93.86695469
ZINC000304205826	CCCC[C@H](C)C(=O)N(CC)CC(=O)OCC	2.622406576	2.447482099	0.95	61.49978794
ZINC000304356991	CC(C)[C@H](O)CCNC(=O)[C@H]1CCOC1	3.076098008	3.379673009	0.7	61.60414985
ZINC000304613016	COC(=O)[C@@H](C)CN[C@@](C)(C(N)=O)C(C)C	3.493619828	2.518219249	0.91	36.80006017
ZINC000305074450	CC[C@@H](C)[C@@H](O)CNC(=O)c1cc(C)n(C)n1	3.14199755	3.584946634	0.96	66.56892022
ZINC000305078230	CCCNC(=O)CCC(=O)NC[C@@H](C)O	2.367598113	2.914570899	0.99	70.61266136
ZINC000305114477	CC(C)CCCNC(=O)N[C@@H](CO)CC(C)C	2.624034268	3.133523173	1	85.70029191
ZINC000305741201	CCN(CCO)C(=O)N[C@@H]1CCO[C@@H]1C	3.442588815	2.733145089	0.79	46.29845483
ZINC000305825657	CC(C)(CO)NC(=O)c1ccc(C#N)[nH]1	3.070948119	2.255808798	0.96	40.12693913
ZINC000306234119	CC1(C)OCC[C@H]1NC(=O)NC1CC1	3.319686086	2.381090572	0.6	21.46354379
ZINC000306309765	O=C(O)/C(Cc1ccc(Cl)cc1)=N\O	2.159548197	1.781293558	0.91	34.0389971
ZINC000306581886	c1ccc(CN[C@@H]2C[C@H]3C[C@H]3C2)nc1	3.208939475	3.13185123	0.66	24.91668527
ZINC000306637400	C[C@H]1[C@H](CO)CCN1CC1(C)CCC1	3.683372363	3.238119407	0.44	-7.008596063
ZINC000306660580	CC(C)(N)CN1CC[C@@H]2CNC[C@@H]2C1	3.52332895	3.494809693	0.09	-22.59945274
ZINC000306752444	CC(C)NC(=O)N1CCC2(CCC2)C1	2.805873535	3.785590225	0.92	52.82801346
ZINC000306812133	N[C@@H]1CCCN(C(=O)[C@H]2CCCN2)C1	3.117325015	3.30517512	0.45	-26.23434233
ZINC000306949749	C[C@@H](C(=O)N1CCC(=O)CC1)C(C)(C)C	2.91219477	2.562555349	0.53	27.55175915
ZINC000306963824	c1ccc(CNC2CC3(CCC3)C2)cc1	2.461336011	2.703197092	0.73	40.3992443
ZINC000307195903	O=C(c1cccc(F)c1F)N1CCC1	1.731625525	2.135520892	0.99	64.84410061
ZINC000307551944	C[C@@H]1CCC[C@H](Cn2ccsc2=O)C1	3.4124004	3.54983775	0.57	27.79391798
ZINC000307562117	C[C@H]1CSC[C@H]1NC(=O)c1sccc1Br	3.686084526	2.96737312	0.8	36.16468959
ZINC000307725238	CC1(C)CC[C@@H]1NC[C@]1(C)CCCS1	4.442706465	2.97156711	0.5	6.074631788
ZINC000307772397	CCN1CCCN([C@@H]2COC[C@H]2O)CC1	3.205973282	3.22447838	0.33	1.653659522
ZINC000308440065	CCOC(=O)CN[C@]1(C)CCCC[C@H]1C	3.444111892	2.614258703	0.66	14.71850269
ZINC000308460645	CSC1(CNC[C@@H]2CCCSC2)CC1	3.944952887	3.516157905	0.46	7.764394635
ZINC000308538307	CC(C)C[C@H](C)CN[C@@H](C)C(F)(F)F	3.432387818	2.687632628	0.48	20.50317162
ZINC000308555835	CSC1(CNCCCOC(C)C)CC1	2.999084229	3.043059504	0.4	32.59813094
ZINC000308560347	CC(C)SCCN[C@H]1CCO[C@H](C)C1	3.522324216	2.988872359	0.39	12.69763916
ZINC000308615242	CC(=O)CCC(=O)N[C@@H]1C[C@H]2CC[C@H]1C2	3.865557701	2.986241448	0.84	23.78755166
ZINC000308626294	CC[C@H](F)CN[C@H](C)c1nc(C)no1	3.642486129	3.356766121	0.68	25.5468777
ZINC000308638711	COCC(C)(C)CN[C@H]1CCO[C@@H]1C	3.790457789	2.854494324	0.52	17.9121064
ZINC000308778697	C[C@H](CC(=O)N[C@H](C)C(N)=O)C(C)(C)C	3.039701426	2.692201968	0.93	49.63507532
ZINC000308778950	CC(C)NCCN1CC[C@@H](O)C(C)(C)C1	3.087743497	3.569499546	0.36	-4.103233023
ZINC000308785757	CC1(C)CN(CCC(F)(F)F)CC[C@@H]1O	3.236450391	3.482625511	0.3	3.152529698
ZINC000308795727	C[C@H](CCO)NC(C1CCC1)C1CCC1	3.040690974	2.630574405	0.57	20.38976556
ZINC000308804832	CO[C@H]1C[C@H](CO)N(c2nnc(C)s2)C1	3.565355955	3.584747492	0.18	5.705402463
ZINC000308817062	C[C@H](CN[C@@H]1C[C@@H](C)[C@@H]1C)c1nccs1	3.927154224	3.204758072	0.59	18.42498322
ZINC000308821011	C[C@@H]1CCC[C@@H](NC2CC3(CCC3)C2)C1	3.767646938	3.63200214	0.54	13.08049137
ZINC000308821411	C=CC[C@H](CO)N[C@@H](C)CCC(C)(C)C	3.622493909	2.554648389	0.7	22.06504324
ZINC000308822495	C(CC1CCCC1)NC1CC2(CCC2)C1	2.913445134	3.466779335	0.66	19.37871061
ZINC000308824047	CC(C)OC[C@H](C)N[C@]1(C)CCCOC1	3.819518271	2.92621582	0.58	10.7597651
ZINC000308828619	CC(C)N1CCN([C@H]2COC[C@H]2O)CC1	3.281176834	3.220010053	0.23	7.877926478
ZINC000308830285	CSC1(CNCCCCN(C)C)CCC1	2.869811543	3.751727033	0.5	16.14716391
ZINC000308831435	Cc1cc(CN[C@H](CO)C(C)C)nn1C	3.030614267	3.342730026	0.88	45.12642618
ZINC000308838469	CC(C)OC[C@H](O)CN[C@H]1CSC[C@@H]1C	4.009872094	2.825992182	0.43	12.96256013
ZINC000308841100	CCC[C@H](NC(=O)CSC(C)C)C(N)=O	2.724021989	3.129548758	0.93	52.501391
ZINC000308850299	c1cn(CCN[C@H]2CC[C@H]2C2CC2)cn1	3.292402409	3.456673429	0.49	18.23264146
ZINC000308860146	C#CCNc1cccc2c1oc(=O)n2C	2.881708943	2.704197688	0.79	44.49964004
ZINC000308861467	Clc1cc(CNc2nnco2)ccc1Br	2.714782135	2.751942167	0.73	52.94599161
ZINC000308870552	C(C[C@@H]1CCOC1)NC[C@@H]1COCCO1	3.361491779	3.461203525	0.68	16.24248195
ZINC000308873749	CC(C)N1C[C@@H](C)[C@H](NC(=O)C(=O)O)C1	3.39078385	3.309702645	0.29	8.626964992
ZINC000308880934	OCCOCCN[C@H](CO)[C@@H]1CCCO1	3.455584015	3.027314917	0.61	27.32067134
ZINC000308884348	N#Cc1ccc(CN[C@@H]2CC[C@@H](F)C2)s1	3.555604767	3.485918504	0.55	16.73496349
ZINC000308884927	C[C@H](CCO)CN[C@@H]1CCC[C@H]2C[C@]21C	4.004913564	3.296098691	0.29	-9.60714912
ZINC000308895637	Clc1ccc2onc(NCC3CC3)c2c1	2.308742063	3.166176005	0.95	49.1852728
ZINC000308897707	C[C@H](CC(=O)N(C)C)N[C@H]1CS[C@@H](C)C1	4.071585414	3.156606137	0.7	30.57232593
ZINC000308900313	COC[C@@H](C)CNCc1csc(Cl)c1Cl	3.324783657	3.114094869	0.79	33.53793094
ZINC000308909987	COC1(C[C@@H](C)NCC[C@H](C)O)CCC1	3.627326395	3.117995541	0.53	6.913914966
ZINC000308912601	CCC(O)(CC)CCN[C@@H](C)C(C)(C)C	3.372316757	3.183779812	0.51	24.35027858
ZINC000308916288	N#Cc1cccc(NC2(CCO)CC2)n1	2.948849602	2.846418184	0.74	23.54375719
ZINC000308916578	CC[C@@H](NCCn1cncn1)C(C)(C)C	3.169460205	2.906262363	0.8	41.6405836
ZINC000308921136	CC(C)(C)[C@H](CO)NC[C@H]1CNC(=O)O1	3.823169856	3.097780212	0.17	-1.492685839
ZINC000308925048	COC[C@H](N[C@@H](C)[C@@H]1CC1(C)C)C1CC1	4.039799616	2.643132492	0.38	9.354425009
ZINC000308926111	Cc1nnc([C@H](C)N[C@@H]2CSC[C@@H]2C)s1	4.20141948	3.468743675	0.33	12.18210172
ZINC000308926174	CC(C)[C@@H]1C[C@@H](N[C@@H](C)C[C@H](C)O)CS1	4.56651274	2.970340235	0.33	0.821770082
ZINC000308935710	C=C[C@H](CO)NCc1csc(C2CC2)n1	3.449498827	3.078961593	0.18	32.47160421
ZINC000308942979	CCC(CC)N[C@@H]1[C@H](CO)[C@H]2CC[C@H]1C2	4.626599038	3.226149413	0.12	1.067885449
ZINC000308950226	CN1CC=C(CN[C@@H]2CCC2(C)C)CC1	3.671548278	3.496553043	0.23	-16.51404495
ZINC000308954226	COC1(CNC[C@@H](C)C#N)CCCCC1	3.362963662	2.658875529	0.79	23.47824462
ZINC000308958372	CO[C@H](C)[C@@H](C)N[C@@H]1CCC[C@H](C)[C@H]1C	3.885037927	3.242816539	0.32	7.908256769
ZINC000308960473	CO[C@@H](CCNC1CCCC1)C(F)(F)F	3.05855589	3.051256789	0.48	14.26027129
ZINC000308962203	CNC(=O)CN[C@@H]1C[C@@H]2[C@H]1[C@H]1CC[C@H]2C1	4.75821741	3.079316006	0.29	-14.58745252
ZINC000308966658	CC[C@H](O)CCCNCc1ncc(Cl)s1	3.148476849	3.601470627	0.72	33.86964576
ZINC000308968954	CNC(=O)C[C@H](C)N[C@@H]1CCCOCC1	3.076870241	3.553034823	0.94	32.08245763
ZINC000308973345	N#Cc1ccc(C(=O)NCCCCF)o1	2.611804547	3.117790703	0.88	49.27066225
ZINC000308979266	CC(C)=CCC[C@H](C)NC[C@H](O)C1CC1	3.384821395	2.996022443	0.35	18.24074817
ZINC000308987582	CC[C@H](NCc1cnns1)c1cccs1	3.314379546	3.02272988	0.81	59.41218103
ZINC000308995676	O=c1cnccn1C[C@H]1CCC(F)(F)C1	3.4284263	3.379897047	0.25	14.52680666
ZINC000309013824	CO[C@@H](CN)C(=O)N1CCN[C@H](C)C1	3.551946857	3.436719555	0.25	-22.7155145
ZINC000309018613	C[C@H](c1ccccc1)[C@H](C)NC1CCC1	2.729855955	2.632002947	0.98	51.29440317
ZINC000309019083	C[C@H](NCC1CCSCC1)[C@@H]1CC1(C)C	3.805401948	2.951775164	0.34	4.580962607
ZINC000309020489	C[C@H](O)CN(CCO)C[C@@H](O)C(F)(F)F	3.498490484	2.818811548	0.7	22.68636428
ZINC000309024843	C[C@@H](CCC(F)(F)F)NC[C@H]1CCCO1	3.207508139	3.342101255	0.9	32.83277361
ZINC000309031096	CCO[C@H]1C[C@@H]1NCc1sc(C)nc1C	3.504858153	3.437910493	0.31	26.92755647
ZINC000309035681	CCOC(C)(C)CN[C@H]1CC[C@@H]1C1CC1	3.572894631	2.837235684	0.27	-6.72725315
ZINC000309042746	CCN(CC)C[C@@H](C)N[C@H](C)CC(N)=O	3.229564915	3.269057115	0.85	25.94206562
ZINC000309049507	C[C@@H](CN[C@H]1CCC(C)(C)C1)C[C@H](C)O	3.625410414	3.29693762	0.37	14.78900853
ZINC000309050792	CCOc1cc(N[C@H](C)[C@H](C)O)ncn1	3.262227464	2.765592198	0.73	55.81980565
ZINC000309054995	C=CCC[C@H](CC)NC[C@@H](CO)C1CC1	3.723230091	2.890521934	0.4	-0.355314302
ZINC000309062036	CCOC[C@@H]1CCC[C@@H]1NC[C@H](C)OC	3.56535025	3.112511906	0.34	4.530380006
ZINC000309065601	Cc1ccc(Cl)c(OCc2csnn2)c1	2.351868003	3.238052035	0.83	69.1187077
ZINC000309067195	Cc1ccc(CCN[C@@H]2CCCSC2)o1	3.032361714	3.260035124	0.81	40.39679835
ZINC000309069605	CC[C@@H](CSC)NCc1ncc(C)n1C	3.410437315	3.538536995	0.81	36.41266937
ZINC000309071267	CC(C)(C)[C@@H]1CC[C@H]1NCC1(C)COC1	3.698194471	2.988223195	0.32	8.170444388
ZINC000309072598	CC(C)[C@@H]1C[C@@H](NCCOCCO)CS1	3.962839471	2.814307374	0.29	14.18326991
ZINC000309075421	CC(C)[C@H](CC(F)(F)F)NC[C@H]1C[C@@H]1C	3.744145738	3.245671358	0.14	8.556512901
ZINC000309076205	CC(=O)c1ccsc1NCCC(C)(C)C	2.612159273	2.461310831	0.98	50.79299825
ZINC000309081575	CC(C)[C@H](CC(F)(F)F)NCCCC#N	3.279550983	2.773158817	0.63	29.28742452
ZINC000309083593	CC(C)[C@@H]1CCC[C@@H]1N[C@@H](C)C[C@H](C)O	3.779140817	2.85317097	0.34	4.99284025
ZINC000309084511	CC(C)NCCN[C@H](C)[C@H]1CCCOC1	3.259105406	3.368752639	0.76	12.88383494
ZINC000309087419	CSc1cncc(N[C@H](C)CC(N)=O)n1	3.271432062	2.95911108	0.84	56.7342251
ZINC000309094828	CC[C@H](C)[C@@H](C)N[C@@H](C)c1noc(C)n1	3.737647338	3.368245602	0.75	33.51252498
ZINC000309095138	CC[C@@H](Cn1cncn1)NCCC(C)C	3.036721904	2.975852008	0.66	34.27296688
ZINC000309101674	COC[C@@]1(C(=O)NCCCN)CCNC1	3.241928497	3.414493146	0.57	-17.65401801
ZINC000309104577	Cc1nsc(N[C@@H](C)CN(C)C(C)C)n1	3.329673882	3.868458609	0.6	34.87975082
ZINC000309122877	C[C@@H]1C[C@@H](NCc2ncccc2O)[C@@H]1C	3.478739261	3.444819496	0.29	17.62905925
ZINC000309123790	C[C@H]1C[C@H](NCC2(CO)CCC2)CCO1	3.510798812	3.280451119	0.44	13.93437381
ZINC000309124430	Cc1sccc1CN[C@@H](C)CC(F)(F)F	3.250667728	2.866675567	0.76	39.78603418
ZINC000309125813	C[C@H](Nc1ccccn1)[C@@H]1CCCOC1	3.052404506	2.809868538	0.8	50.73393539
ZINC000309131227	C[C@@]1(NCCCC#N)CCO[C@H]1C1CC1	4.026165845	2.65961622	0.26	-7.681905974
ZINC000309137466	C[C@H]1NC(=O)CC[C@@H]1NCCCCCF	3.580721889	3.482689782	0.1	-24.03156103
ZINC000309146039	CC1(CN[C@H]2CCC[C@]2(C)CO)CCC1	3.899461235	3.231264799	0.62	12.73814051
ZINC000309150036	CC1(CCN[C@@H]2CCC[C@@H]3C[C@]32C)CC1	4.048897502	3.607569244	0.37	-24.48516283
ZINC000309158729	Cc1nc(CCNC[C@H]2C[C@H]2C)sc1C	3.266452229	3.423785666	0.46	30.8297329
ZINC000309161718	Cc1cc(CN[C@@H]2CSC[C@H]2C)sc1Br	4.027705406	3.063763694	0.22	25.33929285
ZINC000309164450	CCC[C@@H](O)CNCc1csc(Cl)c1Cl	3.295926246	3.304978941	0.63	28.40229993
ZINC000309164953	CC[C@@H]1CC[C@H]1NCC1(CCO)CCC1	3.537515296	3.258695326	0.5	6.620460937
ZINC000309180748	CC/C=C\CCN[C@H](C)c1ccc(C)o1	3.048649377	2.63701221	0.81	27.75168258
ZINC000309183980	CCC[C@@H](CC)N[C@@H]1CCCN(C)C1=O	3.16738131	3.983790502	0.54	20.72584649
ZINC000309191331	CC[C@@H](COC)N[C@H](C)C(=O)NCCF	3.295904856	3.212755211	0.65	25.78602029
ZINC000309193742	CC[C@H]1CC[C@H]1NC1CCC2(CC2)CC1	3.933478857	3.166232859	0.44	4.128449269
ZINC000309209907	CCCC[C@@H](COC)Nc1nnnn1C	3.133549377	3.199541404	0.87	46.02068557
ZINC000309219264	CC[C@@H](NC[C@@H](COC)OC)C(C)(C)C	3.607373199	2.857397226	0.54	22.67209006
ZINC000309315311	C=CCC[C@H](C)NCCN1CCCOCC1	2.858430142	3.444301599	0.53	27.44690194
ZINC000309395673	CC[C@@H](C)[C@@H](N)C(=O)NCC1(N)CCC1	3.290172016	3.67621946	0.8	2.972205509
ZINC000309409344	CCO[C@H](C)C(=O)N[C@@H](C)CCCCN	2.893189471	3.000093006	0.79	34.16904854
ZINC000309483850	CC(=O)c1ccc(C(=O)NC2CNC2)s1	2.390133494	3.246983961	0.39	33.38680446
ZINC000309492467	C[C@@H]1C[C@@H](NC(=O)C2(N)CC2)C[C@H](C)O1	3.640821184	3.178184317	0.36	14.1535664
ZINC000309518933	CC[C@]1(C(=O)NCC[C@@H](C)N)CCNC1	3.4162845	3.6504015	0.48	-11.36299646
ZINC000309540646	CC(C)NCCCNC(=O)c1ccn[nH]1	2.339839712	3.390966267	0.95	47.86854159
ZINC000309541992	NC[C@H]1CN(C(=O)[C@H]2CCCN2)CCO1	3.267137861	3.74316201	0.56	-11.71576005
ZINC000309597637	NCC(=O)NC1[C@H]2CCC[C@H]1CC(N)C2	4.111062308	3.107642846	0.48	-24.86438324
ZINC000309652664	COCC[C@H](C)NCCc1ncc(C)cn1	2.907070008	3.460699607	0.94	41.57395916
ZINC000309658388	CN(C(=O)[C@@H]1CC12CNC2)[C@H]1CCOC1	4.398111773	3.801748027	0.2	-0.383641136
ZINC000309739784	CCC[C@H](CC)NC(=O)[C@H](N)C(F)(F)F	3.334777933	3.110211485	0.66	24.1738408
ZINC000309779306	Cc1cnc(NC[C@H]2CC[C@H](C)C2)nc1C	3.146405597	3.464647751	0.71	36.23847007
ZINC000309909947	CC(C)=CC(=O)N1CC[C@H]2CCN[C@H]2C1	3.436949362	3.359140903	0.34	-11.21452055
ZINC000312751291	Clc1sccc1CN[C@@H]1CCC[C@@H]2C[C@@H]21	3.732618981	3.210844986	0.49	0.151263535
ZINC000312760133	CC[C@@H](C#N)Sc1cc(Cl)c(N)cc1Br	3.561461959	2.831949151	0.89	30.3099398
ZINC000313165436	CC[C@H](O)[C@H](CC)N[C@H](C)c1nccs1	3.660682225	2.575570458	0.71	41.27532518
ZINC000313176133	CCCOCC(=O)N[C@@H](CC)[C@@H](O)CC	3.106520625	2.630607971	0.81	38.19602548
ZINC000313302742	N#Cc1ccncc1N1CCC(F)(F)C1	2.915147405	3.883154554	0.5	27.11073537
ZINC000313642641	OC[C@@]1(O)CCCN(CC2CCCC2)C1	2.897167853	3.256486437	0.66	23.78724988
ZINC000315068495	CCC(CC)NCc1cccc(O)c1Br	2.421574395	3.023113353	0.92	31.6792683
ZINC000315852278	O=C(NC[C@H](O)C1CCC1)c1cccs1	2.604102124	2.824851541	0.99	80.95347346
ZINC000320219194	C=CCC[C@H](CO)Nc1nc(CC)ns1	3.481490036	2.731344223	0.5	34.92851119
ZINC000321747991	C=CCCOCCN[C@H](CC)[C@@H]1C[C@H]1C	3.730682975	3.229592695	0.17	11.26603448
ZINC000323081194	C[C@H]1CC(N[C@@H]2COC[C@H]2O)C[C@H](C)C1	3.912948729	2.974981322	0.3	2.590321902
ZINC000328092342	C[C@H](CCO)N[C@@H]1CCCC12CCCC2	4.139677068	2.930983946	0.65	5.581576775
ZINC000328594333	C=C/C(O)=N/CCC/N=C(/O)c1occc1C	3.538956926	2.898718863	0.5	8.92719234
ZINC000328864752	O=S1(=O)CCCC[C@@H]1/C(O)=N/C1(C(F)F)CC1	4.494058884	3.083823271	0.4	-14.79647843
ZINC000329166453	O=S1(=O)CC[C@H]2CN(Cc3cccnc3)C[C@H]21	3.625237613	3.272032633	0.81	20.66000313
ZINC000329317286	O=C(NC[C@@H]1CCCSC1)c1ccon1	3.303768358	3.206272735	0.99	43.56185036
ZINC000329420914	CN1CN(C(=O)c2cccnc2)CC1=O	2.420862789	3.131683905	0.65	38.72733562
ZINC000329826045	CN1CC[C@H](NS(=O)(=O)CCC2(C)CC2)C1=O	3.40501273	3.436898508	0.33	17.17096346
ZINC000329935633	O=S(=O)(NCC1(O)CCC1)C1COC1	2.998852311	2.831177405	0.32	23.17958829
ZINC000330124632	Cc1ncoc1C(=O)N1CCO[C@H](C2CC2)C1	3.206808114	3.498080625	0.79	28.91560272
ZINC000330239529	C[C@H]1C[C@H](O)CN1S(=O)(=O)C1COC1	3.806490473	3.025865134	0.27	1.778557021
ZINC000330425748	COC[C@H](O)CNC(=O)[C@H]1CCCN1C	2.974318646	3.57685296	0.93	42.5650259
ZINC000330428782	O=[S@]1CC[C@@H](N/C(O)=N/CCCOC(F)F)C1	4.482215815	3.39685897	0.3	-17.34881701
ZINC000330439358	CC[C@@H](C#N)NC(=O)COC1CCCC1	2.92028564	2.779172079	0.96	63.38890162
ZINC000330513615	Cc1cnn(CC(=O)NC[C@H](C)CO)c1	2.793152137	3.072959236	0.96	74.9231345
ZINC000330523155	O=C(CSCC(F)(F)F)N[C@H]1CCC(=O)NC1	3.180513465	3.504319489	0.63	61.23387211
ZINC000330634707	CN(C)CC(=O)NC1(CCO)CCCC1	2.668268954	2.776797811	0.95	30.68291283
ZINC000330691997	C[C@@H](NS(=O)(=O)CCCF)c1nc[nH]n1	3.98411724	3.596766368	0.56	46.74706006
ZINC000330724777	CCC1(C(=O)NCCCO)CCOCC1	2.511195756	2.816567594	0.87	47.77180826
ZINC000330796083	CO[C@H](C)C(=O)Nc1cnn(C(F)F)c1	3.054353497	3.484571278	0.86	61.04609819
ZINC000331030883	CCc1cnc(CNC(=O)[C@@H](C)CC)o1	2.918946133	3.380269201	0.97	66.05503319
ZINC000331038483	CC#CCCNC(=O)C1(O)CCOCC1	3.104668284	2.264340036	0.77	23.54464521
ZINC000331039931	CCN(CC[C@@H]1CCCCO1)CC(=N)O	3.239798827	2.863769263	0.77	22.41616964
ZINC000331148110	CCOC(=O)C[C@@H](C)S[C@@H]1CCNC1=O	3.628407577	2.579327075	0.4	16.93114168
ZINC000331163986	COCCN(C)S(=O)(=O)CCC1CCOCC1	2.515266582	3.154826283	0.95	63.21343056
ZINC000331164516	CC[C@H](COC)NC(=O)Cn1cnc(C#N)n1	3.123151322	3.011377019	0.94	74.58737493
ZINC000331259767	C[C@@H](O)CCSc1n[nH]c(C(C)(C)C)n1	3.327922344	2.784656212	0.73	39.93839993
ZINC000331363670	N=C(O)[C@H]1CN(C(=O)[C@H]2C[C@H]2N)CCO1	3.998893107	3.73048196	0.37	-10.25868625
ZINC000331548921	CSC1(C(=O)NCCc2n[nH]c(C)n2)CCC1	3.112898988	3.267850379	0.85	52.56754033
ZINC000331579794	CO[C@@H]1CN(C(=O)N[C@@H]2CC2(C)C)C[C@H]1OC	3.683032724	3.364090375	0.37	11.93565004
ZINC000331617725	C[C@@H]1CC[C@H](CNS(=O)(=O)CC2CC2)O1	3.435794068	3.689596758	0.73	36.24311122
ZINC000331734715	N#CCCN(CC1CC1)C(=O)CC(=N)O	2.987673888	2.753810145	0.77	32.23970628
ZINC000331742759	CSC[C@@H](C)NC(=O)NCC1(S(C)(=O)=O)CC1	3.52813224	2.928340352	0.74	60.21179003
ZINC000331743574	CNS(=O)(=O)NCc1noc(C2CC2)n1	2.775343625	3.483256982	0.7	43.59605374
ZINC000331747879	CC[C@@](C)(NC(=O)CC1CC1)C(=O)OC	2.816329681	2.77181518	0.95	59.36103623
ZINC000331752511	CC[C@@H]1C[C@H]1C(=O)N[C@@](C)(C#N)C(C)C	3.761420917	2.87297923	0.56	16.62560842
ZINC000331754867	COC(C)(C)CS(=O)(=O)N[C@H]1C[C@]1(C)C(C)C	4.178714974	2.785854104	0.36	10.38921484
ZINC000331759393	CO[C@@H](C(=O)NC[C@@](C)(O)CO)C1CC1	3.595153081	2.735056209	0.65	29.13567639
ZINC000331769742	CC[C@@H](CO)NC(=O)NCCC1(C)CC1	3.048067344	3.123849515	0.71	40.04908245
ZINC000331810125	CCCC(=O)NCc1noc(C2CC2)n1	2.269359492	3.198398636	0.95	76.63683429
ZINC000331818313	CC(C)[C@H](NS(=O)(=O)CC1CC1)C(=N)O	3.337067364	2.873098602	0.72	26.62201828
ZINC000331919334	C[S@](=O)C1(CNC(=O)[C@H]2CCCO2)CC1	3.966142286	3.195098905	0.82	23.73907786
ZINC000332041649	CO[C@@H](CNS(=O)(=O)N1CCC1)C(C)C	3.10491903	2.860577718	0.74	42.7040465
ZINC000332069749	CCC[C@@](C)(O)CNC(=O)C1(C)COC1	3.322065776	2.835709227	0.85	29.28782298
ZINC000332079277	CCO[C@@H]1C[C@@H](NS(=O)(=O)CC)[C@H]1OC	3.813513876	2.623542497	0.57	7.226172069
ZINC000332155315	C[C@H]1C[C@H]1NC(=O)N[C@H]1CNCC[C@H]1C	3.675859316	3.718822226	0.23	-12.20309195
ZINC000332432251	N=C(O)c1ccccc1OCC1CCC1	2.153180372	2.614288786	0.97	49.38279522
ZINC000332448472	CC1(C#N)CCC(NC[C@H](O)C2CCC2)CC1	3.453865234	3.008779219	0.53	15.8700472
ZINC000332476710	CC(C)NS(=O)(=O)NCC(C)(C)C(C)C	2.971522724	2.637774153	0.79	32.43553985
ZINC000332482468	CS[C@@H](C)C(=O)N[C@](C)(C#N)C(C)(C)C	4.004246956	2.329723453	0.66	28.01254818
ZINC000332483776	CCNC(=O)CC(=O)N[C@@H](C)C[C@@H](C)O	3.074473791	2.971154354	0.86	30.21665433
ZINC000332486149	CC[C@@H](C)[C@H](O)CNC(=O)CC(C)(C)O	3.281036637	2.771636872	0.79	40.14626688
ZINC000332501653	C[C@H](O)CNC(=O)CCS(=O)(=O)N(C)C	2.830436595	2.835466329	0.96	58.90946844
ZINC000332502535	CCCCCNC(=O)CNS(=O)(=O)NC	2.281288119	2.939638585	0.97	59.28346103
ZINC000332514508	CNC(=O)CC(=O)N[C@@H](CO)C(C)(C)C	3.012334975	2.655462743	0.78	30.08312415
ZINC000332518414	CC[C@H](C)C[C@@H](C)NC(=O)CC(=N)O	3.511717708	3.195627358	0.85	27.56719552
ZINC000332638422	COCc1nc(S[C@@H]2CC[C@H](C)C2)n[nH]1	3.578660223	3.146743825	0.35	30.79343687
[truncated: 1,582 more rows]
