# Supplementary material for: SYBA: Bayesian estimation of synthetic accessibility of organic compounds
Source: J Cheminform. 2020 May 20;12:35. doi: 10.1186/s13321-020-00439-2 (PMC7238540; doi:10.1186/s13321-020-00439-2)
Supplement: Supplementary file 1 — Additional file 1. Training set S. It consists of 693 353 ES compounds selected from the ZINC15 database and of 693 353 ES compounds generated by Nonpher. [file 13321_2020_439_MOESM1_ESM.zip › test_set_cp_hs.csv]

ID	smi	sascore	scscore	rf_prob	syba
GDB17_0	C12C3N1C1C4=C3C35C6C4C4C(N36)C14C25	7.476699712	3.05440921	0.01	-62.0682724
GDB17_1	C1C23C4C5C4C11C4NC44C2C3C52C4N12	5.430313186	2.98174912	0.02	-63.99758424
GDB17_2	C1C23C4C5C4C46C2N4C2C=C6CN5C132	6.953780518	3.452691797	0	-66.32549512
GDB17_3	C1C23C4C5N4C4C6N=C(NCC2=C56)C134	7.062840107	3.208830734	0.01	-66.19422617
GDB17_4	C1C23C4CC5=CC6=NCC(C2C=C4)N6C135	6.468175049	2.823420919	0.05	-67.10820077
GDB17_5	C1C23C4CCC2=CC2OC5=C(N4C=N5)C132	6.051290247	3.616766008	0.01	-44.83255459
GDB17_6	C1C23C4CC(O4)C4=C5C=C2C2C5N2C134	7.133440498	3.121193591	0.02	-65.51507035
GDB17_7	C1C23C4NC5CN=C(N6C=CC(=C4)C26)C135	6.853248895	3.589618559	0.02	-95.00038903
GDB17_8	C1C23CC4=CC=C5C6=C4C2C2C6C2C135	5.994993016	3.253900941	0.02	-40.62879376
GDB17_9	C1C23CC4=NOC5=C4C12C(N5)C=CC=C3	5.903700793	3.101054086	0.01	-59.71935798
GDB17_10	C1C23C=CC4C5C44C6NC26C2C4N2C135	7.750757918	2.830436853	0	-73.73953649
GDB17_11	C1C23CC=C4C=CC(N5N=NC=C25)C134	5.661068919	2.947819955	0.03	-60.26840643
GDB17_12	C1C23C=CC4CCN(C5=NN=NN=C25)C134	5.869134639	2.904499442	0.07	-48.71703734
GDB17_13	C1C23CC=CC2CC2=CC=C4C=CC13N24	6.045587152	3.213437704	0.05	-64.46855282
GDB17_14	C1C23NC4=CC5=C6C7C(C2C3N46)C17N5	6.847794115	3.00136555	0.04	-32.93629016
GDB17_15	C1C23N=CN4C5=CC6(OC26)C2C5C2C134	7.259429118	3.238939166	0	-70.79721322
GDB17_16	C1C23OC4C=CC5C6C7C(N7C125)C3=C46	6.978810633	2.894677327	0.01	-66.08086417
GDB17_17	C1C23OC4=NC5=C6C7C(C7C125)C3N46	6.816575342	3.234598103	0.01	-49.34434112
GDB17_18	C1C2C11C3C4N3C22CC22C3OC3C1=C42	7.249857057	3.005945497	0.02	-66.15358829
GDB17_19	C1C2C1C13CN=C4N1C3C1=C4N=CN21	5.914622751	3.344277196	0.04	-48.01999099
GDB17_20	C1C2C1C1=C3C2C=CN2N=CC(C1)=C32	5.211337277	3.372142434	0.08	-57.95492589
GDB17_21	C1C2C1C1=C3C2OC2C=CC=CC(O1)=C32	5.30513774	2.754600153	0.02	-79.47336399
GDB17_22	C1C2C1C1=C3N4C(CN=C24)C=CC3=NO1	5.307563876	2.985518725	0.08	-67.51928178
GDB17_23	C1C2C1C1=C3N(CC=C23)C2=C1N=CNC2	5.139667164	3.80859426	0.08	-64.74182872
GDB17_24	C1C2C1C1CC2N2C1=NC1=C2C=NC=C1	4.85400717	3.590444826	0.2	-19.77224934
GDB17_25	C1C2C1C1NC2C2=C1C1=C(O2)N=CC=N1	5.512345631	3.166337348	0.04	-20.24719425
GDB17_26	C1C2C3C2C2=C1CCCC1=CN=CC3=C21	4.408677722	3.679843833	0.18	-35.84122956
GDB17_27	C1C2C3C2C2=C1OC1=C2C2C3OC2=N1	5.819781218	3.269273118	0.04	-46.8981755
GDB17_28	C1C2C3C2C2=NC=CN2C3C2=CN=NN12	5.030085432	3.726057342	0.22	-32.5364619
GDB17_29	C1C2C3C4=C1C1=C5C6C7C1C7C23C6N45	6.510697461	3.147968567	0.01	-41.14269344
GDB17_30	C1=C2C3C4C1C4N1C3C2N2N=NC=C12	5.802215235	3.182306464	0.04	-40.88322767
GDB17_31	C1C2C3C4C3C11NCC=CC3=CN2C4=C13	6.146740998	3.779464359	0.01	-66.59583291
GDB17_32	C1C2C3C4C3C35C6C2C2C(C2C3=C14)N56	6.927882964	2.76331107	0.03	-59.08205341
GDB17_33	C1C2C3C4C3C3=C2NC2=C3C(=CC=C2)C14	4.500001004	3.306429538	0.09	-29.33116234
GDB17_34	C1C2C3C4C3C3=C2N=C2N=NN=C(C14)N32	5.264256389	4.037275162	0.15	-23.70860496
GDB17_35	C1C2C3C4C3C3(C=C14)C2N1N=CC=C31	5.994800723	2.597210178	0.07	-48.4956286
GDB17_36	C1C2C3C4C3C3=C(OC=C23)C#CCCN14	6.277914657	3.364286469	0.03	-68.57075383
GDB17_37	C1C2C3C4C5C2C2=C6N5C(=NC6=CS2)C1N34	5.615360573	4.172590749	0.15	-28.26468623
GDB17_38	C1C2C3C4C5C4C1=CC1=CN=C(C23)N51	5.648931718	3.583755713	0.02	-54.45816133
GDB17_39	C1C2C3C4C5C4C22OCOC4=C2N5C3=C14	6.216925784	3.717831402	0.08	-54.13468255
GDB17_40	C1C2C3C4C5C4C(=NC4=C5N3N=N4)N12	5.812975674	3.595113959	0.13	-41.2492601
GDB17_41	C1C2C3C4C5C6C3=C1C1CC22C4N2C561	7.161474612	3.031774162	0.03	-66.2373543
GDB17_42	C1C2C3C4C5C6C3=C1CC56C1=C4N2C=N1	6.213731937	3.396264393	0.07	-46.04445758
GDB17_43	C1C2C3C4C5C6C(N24)C16C1=COC3=C51	6.428085177	3.660424025	0.02	-53.92689153
GDB17_44	C1C2=C3C4C5C(C6NC146)N5C3=CC=N2	5.970711712	3.87298308	0.12	-45.02813213
GDB17_45	C1C2C3C4C5=C(C=CN25)C11C=CCOC341	6.040950229	3.124740036	0.05	-51.50731801
GDB17_46	C1C2C3C4C5=C(ON=C25)C11CC=CCC341	6.02344869	3.466875236	0.04	-45.02010654
GDB17_47	C1C2=C3C4C5N4C4C(C=CC11OC341)=C25	6.434996327	3.2371071	0.01	-63.50482387
GDB17_48	C1C2C3C4C5N6C12C=C1C3C2C(N42)C561	7.394535697	3.26296364	0.01	-64.6844699
GDB17_49	C1C2C3C4C5N6C3C1=CC56C1=C4N2N=N1	6.532333095	3.240035157	0.02	-58.50357549
GDB17_50	C1C2C3C4C(C=C13)N1C=CC3=C1C4C2O3	5.413256559	3.062432856	0.07	-49.03385988
GDB17_51	C1C2C3C4=C(CC23N2C=NC=C12)NN=N4	5.705196178	3.732352747	0.04	-28.82735217
GDB17_52	C1C2C3C4C(C=C3C3=C1N=CN3)N=CN24	5.436436202	3.504186063	0.03	-47.69179827
GDB17_53	C1C2C3C4=C(C=CN24)C=CC2=C3N1C=C2	4.683190241	3.299003449	0.09	-23.82015586
GDB17_54	C1C2=C3C4C(CN5N=NC1=C35)N4C=NC2	5.470293107	3.894638354	0.05	-56.87281762
GDB17_55	C1C2C3C4C(N12)C41C=CC2=NNC3=C12	6.198349075	3.510769133	0.02	-67.75460906
GDB17_56	C1C2C3C4N3C1C1=C4N2C2=C1CN=CN2	5.666668696	3.852467145	0.04	-61.89891874
GDB17_57	C1C2C3C4N5C6C3C3=C2C2OC2(C63)C145	7.192539448	3.089581702	0.01	-60.07024916
GDB17_58	C1C2C3C4N5C6C7C6C34C3C=C1C25C73	7.221118568	2.671337961	0.01	-62.32460425
GDB17_59	C1C2C3C4N=CN5C4C(N23)C2=C1NC=C52	5.84515502	3.947427496	0.06	-52.31707178
GDB17_60	C1C2C3C4OC11C5C6C7N6C1C4=C7C235	7.123974612	2.674796815	0.01	-65.46563216
GDB17_61	C1C2C3=CC45C6NC4C12N1C3C51C=C6	7.571140092	3.408471568	0.01	-82.85237681
GDB17_62	C1C2C3C=C4C5C(N35)C2=C4C2=C1C=NO2	5.516441004	3.303276287	0.01	-47.43324937
GDB17_63	C1C2C3CC4=C(C=CO4)C4=C(C23)N1N=N4	4.819326953	3.805965181	0.08	-31.2592253
GDB17_64	C1C2C3CC4=CN=CC5=C4C(C23)=C1N=C5	4.510268491	3.762272211	0.09	-23.07121789
GDB17_65	C1C2C3=CC4N5C3C5C2=C4C2=C1OC=C2	5.428757927	2.931799225	0.04	-47.7582649
GDB17_66	C1=C2C3C=CC4=C1C1N5C4C4C(N34)C215	7.717486698	3.138635915	0.01	-83.93132085
GDB17_67	C1C2C3C=CC4C5C3C3=C(C=C1N23)N45	5.672288861	3.144759736	0.16	-46.27333397
GDB17_68	C1C2C3C=CC4C5=C6N(CC1=C6C234)N=N5	6.018299273	3.270477966	0.05	-60.54627179
GDB17_69	C1C2C3CC=C4C5=CN=NN5CC1=C4C23	5.009982338	3.461515384	0.1	-45.68852189
GDB17_70	C1C2C3C=CC4=NC=C5NCCC12C5=C34	5.301670024	4.009151769	0.04	-69.38113894
GDB17_71	C1C2C3CC(C=C3)C3=C2C1N1C=NN=C31	5.553982554	3.484228172	0.04	-30.8273788
GDB17_72	C1C2C3CC=CC45C6C7C6C(C2C7N34)=C15	6.531925818	2.913757311	0.04	-69.66051456
GDB17_73	C1C2C3CC=CCC4=CC5=C(C1=CN5)C234	5.444830024	3.33708498	0.05	-58.51313776
GDB17_74	C1C2C3C=CN4C=C5CC=CC1C5=C4C23	5.300734663	3.016429528	0.01	-62.22185598
GDB17_75	C1C2C3C(=CN4N=NC=C34)C3C=CCC123	5.942443888	3.507952348	0.02	-63.86840254
GDB17_76	C1C2C3=CCNCC4=CC5=C(N34)C12CN5	5.502010235	4.098501996	0	-72.14276574
GDB17_77	C1C2C3=CN4N=NC5=C4N4C3C4C12O5	6.400319454	3.503409923	0.03	-52.35194855
GDB17_78	C1C2C3=C(OC=C3)C3NC4=C(NN=C4)C123	5.386371562	3.649682938	0.06	-46.72793707
GDB17_79	C1C2C3N4C1CC1=CN5CC=CC23C5=C41	5.761477734	3.552746969	0.05	-58.9381205
GDB17_80	C1C2=C3N4C5C6C5C33OC13C6CC4=N2	6.443280943	2.868989143	0.05	-54.30939811
GDB17_81	C1C2C3NC4=C5C(C23)C11C=CC(=C4)N51	6.288261212	3.802027613	0.01	-60.56329485
GDB17_82	C1C2C3N=C4CC=CN4C3C3=C2N1N=N3	5.482028491	4.040158244	0.06	-60.63042741
GDB17_83	C1C2C3N=C4NC=C1C4C23C1=COC=C1	5.470700817	3.494424229	0.03	-50.61915835
GDB17_84	C1C2C3=NCC45C=CC6=CCC12C46N35	7.002892854	3.585685767	0.01	-81.55392533
GDB17_85	C1C2C3NC(C=C3)C3=CC4=CC=CN4C123	6.555867164	3.017942594	0.06	-62.56148865
GDB17_86	C1C2C3NC=NC4=NNC5=C4C(C23)=C1C5	5.592779261	3.644991717	0.11	-51.02043395
GDB17_87	C1C2C3OC45C=C1C1=C2C2C(C2C41)C35	6.503273285	2.868126646	0	-47.75363665
GDB17_88	C1C2C3OCC45C1CN1C=CC(CC234)=C51	6.150310434	3.753341134	0.1	-54.10895217
GDB17_89	C1C2C3OCC4=NC5=C6N4C3C2C6=C1C5	5.315371586	3.626492542	0.04	-56.59838994
GDB17_90	C1C2=CC34C5C6C7C(C8C3C2N8C167)N45	7.376943843	2.98478826	0.02	-55.14216626
GDB17_91	C1C2CC34N=C1N1C2C31CN1N=CN=C41	6.269574844	3.469551848	0.09	-54.12495431
GDB17_92	C1C2=CC34NC=NC3C4C2C2=C1ON=C2	6.313434657	3.227276888	0	-73.29582809
GDB17_93	C1C2CC3=C4C2C11CNC2CC(N3)=C4C12	5.779620998	3.065014048	0.02	-47.91843513
GDB17_94	C1C2C=C3C4C2C2C5N2C4C2N3C=NC152	6.96008542	3.673874866	0.01	-73.14485549
GDB17_95	C1C2CC3=C4C2N1C=NC4C1=NC=NN31	5.268880799	3.68017833	0.15	-45.61277721
GDB17_96	C1C2=CC3=C4C5C6C5C(N24)C2=C1N=CN2C36	5.595867514	3.703759478	0.1	-24.98832852
GDB17_97	C1C2CC3=C4C5C6C7N6C4C12C71C3N51	7.825331514	3.496487376	0.01	-61.17822098
GDB17_98	C1C2C=C3C4CC5=C(N=CO5)C4C=C3C12	5.375903894	3.249047136	0.03	-53.54860391
GDB17_99	C1C2CC3=C4CCN5C6=C7C(C1C6)C2N3C7=C45	5.056260344	3.636833337	0.14	-30.68785201
GDB17_100	C1C2C=C3C4C(N=CN4C12)C1=C3C=NN1	5.213310048	3.534400616	0.05	-49.57376225
GDB17_101	C1C2=CC3=C4N5C6C5C(N3)C11C6C1N24	6.549604957	3.847484125	0.02	-50.26559972
GDB17_102	C1C2=CC3C4NCC5=NC1=C1C2C3C4N51	5.843401004	3.764418779	0.04	-68.72563375
GDB17_103	C1C2C=C3C=C1C14C5CNCC31C24C=C5	6.862407146	3.532350685	0.03	-79.21467015
GDB17_104	C1C2C=C3C=C1C1(OC4=CC=NN4)C2C31	5.495586971	3.258502194	0.01	-47.84668345
GDB17_105	C1C2C=C3CC4C5C6C7C4CC1=C7C2C356	6.494267357	2.844188171	0	-53.59923322
GDB17_106	C1C2C=C3CC4=CC5=C(N=NO5)C4C3C12	5.533802356	2.862830705	0	-64.12606514
GDB17_107	C1C2C=C3C=C4C(NC5=C4NN=N5)C3N12	5.651106971	3.862528317	0	-60.75784421
GDB17_108	C1C2C=C3CC4=C(N=NN4)C4=CC1N2C34	5.550213107	4.093463849	0.01	-42.48415884
GDB17_109	C1C2=CC3=CC4NC4C3C2C2=C1ON=N2	5.650940817	3.684504651	0.02	-71.490161
GDB17_110	C1C2C=C3C=CC4NC34C2C2=CN=CN12	5.880040811	4.01864679	0.02	-65.32353494
GDB17_111	C1C2C=C3CCN4C3C12C1=CN=NN=C41	5.511396178	3.452743344	0.04	-52.97857505
GDB17_112	C1C2C=C3CN1C14CC5=C(N=CN5)C21C34	6.324616401	3.395395077	0.05	-44.64960051
GDB17_113	C1C2CC3=CNC4=C3C22CC=CC12C=C4	5.801830024	3.345214377	0.01	-65.95605753
GDB17_114	C1C2CC3=C(NC=C3)C3C2N2C3=NN=C12	4.785139261	3.742018178	0.09	-33.77900199
GDB17_115	C1C2CC3N=C4C5C3C3C6N3C5C(N14)=C26	7.100541215	3.565069024	0.05	-49.88089864
GDB17_116	C1C2C=CC34C=CC5=CN=C(C=C1C23)N45	6.069962332	3.272004377	0	-72.81271427
GDB17_117	C1C2C=CC34NC=NC3C24N2C=CC=C12	6.454130247	2.958721094	0.04	-55.35816466
GDB17_118	C1C2CCC34OCC5=C6C3C4C2C6=C1N5	5.71232869	3.341876869	0	-48.35190914
GDB17_119	C1C2C=CC34OC=NC3C24C2=C1NN=C2	6.423970247	3.402608842	0.01	-57.80038941
GDB17_120	C1C2CC=C3C2C1C1=C3C2=C(C1)C=NN2	4.822800799	3.810677477	0.04	-42.9678582
GDB17_121	C1C2C=CC3C2C3N2N=C3N=NNC3=C12	5.40053774	3.750709463	0.03	-34.24598649
GDB17_122	C1C2C=CC3=C2N1C1=C3C2OC1CC=C2	5.85964869	3.683703002	0	-57.86124568
GDB17_123	C1C2CCC3C4C5C2C2=C(N45)C3=NC=C12	5.090610405	3.635649033	0.09	-42.6141927
GDB17_124	C1C2C=CC3=C4C(=CO3)C3C=CCC3C124	5.650486965	3.165682141	0.03	-68.05621068
GDB17_125	C1C2C=CC3=C4C(=NN3)C3OC(C=C3)C124	6.61766101	2.728314477	0.03	-68.38049613
GDB17_126	C1C2C=CC3CC4=CC5=CC=CN5C4C123	5.597680811	4.106521354	0.05	-42.92798205
GDB17_127	C1C2C=CC3CC4=C(C5=C(N4)C=NN5)C123	5.405666947	3.42200567	0.06	-22.71621974
GDB17_128	C1C2C=CC3CC4=CCC5=C4N3C(=C5)C12	4.890003876	3.32863332	0.01	-51.48866439
GDB17_129	C1C2C=CC3C=CC4(C2N34)C2=CC=NN12	6.033959459	2.628249508	0.06	-57.29838418
GDB17_130	C1C2CCC3=CN4C=CC5=C4C(=CN5)C123	5.019161004	4.152055184	0.1	-29.03594405
GDB17_131	C1C2CC(C3=CNN=C3)=C3C=C1C1C2C31	5.070959279	3.2877716	0.01	-41.63617457
GDB17_132	C1C2C=CC3N4C=NC11C4C11NC=NC231	7.391635008	3.498724182	0.02	-71.68253064
GDB17_133	C1C2=CCC3N4N=CC=C4C11CC=CC231	5.554177716	3.119325129	0.06	-50.12704298
GDB17_134	C1C2C=CC3OC4=NCC56C(C2C3=C45)N16	6.338221168	3.019139249	0	-67.32674381
GDB17_135	C1C2CC=CC3=CC4=C5C3C12CC5=CO4	5.595316178	3.391985261	0	-70.75966894
GDB17_136	C1C2C=CCC3=CC4=CNC1=C4N1C2C31	5.283386971	2.903968155	0.05	-64.22260315
GDB17_137	C1C2C=CC=CC34C2N3C1C1=COC=C41	5.887777921	2.761061598	0.01	-77.4350301
GDB17_138	C1C2CCC#CC3=NN=C4N1C1C2C1N34	6.338548503	3.862058385	0.08	-67.2430575
GDB17_139	C1C2=CN3C4C(C24)C2N4C1=NC=C4N=C32	5.815553125	3.688134392	0.05	-50.36401338
GDB17_140	C1C2CN3C=C4C5=C6C7C(C1C6=NS5)N2C3=C47	5.426302877	4.547846785	0.09	-42.0818307
GDB17_141	C1C2CN3N=NC4=C3N3C(C=CC123)C=C4	5.951836178	3.583565684	0.03	-66.36908899
GDB17_142	C1C2CN=C3C4C(=CC5=C4C=CO5)C1N23	5.128619261	3.605577963	0.08	-55.84702756
GDB17_143	C1C2CNC3=NC=C4CC11C5C2C3=C4N15	5.816987152	3.676948538	0.06	-52.23105528
GDB17_144	C1C2CNC3=NN4C=CC5C=CC12C3=C45	5.840242332	3.731388055	0.05	-71.9350892
GDB17_145	C1C2=C(NN=C2)C2=C1C1C=CC3C2N13	5.20167202	3.890959709	0.05	-42.07770877
GDB17_146	C1C2=C(ON=C2)C2=C1C1CN=CN3C1C23	5.439756202	3.732580751	0.06	-55.37223346
GDB17_147	C1C2=C(ON=N2)C2=C3C=CC45C=CC12C4C35	6.528888296	2.778307838	0.02	-65.15940329
GDB17_148	C1C2N1C13C4CC=C1C1C5C=C2C34C15	6.707831512	3.214016449	0.03	-59.42638424
GDB17_149	C1C2N1C1=C3N4C5C4C2=CC5N3N=N1	5.67878007	3.557241698	0.03	-48.14395496
GDB17_150	C1C2N3C4C3C3=C2C2=CC=CN2C3C=C14	5.361822542	3.140077911	0.22	-39.74684313
GDB17_151	C1C2N3C4C3C(C=C14)=CCC1=C2NC=C1	5.21385774	3.597224373	0.06	-61.30662293
GDB17_152	C1C2N3C4C5C14N1CC4=CC23C52C1C42	7.479146068	3.616042057	0.01	-65.65274262
GDB17_153	C1C2N3C4C5C6C5C13C1=CCC22C4C612	7.38963398	3.033767102	0	-70.09182945
GDB17_154	C1C2N3C=CC4=C3C3C(CC=C4)C=CC123	5.533763888	2.989845807	0.05	-60.90110853
GDB17_155	C1C2N3C=NN=C3C22C=CC3C=CC1C23	5.745731767	3.438685673	0.01	-51.3210094
GDB17_156	C1C2N3N=NC4=C3N3C5C4NCC5=CC123	6.142166965	3.462817892	0.01	-57.59034698
GDB17_157	C1C2NC2C2C1N1C2=CC2=C1C=NN2	5.179178614	4.004226385	0.08	-24.61316878
GDB17_158	C1C2NC2C2C1N1N=NC3=C1C2=CC=C3	4.582116202	3.361523883	0.09	-31.98085613
GDB17_159	C1C2NC34C5C3C11C=C5C=CC43C2C13	7.351698334	2.850881775	0.01	-73.09610855
GDB17_160	C1C2NC3C4C2C4C2=C1C1=C(C=NS1)N=C32	5.442374245	4.061959084	0.03	-38.79563929
GDB17_161	C1C2NC3C4C2N2C1=NC1=C2C4C2=C3NC=C12	5.597388223	4.464489164	0.09	-47.62943287
GDB17_162	C1C2N=C3C4N=CNC5C=CC6(C2N36)C145	7.225840992	3.34757533	0.02	-77.62005845
GDB17_163	C1C2NC3C4OC5=NC6=C(N1C=C6)C25C34	6.348319459	3.777484252	0.02	-52.41855489
GDB17_164	C1C2N=C3C=C4C(CC5=C4NN=C5)N3C12	4.994991568	3.866498129	0.02	-37.83426639
GDB17_165	C1C2N=C3N4C2C1=CC4CC1=C3C=CN1	5.209013107	3.804713003	0.07	-39.08731722
GDB17_166	C1C2NC3=NC4=C5N3C2C52NC=NC12C4	6.601908503	3.595641534	0.03	-60.45248345
GDB17_167	C1C2N=C3NC=C4C5=C(NC34C12)C=CN5	5.84614387	3.42328163	0.11	-49.52440815
GDB17_168	C1C2NC3=NCC4=C(C5C2N35)C1=CN=C4	5.089974663	3.93054716	0.07	-47.48547036
GDB17_169	C1C2N=C3N(CC4C=CC5=C4C3=CO5)C12	5.225988491	3.785354901	0.02	-60.98999239
GDB17_170	C1C2=NC=C3C=CCC4(C5NC=NC145)N23	6.544860998	3.335485855	0.01	-78.51487143
GDB17_171	C1C2N=CN3C2C32C1C=CC1=C2C=NO1	6.323150229	3.438026058	0	-71.82502948
GDB17_172	C1C2N=CN3C2C32CC3=CN=NN3C=C12	6.281933119	3.467904202	0.04	-55.5403679
GDB17_173	C1C2NC=NC34C5OC6=CC1=C(C23)N6C45	6.511451767	3.51087896	0.03	-58.37503979
GDB17_174	C1C2N=CNC3C4=NNC5=C4C(C=C5)C123	6.246345426	3.072614813	0.02	-77.04118584
GDB17_175	C1C2NC=NC3C=CC4=NC1=C1C2C3N41	5.744494663	3.959831893	0.02	-66.14949331
GDB17_176	C1C2N=COC34C=CC5=C(C3C24)N1C=C5	5.999883888	3.251103727	0.03	-58.48998274
GDB17_177	C1C2OC2C2C1=CC1C2=CC2=C1OC=C2	5.250771586	2.947355905	0.12	-65.69815334
GDB17_178	C1C2OC3C2C2=C1C=CCN1C=CC3=C21	4.959145414	3.643460927	0.14	-64.93197175
GDB17_179	C1C2OC3=C4C2C2C11NC=NC21C4=CN3	6.765375049	4.035629152	0	-58.47863157
GDB17_180	C1C2OC3=C4C5C6C7C(N7C(=N3)N46)C125	6.571739023	3.278314088	0.04	-45.74018673
GDB17_181	C1C2OC3=CNC4=C3C22C3C=CC1C23C4	6.357695049	3.07248956	0.01	-55.76839141
GDB17_182	C1C2OC3=NN4CC=CC11C5C1C4=C3C25	6.057230229	3.660453944	0	-58.87791196
GDB17_183	C1=CC23C4C2C25C=CC6(C2N46)C32C1C52	7.50450662	2.550329424	0	-63.78226984
GDB17_184	C1CC23C4C2C2=C(N=NC5=C2N3N=C5)C14	5.56166235	3.881689179	0.16	-33.12613302
GDB17_185	C1CC23C4C5C4C4=C2C2=C6N4C5C3N6C1=N2	6.196810371	3.632217285	0.05	-49.96340963
GDB17_186	C1=CC23C4C5C6C7C(C=C26)C=C1C3C7N45	6.736223882	3.203842425	0.01	-83.76629974
GDB17_187	C1CC23C4C5C6=CC7CC5=C(C7C26)C34C1	6.507936377	3.095362918	0.1	-63.64336938
GDB17_188	C1CC23C4C5=C6NN=C5C2N=C(N6)C34N1	6.643259477	3.464830415	0.06	-49.01123743
GDB17_189	C1CC23C4C5C=CC67C2N6C(=NC457)C13	7.136743389	2.636389349	0.01	-61.80148652
GDB17_190	C1CC23C4C5N4C4C2C1C1=C4C5=C3N=C1	6.026194633	3.734343773	0.11	-51.09644543
GDB17_191	C1CC23C4C5OC2C2=NNC5=C2C34O1	6.304785373	3.084023364	0.03	-45.33772893
GDB17_192	C1CC23C4C5OC2CC2=C(C5=CN2)C34C1	6.062818126	3.583190476	0.06	-44.00980853
GDB17_193	C1CC23C4CC56C=CC(C=C2C=C4)C35C16	6.395273681	2.984309869	0.02	-84.46960764
GDB17_194	C1CC23C4C=CC(C24)C2=C(N=CN2)C3=C1	5.566413119	3.169402429	0.03	-49.40427995
GDB17_195	C1CC23C4C=CCC=C(C24)N2N=NC1=C32	5.553328485	2.8730013	0.03	-65.53912559
GDB17_196	C1CC23C4N2C2CC3(C1)C1=NOC2=C41	5.990288685	3.502504631	0.01	-47.17393739
GDB17_197	C1CC23C4N2C(C=CC=C14)C1=C3C=CN1	5.694930042	3.479604057	0.03	-78.6933465
GDB17_198	C1CC23C4N5C6=CN=C5C2(CCC34C6)N1	6.245637939	3.506111455	0.03	-55.87844238
GDB17_199	C1CC23C4N=CN(C=C2C2=CC=CN12)C34	5.550879255	3.623244424	0.25	-51.76175204
GDB17_200	C1CC23CC4=C5C2C(C=C13)C=CN5N=C4	5.674254639	3.748759796	0.06	-54.71287012
GDB17_201	C1CC23C=C4C5C6N5C2C2N3C1C4=C62	7.608890205	3.218072322	0.03	-55.86666544
GDB17_202	C1=CC23C=C4C5C(C1C2N35)N1N=NC=C41	6.321064245	3.252711265	0.01	-59.56852212
GDB17_203	C1CC23CC4C5N4CC(N4C=CC1=C24)=C35	5.660496196	3.651616729	0	-38.38433513
GDB17_204	C1CC23CC4=CNC5=C4C22C3N1CC2C5	5.906431785	4.059916934	0.01	-47.73474358
GDB17_205	C1CC23CC4=CNC5=C4C22COC1C32C5	6.270768497	3.780697036	0.05	-48.67446826
GDB17_206	C1CC23C=CC4=C5C=CC2C2C5C2C34O1	6.258331937	2.614686182	0.04	-83.40860009
GDB17_207	C1CC23CC=C4C5=CN=CC=C5C1C24N3	5.13686387	3.310383891	0.08	-57.24713272
GDB17_208	C1CC23C=CC4CC5=C6C(=CO5)C1C2C346	6.129667357	3.40337345	0.1	-55.26001422
GDB17_209	C1CC23C=CC4C=CC2C34C2=C1NC=N2	5.722074657	2.835694667	0.1	-42.59520091
GDB17_210	C1CC23C=CC4=NON=C4C2=CC2C1C32	5.672274657	3.255166579	0.03	-68.58107763
GDB17_211	C1CC23C=CCC4=NN=NC(C5C1C25)=C34	5.612874657	3.364083813	0.07	-57.07925037
GDB17_212	C1CC23CN4N=NC5=C4C22C1=CCC32O5	6.011691562	3.66410621	0.07	-50.36359232
GDB17_213	C1CC23CN=C4C=CC5=C(N(N=N5)C12)N34	5.521727158	3.280340767	0.09	-49.0213686
GDB17_214	C1CC23COC45C=CC6=C(C4C25)C3=C1O6	6.143576401	3.274600033	0.01	-50.2335461
GDB17_215	C1CC23N4C5C4C4=CC5C22C=CC1C342	7.860738753	2.979577867	0.04	-66.78210904
GDB17_216	C1CC23NC22C4C5C4C4=C2SC1=C4C35	6.677654554	3.383357271	0.07	-48.00850846
GDB17_217	C1CC23N=C4C5C(C25)C25CC=C1C32N45	7.833023172	2.97029735	0.02	-60.94100734
GDB17_218	C1CC23NC4=C(C=CO4)C=C4C=C1C2C34	5.654282332	3.414079155	0.07	-52.33428661
GDB17_219	C1CC23N=C4N5C(C25)C25C1C32N=CN45	7.333925611	3.121338047	0.04	-57.51178615
GDB17_220	C1CC23NC4=NC=C5OC1C1C2C3C4=C51	5.709667152	3.839042263	0.04	-56.79602549
GDB17_221	C1CC23OC2C2C=CC4=NOC(C3=C1)=C24	5.618008485	3.163319004	0.02	-66.48776651
GDB17_222	C1CC23OC2C=CC2C4=CC=CN4C1=C32	5.403894639	3.064209429	0.11	-43.15072989
GDB17_223	C1CC2C3C1C1NC4=C5C1C3C1=C2NC(S4)=C51	5.585067488	3.461795248	0	-45.00838719
GDB17_224	C1CC2=C3C1C1NC4C5C6C5C(N3C16)=C24	5.762073101	3.283651616	0.05	-38.50660097
GDB17_225	C1CC2=C3C1C1N=CN(C31)C1=NOC=C21	5.147268491	3.342421828	0.07	-51.05611654
GDB17_226	C1C=C2C3C1C3C1C=CC2C2=C1NN=N2	6.098301203	3.19884211	0.07	-52.94873189
GDB17_227	C1=CC2C3C1N3C1=CC=NC3=C1N2C=C3	4.629150048	3.027084313	0.2	-18.7008425
GDB17_228	C1CC2=C3C1NC3C1C2=CC2=C1ON=C2	5.088902338	3.526671169	0.03	-55.22443071
GDB17_229	C1C=C2C3C1NC3C1=CC3=C(N=NN3)N21	5.247773107	3.86788677	0.11	-34.34110937
GDB17_230	C1C=C2C3C4C13CC1C=CC22C=CCC412	6.64058445	2.846904113	0.05	-70.70604455
GDB17_231	C1CC2=C3C4C1C41NC=NC1C3=NN=C2	5.773933119	3.671061538	0.01	-45.9984421
GDB17_232	C1C=C2C3C4C1C=CC34CC1=NNC=C21	5.755370042	3.255031035	0.03	-52.48748059
GDB17_233	C1C=C2C3C4C2C2=C(NC=C2)N4CC=C13	5.196877722	3.701314891	0.05	-50.9968319
GDB17_234	C1C=C2C3C4C3C3=C2N=NN=C3C=CC14	5.179125432	3.481467202	0.02	-57.09644511
GDB17_235	C1C=C2C3C4C3C3=C(C14)C1=C(NC=C1)N23	5.163310048	3.45253983	0.16	-23.71217409
GDB17_236	C1CC2C3C4C3C(NC3=NC=NC2=C43)=N1	5.10165774	3.623996356	0.02	-45.24640352
GDB17_237	C1C=C2C3C4C5C2C2=C(N45)C(=CN2)C13	5.472993256	3.424081044	0.02	-43.39812791
GDB17_238	C1C=C2C3C4C5=C2C=NN=C5N=CNC134	5.895017716	3.292614308	0.02	-53.19703392
GDB17_239	C1CC2=C3C4C5C4C4(N=COC4C=C25)C13	6.401018091	3.148299004	0.01	-74.4448425
GDB17_240	C1CC2C3=C4C5C6(CN4N=N3)C=CC1C256	6.260695049	3.544246282	0.07	-58.18061217
GDB17_241	C1CC2=C3C4C5C6N3C(NC56C=CC14)=N2	6.051642536	3.683426181	0.01	-51.87503217
GDB17_242	C1C=C2C3C4C5C(N13)C1=C(N45)C2=NC=N1	5.346136389	3.726827605	0.03	-37.87420343
GDB17_243	C1=CC2=C3C4C5C(N=CN4C=NC3=N1)C25	5.430236202	3.702839699	0.14	-47.98190451
GDB17_244	C1C=C2C3C4CC56C7C8N(C34C57)C28C16	7.26946561	2.886194946	0.01	-72.09853701
GDB17_245	C1C=C2C3C4C(CN5C=NC1=C35)N=CN24	5.444471568	3.59256481	0.1	-57.46160287
GDB17_246	C1C=C2C3C4NC5=C(C34)N3C2C1OC3=N5	5.595157927	3.50569297	0.03	-57.82861607
GDB17_247	C1C=C2C3C4OC5CC6=C(C5C34)C2=C1O6	5.534610235	2.908750418	0.04	-60.24155092
GDB17_248	C1CC2C3CC4=C(OC5=C4NC=C5)C23C1	5.026066947	3.401785332	0.13	-26.83443312
GDB17_249	C1C=C2C3C(C4OC=NC134)C1=CC=NN21	5.982785426	3.790432531	0.06	-58.25040346
GDB17_250	C1C=C2C3=CCC45CC6C=CC1C26C4C35	6.310698296	2.932526002	0.05	-62.89406755
GDB17_251	C1CC2=C3C=CC4=CC22C1CCC21C4C31	6.104202741	3.42320144	0.02	-72.12602191
GDB17_252	C1CC2C3CCC4=CC5=C(N34)C22C1C2C5	5.52704869	3.471296724	0.03	-38.92612111
GDB17_253	C1C=C2C3C=CC4OC(C34)C3=COC1=C23	5.202085432	2.854397538	0.07	-55.61089871
GDB17_254	C1C=C2C3CC=CC4C(N34)C3=C2N1C=C3	5.143313125	3.587012989	0.13	-50.25183596
GDB17_255	C1C=C2C3=C(NN=C3)C3N4CC=CC1C234	5.565154657	3.96097953	0.06	-53.95160376
GDB17_256	C1CC2=C3N1C14CC=CC11CC(=N2)N3C41	6.016719459	3.844006244	0.01	-47.45080711
GDB17_257	C1CC2=C3N4C5C6C5N3C3=C2NN=C3C6C14	5.420006937	3.825682538	0.21	-27.51563646
GDB17_258	C1CC2C3=NC=CC4=C3C3C5C4OC1C235	5.543258091	3.506824468	0.14	-44.64646141
GDB17_259	C1C=C2CC34C=C5C6C(C36)C3C4C2N1C53	6.628710434	2.763825091	0	-59.70277861
GDB17_260	C1CC2=CC3C4C2C2C4C4=C(N=NN34)N12	5.500908696	3.314524632	0.09	-46.02346051
GDB17_261	C1CC2=CC3=C4C5C2C5(C1)OC4=CN=N3	5.378328485	3.602293502	0.07	-46.06721911
GDB17_262	C1C=C2CC3=C4C5C6C3OC(=NC1C24)N56	6.061493482	2.91830442	0.03	-65.689599
GDB17_263	C1CC2=CC3=C4C5C(CC6=NSC(C1N24)=C56)C3	5.10983381	4.205290259	0.11	-39.20490585
GDB17_264	C1CC2=C(C3C4C=CC2N34)C2=C1C=CO2	4.951863894	3.593160538	0.09	-47.57968378
GDB17_265	C1C=C2CC3=C4C(OC1C24)C1=C3NN=C1	5.052133107	3.139592429	0.02	-48.42349616
GDB17_266	C1CC2=CC3=C4N2C(C=C4C2OC32)C=C1	5.100419261	3.222176821	0.03	-54.42195922
GDB17_267	C1CC2=CC3=C4N5C6C7C6C24C2C1C3=C5N72	6.227534409	3.533148094	0.05	-54.37030003
GDB17_268	C1C=C2CC3C4N=COC5=NN1C2=C5C34	5.587486953	3.417514823	0.04	-57.54772596
GDB17_269	C1C=C2C=C3C=C1C14COC=NCC31C24	6.424664075	3.245370095	0.01	-91.97401144
GDB17_270	C1C=C2CC3=CC4C5C=CC33C2C1OC453	6.598605988	2.73358484	0.02	-80.28486284
GDB17_271	C1=CC2=CC3=CC4=CC5C6C(C3C46)C2C15	5.716688485	2.315409533	0	-63.22938699
GDB17_272	C1C=C2CC3C=CC4=C3C(=NO4)N3C1C23	5.370833125	3.170903487	0	-74.10725785
GDB17_273	C1CC2C=C3C=CC4=CC(O1)=C1C2C3N41	5.019471568	3.834785144	0.05	-51.35722664
GDB17_274	C1C=C2CC3CN4C5C4C4=NC1=C2N4C35	5.46039485	3.571693863	0	-58.03293788
GDB17_275	C1CC2=CC3=C(ON=N3)C34NC3C=C1C24	6.104066947	2.984364013	0.01	-59.89037806
GDB17_276	C1C=C2CC3=C(ON=N3)C3C=CC11C2N31	6.253643888	3.095666272	0.01	-70.8574763
GDB17_277	C1CC2=C(C3N=CN4C3C24)C2=C1ON=C2	5.251688509	3.823967452	0.08	-44.70056332
GDB17_278	C1C=C2C=CC34C1C23CCC1=C4N=NN1	5.712537716	3.165929574	0.01	-62.12533227
GDB17_279	C1C=C2C=CC34C=C5C6C(C36)C3C15C243	7.794547348	2.697849748	0.01	-86.10161498
GDB17_280	C1C=C2C=CC3C11NC4=CNC=C4NC231	5.984617716	2.748097805	0.01	-61.25419566
GDB17_281	C1C=C2C=CC3C2C11NC2=C(NC=C2)C31	5.729739273	3.345837317	0.02	-58.87015867
GDB17_282	C1C=C2C=CC3C2C2C(N12)C1=C3NN=N1	5.550170235	3.66787248	0.02	-61.79428064
GDB17_283	C1C=C2CC=C3C4C2C14CC1=C3N=CN1	5.613470024	3.307817791	0.01	-47.30031827
GDB17_284	C1C=C2CCC3=C4C2C1C1=C4N(C3)C=C1	4.685968702	3.763623411	0.2	-45.72952706
GDB17_285	C1CC2=CCC3C4C=C1C1=C2C2C(C41)N32	5.535004251	3.012392048	0.01	-64.18996352
GDB17_286	C1C=C2C=CC3C4=NOC=C4OC33C1C23	5.774763888	3.759240819	0	-70.81859826
GDB17_287	C1C=C2CCC3=CC4=C5C6N(C4)C16C2N35	5.922170042	3.750446069	0.03	-57.46731354
GDB17_288	C1C=C2C=CC3C=C4CC5C6OC23C14C56	6.605972142	2.318605084	0.01	-89.78962053
GDB17_289	C1C=C2C=CC3=CC=C4C5NC15C2N34	5.843452436	3.530007682	0.02	-65.080343
GDB17_290	C1CC2=CC=C3C=CC4=NC1C1C(C21)N34	5.638405432	3.433587107	0.13	-53.63862163
GDB17_291	C1C=C2CC=CC34CC=C5C=CC1(O3)C245	5.988359255	2.770011354	0.04	-73.56470145
GDB17_292	C1C=C2C=CCC3C11N4C=NC=C4CC231	5.648710024	3.843318447	0.03	-68.79255699
GDB17_293	C1C=C2C=CC=C3C4C2C14C1=NN=NN31	5.446451562	3.751498234	0	-82.48291068
GDB17_294	C1C=C2CC=CC3N4C=NC5=C4C23C1C5	5.419817716	3.042837895	0.02	-51.87090824
GDB17_295	C1C=C2CN3N=CC4=C3N3C5C3C4C1C25	5.524204251	3.19361283	0.05	-43.73826458
GDB17_296	C1CC2=C(NN=C2)C23C=CC4=CC1C2C34	5.621656196	3.521840313	0.02	-55.96304952
GDB17_297	C1CC2=C(O1)C1=C3C4C5C(CC4=CN23)N15	5.451386971	3.555872656	0.04	-50.14731225
GDB17_298	C1C=C2COC3C4C5C4N4C3=CC1=C4C25	5.594631773	3.483133153	0.06	-51.14707783
GDB17_299	C1CC2N3C1C3C1=C2C=C2N=NOC2=C1	4.82829774	3.879131967	0.08	-39.97126606
GDB17_300	C1C=C2N3C=CC=C3C=C3C=CC4C1C234	5.335525408	3.242600634	0.02	-68.66819859
GDB17_301	C1CC2=NC3=C4C5N6C(C3)C=CC56C1N24	6.020965613	3.142542726	0.09	-55.81667046
GDB17_302	C1CC2(N=C3C=CC4C2N34)C2=C1C=CN2	5.704656196	3.562075214	0.08	-42.00190588
GDB17_303	C1C=C2NC3=NC4C56CC=CC45C3C2C16	6.498571937	3.164362532	0.03	-73.73401168
GDB17_304	C1CC2OC3=CN=CC4=C3C22C1N2C=N4	5.612299273	3.550967427	0.07	-59.86090288
GDB17_305	C1C=CC23C4C2C2=CC4C=C4C=CC2C134	6.654298296	2.910124133	0.01	-96.67458408
GDB17_306	C1C=CC23C4C5C4C4=C(C=NN24)C5C=C13	6.078685613	3.346264161	0.01	-63.18228575
GDB17_307	C1C=CC23C4C5=C6N=NN=C5C2OC6C134	6.489156587	3.330140434	0.04	-47.74777406
GDB17_308	C1C=CC23C4C5=NC2C2=C(C(O5)=CN2)C134	6.530096401	3.168162573	0	-65.23157206
GDB17_309	C1C=CC23C4C5OC6C7C(C7C124)C3=C56	6.636549109	2.701323537	0.04	-67.1893271
GDB17_310	C1C=CC23C4C=CC12C1=NOC=C1C34	6.065449816	2.844916467	0.02	-56.03083136
GDB17_311	C1C=CC23C4C=CC12N3CC1=NOC=C41	6.158219273	3.32364223	0.06	-64.53529419
GDB17_312	C1C=CC23C4CCC5=C2N(C=N5)C=CC134	5.773946947	3.173615315	0.11	-54.35449534
GDB17_313	C1C=CC23C4C=CC5N2C13C1=C5N=CN41	6.431901203	3.367411796	0.05	-60.81052095
GDB17_314	C1C=CC23C4CC=CC5=NC(CC12)=C3N45	5.592586947	3.437773263	0	-69.95976043
GDB17_315	C1C=CC23C4N5C6=CC=C5N2CC(O6)C134	6.428819477	3.213211654	0.06	-53.87835568
GDB17_316	C1C=CC23C4OC5=C(C24)C(NC13)=CC=N5	5.639210042	3.663829912	0.06	-57.02763137
GDB17_317	C1C=CC23CC4C5N4C4=C(C(C2)=CN4)C135	6.201236383	3.634218774	0.01	-61.95749006
GDB17_318	C1C=CC23C(C=C4C2CC2=C4C=CO2)N13	5.726437734	3.50734868	0.06	-55.56817865
GDB17_319	C1C=CC23NC2C2=C(NC4=C2NC=C4)C13	5.521851562	3.150932299	0.07	-30.94219806
GDB17_320	C1C=CC23NC4=C(C=CN4)C4=CCC12C34	6.010251767	3.379695891	0.06	-44.99907163
GDB17_321	C1C=CC23NC4=C(C=NO4)C2=CC2C3N12	6.109708503	3.446725334	0.01	-67.89668813
GDB17_322	C1C=CC23OC4C5C6N5C11C(C21)C6=C34	7.064976567	2.758127688	0.02	-72.96290674
GDB17_323	C1C=CC23OC4CC5=NNC6=C5C4C2C136	6.400827357	3.251486453	0.03	-59.90864712
GDB17_324	C1C=CC23OC=NC22C1C2C1=CNC=C31	6.248126965	3.076928365	0.01	-71.41927992
GDB17_325	C1C=CC2C1C13NC1C=CN1C=CC2=C31	5.854339273	2.982862506	0.05	-67.94108859
GDB17_326	C1C=CC2C1C1=CC3OC3C3=C1N2C=N3	5.076546971	3.461391782	0.02	-44.41035214
GDB17_327	C1C=CC2C3C1C1N=COC4=C1N3C2=C4	5.485546971	2.76336256	0.06	-45.04544521
GDB17_328	C1CC=C2C3C4C3C3=C2N=CN3C4C=C1	5.406545426	3.262474872	0.14	-41.30298719
GDB17_329	C1C=CC2C3=C4C5C(CC=CC4=NN3)C125	5.794000811	3.434131924	0.01	-76.27535962
GDB17_330	C1C=CC2=C3CC4=C(ON=N4)C33NC3C12	5.918417716	3.233989362	0.01	-71.30151936
GDB17_331	C1C=CC2=C3CC4NC12C12N=COC41C32	7.17966253	3.469957193	0.02	-94.24716857
GDB17_332	C1C=CC2C3C=CC4OC5=C(C1=NO5)C234	5.89315158	2.583837733	0	-59.49751732
GDB17_333	C1C=CC2C3NC4=C5C(C=C1C235)=CC=C4	5.033322332	3.091668752	0.06	-68.86292608
GDB17_334	C1C=CC2=C3N(CC4C5N4C=NC135)N=N2	6.11654235	3.711810587	0.07	-78.52933386
GDB17_335	C1C=CC2=CC3=C4C5C(C=CC4=CO3)C125	5.720353101	2.945593376	0.03	-77.14497785
GDB17_336	C1C=CC2=CC3C4=CNC=C4NC33C1C23	5.868065426	3.066520498	0.01	-66.30133444
GDB17_337	C1C=CC2CC3=C4N(C=CC44OC124)N=N3	6.288177921	3.344530469	0.02	-64.61760513
GDB17_338	C1C=CC2=CC3NC4=C(N5C3C25)N1C=C4	5.365516202	3.274155038	0.05	-67.59710915
GDB17_339	C1C=CC2=CCN3C4C(N5N=CC=C35)C124	5.48998387	3.157378238	0.04	-59.58984717
GDB17_340	C1C=CC2=CNC3=C2C2C4C(N3)C4C=C12	5.517430048	3.270365971	0.04	-71.14345968
GDB17_341	C1C=CC2N3C4C(CN5N=NN=C45)=CC123	5.968699273	3.560451395	0	-77.96817309
GDB17_342	C1C=CC2N=C3N4C2C4C1C1=C3N=CO1	5.459225619	3.363897679	0.09	-39.066831
GDB17_343	C1C=CC2OC22C1C1C=CC3=NN=C2N13	5.843308503	3.232366039	0.02	-73.2475414
GDB17_344	C1C=CCC2C1C1C3C4=C(C=C23)N=CN14	5.046423894	3.262143746	0.01	-41.52207225
GDB17_345	C1C=CC=C2C3C4C3C1=CC1=NNC2=C41	5.111326953	3.229273471	0	-84.09503743
GDB17_346	C1C#CCC2=C3C4C5C4C(NC15)C3=NN2	6.60704869	2.932805445	0.04	-62.03354512
GDB17_347	C1C=CC=C2C=C3C=CC4=C1C1C2N1C34	5.310260817	3.108326025	0	-105.208409
GDB17_348	C1C=CC#CC2C3C(C=C4NC=NC234)=C1	6.948699249	3.047699663	0	-121.5192396
GDB17_349	C1C=CN2C3C4C3C3=C(C=CO3)C4N=C12	5.337371586	3.621488978	0.11	-63.93454247
GDB17_350	C1C=CN2N=C3C4N=CN5C(CC3=C12)C45	5.583996202	3.46336891	0.07	-68.53447208
GDB17_351	C1CN1C1=CC2=NC3CCC4C=C1N2C34	4.939654296	3.611161282	0.1	-30.65190092
GDB17_352	C1CN2C3C1C1C4C5C3C3=C2OC1=C3N45	5.785402332	3.122702305	0.11	-41.75072001
GDB17_353	C1CN2C=NC3=C2C2N4C3C=CC24C=C1	5.869077734	3.774590762	0.03	-54.90174127
GDB17_354	C1COC23C4C5=CC(N6C=NC5=C26)C34N1	6.264705631	3.633576551	0.01	-57.84797026
GDB17_355	C1N2C3C2C24C5C3C36C=CC12C3C6N45	7.588369552	3.108001493	0.03	-58.91284727
GDB17_356	C1N2C3C2C24OC22C5C6C5C4=C1C6C32	7.804971075	2.894383735	0	-58.43540022
GDB17_357	C1N2C3C2C2=C1CC1=CNC4=NC3C2C14	6.151327328	3.572794233	0.03	-77.88830861
GDB17_358	C1N2C3C4C1=CC1CNC5=COC2=C5C341	6.155708503	4.035370178	0	-64.19760332
GDB17_359	C1N2C3C4C5C6=C(CC145)N1C=CC2=C1C36	6.074627152	3.353287286	0.09	-37.1079241
GDB17_360	C1N2C3C4N=C5C=CC6=CC12C(C34)N56	6.712671053	2.885997001	0.03	-53.81370711
GDB17_361	C1N2C3C(C=C4CC=CC134)C1=C2C=CO1	5.60458387	3.220005754	0.06	-70.89983983
GDB17_362	C1N2CC34N=CN5C3C4C2C2=C1NC=C52	6.092653119	3.755006737	0.01	-53.81148387
GDB17_363	C1N2C=C3CCNC4=NC11C5C1C2=C3N45	5.779257716	3.841524023	0.06	-44.8064039
GDB17_364	C1N2C=CC3=C2C2(C=CC4NC124)N=CN3	6.459645613	3.173409318	0.04	-68.40369582
GDB17_365	C1N2C=NC3C2C32NC=NC3=CNC1=C23	6.281273101	3.636491545	0.01	-68.66031155
GDB17_366	C1N2C=NC3C4CC5=NNC=C5C1=C4C23	5.454354645	3.541423915	0.12	-50.28309605
GDB17_367	C1N2C=NC3C4C=C(C2C34)C2=C1C=CO2	5.407953125	3.766732351	0.06	-69.15562684
GDB17_368	C1N2C=NC3C4=CN=CC5=C4C(CC5)C123	5.646385426	3.747536038	0.06	-52.06686619
GDB17_369	C1N2C=NC3C=CC4(C3C24)C2=NNC=C12	6.239533119	3.540420013	0.02	-63.94570597
GDB17_370	C1N2N=C3N4C=NC11C5C6C(C41)C3=C2N56	6.591018091	3.899344613	0.02	-53.47208055
GDB17_371	C1N2N=C3OCCC4=CC11C5N1C4C3=C25	6.027056196	3.244454722	0	-52.80021992
GDB17_372	C1N2N=CC3=C2C24N=CN5C=CC2(O3)C145	6.897579249	3.745033152	0.06	-53.90686082
GDB17_373	C1N2N=NC3=C2C11CCC2=C1C3CCC2	5.201804081	3.932742647	0.16	-41.54636754
GDB17_374	C1NC11C2=CNN=C2C2=C1C1OC2C=C1	6.424171412	3.187709468	0.02	-41.04890939
GDB17_375	C1NC1C#CC1=CC2=C3C1CCC3=NN2	5.025547513	3.457243049	0.04	-38.00744348
GDB17_376	C1NC23C4C1C4CC2=CC1=NN=CN=C31	5.872837734	3.701290302	0.01	-58.57673759
GDB17_377	C1NC23C4C2C(=CC14)C=C3C1=CN=NO1	6.141440811	3.450522741	0	-69.85015434
GDB17_378	C1NC23C4C5C4C4=C2COC42CC1=C3C52	6.853399835	3.30923201	0	-74.95963752
GDB17_379	C1NC23C4C=CC(C=C2C2=NON=C12)C34	5.892000811	3.353576061	0.02	-61.96512241
GDB17_380	C1NC23C4NC5=C2N(C=N5)C2C1C32C=C4	6.659390434	3.705304153	0.04	-69.13236542
GDB17_381	C1NC23CC4=C5N(CC6(C=C2)C1C356)N=N4	6.338037734	3.602356227	0	-60.68172745
GDB17_382	C1NC23CC=C4C5=C(NN=C5)C(C=C2)C134	5.736248485	3.244936779	0.01	-60.02883223
GDB17_383	C1NC23CC=CC4=CC5=C1C1C2N1C5C34	6.450168861	3.330914428	0	-90.43325688
GDB17_384	C1NC23C=CCN4N=NC5=C4C2C3C5=C1	5.887740793	3.774628401	0.01	-66.16243581
GDB17_385	C1NC2C3C1=CC1=CC4=CN=NC=C4C231	5.800473101	3.297372194	0.02	-66.63102083
GDB17_386	C1NC2C3C1OC1=CC=NC4=C1N3C2=C4	4.61081003	3.231794608	0.09	-29.68302856
GDB17_387	C1NC2C3C2C11CC2C=CC4=NC3=C1N24	6.245282536	3.520165715	0.02	-71.32897635
GDB17_388	C1NC2=C3C4C1C4NC3=CC1=C2ON=C1	4.890323876	3.916764717	0.09	-41.6936503
GDB17_389	C1NC2C3C4C2=CN2N=NC=C2C4=CC13	5.544343894	3.532637734	0.02	-56.72680586
GDB17_390	C1NC2=C3C4C5C4C1=CC=CC5N3C=N2	5.23413774	3.360848413	0.01	-70.56785445
GDB17_391	C1=NC2C3C4C5C6N5C5C4=CN1C2C5=C36	6.364905824	3.478069244	0.07	-53.97128646
GDB17_392	C1N=C2C3C4C5C(N25)C2=C1C=CN2C34	5.661037213	3.338601875	0.18	-41.01088257
GDB17_393	C1N=C2C3C4C5C(N=CN25)C2=C4N3C1=C2	5.755688509	3.90142901	0.07	-53.86192975
GDB17_394	C1NC2C3C4C(=CN5N=CC2=C45)C2OC132	6.248125613	3.738182991	0.03	-65.77356146
GDB17_395	C1NC2C3C4=NOC5=C4C(C=C5)C23C=C1	6.141579273	2.985025324	0	-86.52094662
GDB17_396	C1NC2C3C=CC4=CC56CC1=C2C5(O6)C34	6.34088869	3.197135715	0	-89.65369628
GDB17_397	C1N=C2C3C(C=CC4=C3N=CO4)C3C1N23	5.692253312	3.363284858	0.05	-62.88628842
GDB17_398	C1NC2=C3C(=CN2)C2CC4=CC13N1C2C41	6.179254844	3.930875088	0.02	-58.87488276
GDB17_399	C1NC2=C3N4C5C6C5C13CN6C=NC4=C2	6.259265426	3.298072657	0.01	-61.06471368
GDB17_400	C1NC2C3=NN=CC=C3C3C=CC11OC231	5.819308503	3.594831895	0.1	-63.86144465
GDB17_401	C1NC2C=CC34C5C=CC6OC(=N5)C13C246	7.326616547	3.212856849	0.01	-73.62394078
GDB17_402	C1NC2C=CC3C4C5=NNN=C5C=C1C234	6.090597734	3.994092724	0	-64.84770507
GDB17_403	C1N=C2C=CC3=CC45N=COC1C4C5N23	6.54255158	3.557570566	0.04	-70.27677776
GDB17_404	C1NC2CCC3=CC4=C5C3C2=C1N5N=N4	4.946057933	3.738173487	0	-53.02283033
GDB17_405	C1NC2C=CC3=CN4C=CN=C4C33C1C23	5.780936196	3.462587791	0.02	-74.40010812
GDB17_406	C1NC2=COC3=C2C2=C1C1OC3C3C1C23	5.65655485	3.047872963	0.1	-50.06980871
GDB17_407	C1N=C2N3C1C=C1CC45CC=CC24C5C31	6.713495049	3.111971777	0.03	-77.06428241
GDB17_408	C1N=C2NC3=C4C2C11NC1C=CC4=CN3	6.098177716	3.297710107	0	-58.63750051
GDB17_409	C1NC2=NC3C4C3C3=CC=NN=C3C1=C24	5.045348491	3.761018314	0.11	-50.20940777
GDB17_410	C1N=C2NC3=C4C5C2C15N1C=NC(C3)=C41	5.986602332	3.679103342	0.03	-46.02134013
GDB17_411	C1NC2=NC3=C4C5C6N5C3CC=CC16N24	6.326937921	3.287981986	0	-64.98189288
GDB17_412	C1NC2=NC3C4C5C(C1C1=CN=C3N51)N24	5.63559485	3.774417105	0.06	-45.42027189
GDB17_413	C1N=C2NC3CC4=C5C3C2C1N1N=CC(S4)=C51	5.445565321	4.163155758	0.04	-44.47962007
GDB17_414	C1N=C2NC3=CC4=C(C=CN4)C33OC1C23	5.831990024	3.041187935	0.04	-52.85123349
GDB17_415	C1N=C2NC3C=CC11N4N=CN=C4CC231	6.166193101	4.295912205	0.06	-57.1930037
GDB17_416	C1N=C2NC3=NC1C1(C3C21)C1=NC=CN1	5.600873125	3.017889751	0.04	-39.47996789
GDB17_417	C1NC2=NC3=NNC=C3C3C11C=CCC231	6.149740793	3.710066692	0.02	-50.79892675
GDB17_418	C1N=C2NC=C3C2C11CC2=C(NN=C2)C31	5.820599255	3.79163085	0.02	-46.87016039
GDB17_419	C1NC2=NCC3C4C=C5C=CC23C11C5N41	6.982236758	3.692508452	0	-99.37033547
GDB17_420	C1N=C2OC3C4=C1C1C5C4C5C33OC213	6.97520714	3.230139489	0.03	-65.88521878
GDB17_421	C1N=C2OC3=C4C5C(C1CC4=CC=C3)N25	4.695873125	3.581106994	0.19	-53.65098753
GDB17_422	C1NCC23C4C5=CC(N=C6C=CC(=C5)N26)C134	6.783813296	3.664721601	0.02	-67.50302173
GDB17_423	C1NCC2=C3C(=CC4=C3C=CN4)C3C1C23	5.038053107	3.441011272	0.03	-58.9835993
GDB17_424	C1NCC2=CC3=C4C5C6C(C=C5C1N24)C36	5.539662542	4.193095459	0.06	-58.05585735
GDB17_425	C1NC=NC23C=CC4=COC(C5C1C25)=C34	6.20450235	2.948626101	0	-75.9563969
GDB17_426	C1N=CNC2C3C4C5N4C4=C(NC=C34)C125	6.425818091	4.090473803	0.06	-70.91907396
GDB17_427	C1N=CNC2C3OC4=C5C3C2=C1N5C=C4	5.282656184	2.933495015	0.1	-54.01384362
GDB17_428	C1N=CNC2=CC3=C4C2C2C1C2C4=NO3	5.643919279	3.269189018	0.02	-72.91115406
GDB17_429	C1N=COC23C4C=CC2C2=NC=CN2C134	6.116917734	3.237026274	0.04	-70.45268829
GDB17_430	C1N=COC23C4C(C=CC124)C1=C3C=NN1	6.387404093	3.849741882	0.01	-67.65072594
GDB17_431	C1=NN2C3=CC4C5C3C5C3=C4C=NC1=C23	5.004451586	3.398259866	0.06	-26.58676546
GDB17_432	C1OC11C2C3C22C=C4C5C(N25)C32CC142	7.350125001	3.27675367	0.02	-65.13674411
GDB17_433	C1OC23C4C2C2=C5NN=C2N4C2C1C352	6.601701807	3.354836442	0.01	-47.04489696
GDB17_434	C1OC23C4C2C(=CC14)C=C3C1=CNN=C1	5.720930042	3.508978841	0.02	-51.98333058
GDB17_435	C1OC23C4C2N2C=CC=C2C4C=CC3=C1	5.613013119	3.24823395	0.04	-63.82322057
GDB17_436	C1OC23C4C5C4C4=C6C(CC24)CC1=C3C56	6.440699249	2.87222566	0.03	-65.5241156
GDB17_437	C1OC23C4C5C6C(C2=C15)C61NC=NC341	7.077844608	2.837418454	0.02	-75.09817929
GDB17_438	C1OC23C4C5C6N5C2C25NC62C4C3=C15	7.415865153	2.872767616	0.02	-79.7157281
GDB17_439	C1OC23CC4=C5C2C32C1C=CC2C5=NO4	6.362202741	3.123084176	0.02	-51.08795624
GDB17_440	C1OC23C=CC4=C5C6C7N6C4C2C37C15	6.906899644	3.124145245	0.03	-68.37692737
GDB17_441	C1OC23C=CC4=NOC5=C4C2C3C5C=C1	5.858043888	2.721498435	0.04	-63.17767284
GDB17_442	C1OC23CC=CC2C2=NC4C5C(N25)C3=C14	6.449168861	3.147217278	0.1	-81.23284598
GDB17_443	C1OC23CC=CC4=C2C2=C(O4)C1N1C2C31	6.268202536	3.310387278	0	-75.00601063
GDB17_444	C1OC23CN4C5C(C25)C2=C4N=CC1=C32	5.626444322	3.429132041	0.04	-43.52405143
GDB17_445	C1OC23OC4C=CC5C=C(C6C2C456)C3=C1	6.790301373	2.526394524	0.01	-83.52505122
GDB17_446	C1OC2=C3C1=CC1C=CC4CC(N2)=C3C14	5.213206953	3.527950879	0.02	-51.5659449
GDB17_447	C1OC2C3C4C5C4C4=C(N=CN=C24)C5C13	5.34118387	2.951588307	0.2	-31.30831994
GDB17_448	C1OC2=C3C4C5C6C5C5=C(SC(N2)=C35)C6C14	5.695437108	3.392809163	0.01	-31.60059478
GDB17_449	C1OC2C3C4C5N4C(C2=C1)C1=C5C3=CN1	5.664764251	3.280873517	0	-55.34638084
GDB17_450	C1OC2=C3C4=C(C=C2)C2CCC13C1C2C41	5.149147152	3.46979505	0.07	-50.82047623
GDB17_451	C1OC2C3=CNC4=C3C3C5(C4)C=CC1C235	6.319162741	3.323082593	0	-54.27083339
GDB17_452	C1OC2=C3N4C5C6C5C13CNC6C4=N2	6.241919454	3.457960566	0.01	-59.93537902
GDB17_453	C1OC2=C3N4C5C6C(CC135)N=CN6C4=C2	6.101480811	3.954964228	0.05	-51.06625408
GDB17_454	C1OC2C(=C1)C1C3C1C1=C(C=C23)N=CN1	5.420910048	2.793397408	0.02	-48.07410464
GDB17_455	C1OC2C=C3C4N5C6=C(N=NN36)C1C245	6.261650223	3.05651335	0.01	-50.19019354
GDB17_456	C1OC2=NC34CC=C5C3C43N=CNC23C15	7.193607146	2.932212913	0	-82.4474874
GDB17_457	C1OC2=NC3=C4C2C2C1C2C=CN4C=C3	5.536830048	3.498475087	0.24	-55.336479
GDB17_458	C1OC2=NC3C4C5C6N7C(C1=CC367)C245	7.183608435	3.92526702	0.01	-73.9490415
GDB17_459	C1OC2=NC3C=C4C5C3C53NC=NC23C14	6.979815219	3.805141404	0.03	-78.35223372
GDB17_460	C1OC2=NC3=CNC4=C3N3C(C23)C1C=C4	5.560943894	3.278026257	0	-65.82204608
GDB17_461	C1OC2=NNN=C2C23C=CC4=CC1C2C34	6.021105426	3.062401628	0	-68.41879427
GDB17_462	C1OCC23C4C5=CC2=C2C=CCC5C2C134	6.263528895	2.970864036	0.01	-83.93421051
GDB17_463	C1OCC23C=CC4C(C5=CN=CN=C25)C134	5.629360811	3.864567427	0.05	-52.39165083
GDB17_464	C1OCC23N4C5CC=C(N6N=CC5=C26)C134	6.135653324	3.060295763	0.07	-40.98941567
GDB17_465	C1OCC2C3C4C3C3=C2N=NN3C4C#C1	6.570159459	3.096528489	0.11	-67.90604271
GDB17_466	CC12C3C11C=CC3(C=C2C2=C1N=NN2)C#C	6.38829697	3.303362549	0.05	-48.25634037
GDB17_467	CC12C3C11C=CCC11NC3(C)C=C2C1=O	6.3035588	2.967451374	0.01	-68.6708339
GDB17_468	CC12C3C11CC=CC3(C)C(C#C)=C2C=C1	5.952614437	3.632094817	0.03	-66.16849919
GDB17_469	CC12C3C11NC4C5C1C=C2C(=NO)C345	7.938424234	2.775895679	0	-68.43011009
GDB17_470	CC12C3C11OCC2=C2CC=C(C=C1)C32N	6.217462994	2.615124576	0	-86.1477321
GDB17_471	CC12C3C1C14C5C1C2(O)C1=C3C4CC51	7.115017702	2.347685691	0.04	-49.92738671
GDB17_472	CC12C3C1C14C5C3C(=NC15C)N2C4=O	6.371076301	2.565581865	0.04	-43.22746674
GDB17_473	CC12C3C1C14C5CC1=C3C1(N5)C2C41C	7.830586939	3.018141546	0.02	-63.3872669
GDB17_474	CC12C3C1C14C5C=C6C(C3N15)C2(C)C46	6.77951699	2.631314075	0.01	-52.31764115
GDB17_475	CC12C3C1C14C5CC=C1C2=CC3N4C=N5	6.589980329	3.333846008	0.02	-73.90611833
GDB17_476	CC12C3C1C14C5N=C(N3C15)C21CC41O	7.055555413	3.640057547	0.04	-57.19437384
GDB17_477	CC12C3C1C14C=C3C3=C2C1N(C3)S(=O)(=O)C=C4	6.417929076	3.357035831	0.03	-75.24393897
GDB17_478	CC12C3C1C14CC3CC22C=CC(=CS1(=O)=O)C42	6.791493686	2.919327391	0.03	-67.00158862
GDB17_479	CC12C3C1C14CCC3C3=CC(CN1)=C4N23	6.019885124	3.733957902	0.03	-57.83671592
GDB17_480	CC12C3C1C14CCC5=C1N3C(=NC5=O)C2N4	5.83533689	3.617907139	0.01	-45.48362328
GDB17_481	CC12C3C1C14CCC5CC(C2S1(=O)=O)=C3C45C	6.164916509	3.191255545	0.16	-52.12796557
GDB17_482	CC12C3C1C14CCC5C=CC3(C=C2S1(=O)=O)C45	6.825705224	3.136571967	0.07	-57.75097568
GDB17_483	CC12C3C1C14CCC(C#C)=C1C3CC2=C4	6.103064576	3.115158983	0.07	-59.28233457
GDB17_484	CC12C3C1C14CNC5=NC(C3=C1)C2(C)C45	6.562842719	3.159182105	0.02	-59.93259395
GDB17_485	CC12C3C1C14NC1C21C=CC42C3C12N	7.158030129	2.859225124	0.01	-55.28946852
GDB17_486	CC12C3C1C14NC1C2NC1=NC=C4N31	6.443052988	2.963248056	0.05	-45.57305177
GDB17_487	CC12C3C1C14OC5(C)CC6(C1N36)C2=C45	3.859895536	3.301111491	0	-53.04039434
GDB17_488	CC12C3C1C14OCC5=C1N3C1=C5OC4C21	6.247218791	3.417015781	0.04	-51.55530687
GDB17_489	CC12C3C1C14OCCC11NCC(C2=C4)=C31	6.544761832	3.348405009	0.01	-74.01385253
GDB17_490	CC12C3C1C1C4=C2C2=CC3C1(C)CC4C2	5.750824085	3.307373389	0.02	-53.71602009
GDB17_491	CC12C3C1C1C4=C2C2C=CC(=C4)C1(N)C32	5.883892063	2.817697932	0.02	-72.16836898
GDB17_492	CC12C3C1C1C4=C2N2C=NC1(CCS4(=O)=O)C32	6.344369824	3.760420756	0.03	-61.06226363
GDB17_493	CC12C3C1C1=C4C2OC3C11CC=CC1S4(=O)=O	6.455176942	2.912542624	0.02	-70.65604497
GDB17_494	CC12C3C1C1=C4C3CC2C1N1N=CN=C41	5.335162573	3.329032491	0.03	-34.76029684
GDB17_495	CC12C3C1C1=C4C5CC6(CC(N5)C1N26)C34	7.493145946	3.073638058	0.01	-52.20892701
GDB17_496	CC12C3C1C1=C4C5COC24C2NC5C1C32	6.705633043	2.996096033	0.01	-68.29493528
GDB17_497	CC12C3C1C1=C4CC5(CC1C3C5C24)C#C	6.145801996	2.924775893	0.06	-40.84700397
GDB17_498	CC12C3C1C1=C4C=C5N1C3C5(N)CN24	6.767541554	3.296805811	0.02	-43.93534049
GDB17_499	CC12C3C1C1=C4CC5N=CNC(C34)=C2C15	5.982262573	3.388307067	0.01	-63.74895811
GDB17_500	CC12C3C1C1=C4CCC11N3C(CC24)=CS1(=O)=O	6.270401192	3.432015073	0.1	-57.75097863
GDB17_501	CC12C3C1C1=C4CCC1=C2C=C(C=O)C34	5.265578885	3.143074369	0.01	-61.00895191
GDB17_502	CC12C3C1C1=C4C=CC(C34)=C2CCNS1(=O)=O	5.44123178	3.093102622	0.01	-71.82648622
GDB17_503	CC12C3C1C1=C4CC=C(C3C=CC1=O)C24	5.267359358	2.513326388	0.01	-71.01777176
GDB17_504	CC12C3C1C1C4=CCCC5=NC1=C2N5C34	5.467199535	3.768014293	0.03	-50.50953407
GDB17_505	CC12C3C1C1=C4CC(C=O)C1=CC3S(=O)(=O)N24	5.828489426	3.615428659	0	-71.49042609
GDB17_506	CC12C3C1C1=C4C=CN1C2C(=CC34)C#N	5.335244152	3.082043223	0.14	-37.1975804
GDB17_507	CC12C3C1C1=C4C=CN1C3C(C#N)C24N	5.614989746	2.980742456	0.07	-38.50905368
GDB17_508	CC12C3C1C1=C4C=CS(=O)(=O)N5CC(C34)C2=C15	5.736535621	3.986715414	0.03	-66.02697046
GDB17_509	CC12C3C1C1C4=CN5C(C34)C2(C)C1=CS5(=O)=O	6.050491016	3.24928615	0.01	-61.2860843
GDB17_510	CC12C3C1C1=C4CN=C(C3CC1C#N)N24	5.834761863	2.742458783	0.03	-56.94884131
GDB17_511	CC12C3C1C1=C4C(N=C(N2C=C1)N34)C#C	6.011055808	3.26090763	0.02	-65.14587238
GDB17_512	CC12C3C1C1=C4C(O)CC5(C=CC1N25)C34	6.432325009	2.948643921	0	-60.38811088
GDB17_513	CC12C3C1C1=C4N5CC(CC3CC1=C5)N24	5.376016319	3.462467081	0.04	-46.50024473
GDB17_514	CC12C3C1C1=C4NC3=NC2C1NC4C#N	6.090529689	2.943016405	0.03	-54.19898085
GDB17_515	CC12C3C1C1=C4N=C5N1C3C(CC5=O)N24	5.499981183	2.754039725	0.06	-34.84295303
GDB17_516	CC12C3C1C1=C4NC=C1C=C2COCC34	5.253730398	3.556280918	0.01	-47.52163225
GDB17_517	CC12C3C1C1=C4NC=C1N3C1CCN4C21	5.369250584	3.523740285	0.03	-35.92353999
GDB17_518	CC12C3C1C1=C4NC=C1N(C=N)C2=CC34	5.719806792	2.912188169	0.02	-57.90940523
GDB17_519	CC12C3C1C1=C4NCC2C2C3N1C2=C4	6.440193582	3.601778264	0.01	-42.12930862
GDB17_520	CC12C3C1C1=C4N=CC=C1C=C2C(O)C34	5.032035923	3.37474376	0.05	-44.68587995
GDB17_521	CC12C3C1C1=C4N=CN1C(=O)C3OC24	5.224266548	2.942476804	0.07	-26.95655516
GDB17_522	CC12C3C1C1=C4N=C(N)N1C2(CN34)C#C	5.65753774	3.144811491	0.06	-31.52403685
GDB17_523	CC12C3C1C1=C4N=NN1C3CN2C4=O	5.125593669	3.485387465	0.05	-41.59863437
GDB17_524	CC12C3C1C1=C4OC3C=CC=C2N1C=C4	5.069063614	2.805807017	0.02	-57.22541299
GDB17_525	CC12C3C1C1=C4OC5=C1C2C(C5O)C34	5.804529414	2.668131784	0.04	-36.85627162
GDB17_526	CC12C3C1C1=C4OC=C1C1C(N21)C3=C4	5.791897759	3.157619971	0.01	-44.29169364
GDB17_527	CC12C3C1C1=C4OC=C1C3C1NCCC241	6.01827893	3.4793978	0.01	-60.98436311
GDB17_528	CC12C3C1C1=C4OC=C1N=C(N)C3C=C24	5.374541676	2.935754618	0.02	-42.16876205
GDB17_529	CC12C3C1C1=C4ON=C1NC(=N)C3C=C24	5.60086189	3.112009843	0	-49.51676746
GDB17_530	CC12C3C1C1=CC2C2=C(C=CN2)C3C1=O	5.215764725	3.420141081	0.1	-48.24303526
GDB17_531	CC12C3C1C1(CC2=C2CN=C(O1)C32)C#C	6.01270104	3.06667109	0.05	-59.9561679
GDB17_532	CC12C3C1C1=CC2C=C2C=CC(=O)C1C32	5.474730047	2.826502114	0.03	-65.03758525
GDB17_533	CC12C3C1C1=CC2(C)C2=CC=NN2C3C1	5.282219823	3.423211777	0.1	-39.40197353
GDB17_534	CC12C3C1C1=CC2CC3S(=O)(=O)N2C=CN=C12	5.42472889	3.326125264	0.06	-41.53286211
GDB17_535	CC12C3C1C1=CC2=CCC3C2=C1C=CN2	5.014128999	3.306910359	0.09	-50.86363254
GDB17_536	CC12C3C1C1(CC2(C#C)S(=O)(=O)C3=CN1)C#C	6.279263965	3.042226675	0.02	-52.07133733
GDB17_537	CC12C3C1C1=CC2CN3C2=NC=NN=C12	5.129357321	3.949245031	0.03	-47.21036615
GDB17_538	CC12C3C1C1=CC2OC3=NC2=CC=NN12	5.407916761	2.559470219	0.04	-38.21162781
GDB17_539	CC12C3C1C1(C=C2S(=O)(=O)C3C1O)C#CC#C	6.106065206	3.192836682	0.01	-47.24593347
GDB17_540	CC12C3C1C1=CC3C3C(C=CC3=O)C2=C1	5.470682462	2.764159977	0.01	-73.79916239
GDB17_541	CC12C3C1C1=CC3C3C(C#N)S(=O)(=O)C1(C)N23	5.987464758	3.113049857	0.01	-53.94122005
GDB17_542	CC12C3C1C1(C=C3C3NCCC23S1(=O)=O)C#N	6.330047463	3.10859847	0.04	-55.53137904
GDB17_543	CC12C3C1C1CC3C=C2C2=C(N)OC=C12	5.289245941	3.224394606	0.02	-43.38573909
GDB17_544	CC12C3C1C1=CC3=CC2=CC(CC#N)=C1	5.256944985	2.519600678	0	-41.93230434
GDB17_545	CC12C3C1C1=CC3C=C3C=CC11C3C21	7.457799479	3.184305212	0.02	-73.1986738
GDB17_546	CC12C3C1C1=CC3C(=CC2=C1C#C)C#N	5.522923454	3.186515704	0.01	-56.59338896
GDB17_547	CC12C3C1C1=CC3CC=CC3=COC1=C23	5.218772006	3.080903776	0.02	-65.25504505
GDB17_548	CC12C3C1C1=CC3C(C#N)=C2C(=O)C1O	5.240783068	2.523799316	0.05	-42.96172221
GDB17_549	CC12C3C1C1(CC3CN3C=NC1=C23)C#N	5.546330378	3.149578738	0.08	-42.52854797
GDB17_550	CC12C3C1C1=CC3S(=O)(=O)C3=CNC1(C=O)C23	6.168745374	3.115621119	0.01	-74.14745353
GDB17_551	CC12C3C1C1(C)C4=C3C3N2C13C1OC41	7.610452124	2.649833892	0.02	-60.19980649
GDB17_552	CC12C3C1C1(C)C4CC34C3=C2C1=NO3	6.149925943	3.117316611	0.05	-41.78334654
GDB17_553	CC12C3C1C1(C)C4CC5=C1N3C(=C5)C2O4	5.628834519	3.03491932	0.04	-48.04815815
GDB17_554	CC12C3C1C1(C)C4CS(=O)(=O)C5=CC(C34)=C2N15	5.804535554	3.665670324	0.05	-41.20155755
GDB17_555	CC12C3C1C1=C(C4NC1C=C4)C2S(=O)(=O)C3=O	6.501409501	2.683466449	0.01	-46.04529322
GDB17_556	CC12C3C1C1=CC4=NC5(C)C(C2C1S5(=O)=O)N34	6.056400672	3.331654819	0.04	-53.14436659
GDB17_557	CC12C3C1C1=CC4N=CNC4C2=CC3=C1	5.83425478	2.857674093	0.01	-69.23594016
GDB17_558	CC12C3C1C1(C)C4OC5=C1N3C(=N5)C24C#N	5.8228473	2.973742394	0.05	-43.65081928
GDB17_559	CC12C3C1C1(C)CC22C=CC4=C2C3=C1O4	6.180767259	3.28031066	0.05	-56.4465213
GDB17_560	CC12C3C1C1(C)C=C3C=C2C=C1C(N)=O	5.184428172	2.708328334	0	-52.3483029
GDB17_561	CC12C3C1C1=CCC4CCC(C2=CS1(=O)=O)=C34	5.414805819	3.166950086	0.02	-57.66814644
GDB17_562	CC12C3C1C1=C(C#C)C3C(CO)=CC2=C1	5.448902575	2.936036108	0	-51.69058522
GDB17_563	CC12C3C1C1(C)C=CCN2C2=CNC1=C32	5.270405719	3.14259626	0.01	-48.29490836
GDB17_564	CC12C3C1C1=C(CS(=O)(=O)C4C=CC2N14)C3=O	5.704831488	3.296063843	0.02	-50.05085706
GDB17_565	CC12C3C1C1=CN3C(=O)C2=CC(C=O)=C1	5.184786513	3.292610768	0.02	-69.29375835
GDB17_566	CC12C3C1C1(C)N4C2C42C=CC11OC321	6.202372707	2.868806512	0.07	-49.30032798
GDB17_567	CC12C3C1C1=CN4N=CC(=O)C(N3C1)=C24	5.344017973	3.794949541	0.02	-45.80016335
GDB17_568	CC12C3C1C1(C#N)C4C5C=C1C2CC345	6.385621362	2.746379997	0.01	-48.87007841
GDB17_569	CC12C3C1C1(C#N)C4NCC1=C2C=CC34	5.778562963	3.347566569	0	-83.81737459
GDB17_570	CC12C3C1C1=C(NC=C1)C=CC2=CC3=O	4.69303944	3.029701758	0.05	-49.93170286
GDB17_571	CC12C3C1C1(C#N)N4C5=CC(C3NC1=N5)=C24	6.030330474	3.393145111	0.06	-49.37668907
GDB17_572	CC12C3C1C1=COC4=C1C2C(N4)C3C#C	5.849693553	3.540184469	0.08	-38.07137396
GDB17_573	CC12C3C1C1N4CC5=C1C3C1N5S(=O)(=O)CC241	6.533237519	3.600268147	0.06	-54.08909782
GDB17_574	CC12C3C1C1N4C=C5C1(C#C)N2C(C34)S5(=O)=O	6.491676613	3.668296638	0.08	-59.8706262
GDB17_575	CC12C3C1C1N4C=CS(=O)(=O)C1=C(N)C2=CC34	5.773455384	3.307292187	0.05	-53.90799549
GDB17_576	CC12C3C1C1(N)C45OC=NC14C3=CC25	7.805835196	3.079547303	0	-74.66205587
GDB17_577	CC12C3C1C1(N)C4=CCC5(NCC1=C25)C34	6.403787322	3.337213442	0.04	-80.99113351
GDB17_578	CC12C3C1C1=NC4=C(O)C5=C(C3N1C5)N24	5.550127007	3.477646274	0.03	-40.7496354
GDB17_579	CC12C3C1C1(N)CC2=CC2=NC=C(C1)N32	5.546562427	3.792461581	0.02	-55.97848269
GDB17_580	CC12C3C1C1(N)C=C3N3N=CC1=C23	5.402225245	3.771020054	0	-40.50060764
GDB17_581	CC12C3C1C1(O)C4=C5CC1(C#N)C3C(=C5)N24	5.885428838	3.448916501	0.06	-47.90939088
GDB17_582	CC12C3C1C1(O)C4CC33C5C3C2=C1C45	6.556282118	3.034210511	0.06	-48.38467329
GDB17_583	CC12C3C1C1(O)C4=CC5=C1N3C1=C5CC4N21	5.773538501	2.726723675	0.01	-55.64517983
GDB17_584	CC12C3C1(C#C)C1=CC3(C=O)N=C2OC1	5.961866312	3.074025226	0.02	-56.11107774
GDB17_585	CC12C3C1C(C=C2C#N)=C1NC(N)=NC31	5.459900378	2.756575235	0.01	-50.09059251
GDB17_586	CC12C3C1C(=CC3C=O)C(C#C)=C2C#N	5.439953875	2.723678076	0	-46.40718029
GDB17_587	CC12C3C1C(=CCN3C1=C2NC=C1)C#N	5.071506345	2.90049754	0.13	-37.08808086
GDB17_588	CC12C3C1(C#N)C1C4CC5=C1C2=C(S5)C34C	5.820524223	3.432508278	0.04	-47.53976269
GDB17_589	CC12C3C1(C#N)C1C=C2C2CC=CC32S1(=O)=O	6.471357774	3.12344454	0.04	-60.47480263
GDB17_590	CC12C3C1(C#N)C1=NC2C(N)C3(N1)C#C	6.157885377	3.235558223	0.01	-50.27672128
GDB17_591	CC12C3C1(C#N)C1OC2=NC32CC=CC12	6.532173369	2.811495952	0.01	-62.15059019
GDB17_592	CC12C3C1(C#N)N1CC3(C)C3=CN=C1N23	5.542212465	3.325593159	0.09	-36.29589113
GDB17_593	CC12C3C1C(O)(C=C3C#C)C1=C2N=CO1	5.631042136	3.306761283	0.01	-42.23459732
GDB17_594	CC12C3C1N1C4C2=C2CC4(C)N=C1NC32	5.959258491	3.402940336	0.01	-51.76764777
GDB17_595	CC12C3C1N1C4C3C3=CC14C=C2C=C3	7.379769931	2.551874244	0.02	-66.97740941
GDB17_596	CC12C3C1N1C4C5CN=C1C=C2C(=C5)C34	5.840386699	3.798023592	0.01	-78.33878091
GDB17_597	CC12C3C1N1C4=CC5=C1N3C1C(O5)=NCC241	6.385755896	3.609320052	0.08	-54.29799766
GDB17_598	CC12C3C1N1C4=CC=C1C21CC1OC34	5.960045108	2.821910498	0.08	-46.74670302
GDB17_599	CC12C3C1N1C4=CC(N)=C1N3CC=CC24	5.30018783	3.191022876	0.07	-42.34290659
GDB17_600	CC12C3C1N1C4=CN=C1C2C1NS(=O)(=O)C4C31	5.890076756	3.801751777	0.05	-59.08835177
GDB17_601	CC12C3C1N1C4=C(O)C5=C1C3C(C5)(C#C)C24	5.947773454	3.140782863	0.02	-39.49928125
GDB17_602	CC12C3C1(N)C1=CC33CC=CC33C1N23	7.698112119	3.118425387	0.01	-74.68987593
GDB17_603	CC12C3C1(N)C1=CC3(C=C2C(=N)N1)C#N	6.069291962	3.111804123	0.02	-59.10845668
GDB17_604	CC12C3C1(N)C1C=CC3(C)C3=C2N1N=C3	5.5290854	2.878150054	0.01	-50.24331331
GDB17_605	CC12C3C1S(=O)(=O)N1CC(C#C)=C(C31)C2C#N	5.761661624	3.413048761	0	-53.62706423
GDB17_606	CC12C3C4C1C1=CC4=CC3C3C=CC1N23	5.990493031	3.177496012	0.01	-79.47980386
GDB17_607	CC12C3C4C33CC5N=C(N6C1C456)C2=C3	7.102571126	2.972666201	0	-54.6136465
GDB17_608	CC12C3C4C33CS(=O)(=O)C44N=CN(CC1=C3)C24	6.891560605	3.818712487	0	-60.93773321
GDB17_609	CC12C3C4C3C35C1N3C1=NC5C4=C2N1	7.649488057	3.390920044	0.01	-50.20525723
GDB17_610	CC12C3C4C3C35C(C13)C1N3C(C53)C4=C21	6.83668602	3.044686597	0.01	-45.38427531
GDB17_611	CC12C3C4C3C35CC4=C1NS(=O)(=O)C(C=C3)N25	6.585460208	3.085977981	0.01	-68.90817303
GDB17_612	CC12C3C4C3C35C=CC(C6=C1N4C3=N6)C25O	6.472238351	3.25990224	0.01	-61.13647456
GDB17_613	CC12C3C4C3C35CNC33CC(N15)C2=C43	7.668984117	3.255421864	0.02	-60.58210622
GDB17_614	CC12C3C4C3C3=C1C1CC3(C#N)C4C2O1	5.971185896	2.714108233	0.04	-39.94736932
GDB17_615	CC12C3C4C3C3=C1C=CC(N)C2(O)C4=C3	5.756935899	3.064356943	0	-78.49312906
GDB17_616	CC12C3C4C3C3=C1C=NN3C4C1=NNC=C21	5.534420419	3.832222286	0.07	-30.62709862
GDB17_617	CC12C3C4C3C3=C1N(C=C2C4N)C=NS3(=O)=O	5.86342887	3.457396018	0.04	-59.83396581
GDB17_618	CC12C3C4C3C3=C5C6C7C3C1C2(C45)N67	6.894340054	2.796191461	0.05	-50.27203691
GDB17_619	CC12C3C4C3C3=C5CCC4C1OC(N5)=C23	5.485868517	3.641003522	0.04	-36.44365376
GDB17_620	CC12C3C4C3C3=C5CCC(=CC13)C2(O)C45	5.762680256	3.187569029	0.04	-58.8509306
GDB17_621	CC12C3C4C3C3C5=CC(O)(C=C1C45)C23N	6.231996374	2.650763526	0.02	-55.69031437
GDB17_622	CC12C3C4C3C3=C5CN(CC1(N)C=C45)C23	5.912815915	3.347420678	0.03	-60.56237629
GDB17_623	CC12C3C4C3C3=CC4NS(=O)(=O)C1=CC(=O)C23	5.814982035	3.125370254	0	-66.60230773
GDB17_624	CC12C3C4C3C3=C(C=CN13)C4=CC(O)S2(=O)=O	5.543114303	3.044548103	0.02	-42.22668285
GDB17_625	CC12C3C4C3C(C1C#C)=C(C#C)C4NS2(=O)=O	6.004040122	3.518179747	0.04	-47.06716454
GDB17_626	CC12C3C4C3N3C5C4C1=C1CC23C=C5C1	7.491052943	3.753752652	0.01	-70.39964347
GDB17_627	CC12C3C4C3N3C5=C6CN(C45)C1=NCC6=C23	5.733324838	3.406877902	0.06	-58.99227715
GDB17_628	CC12C3C4C3N3C5=CN=C3C1(O)C2C45	6.806054607	2.920016288	0.09	-46.82995013
GDB17_629	CC12C3C4C3(N)C3C5C=C(C6N1C456)C23	7.654664881	3.203263171	0.02	-64.62221195
GDB17_630	CC12C3C4C5=C1C1C6NC5C4(O)C16N23	6.861278272	2.742842762	0.01	-66.25638453
GDB17_631	CC12C3C4C5C1C1=CC2C(C)(N34)S(=O)(=O)C5=C1	6.23456734	3.333065275	0.05	-67.63502589
GDB17_632	CC12C3C4C5C1C1C=C5S(=O)(=O)CC4=CC1N23	6.255509095	3.243648921	0.04	-68.89227146
GDB17_633	CC12C3C4C5=C1C1NC55CC5(C21)C34O	7.616520227	3.06095084	0	-52.40871148
GDB17_634	CC12C3C4C5=C1CC1=CC2C(C34N)C51C	5.991076397	2.988826033	0.02	-62.20018618
GDB17_635	CC12C3C4C5C1C=C1CC=C2C(N34)C51O	5.995645288	2.741754933	0.03	-76.14937916
GDB17_636	CC12C3C4=C5C1C=CC23CN4N=C(Cl)C5=N	6.057133091	2.605093523	0.08	-54.03238882
GDB17_637	CC12C3C4=C5C1C(CC23N)N5N=C4O	5.611420187	3.157526738	0	-36.96443516
GDB17_638	CC12C3C4=C5C1C(=NO)C(=CN4N=C5O)C23O	5.665640434	3.02615404	0.02	-47.76361512
GDB17_639	CC12C3C4C5=C1NCCN2C(C34C#N)S5(=O)=O	5.668825596	3.772210663	0.05	-52.28829296
GDB17_640	CC12C3C4C5C4C1N1C5C3C3=C1N2N=N3	6.060857013	3.098084467	0.04	-46.84531608
GDB17_641	CC12C3C4C5C4C4=C(C5N13)C2=CC=N4	5.441920005	3.698286986	0.08	-36.37291102
GDB17_642	CC12C3C4C5C4(N)C1C1N4C=NC23C514	5.799444501	3.080176201	0.04	-63.5618029
GDB17_643	CC12C3C4C5C6C5C11C=CC6=C(C34)C21	7.621649441	2.937016579	0.01	-55.19008711
GDB17_644	CC12C3C4C5C6C5C3C3C6C4C(CS1(=O)=O)=C23	6.063526646	3.019266031	0.05	-37.83374348
GDB17_645	CC12C3C4C5C6C7C4N1C7=NC56C23O	6.863036734	2.58581204	0.04	-50.06109913
GDB17_646	CC12C3C4C5C6C7=CC15C2C6(C7)C34C	7.935315791	3.359426116	0.02	-50.14461055
GDB17_647	CC12C3C4=C5C6C(C1CC5=NN24)C36N	6.762659783	3.289489954	0.01	-52.91545444
GDB17_648	CC12C3C4C5C6C(C1N1CS(=O)(=O)C6=C1C25)N34	6.25680889	3.449945882	0.01	-56.53303945
GDB17_649	CC12C3C4=C5C6C(C5C13O)C21CN6C41	7.551069445	3.369047718	0.03	-48.8767372
GDB17_650	CC12C3C4=C5C6CC5(CC11C6C41)C23O	6.803275028	2.890665829	0.04	-53.95804905
GDB17_651	CC12C3C4C5C6C=CC15C=CC2=C6C34N	6.566690662	3.192976033	0	-75.19797978
GDB17_652	CC12C3C4C5C6CN4C4=NN6C(C15)=C4N23	5.943202122	3.47023114	0.03	-52.23934395
GDB17_653	CC12C3C4C5C6N(C1C(=CN25)S6(=O)=O)C34C#C	6.471932587	3.236236435	0.06	-65.16346969
GDB17_654	CC12C3C4C5C6OC34C=C1C=C(CS6(=O)=O)C25	6.529718289	2.993845361	0.02	-68.80043992
GDB17_655	CC12C3C4C5C(C13)C1=C2C(=NC=N1)N45	6.514456633	3.294903216	0.07	-29.34366432
GDB17_656	CC12C3C4=C5CC13C=CC2N4C=C5O	5.82331174	3.369253529	0.03	-37.11790294
GDB17_657	CC12C3C4=C5CC13C(C=O)=CC2C4=CO5	5.841981062	3.185357157	0.04	-51.82547197
GDB17_658	CC12C3C4=C5CC13N=CN2C4S(=O)(=O)C5C#C	6.734308045	3.215241367	0	-61.85039292
GDB17_659	CC12C3C4C5C=C1C1=CC45C4C(C14)N23	7.755362762	2.809504332	0.02	-65.64807338
GDB17_660	CC12C3C4C5CC6=C4C1=C(CC23O5)C(=N)O6	6.102393077	3.414770906	0.06	-52.57634073
GDB17_661	CC12C3C4C5C(C6=C4N=C3N16)C25CO	6.397268455	2.856713873	0.08	-35.24268733
GDB17_662	CC12C3C4C5CC6=C(C15)N(C4S6(=O)=O)C23C=O	6.141451408	2.870368098	0	-65.71200136
GDB17_663	CC12C3C4=C5C(C6C=C5CNC4C16)C23O	5.897828378	3.264342482	0.01	-69.43293886
GDB17_664	CC12C3C4C5C=C6CC=CC(C5N13)C2=C46	5.835192681	3.147519144	0	-75.16051538
GDB17_665	CC12C3C4C5=C(C6=C(NC4(C#N)C16)S5)C23N	6.129884223	3.391822782	0.02	-53.44727483
GDB17_666	CC12C3C4=C5C=CC13C=CC2(C#N)N4N=N5	6.298829746	3.150623616	0.02	-48.08417921
GDB17_667	CC12C3C4=C5C(C=C1N4C=CC5=O)C23O	5.159630048	3.128799714	0.06	-33.7274531
GDB17_668	CC12C3C4=C5C=CC6=NC4C1N6C5C23N	5.886118598	3.369567211	0	-65.18609419
GDB17_669	CC12C3C4C5=CCC6(NC=C(C6N13)S4(=O)=O)C25	6.817398096	3.132232611	0	-86.8394061
GDB17_670	CC12C3C4=C5CC(=CC11C=CC(=N5)N41)C23N	6.353841117	3.869269641	0.01	-69.19549952
GDB17_671	CC12C3C4=C5CC=CC15CCC23C=CS4(=O)=O	6.358225633	3.138644658	0.05	-64.21647761
GDB17_672	CC12C3C4C5CCC(=C15)S(=O)(=O)C23C=CC4=O	5.835056327	2.781824612	0.03	-59.36359481
GDB17_673	CC12C3C4=C5CC(C=C1N4N=CC5=NO)C23N	5.544538511	3.988584872	0.06	-46.98975082
GDB17_674	CC12C3C4C5=C(C=CC34CC1=O)N=NN25	5.905122743	3.102500566	0.01	-53.8433508
GDB17_675	CC12C3C4C5=CCC(C5C13C#C)C2(C)S4(=O)=O	5.930316263	2.701261602	0.06	-58.28964038
GDB17_676	CC12C3C4C5C=CC(C5N13)=C2C=C4C#N	5.702328616	3.28879122	0	-77.5936559
GDB17_677	CC12C3C4C5C(=C(C#C)C1N4CS5(=O)=O)C23O	5.962697313	2.683651886	0.02	-55.29001647
GDB17_678	CC12C3C4C5CC(C=O)=C4C(=CS(=O)(=O)C15)N23	5.885709367	3.47244979	0	-59.03190551
GDB17_679	CC12C3C4=C5C=CN4C(C4CC154)C23O	5.961569789	2.786731337	0.06	-44.12751022
GDB17_680	CC12C3C4=C5C=CN=C4NC(C=C15)C23O	5.160296595	2.589460514	0.03	-49.21908497
GDB17_681	CC12C3C4=C5CC(=NO)C13C=CC2=CN4N=N5	6.066042357	3.458554998	0.03	-66.25042466
GDB17_682	CC12C3C4C5C(N15)C1=C2CNC1C4=CS3(=O)=O	6.136425795	3.592654067	0.04	-68.78702232
GDB17_683	CC12C3C4=C5CNC4S(=O)(=O)C13NCC25C#C	6.653573184	3.617492194	0.05	-59.42687757
GDB17_684	CC12C3C4C5C(=NCC15N)N(C34C#C)S2(=O)=O	6.283308015	3.817214495	0.09	-60.00643641
GDB17_685	CC12C3C4C5=C(N(C=N5)C1=CC4=NO)C23C=O	5.569666396	3.764434288	0.01	-55.58999112
GDB17_686	CC12C3C4=C5C(O)=CN4C1=CC5(C)C23C#N	5.36068981	3.264246789	0.02	-32.38315692
GDB17_687	CC12C3C4C5N1C21CC34C2OCC1=C52	7.010004522	3.303723054	0.03	-67.53250273
GDB17_688	CC12C3C4C5N1CC=C5C(=C2C#C)C34N	5.834927158	3.274221324	0.02	-60.54044383
GDB17_689	CC12C3C4C5N4C1C(NS2(=O)=O)=C5C=C3C#C	6.092323442	3.845534441	0.03	-66.45799891
GDB17_690	CC12C3C4C5N4C4C3NC1=NC4C25C#C	6.608298056	2.967408077	0.03	-62.22026709
GDB17_691	CC12C3C4=C5NC13C=CC2=CC4=CN=N5	5.886332192	3.174573005	0.02	-57.68384222
GDB17_692	CC12C3C4C5NC13C=C(C#N)C2=C4C=C5	6.217063502	2.5360249	0	-76.88128364
GDB17_693	CC12C3C4C5=NC6=C4C(N13)=C(N6)C2CO5	5.784874361	3.231325509	0.03	-53.05337608
GDB17_694	CC12C3C4=C5NC6=C4N(C(C=C6)C15)C23C	5.646792274	2.998022325	0.02	-51.05854942
GDB17_695	CC12C3C4=C5NC=C4C1OC5(C#C)C23C#N	5.736065591	3.32539108	0.04	-29.52525969
GDB17_696	CC12C3C4=C5N=CC6=C4C1N(C6)C5C23O	5.360370092	3.266216942	0.04	-39.9037369
GDB17_697	CC12C3C4=C5NC(N)=C4CC13C=CCN25	5.802418718	3.744367596	0.02	-45.62701793
GDB17_698	CC12C3C4=C5NC=NCC5(CC1=C4)C23C	6.194233655	3.521371677	0.01	-79.41331028
GDB17_699	CC12C3C4C5OC6=NC4=C(N13)N6C25C#N	6.054346147	2.87235356	0	-41.62765924
GDB17_700	CC12C3C4=C5ON=C4OC13C=CC25N	6.187562509	3.000263279	0.01	-45.50147678
GDB17_701	CC12C3=C4CC11C(N)C=CC21CN3C=N4	6.333430139	3.614627611	0.09	-51.54476743
GDB17_702	CC12C3C4CC1=C1C5C(C3C1C4C#C)N25	6.230159595	3.297683957	0.02	-56.38903433
GDB17_703	CC12C3C4C=C1C1CCC(=C4)C1(C#N)N23	5.823231299	3.089179885	0.02	-56.5297488
GDB17_704	CC12C3C4=CC1C1=C(N4C(=N1)C#C)C23C	5.699959718	3.322005313	0.08	-40.2263901
GDB17_705	CC12C3C4=CC1C1=C(N4N=N1)C23C	5.429876388	3.147589167	0.02	-42.25568277
GDB17_706	CC12C3C4CC1=C1CN=CNC4=C1C23N	5.787347043	3.370750958	0	-85.97557527
GDB17_707	CC12C3C4=CC1C1N5C=NC23C15C=C4	7.103059003	3.288438398	0.03	-82.71156544
GDB17_708	CC12C3C4C=C1C1NC=C(C1C23C=O)S4(=O)=O	6.094842264	3.03178725	0	-76.30752069
GDB17_709	CC12C3C4C=C1C=C1C(C4C=C1S(C)(=O)=O)N23	5.676714932	3.420919614	0.03	-57.22875393
GDB17_710	CC12C3C4=CC1CC1C=CC(C#N)(C231)S4(=O)=O	6.416058592	2.77949034	0.04	-48.73211591
GDB17_711	CC12C3C4=CC1=CC1(COC(C4)C231)C#C	6.433926472	3.144758094	0	-64.32070592
GDB17_712	CC12C3C4C=C1C=C(C1=C4OC=C1)C23C	5.198785683	3.24683452	0.05	-51.78574249
GDB17_713	CC12C3C4CC1=CCC23CC1=C4C=NO1	5.716044657	3.419699336	0.04	-58.33165048
GDB17_714	CC12C3C4=CC1CCCC23C1=NC=CN41	5.407502	3.614243397	0.23	-40.39830962
GDB17_715	CC12C3C4C=C1C=C(CC(N)=N4)C23C#N	5.506786092	2.936049586	0.01	-54.01614809
GDB17_716	CC12C3C4CC1=CC(=O)C(C4=O)C23C#N	5.336270873	2.878252749	0.03	-46.78537946
GDB17_717	CC12C3C4=CC1=CNC(=O)C(=C4)C23C#C	5.544763436	3.290271944	0.04	-70.68744178
GDB17_718	CC12C3C4C=C1C(N)=NCC23C=C4C#N	6.040791361	3.045922675	0.01	-63.40039681
GDB17_719	CC12C3C4=CC1N=C1NC=CC3(C21)S(=O)(=O)C4	6.465885807	3.391339086	0.01	-66.40843174
GDB17_720	CC12C3=C4CC1(N)C2(CC#C)CC3=NN4	5.498602997	3.606905244	0.16	-27.3964666
GDB17_721	CC12C3C4CC44N=C(C13)N1C2C41C#C	6.865975593	2.796267792	0.02	-45.8540105
GDB17_722	CC12C3C4=CC56CN=C4N1C5C6C23N	6.604727097	3.172432843	0	-68.93644225
GDB17_723	CC12C3C4CC5C3C3=C(OC(OC1=N4)=C23)C5=O	5.790173337	3.24593139	0.03	-52.34660059
GDB17_724	CC12C3C4CC5(C6C5C1=C4C6=NO)N23	6.506024023	2.747573225	0.06	-52.70981805
GDB17_725	CC12C3C4=CC5(C=C1C4)N=C(OC235)C#C	6.557179988	2.845100027	0.05	-49.32071356
GDB17_726	CC12C3C4CC5CC6=C(C(=CN6)N1C4)C235	5.894140019	3.466817257	0.02	-47.06926328
GDB17_727	CC12C3C4=CC5(CC=CC135)CC2=C4CO	6.087376768	3.035942497	0.07	-62.61840251
GDB17_728	CC12C3C4CC5=C(N13)N(C=C2C=C4)N=C5	5.426885992	3.664731301	0.02	-64.99308193
GDB17_729	CC12C3C4=CCC11NC=NC1S(=O)(=O)C23C=C4	6.759611204	3.044395093	0	-82.8317857
GDB17_730	CC12C3C4CCC13C=C1C2(C#N)N4CS1(=O)=O	6.308521139	3.191825675	0.07	-52.82500547
GDB17_731	CC12C3C4=C(CC13CC=C2C(=O)N4)C#C	5.708476397	3.139786759	0.02	-66.39369337
GDB17_732	CC12C3C4C=CC13CNC(C#C)=C2C4=O	6.030410042	3.573762051	0.01	-57.16384643
GDB17_733	CC12C3C4C=CC13C(=O)C=C2C(C=O)=C4	5.868459492	2.819093595	0	-78.55160985
GDB17_734	CC12C3C4C=C(C13C=O)S(=O)(=O)C2(C=C4)C#C	6.063884032	2.986176002	0.02	-61.79950636
GDB17_735	CC12C3C4C=CC13N1N=CC3=C1C2(O)C4=C3	6.19446398	2.737878765	0.04	-65.3609042
GDB17_736	CC12C3C4C=CC13NC1(CCC4=C21)C#C	6.490843824	3.450807605	0.02	-61.8908541
GDB17_737	CC12C3C4=C(CC13N)C=NC1=C4N2N=N1	5.063069851	3.739667139	0.16	-29.46685893
GDB17_738	CC12C3C4=CCC13N=CNC1=CS(=O)(=O)C4C21	6.455527153	3.078398984	0.02	-81.68467704
GDB17_739	CC12C3C4=C(CC13O)C1=NCC22C4N12	6.376334789	3.040162795	0.02	-56.60507811
GDB17_740	CC12C3C4C=CC1=C1C(C4S(=O)(=O)C1C#C)N23	6.107006891	3.415572476	0.04	-72.60397927
GDB17_741	CC12C3C4C=CC1=CC1(C=CC(=O)C41)N23	6.133198056	3.09091114	0.01	-79.67872795
GDB17_742	CC12C3C4CC=C1N1C=CC4=C1C23N	5.19759713	3.333948783	0.09	-44.77938637
GDB17_743	CC12C3C4C=CC3C3=C1C(=CO3)N=CN24	5.557363964	3.456198041	0.02	-60.8977358
GDB17_744	CC12C3C4CCC3(C#C)C3=NCC1(N23)S4(=O)=O	6.599437643	3.436321251	0.14	-56.96258945
GDB17_745	CC12C3C4=CC(C5=C1N4C=C(Cl)C5=NO)C23O	5.476360565	3.455376157	0.05	-48.76893943
GDB17_746	CC12C3C4=CCC5=CNC(OC13CC4)=C25	5.699579045	3.142192661	0	-54.96274513
GDB17_747	CC12C3C4=CC(C5N=C(N)C4C15)C23C#C	6.217306068	2.974110244	0.02	-51.06621397
GDB17_748	CC12C3C4CCCC13C1=C(OC=N1)C2=C4	5.495239413	3.412904043	0.15	-44.85454018
GDB17_749	CC12C3C4=CC(C=C1C1=C4C=CO1)C23O	5.243908044	2.646681275	0.06	-53.73835453
GDB17_750	CC12C3C4=CC(C=C1C4N)(C23C#C)S(N)(=O)=O	5.790322159	3.18357587	0.04	-42.59247816
GDB17_751	CC12C3C4=CC(C=C1C=C4)(C#C)C23C#C	5.921181696	2.807738693	0.04	-47.23791346
GDB17_752	CC12C3C4C(CC(=C1C#C)C34N)=C2C#C	5.782679954	2.816451311	0.01	-46.06473386
GDB17_753	CC12C3C4=C(C#C)C1CC(C4)C23S(=O)(=O)C#N	5.660879684	2.850612684	0.13	-27.10292335
GDB17_754	CC12C3C4=C(C#C)C1CC(C=C4)C23C#C	5.820942542	2.563628267	0.05	-55.90862415
GDB17_755	CC12C3C4CCC=C4C4=C1C(CN23)=CN4	5.104654523	3.600887727	0.04	-53.96431452
GDB17_756	CC12C3C4CCC(C5=C1N4CS5(=O)=O)C23C#N	5.588199737	3.852244378	0.16	-51.75366912
GDB17_757	CC12C3C4=C(CC#C)C1C(=O)NC23C=C4	6.006004547	2.684081428	0.02	-51.44915305
GDB17_758	CC12C3C4=CC=CC=C4C1=CC(N)C23O	4.433514663	3.039115469	0.2	-37.96351259
GDB17_759	CC12C3C4=C(C#C)C(C#C)C13CCC2=C4	6.056711141	2.985237434	0.02	-53.163131
GDB17_760	CC12C3C4C=CC(C)(N5C=CC4=C15)C23N	5.557717268	3.193285766	0.04	-51.87491832
GDB17_761	CC12C3C4CC(=C(C#N)C1=C4)C23CC=O	5.386670707	3.195562616	0.02	-59.25846792
GDB17_762	CC12C3C4=CC(C#N)C13CN1C=NC4=C21	5.933967824	3.458522509	0.04	-42.30501692
GDB17_763	CC12C3C4C(CC#N)C1C1=C(N23)N4N=N1	5.697411621	3.421240876	0.15	-44.18379015
GDB17_764	CC12C3C4=CC(C=O)(C5=C1C4NC5)C23C	5.831317268	3.043944907	0	-71.57396282
GDB17_765	CC12C3C4C=CN3C3=NCC5=CC4N1C235	6.599861448	3.114726804	0.02	-84.33406378
GDB17_766	CC12C3C4=C(CN5N=NC1=C45)C(CC23O)=NO	5.344586185	3.778317973	0.06	-46.9335377
GDB17_767	CC12C3C4C(=CN5N=NC1=C5C34C#N)C2=NO	5.75176928	2.963239256	0.07	-54.98922269
GDB17_768	CC12C3C4C(C#N)C1C1=C(N23)C4=CO1	5.67029518	3.126213207	0.03	-42.81441708
GDB17_769	CC12C3C4=CC(N=C5C=CC4(C)N15)C23N	6.008745839	2.978788019	0	-70.81661386
GDB17_770	CC12C3C4CC(=NCC5=CC=CC4=C15)N23	4.857028649	3.54965691	0.12	-43.18067537
GDB17_771	CC12C3C4=C(C#N)C(=CCC1C4)C23C#C	5.339679498	2.942526303	0.04	-40.42059275
GDB17_772	CC12C3C4=C(C#N)C(=CCC1C=C4)C23O	5.175714663	2.605459442	0	-65.71590098
GDB17_773	CC12C3C4=CC(N)(C(CN)=C1C4)C23C#C	5.831509598	3.016236274	0.1	-64.21311355
GDB17_774	CC12C3C4=CC(N)=CN4C1CCC23C#C	5.26720807	3.736669981	0.1	-26.24316623
GDB17_775	CC12C3C4=CC(N=CNC1=C4)(C#N)C23O	5.873105872	2.828986677	0.02	-68.63461439
GDB17_776	CC12C3C4=C(C#N)C(=N)N1C=CC23C=C4	5.973040134	2.671830272	0.03	-56.88516598
GDB17_777	CC12C3C4C(C(=N)N(C1C#N)C34C#N)S2(=O)=O	5.986014637	3.11635226	0.03	-56.32838666
GDB17_778	CC12C3C4=CCOC13CC1=C2N(C4)C=C1	5.656454569	3.019796634	0.12	-56.8474714
GDB17_779	CC12C3C4=CN1C1=NCC44CC14C23O	6.513776157	2.78491479	0.02	-67.29608145
GDB17_780	CC12C3C4=CN1C(=N)C1CCC4=C1C23N	5.712019059	3.09682704	0.02	-69.20322139
GDB17_781	CC12C3C4=CN1C(=NC23C=C4C=O)C#C	6.30031376	3.262237303	0.04	-60.81471667
GDB17_782	CC12C3C4C(NC13C#C)=NC1=C4N2C=C1	5.855811443	2.968831611	0.13	-34.574877
GDB17_783	CC12C3=C4CNC1=NCC21CCC(=C4)N31	5.823492542	3.793785971	0.06	-57.22846943
GDB17_784	CC12C3C4C(NC56C1C=CC5=CCC346)S2(=O)=O	6.822333109	2.998627735	0	-85.59674114
GDB17_785	CC12C3C4C(NC5CCC1=C45)=NC23C#N	5.689857033	2.934128651	0	-55.2788111
GDB17_786	CC12C3C4C(NC=C4C1C#C)=NC23C#C	6.15730518	2.7899663	0.06	-56.35820828
GDB17_787	CC12C3C4=C(NC=O)C1=CC(C4)C23C#N	5.590495982	3.025690199	0.03	-56.17955506
GDB17_788	CC12C3C4=C(N=NN4)C1=CC1CCCC231	5.755509343	3.94889908	0.06	-46.81644834
GDB17_789	CC12C3C4C(O)C(N13)C1=C2C4=C(N1)C#C	5.857663372	3.241121435	0.04	-35.7266883
GDB17_790	CC12C3C4N3C3C1C=CC1=C2C4=C3C=C1	5.224509776	3.21776491	0.04	-55.63947888
GDB17_791	CC12C3C4N3C3C1C=CC3=C1CCC2=C41	5.589343342	3.113418908	0.04	-73.14349742
GDB17_792	CC12C3C4N3C3C1C=CN1C(=O)C2C4=C31	5.901254496	2.61858196	0.03	-60.92674272
GDB17_793	CC12C3C4N3C3C1=CC(=O)N1CC3=C4C21	5.711460638	3.567393765	0.01	-63.96211793
GDB17_794	CC12C3C4N3C3C5CC(N)(CC=C13)C2=C45	5.965990095	3.603309251	0.02	-63.82520975
GDB17_795	CC12C3C4N3C3C5NC(C13)C1=C2C4=C5O1	6.119728342	3.363451118	0.05	-48.47620383
GDB17_796	CC12C3C4N3C3(C=CCC13)C(C=O)=C4S2(=O)=O	6.264325368	3.20006283	0.01	-74.3638341
GDB17_797	CC12C3C4N3C3C(CC(C#C)=C13)C4=CS2(=O)=O	6.039236699	3.297210684	0.07	-54.51467203
GDB17_798	CC12C3C4N3C3=NC4(C#C)C1(C)CS(=O)(=O)C23	6.202245694	3.478378479	0.05	-45.20570017
GDB17_799	CC12C3C4N3CC11NC1C1=COC4=C21	6.36123235	3.553703387	0	-55.07771945
GDB17_800	CC12C3C4N3C(C3C=CC1(O)C43C#C)S2(=O)=O	6.306384304	3.162105954	0.05	-56.80709473
GDB17_801	CC12C3C4N5C1C1=C6OC=C1C45CC236	6.825923168	3.242783943	0.01	-56.03389539
GDB17_802	CC12C3C4N5C1C1=CC45S(=O)(=O)CN3CC2=C1	6.537904439	3.766974298	0	-66.16508001
GDB17_803	CC12C3C4N5C44C6CC(=C14)C5(C6)C23N	6.572560796	3.312379282	0.06	-70.87596063
GDB17_804	CC12C3C4N5C6=CC(C7C(N13)C47C6)=C25	7.732838748	3.090957555	0.02	-41.69596317
GDB17_805	CC12C3C4N5CC6=C(C15)C(=C4O6)C23C#C	5.934006585	3.326425709	0.03	-47.67530698
GDB17_806	CC12C3C4N5CC=C4C1=CC(C)(C23C)S5(=O)=O	5.682275002	2.995495558	0.03	-60.0803811
GDB17_807	CC12C3C4N5N=C(O)C(=C5C13O)C2=C4C#N	5.346016034	2.782831648	0.04	-32.23575574
GDB17_808	CC12C3C4=NC11C=CC(C3=CN4)C21C=O	6.552472089	2.671978616	0.01	-75.54882763
GDB17_809	CC12C3C4=NC1C1=CCCC1(N4)C23C#C	6.375176919	2.988822083	0.05	-51.64721032
GDB17_810	CC12C3C4=NC1CC1=CCN4C1C23C#N	5.92993002	3.49496905	0	-57.06551537
GDB17_811	CC12C3C4=NC1C=CC23C(O4)C#CC#N	6.564788726	2.95550544	0.03	-50.75788356
GDB17_812	CC12C3=C4NC1(CC#C)C2(N)CN3C=C4	5.569824975	3.672311226	0.22	-34.2856086
GDB17_813	CC12C3C4=NC1C(C#N)C1(O4)C23C=CS1(=O)=O	6.681922422	2.632916328	0.05	-51.00250421
GDB17_814	CC12C3C4=NC1CN1CC(C#C)=C(N4)C231	6.410349577	3.539807446	0.02	-53.05712664
GDB17_815	CC12C3C4NC1=NC1(C4CCS1(=O)=O)C23C#C	6.510000327	3.714737608	0.02	-46.33338509
GDB17_816	CC12C3C4(NC1=N)C=CC1(CC=CC341)S2(=O)=O	6.950322456	3.548178459	0	-54.45501512
GDB17_817	CC12C3C4(N)C5C=C(C1CC=C25)C34C#C	5.899567768	2.721030112	0.01	-59.32145935
GDB17_818	CC12C3C4N=C(C5C6NC(C=C6)C4=C15)N23	6.838328754	2.749832527	0.01	-71.37535478
GDB17_819	CC12C3C4NCC5=CC(C=CC1=C4)=C2N35	5.345573177	3.17806885	0	-74.02886975
GDB17_820	CC12C3C4N=C(C5C=CN(C15C#N)S4(=O)=O)N23	6.259584981	3.017066412	0	-57.72536712
GDB17_821	CC12C3C4NCC5=NN6C=C4C1C6=C5N23	5.919131703	3.92310836	0.04	-68.03938534
GDB17_822	CC12C3C4=NC=C(CC1CC=C3C#C)N24	5.331788277	3.430602284	0.04	-43.33444443
GDB17_823	CC12C3C4N(C(C#C)=C(C1O)C34C#N)S2(=O)=O	5.825399082	2.761720974	0.03	-52.42187221
GDB17_824	CC12C3C4N=C(N13)C1(CNCC4=C21)C#N	5.90927027	3.1322805	0.03	-70.5611003
GDB17_825	CC12C3C4N=C(N13)N1N=CC3=C1C2=C4O3	5.512902076	3.150694463	0.06	-32.87868308
GDB17_826	CC12C3C4N=C(N5C=CS(=O)(=O)C4C15)C23C#N	6.02111886	3.086915271	0	-58.72858472
GDB17_827	CC12C3C4NC(=NC5=NC(N)=CC4=C15)N23	5.394145254	3.572862007	0.08	-32.98525211
GDB17_828	CC12C3=C4N=NN3C3C=C4C1(C#N)C23C#C	5.627983866	3.13081187	0.04	-35.2307489
GDB17_829	CC12C3C4OC1(C=CC2(C#C)S(=O)(=O)C34)C#N	6.120125072	3.264940559	0.05	-39.12982307
GDB17_830	CC12C3C4OC3C3=C1N1C2C4NC1=C3	5.812018585	3.303853498	0.05	-45.50046845
GDB17_831	CC12C3C4OCC5C1N1C5=CC4=C1N23	6.660205945	3.288186495	0.06	-39.85634694
GDB17_832	CC12C3C4OCC5=C4C1C(N5)=NC23C#C	6.013245226	2.817066649	0.02	-46.75307959
GDB17_833	CC12C3CC1C1=CNN=C1C2C=C3C#N	5.386104824	3.207616702	0.05	-38.09272286
GDB17_834	CC12C3CC1(C#C)C1=CC=CN1C2C=C3	5.195308044	3.145253038	0.16	-24.90312042
GDB17_835	CC12C3CC1(C#CC#N)C(=O)C=C2C=C3	5.317254645	3.013393532	0.03	-50.40606049
GDB17_836	CC12C3CC3C3=C(NC(CC1N)=C23)C#N	5.081386092	3.736384116	0.02	-39.18974237
GDB17_837	CC12C3CC3C=C1N1C=CC3=C1C2CC3	4.946150677	3.446954824	0.15	-35.22197633
GDB17_838	CC12C3CC45C(C13)C4C2=C(C#N)C5=NO	6.040101608	2.888465904	0.1	-48.34765712
GDB17_839	CC12C3CC45CC4(N13)C1=C2ON=C1N5	6.471737546	3.595185152	0.01	-53.41271801
GDB17_840	CC12C3=CC45CCC(O)(C=C1C=C3)C24N5	6.28910235	2.479892658	0.04	-53.68964856
GDB17_841	CC12C3=CC45COC(C4C15C#C)C2=CC3	6.293590873	2.610270637	0.03	-64.06081219
GDB17_842	CC12C3CC45OC(=N3)C3=C4C4C(C15)N4C23	7.534885806	3.369272256	0.02	-59.94616308
GDB17_843	CC12C3=CC4C11CC=CC21C(C3)(C=O)S4(=O)=O	6.732171884	3.484314962	0.07	-64.32236624
GDB17_844	CC12C3C=C4C11N2C(C=CC1=CS4(=O)=O)C3O	6.358455646	2.950754626	0	-74.54267564
GDB17_845	CC12C3CC4C1C1C(CC5=CNC4=C15)N23	5.639071353	3.814381707	0.02	-47.91372461
GDB17_846	CC12C3CC4=C1C1=C(C=CN1C4)C23C#C	5.383621193	3.855202042	0.08	-38.4547005
GDB17_847	CC12C3CC4=C1C1=C(N4)C=CCC1CC23	5.10115837	3.720914422	0	-55.08996166
GDB17_848	CC12C3CC4=C1C(CC1CC=CC231)=NN4	5.671362489	3.515654612	0.01	-48.59185627
GDB17_849	CC12C3C=C4C1(C#C)N2C1C3C=CC41C	6.171567606	2.725931256	0.01	-65.09157219
GDB17_850	CC12C3CC4=C1C(CNC23)N1C=NC=C41	5.108106621	4.03399671	0	-49.58567577
GDB17_851	CC12C3CC4=C1N1C(CNC1=N4)C2C=C3	5.426643684	3.668846591	0.02	-52.10533087
GDB17_852	CC12C3CC4=C1N(C=C4)C2(C#C)C(=O)N3	5.272056843	3.227717079	0.12	-41.46694878
GDB17_853	CC12C3CC4=C1N(C=C4N)C(C#C)C2N3	5.497222356	3.297649337	0.03	-49.67220303
GDB17_854	CC12C3C=C4C5C3C5(C#N)N1C4=NCS2(=O)=O	5.997718886	3.920611698	0.02	-57.37204406
GDB17_855	CC12C3C=C4C5N=CNC5C(NS(=O)(=O)C13)=C24	5.89182889	3.461172842	0.02	-83.82135226
GDB17_856	CC12C3CC4C(C14C#N)S(=O)(=O)C2C=C3C#C	6.050912363	3.188787704	0.06	-50.16013899
GDB17_857	CC12C3C=C4CC1=C1C5C(N25)C3(C41)S(N)(=O)=O	6.031480541	3.467193455	0.04	-60.1131341
GDB17_858	CC12C3CC4=CC5=C(C6C(C5N3)C16N)N24	5.998481747	3.536782068	0	-52.24628654
GDB17_859	CC12C3CC4CC5=CC(C#C)=C(N13)N5C24	5.611262399	3.11205171	0.07	-41.35027254
GDB17_860	CC12C3CC4=CC5(O3)C=CC3C=CC14C253	6.850275919	2.716089555	0.06	-61.55380574
GDB17_861	CC12C3CC4=C(C=C1C=CC23)C(N)=CN4	4.982082731	2.938343609	0	-57.02080388
GDB17_862	CC12C3=CC4C=CC1(C=CC3=O)C24C#N	5.870028723	2.517434884	0.03	-54.64308716
GDB17_863	CC12C3C=C4CC(=C3C#C)C1(C)C24C=O	5.736886333	3.255216188	0.02	-57.4789515
GDB17_864	CC12C3CC4C=CC5=C4C1=C(N5)C(=O)C23	5.210068688	3.29729114	0.02	-56.48551775
GDB17_865	CC12C3C=C4CCC5=C(C14)C(=CN5)C23C	5.223257955	3.346782025	0.02	-43.79672027
GDB17_866	CC12C3CC4=CCC5CC(=C3)C1(C#C)C245	6.145681749	2.952543724	0.03	-47.0468131
GDB17_867	CC12C3=CC4=CCC5C=C(C=C3)C1(O)C245	5.918270149	2.891172686	0	-66.36735968
GDB17_868	CC12C3CC4C=CC5=CC=C(CN13)C2=C45	4.7749776	3.342385806	0.01	-59.38859578
GDB17_869	CC12C3C=C4CC=C(C14)C1=CC=NN1C23	5.212446831	2.879262762	0.05	-55.48864553
GDB17_870	CC12C3C=C4CC=CC14C1=C(N=CN1)C23	5.802624028	3.21335036	0.02	-53.75044718
GDB17_871	CC12C3=CC4=CCC(C3)C11C24C=CCS1(=O)=O	6.352854479	2.919960063	0.02	-67.25556803
GDB17_872	CC12C3CC4=CCC(C4C13C#C)=C2C#N	5.640668509	2.927012419	0.01	-51.44176195
GDB17_873	CC12C3C=C4C=C(C#C)C(C14C#N)S(=O)(=O)C23	5.879940888	3.336875896	0.01	-57.32697535
GDB17_874	CC12C3C=C4C=C(C#C)C(=CC(=O)N13)C24	5.637131147	3.495295552	0.01	-66.56622784
GDB17_875	CC12C3C(C4=CC=CN14)C3(N=C2N)C#N	5.248568509	2.914377152	0.2	-16.19640292
GDB17_876	CC12C3C=C4C=C(C#N)N(C(=N)C13)C24C	5.613854813	2.621343526	0	-55.45452185
GDB17_877	CC12C3C=C4C(C(C#N)S1(=O)=O)C2C1C3C41O	5.970034137	2.658239844	0.04	-43.19920948
GDB17_878	CC12C3C=C4CC(=CNS3(=O)=O)C11C=CCC241	6.624919864	3.24001007	0	-70.6363625
GDB17_879	CC12C3=CC4=C(C#N)C(NC3)C1(N)C24C	5.437012412	3.338187786	0	-58.34908407
GDB17_880	CC12C3CC4=CC(O3)C11N=C(NC241)C#N	6.660939772	3.032759981	0.03	-51.54019402
GDB17_881	CC12C3CC4=C(N13)C(=NC(=C4)C#C)C2O	5.23575752	3.282640048	0.07	-36.01335596
GDB17_882	CC12C3CC4=C(N13)N(C=C4)C=CC2C#N	5.373572445	2.564369433	0.11	-46.06628652
GDB17_883	CC12C3=CC4CN(C3)C11C(CS(=O)(=O)C241)C#N	6.597059936	4.272488812	0.05	-52.66100469
GDB17_884	CC12C3CC4=COC5=C4C1(C)N2C5C=C3	5.563428768	3.15368115	0	-53.71095692
GDB17_885	CC12C3C=C4COC5=NC=NC(C13)=C5C24	5.114239838	3.615746733	0.03	-49.54443631
GDB17_886	CC12C3CC4=CS(=O)(=O)C(NC13C#C)C24C#C	6.218939885	3.49489086	0.06	-42.43897484
GDB17_887	CC12C3CC4=NC1=C1C5C(C25O)C3(C#N)N41	5.906351915	3.026831784	0.05	-46.12547341
GDB17_888	CC12C3=CC4N=CN5C(=O)NC1(C=C3)C245	6.694257689	3.432748002	0.01	-67.93997759
GDB17_889	CC12C3=CC4N=C(OC1(C=C3)C24O)C#C	6.439438613	2.747046558	0.02	-58.09894214
GDB17_890	CC12C3CC4=NN=C(N4C13)C(=O)C2C#C	5.156376202	3.281245387	0.01	-33.79821853
GDB17_891	CC12C3CC4=NOC5=C4C4C(C5C13)N24	6.871471267	3.742621318	0.03	-51.90913572
GDB17_892	CC12C3CC4(O)C=CC5=C3C3C(C5C14)N23	6.116747613	3.231812207	0.01	-69.87376881
GDB17_893	CC12C3C=CC11C4C5N4C2C(=C3)C5(O)S1(=O)=O	6.679683176	2.747957947	0.03	-61.87831379
GDB17_894	CC12C3C=CC11C=C4CC=CN4C1=NC23	6.25271214	3.281145121	0.02	-85.60880485
GDB17_895	CC12C3C=CC11CC(=CC1=CC23N)C#C	6.28490235	2.992720851	0.01	-69.1575527
GDB17_896	CC12C3=CCC11CCCC21N1C=NC=C31	5.660744215	3.861904718	0.33	-39.37781521
GDB17_897	CC12C3=CCC11C=CC(N)C(=C3)C21C#N	6.030973778	2.940586037	0.01	-69.55318038
GDB17_898	CC12C3CCC11C(CN4N=CN=C14)=CC23	5.592297804	3.79482726	0.08	-52.02728864
GDB17_899	CC12C3=CCC11NC(C#C)C(=C3)C21C#C	6.526168284	3.156374149	0	-67.85823066
GDB17_900	CC12C3C=CC1C1=C4C5C(C3OC5S1(=O)=O)N24	6.062868102	2.818387154	0.01	-63.9343978
GDB17_901	CC12C3CC=C1C1=CC(N)=NN1C23C#N	5.040954645	3.033955947	0.02	-34.13958048
GDB17_902	CC12C3C=CC1C1=CN=C(CC#C)N1C23	5.239844359	3.058307753	0.18	-30.81149132
GDB17_903	CC12C3C=CC1C1=C(NC(=N1)C#C)C23N	5.734552026	3.032550961	0.07	-39.78389894
GDB17_904	CC12C3CCC1C1N=C(N)C4=C1N2C3=C4	5.128592123	3.396185627	0.06	-40.66430076
GDB17_905	CC12C3CC=C1C=C1C4=C(CC231)C=CN4	5.384390234	3.605483778	0.05	-53.72638467
GDB17_906	CC12C3C(C=C1C#C)C1=CNC=C1C23N	5.623123454	3.495046549	0.02	-43.15284711
GDB17_907	CC12C3C(C=C1C#C)C3(C=CC2=O)C#N	5.51089684	2.567056424	0.05	-45.4948271
GDB17_908	CC12C3CCC1=C(C#C)C14CC=C3C1N24	6.086433091	2.670186135	0.1	-63.99958819
GDB17_909	CC12C3C=CC1(CC#C)C1=CN=CN1C23	5.351209297	3.429272954	0.04	-37.2124039
GDB17_910	CC12C3C=CC1=C(C#N)C1C=CC(O)C231	5.767125833	2.570572225	0.02	-61.71543248
GDB17_911	CC12C3CC=C1C(C#N)C1=C(N=NN1)C23	5.232557418	3.231685882	0.02	-40.83254403
GDB17_912	CC12C3C=CC1=C(C#N)C(O)(C#N)C23N	5.381216971	2.922423902	0.01	-54.38202045
GDB17_913	CC12C3C=CC1N1C(=N)NC=C1C2C=C3	5.627765289	2.419740665	0.03	-43.28771281
GDB17_914	CC12C3C=CC1OC(C#N)C1=CN=C3N21	5.425505182	3.059969563	0.04	-49.99663512
GDB17_915	CC12C3C=CC1S(=O)(=O)C1CN4N=NC3=C4C21	5.741370236	3.839764257	0.03	-50.82690217
GDB17_916	CC12C3CCC3C3=NNC(C=C1C#C)=C23	5.06115393	3.541830591	0.02	-45.05207366
GDB17_917	CC12C3C(CC4C13C=CS4(=O)=O)C1=CN=NN21	6.258121384	3.44352712	0.05	-47.28113915
GDB17_918	CC12C3CC=C4C5=C(C=NO5)C(C(=NO)C13)=C24	5.068162206	2.989710655	0.05	-51.00345103
GDB17_919	CC12C3C=CC4=CC5=CNC(=NC13)C5C24	5.766213521	3.18459593	0.02	-87.44099856
GDB17_920	CC12C3C(CC4=CCCC134)C1=C2ON=C1	5.639078923	2.977288794	0.06	-54.73837854
GDB17_921	CC12C3C=CCC13C1=C3N2N=NC3=CN1	5.691743381	3.275134788	0.06	-43.49512611
GDB17_922	CC12C3C=CC(C13)C1=CN(CC#C)C=C21	5.202234341	3.201638441	0.08	-24.47772825
GDB17_923	CC12C3C(C=CC13CC#N)C1=C2N=CO1	5.4181152	2.927500461	0.06	-37.68684807
GDB17_924	CC12C3C(=CCC13N)C=CC1=C2C=NN1	5.186010817	3.389525356	0.03	-64.36894464
GDB17_925	CC12C3C(CC=C1C#C)C3C1=NNN=C21	5.381574234	3.191969042	0.04	-39.96604857
GDB17_926	CC12C3=C(C#C)C4C=CC1(NC3)C24S(O)(=O)=O	6.164444508	3.006479348	0.04	-54.05890424
GDB17_927	CC12C3=CC=CC4C=C(C3)C11N=CNC241	6.613568568	2.870320477	0.01	-94.11412267
GDB17_928	CC12C3C(=CC(C4=NN=CN14)C23N)C#C	5.65154763	3.584138043	0.03	-45.98698818
GDB17_929	CC12C3C(C#C)C4NS(=O)(=O)C(C14)=C(C#C)N23	6.164866209	3.456716474	0.07	-63.91307739
GDB17_930	CC12C3C=CC(=CCN4C=C(N)C=C14)C23	4.983454466	3.172562491	0.05	-51.63914384
GDB17_931	CC12C3C=C(C#C)N1C(=N)C=C2C3C#N	5.619875846	2.895841638	0.02	-45.45743439
GDB17_932	CC12C3=C(C#C)C(O)C1(C#N)C2(O)C=C3	5.410200432	3.049386993	0.02	-45.9556582
GDB17_933	CC12C3C=CC(N13)C1=CC(=O)N=NC=C21	5.104689797	3.370443846	0.05	-26.62477589
GDB17_934	CC12C3CC(C#N)C1C(=O)C1=C2N3N=C1	4.951143235	2.950134795	0.03	-27.59045129
GDB17_935	CC12C3C(=CC(N=C1N)C23O)C#CC#N	5.70245669	3.076245624	0.02	-40.60329498
GDB17_936	CC12C3C=C(C#N)C(C4=COC=C14)C23N	5.420989389	3.228224351	0.03	-54.2567845
GDB17_937	CC12C3C=C(C#N)C(=CNC1=N)C23C#N	5.450584664	2.727832068	0.03	-63.32630753
GDB17_938	CC12C3CC(N)C4=CC(C=C1C#N)=C2N34	5.288098601	3.328459845	0.11	-45.97766505
GDB17_939	CC12C3C(C#N)C4=C(C(CC4)S1(=O)=O)C23C#C	5.695765972	3.024326316	0.13	-41.11621304
GDB17_940	CC12C3C(C#N)=C(C#N)N1C=NC23C#C	5.624012807	2.701392728	0.02	-38.84691796
GDB17_941	CC12C3C(C#N)N4C1=C(CN23)C=CC4=O	4.811326751	3.454385791	0.02	-30.91718405
GDB17_942	CC12C3=CC(=N)N4C=CC1(C=C3)C24C#C	6.393969804	3.426925543	0.08	-61.22523275
GDB17_943	CC12C3C(C(N)=NC13C#N)C1=C2C=CN1	5.377446531	2.809165947	0.09	-26.64788994
GDB17_944	CC12C3CC(=O)C(C#N)=C(C=C1C#N)C23	4.829891981	2.761361735	0.04	-35.17555441
GDB17_945	CC12C3CN4C5=C(C3=NN5)C1(N)C24C#N	5.706605872	3.691327599	0.05	-40.78721488
GDB17_946	CC12C3CN4C(C5=CC=C(N3)N15)C24C#C	5.926561863	3.597147137	0.15	-40.1784944
GDB17_947	CC12C3CN4C=CC(CC1=C(C3)C#N)=C24	4.887466305	3.717446301	0.06	-41.80955265
GDB17_948	CC12C3CN4C=NC(C(CC#C)C13N)=C24	5.494331147	3.690786171	0.14	-40.66106988
GDB17_949	CC12C3CN4N=C5CCCC=C1C5=C4N23	4.948314435	3.109936521	0.03	-40.81802792
GDB17_950	CC12C3CN4N=CC(C=C1CC1CC31)=C24	5.195576551	3.987241956	0.04	-56.78972678
GDB17_951	CC12C3CNC1C1=CN=C4C5C3C5C2N14	5.729681842	3.658739618	0.01	-58.61036514
GDB17_952	CC12C3CN=C4C=CC(=CC1C1NC31)N24	6.030196738	3.162744664	0.08	-58.54711255
GDB17_953	CC12C3C(N)C4=C(N13)C1=C(CCC21)C=C4	4.854083866	3.468188981	0.07	-43.58919633
GDB17_954	CC12C3CNC(C13)C1=CC=NC(=N)C=C21	4.997240424	3.394574217	0.04	-43.58012912
GDB17_955	CC12C3C(=NO)C4=CC5C(C5C13C#C)C24	6.151830244	3.048939971	0.05	-56.20812105
GDB17_956	CC12C3C(O)C=C1C1=C4N(CCC234)C=C1	5.471673727	3.413182459	0.06	-57.09312081
GDB17_957	CC12C3C(=O)OC11C=CCC21C=C3C#C	6.395982554	2.671792628	0.05	-58.49998624
GDB17_958	CC12C3N1C14C5C1C16CC1(C25)C3=C4C6	2.82776526	3.230452066	0.01	-66.72255266
GDB17_959	CC12C3N1C14C5C1C31CC2C4=CC5=C1	7.100703584	2.8272159	0.02	-75.35220285
GDB17_960	CC12C3N1C14C5OC6(C=C2C15)C4C36N	6.951569809	2.955087392	0.01	-62.03020118
GDB17_961	CC12C3N1C14C=C2C25OC1C4C32C5N	7.260121938	2.654077511	0.01	-67.27980633
GDB17_962	CC12C3N1C14CC5N6C3(C1)C6(C)C2=C45	7.05847349	2.787112547	0	-50.61645696
GDB17_963	CC12C3N1C14C=CCC1=CC3=CC2C=C4	6.307730928	2.728667192	0.04	-91.30648079
GDB17_964	CC12C3N1C1C4C1C2=C1CC4C31C#N	7.123792715	3.273892132	0.03	-55.83521441
GDB17_965	CC12C3N1C1C4=C3C35C=CC(C4)C13C25	3.969023714	3.292410626	0.03	-64.69374574
GDB17_966	CC12C3N1C1C4C3=CC2(N)C1(NS4(=O)=O)C#C	6.46733633	3.77051745	0.03	-67.61149302
GDB17_967	CC12C3N1C1C4=C5OC(C2C11CN51)=C34	6.670946153	3.15175132	0.04	-44.94732954
GDB17_968	CC12C3N1C1C4=CCC1(C#N)C3=CC2C4	5.901362248	2.921931825	0.01	-61.41430959
GDB17_969	CC12C3N1C1C4CCC24N2N=NC1=C32	6.140811712	3.659768116	0.1	-47.27385989
GDB17_970	CC12C3N1C1C4=CC=CC5=C(N)N(C24)C3=C15	5.588830809	2.995651277	0.01	-70.36620806
GDB17_971	CC12C3N1C1C4C=CC=CC1=C3C(=O)C24	5.365722176	2.951831523	0.02	-82.00259754
GDB17_972	CC12C3N1C1=C4C(=CN1C2CC34C)C#C	5.501165619	3.125738688	0.03	-32.19886344
GDB17_973	CC12C3N1C1=C4C=CN1C3=CC2(N)C=C4	5.508488724	3.490815945	0.03	-48.64165632
GDB17_974	CC12C3N1C1=C4C=CN1CC3(CC24)C#C	5.701036997	3.517834087	0.14	-35.99441793
GDB17_975	CC12C3N1C1C4N5C6C1(N)C36C=CC245	5.04000771	2.897495978	0	-50.65205906
GDB17_976	CC12C3N1C1=C4NC=C1C3(CC2N4)C#N	5.74000587	3.684411519	0.03	-36.53492667
GDB17_977	CC12C3N1C1=C4NN=C1C=C3C(O)C24	5.645054625	3.490347884	0	-51.46761932
GDB17_978	CC12C3N1C1=C4ON=C1C2NC31CC41	6.3779119	3.117299956	0.02	-55.72247978
GDB17_979	CC12C3N1C1CC22C4=C3C1NC4C=CS2(=O)=O	6.743817327	3.125935113	0	-60.57921679
GDB17_980	CC12C3N1C1CC2=CC3(C#N)C(=C1)C#N	5.89784474	2.491860153	0	-53.12706012
GDB17_981	CC12C3N1C1CC2C(C#CC#C)=C3C=C1	5.812608016	2.753223881	0.01	-60.09462185
GDB17_982	CC12C3N1C1CC2(C=O)C2=CC=CC1=C32	5.001722507	3.541555719	0.08	-45.87168037
GDB17_983	CC12C3N1C1CC33OC=NC4=C3C2=C1N4	6.506923585	3.106187372	0	-57.2351296
GDB17_984	CC12C3N1C1C=C3C3C2C1C1=CN=NN31	5.888701772	3.742155534	0.03	-53.03922838
GDB17_985	CC12C3N1C1C=C3C3=C4C2C1N=C4NC3	6.043122713	3.501034789	0.01	-79.64322276
GDB17_986	CC12C3N1C1C=C3CC2(C)N2C=CC=C12	5.408902471	3.310622632	0.01	-42.28444828
GDB17_987	CC12C3N1C1CC4=C2N2C(CC1C32C)=C4	5.741935056	3.287443632	0	-45.19302596
GDB17_988	CC12C3N1C1(C)C4C5CN6C(C2=C15)C346	6.738230964	2.910930058	0.01	-49.18641718
GDB17_989	CC12C3N1C1C=C4CCC5=NC1=C3N5C24	5.614406179	3.427525052	0.02	-53.4353905
GDB17_990	CC12C3N1C1(C)C4CCC(C3=C1C=O)=C24	5.442787597	2.840309703	0.02	-56.85412854
GDB17_991	CC12C3N1C1C=CC2(C#C)C2=C3C1S(=O)(=O)N2	6.268858958	3.380523468	0.04	-68.79098906
GDB17_992	CC12C3N1C1(CCC2=C(C#N)C3=C1)C=O	5.531494883	3.059221834	0	-53.82745169
GDB17_993	CC12C3N1C1(C#C)C4CC=C1S(=O)(=O)C3=CC24	6.243370251	3.067125074	0.02	-63.90399959
GDB17_994	CC12C3N1C1C(CC#N)C2N2N=NC1=C32	5.732793375	3.418642702	0.14	-47.40412078
GDB17_995	CC12C3N1C1C(N)C2(C)C2=CN=CC1=C32	5.367641394	3.759550925	0.03	-50.15636609
GDB17_996	CC12C3N1C1=NC22C4C2(N)C=CC34O1	7.115661536	3.20429526	0.01	-50.10636665
GDB17_997	CC12C3N1C1=NC2C24NC=NC32C14N	6.227958335	3.128583933	0	-72.06077763
GDB17_998	CC12C3N1C1=NC2(C)C2=C3C1(OC2)C#N	5.948010674	2.983709893	0.02	-56.54760305
GDB17_999	CC12C3N1C1=NC2(C(N)=N)C(C#C)=C3C1	5.877519354	3.033236076	0.04	-50.37976398
GDB17_1000	CC12C3N1C1=NC3(C=C2CC(N)=C1)C#N	5.802526751	3.035597292	0	-52.95734427
GDB17_1001	CC12C3N1C1=NCC(C)(C#N)C3=CC2=C1	5.658919059	2.964398684	0.01	-56.7117514
GDB17_1002	CC12C3N1CC14CC21C1=C3N=NN1C4	6.372372818	3.711468348	0.04	-49.29308182
GDB17_1003	CC12C3N1CC1=CN4N=NC3=C4C21C#N	5.789910191	3.420041691	0.04	-49.52534242
GDB17_1004	CC12C3N1C(C)(C)C1=CNC(C2C#C)=C31	5.429093087	2.847550323	0.04	-36.08395403
GDB17_1005	CC12C3N4C1=C1C=C4C=CC3=CC2C1O	5.490749547	3.613272034	0.05	-61.17311366
GDB17_1006	CC12C3N4C1=C1CN2C2C(C4=N1)C32O	5.749205394	3.079229901	0.02	-43.42612333
GDB17_1007	CC12C3N4C5C44CC1(C=C3C=C4)C25N	7.009579228	3.637562546	0.01	-76.89517654
GDB17_1008	CC12C3N4C5C4C11C4C6C(C=C3C546)N21	7.421734705	2.662818042	0.03	-66.7704767
GDB17_1009	CC12C3N4C5C4C1=C1CC2=CC3(N)C5C1	6.160538217	2.834905433	0	-68.34506236
GDB17_1010	CC12C3N4C5C4C4=CN=C(N4C15)C23O	5.808060183	3.15788342	0.01	-47.71012695
GDB17_1011	CC12C3N4C5C4C(O)(C=C15)C3(CS2(=O)=O)C#C	6.18112429	3.592976078	0.04	-55.84820404
GDB17_1012	CC12C3N4C5CC6=C4C(=C(C15)C(=O)O6)C23C	5.351382514	3.446694341	0.02	-38.35222969
GDB17_1013	CC12C3N4C5=CC6=C4C(C(C6)C15C)C23O	5.608422713	2.803152658	0	-40.72199389
GDB17_1014	CC12C3N4C5CC6=CC=C(NC13C5)C2=C46	5.360708294	3.789559918	0.02	-41.26253723
GDB17_1015	CC12C3N4C5CC(=C1S(=O)(=O)CNC25)C34C#C	6.23536305	3.298155606	0.01	-64.15448108
GDB17_1016	CC12C3N4C5C=CC4C1=CC1C=CC5C231	6.398439109	3.034300224	0.01	-69.06267518
GDB17_1017	CC12C3N4C5=CC=C4C1C=CCC5C23N	5.261138249	3.149123866	0.04	-43.91585683
GDB17_1018	CC12C3N4C5=CC=C4C1(O)C=CC23N5	6.10296597	2.888221316	0.02	-37.99953205
GDB17_1019	CC12C3N4C5=CC=C4C=C1CC(N)C23C5	5.882144568	3.454932787	0	-57.23497676
GDB17_1020	CC12C3N4C5=CC(C=C4C(OC15)C23C#N)=NO	5.884868313	3.129246651	0.02	-31.42497744
GDB17_1021	CC12C3N4C5CN=C4C4(C=C15)N=CNC234	6.74178897	3.226053687	0	-82.3717096
GDB17_1022	CC12C3N4C5=CS(=O)(=O)C4(C)C(NC15)C23C#C	6.361571895	3.748457174	0.01	-57.69287276
GDB17_1023	CC12C3N4C5=NC13C=CC2=C4CC=CC5	6.014415408	3.407228076	0	-70.63117838
GDB17_1024	CC12C3N4C5=NCC4(C#N)C1C=C5C23C	5.811091993	3.377171261	0.04	-60.3259147
GDB17_1025	CC12C3N4C5=NN=C4C1(CCC23C5)C#C	5.856088038	3.257595018	0.03	-35.50937469
GDB17_1026	CC12C3N4CC1=C(C=O)N(C4=N)C23C#C	5.777056709	2.874391852	0.01	-57.58791947
GDB17_1027	CC12C3N4CC5=C1N(C=CC23N=C4)N=C5	6.177079394	3.58940566	0.02	-65.09102588
GDB17_1028	CC12C3N4C=CC13C1=C(C=CO1)C2C4=N	5.881175337	3.16707682	0.06	-55.90299279
GDB17_1029	CC12C3N4C=CC(=C5CN=C4C15)C23C#C	5.9059474	3.304359003	0.12	-71.16701326
GDB17_1030	CC12C3N4CC(N5N=C(N)C(=NO)C4=C15)C23N	5.600274804	3.501114076	0.04	-49.41294282
GDB17_1031	CC12C3N4C=NC(C(N)=C1C4=N)C23C#C	5.971085583	3.005484785	0.01	-59.67981247
GDB17_1032	CC12C3N4C(=N)N1C1CN=C4C1C23C#N	6.005439246	3.199026078	0.05	-57.11805813
GDB17_1033	CC12C3N4N=NC5=C4C11CC=CC21C5C3=NO	6.506628198	3.239740822	0.03	-60.96674976
GDB17_1034	CC12C3NC1(CN1N=NC(C=C3)=C21)C#N	5.573651604	3.360599617	0.01	-60.86522328
GDB17_1035	CC12C3NC45CC(=C3)C11C=CC(CS4(=O)=O)C251	6.873021182	3.362907011	0.04	-58.86284345
GDB17_1036	CC12C3NC4=C1C(CC1=CCCC231)=CO4	5.739597576	3.094630061	0.02	-59.14165313
GDB17_1037	CC12C3NC4=C1C(C=C(CC#C)C23)=NO4	5.594034431	3.423370021	0.02	-40.48682871
GDB17_1038	CC12C3NC4=C1C(NC(=N)C23)=C(N4)C#N	5.535578821	3.002524376	0.03	-36.55910422
GDB17_1039	CC12C3N=C4C5C6C7C(C7(O)C1N46)C235	6.842610195	2.982650589	0	-52.2704153
GDB17_1040	CC12C3NC4CC5C=C3C3N1C2(C)C4=C53	6.121694925	2.8580171	0.03	-70.01964662
GDB17_1041	CC12C3NC4C=C(C=C3)C11C24C(=O)CS1(=O)=O	6.575542424	2.757382795	0.01	-66.87500653
GDB17_1042	CC12C3NC4(C#C)C(C=C1CS3(=O)=O)C24C#C	6.196075671	3.005611742	0.03	-45.20330138
GDB17_1043	CC12C3N=C4C=CC(N14)C2(N)C=C3C#N	5.708003674	3.360264164	0.02	-59.18651692
GDB17_1044	CC12C3NC4C(N)=CS(=O)(=O)C14C2(C=C3)C#N	6.561306501	3.299727378	0.02	-56.55256153
GDB17_1045	CC12C3N=C4N1C2(C)C(C3C#C)=C4C#C	5.990913649	2.878299088	0.01	-51.32578083
GDB17_1046	CC12C3NCC11N4C=CN=C4CC1=CC23	5.876700951	3.239797826	0.02	-64.8617739
GDB17_1047	CC12C3NCC1C1=CNC4=C1N2C1=C4OCC31	5.349097972	4.000452844	0.03	-53.00371662
GDB17_1048	CC12C3NC=C1S(=O)(=O)N1C(C3C#N)C21C#N	6.107040457	3.849776388	0.04	-67.15927284
GDB17_1049	CC12C3NCC4=CN=C5CN1C2(C)C5=C34	5.263672624	3.636515536	0.01	-49.46988241
GDB17_1050	CC12C3N=CN1CC1=CC4C=C3C3N4C213	6.831208651	3.641044425	0.04	-73.66249139
GDB17_1051	CC12C3N=CN4C5C6N7C(C7C135)C2=C46	6.843585855	3.306671344	0.04	-63.18138951
GDB17_1052	CC12C3N=CNC1C1=C(C=CO1)C23C#C	5.624661175	3.147149527	0.06	-52.29596564
GDB17_1053	CC12C3NC(=N)C4=NC=C(C1C#C)N4C23	5.592770707	2.967863994	0.08	-48.69798809
GDB17_1054	CC12C3NC(=NC(C13)C1=CC=CN21)C#C	5.500841139	3.111143613	0.16	-30.2406904
GDB17_1055	CC12C3NS(=O)(=O)C4=C(C=C1C#N)C2N1C3C41	5.902651757	3.249673627	0.01	-65.9476192
GDB17_1056	CC12C3OC1=NC1C(=CC(=C3)C21C)C#N	5.672531147	2.887493842	0	-55.85017564
GDB17_1057	CC12C3OC3C3=C1C(C=CC2C#C)=NO3	5.583898742	2.862273466	0.1	-53.08953221
GDB17_1058	CC12C3OC45CC6=C(C4C5C13)C2=CN6	6.015264245	3.480192446	0.01	-37.75852723
GDB17_1059	CC12C3OC4C5=CNC3=C5C1(C#C)C24N	5.810360125	3.33355286	0.05	-36.92756043
GDB17_1060	CC12CC11C3=CC=CN3C(C#N)=C1CN2	5.389511415	2.922374485	0.26	-32.13804365
GDB17_1061	CC12CC11C(=CC2)C=C2NC=NC12C#N	6.177279183	2.962993964	0.05	-73.31129086
GDB17_1062	CC12CC11C=CCC11COC3=CC=C2N13	6.243720788	3.047838574	0.15	-45.74772992
GDB17_1063	CC12CC11CCC=C1C1=C2NC=CC1=O	5.03169138	3.364847071	0.2	-26.24244588
GDB17_1064	CC12CC11C=C(CC1C1=CNC=C21)C#C	5.82693285	3.547427959	0.02	-36.3448464
GDB17_1065	CC12CC11C=CCC3=C1C(=NN3)C2C#N	5.641887054	3.408989689	0.03	-43.3334403
GDB17_1066	CC12CC11C=CC(C#N)C1C1=C2NN=C1	5.741377484	3.604295471	0.06	-36.45411546
GDB17_1067	CC12CC11C=CCN3N=C(C#C)C(N2)=C13	5.793577605	3.28550347	0.08	-42.60112079
GDB17_1068	CC12CC11C=CN3C=CC4=C3C1C(=C2)C4=NO	5.885977364	3.387338044	0.08	-55.45492946
GDB17_1069	CC12CC11CNC3C=C4C=CC(=N2)N4C13	6.40976214	3.350501574	0.06	-53.55162904
GDB17_1070	CC12CC11CNC3=CC=C4C=CC2C4=C13	5.192677646	3.625457905	0.01	-61.19207428
GDB17_1071	CC12CC11C(=O)C=CC1(C)C1=C2C=CN1	5.274458815	2.715550907	0.04	-32.9619791
GDB17_1072	CC12CC11N3C4C3C(=N2)N2C4C12C#N	7.560971176	2.813005743	0.02	-50.33303559
GDB17_1073	CC12CC11NC3C=CC4=NN=C(N2)C1=C34	5.988777996	3.138597707	0.02	-64.71772618
GDB17_1074	CC12CC11NC=NC11C=CN3N=CC2=C13	6.597792117	3.456046287	0.05	-61.20829512
GDB17_1075	CC12CC1C1C3=C(NC=C3)C3=C1C2=CO3	4.823777722	3.194738074	0.06	-29.88460186
GDB17_1076	CC12CC1C1C3N4C1=C2N=C4N=C3N	5.376274822	3.362198622	0.01	-30.4534164
GDB17_1077	CC12CC1C1=C3N(C=CC23C)C=C1C#N	5.151127173	2.984533391	0.05	-34.12904133
GDB17_1078	CC12CC1C1CC2C2=C3N(C=C2)S(=O)(=O)C=C13	5.875906402	3.336681048	0.11	-48.87638516
GDB17_1079	CC12CC1C1=C(C2)NC2=C1CC(=C2)C#N	4.982177217	3.382432469	0.04	-49.83971148
GDB17_1080	CC12CC1C1=C(C2=O)C2(CC1C=C2)C#N	6.007189148	2.813150186	0.06	-46.48527605
GDB17_1081	CC12CC1C1(C)CC3=C4C1C2=CN4N=N3	5.436875128	3.076731999	0.04	-45.65761405
GDB17_1082	CC12CC1C1=CC=CCC3=C1N2C=C3O	4.727398327	3.013717622	0.01	-74.70470355
GDB17_1083	CC12CC1C1(C#C)C(CN3N=NN=C13)=C2	5.391420119	3.097884284	0.03	-48.55479213
GDB17_1084	CC12CC1C1(C#C)C(N)CC3=C1N2C=C3	5.469160817	3.266257153	0.15	-48.2958644
GDB17_1085	CC12CC1C1=CCN3C1=C(C2)C=CC3=O	4.256938219	3.172100851	0.04	-33.24110351
GDB17_1086	CC12CC1C1(C=CN3C=CC(C2)=C13)C#C	5.46797969	3.029543809	0.2	-47.00625433
GDB17_1087	CC12CC1C1=CC(N)=CC3=C1C2(O)C=C3	4.676823876	3.3831885	0.03	-43.66244663
GDB17_1088	CC12CC1C1=C(C=NO1)C2(C)C#CC#C	5.354972228	3.347817874	0.05	-25.44466951
GDB17_1089	CC12CC1C1=C(N2)C=C2CC=C(C#N)N12	5.215900294	3.239625601	0.01	-39.56031902
GDB17_1090	CC12CC1C1(O)C=CN3C(=CC2=C13)C#C	5.459968931	3.699052943	0.05	-42.10833759
GDB17_1091	CC12CC1(C)C1=C3C2C=CC3=CN1C=O	5.126375524	2.914192104	0.02	-48.13746094
GDB17_1092	CC12CC1CC1=CC3=C(NN=C3C#C)C21	5.095019046	3.325713774	0.01	-43.52505609
GDB17_1093	CC12CC1(C#C)C1=C3C2COC3=CN=C1	4.887223697	3.44797227	0.02	-33.99444052
GDB17_1094	CC12CC1C=CC1=CC3=C(C21)C(O)=CN3	5.089619046	3.134523193	0	-59.81796617
GDB17_1095	CC12CC1C=CC1=CC(N)C3=CNC2=C13	4.964327454	3.343138049	0.01	-64.01271378
GDB17_1096	CC12CC1(O)C1=CC=C3CC2(C#C)N13	5.370090278	2.62164621	0.35	-28.76711905
GDB17_1097	CC12CC34C5C1N2C(C35)=C(C#C)C4=O	6.286980943	2.707789915	0.02	-52.98910736
GDB17_1098	CC12CC34CC=CC3C(=C1)C1(C#N)C4N21	6.49452471	2.949326317	0.01	-72.46638924
GDB17_1099	CC12CC3C1C1=C(C=CC=C1C=C2)C3=O	4.160078438	2.837405895	0.09	-45.37666665
GDB17_1100	CC12CC3C1C1=C(N2)S(=O)(=O)NC2=C1C3C=C2	5.598772165	3.333639143	0.01	-69.83237064
GDB17_1101	CC12CC3C1N1C(OC2)=CC2=C1C3=CC2	5.207149401	3.555635892	0.03	-52.38423789
GDB17_1102	CC12CC3=C4C1C1C(N2)C1(C#N)N4N=N3	5.807198356	3.412697645	0.01	-48.91229653
GDB17_1103	CC12CC3=C4C1C1(O)C5C4=C(N3)C2C15C#N	5.926598069	2.810839189	0.06	-31.49824893
GDB17_1104	CC12CC3=C4C1C2C1(COC(=N3)N41)C#C	5.667922356	3.15476985	0.03	-40.8794067
GDB17_1105	CC12CC3=C4C1C2C(C#C)N4C=NC3=N	5.432986092	3.085790066	0.04	-38.86421983
GDB17_1106	CC12CC3=C4C1C2(CNC4=CC=C3)C#N	4.470699189	3.168040948	0.12	-38.68021698
GDB17_1107	CC12CC3=C4C1C2(N)C(CC#N)N4C=C3	5.155324553	3.344513212	0.12	-37.82664681
GDB17_1108	CC12C=C3C4C1C4(C#N)C1C2N=CN1S3(=O)=O	6.169985636	3.224421118	0.02	-64.12815886
GDB17_1109	CC12C=C3C4C1C4(C#N)N1C3C=CC21C	5.975569965	2.862416354	0.01	-59.1497111
GDB17_1110	CC12CC3C4C1C4(C#N)N1C(CN=C31)=C2	5.921258464	3.219365255	0.09	-64.01144993
GDB17_1111	CC12CC3=C4C1C(N4N=C3O)C(=C2)C#C	5.462332667	3.17490786	0.04	-34.67976033
GDB17_1112	CC12C=C3C4C1N1C5C1C4=C(C25)C3S(O)(=O)=O	5.938071104	2.971115335	0.01	-51.82194367
GDB17_1113	CC12CC3=C4C1N1C5C1C(OC(N3)=C45)=N2	5.759463521	3.89592582	0.04	-37.48135397
GDB17_1114	CC12C=C3C4C1N1C5C(C45O)C33C1C23	7.420079625	2.642097585	0.02	-48.26318899
GDB17_1115	CC12C=C3C4C1(N)C4(C#N)C1C2CC=C31	5.903896339	2.663217863	0.01	-57.12552042
GDB17_1116	CC12C=C3C4C1N(C=N2)C=C4C=C3C#N	5.675237293	3.430865322	0.01	-77.00292684
GDB17_1117	CC12CC3C4C3C1(C#C)C(C=C2)=C4C#C	5.831201883	2.927547715	0.03	-53.4559152
GDB17_1118	CC12C=C3C4C5C4C11C4C(C3N21)C54O	7.94179949	2.927691444	0.01	-50.36255783
GDB17_1119	CC12CC3=C4C5C6C5C1(C24)C(CC36)=NO	6.358763292	2.875785065	0.05	-47.38346172
GDB17_1120	CC12CC3=C4C5C6C5C(CC36)(C=C1)C24N	6.43785059	3.22177353	0.01	-59.90971743
GDB17_1121	CC12CC3=C4C5C6C5C(C=C3)=C(C1)C6C24	5.781682153	2.689754379	0.02	-66.29885956
GDB17_1122	CC12CC3=C4C5C(C15)C(N4C=C3)C(=N)N2	5.562569018	3.379606493	0.1	-41.55673191
GDB17_1123	CC12C=C3C4C5C(C5(C#N)N(C=N1)C24)S3(=O)=O	6.275242919	3.534452278	0.05	-68.90074138
GDB17_1124	CC12CC3C4C5=C(N=NN5S3(=O)=O)C1C24C#N	5.870746709	3.273542317	0.01	-40.77723721
GDB17_1125	CC12C=C3C4C5N6C3C(=C1)C(N24)C56CN	6.262404049	3.361011705	0	-55.59232491
GDB17_1126	CC12CC3C4C(C14)C1=C(C=NN31)C2C#C	5.513966183	3.374555191	0.03	-34.31183832
GDB17_1127	CC12C=C3C4C(C14)C(C=C2)C=C(C#N)S3(=O)=O	5.782944418	2.810999093	0.03	-58.0603413
GDB17_1128	CC12C=C3C4C(C14)N1C(CC3=O)S(=O)(=O)C=C21	5.676013812	3.547634756	0	-58.93195238
GDB17_1129	CC12C=C3C4C(C5C1N=CN5S3(=O)=O)C24C#N	6.247780398	3.505024339	0.02	-65.47762708
GDB17_1130	CC12CC3C4C(C5=C3NS(=O)(=O)C15N)C24C#C	6.114378918	3.800090281	0.02	-58.44508104
GDB17_1131	CC12C=C3C4=C(CC1(C#N)C24)COC3=N	5.532048052	2.889048884	0.01	-61.1780311
GDB17_1132	CC12CC3=C4CC(C1O)=C1C2C2C3N2C41	5.865270596	3.628644151	0.04	-49.77885017
GDB17_1133	CC12CC3=C4C(=CC5CCC(O3)=C45)C1N2	5.161636463	3.826174997	0.01	-49.30955047
GDB17_1134	CC12C=C3C4(C#C)C(C14)C1=C2CNC1S3(=O)=O	6.089934271	3.418658929	0	-63.52369092
GDB17_1135	CC12C=C3C4C(N14)C14C2C=CC31CCS4(=O)=O	6.610034635	3.478047389	0.03	-69.09097442
GDB17_1136	CC12CC3C4=C(N1C=C4)C14OC=NC31C24	6.684777916	3.244678991	0.15	-68.38766433
GDB17_1137	CC12CC3C4CN5C=CC(C1=O)=C5C2C34	5.06776866	3.429075484	0.1	-38.73547135
GDB17_1138	CC12C=C3C4C(N(C1C#N)C3=O)C24C#C	5.81613804	3.285439611	0.04	-51.12572824
GDB17_1139	CC12CC3=C4C(NCC3=O)=NC1C24C#N	5.260745854	3.386597848	0.03	-46.09620894
GDB17_1140	CC12CC3C4=C(NC=C4)C4=C3C1N2C4=O	5.088550978	3.616654401	0.06	-36.33675346
GDB17_1141	CC12C=C3C4N1C41CC=CC11C3NS(=O)(=O)C21	7.015968686	2.761083164	0.01	-85.94311176
GDB17_1142	CC12C=C3C4N1C41CCS(=O)(=O)C11C3C=CC21	6.828488878	3.706432255	0.05	-70.80732306
GDB17_1143	CC12CC3C4N3C3=NN=C(N1)N3C24C#C	5.933720002	3.227065586	0.07	-42.71795927
GDB17_1144	CC12CC3=C4N(C=C3)C(C#N)C14OC=N2	5.89981192	2.987347124	0.07	-54.37306788
GDB17_1145	CC12C=C3CC11C4N5C6C(C2C345)C16N	6.733246501	3.417608247	0.02	-68.68765954
GDB17_1146	CC12CC3=CC4(C1)C=CN1C44C3C24OS1(=O)=O	6.922436204	3.284763176	0.02	-60.7769671
GDB17_1147	CC12CC3(C)C4C1N4C1=C3C=CN=C1C2	5.127255601	3.666697779	0.06	-34.18082291
GDB17_1148	CC12C=C3C=C4C5C6C3C1C(C4C=C2)N56	6.145057363	3.441650237	0.02	-74.71536749
GDB17_1149	CC12C=C3CC4=C5C6C(C1C35)C6(N)C24C	6.049404969	2.653829258	0	-60.55425463
GDB17_1150	CC12CC3=CC4(C5NC(C=C5)C44C3C14)S2(=O)=O	7.464363103	3.234560874	0.02	-56.69313727
GDB17_1151	CC12CC3CC4=C5N(N=N4)C1C2C35C#C	5.600317498	3.580573571	0.08	-44.47735748
GDB17_1152	CC12CC3=CC4=C(C1)C1C5C1C2C3(O)C45	5.950398682	2.978038116	0.01	-53.28267984
GDB17_1153	CC12C=C3C=C4C=CC1(C)C4C1C2C31O	5.756006229	2.530502458	0.02	-69.25595377
GDB17_1154	CC12C=C3C=C4C(C=O)(C5C3N15)C2CS4(=O)=O	6.003973197	3.257432897	0.02	-72.47259826
GDB17_1155	CC12CC3=CC4=C(N5C3C15)N(C=C4)C=C2	5.575480398	3.357833188	0.08	-58.23000938
GDB17_1156	CC12C=C3CC4CN=C5C4C3(C#N)C1N25	5.890266004	3.335487576	0	-59.68164496
GDB17_1157	CC12CC3=CC4C(NC(=N1)C41C3C21)C#N	6.513452081	2.971065006	0.02	-62.16813254
GDB17_1158	CC12CC3=CC4=CN=CN4C3C1(N2)C#N	5.427210817	3.469352647	0.01	-42.51317559
GDB17_1159	CC12CC3=CC4=C(NN=N4)C4=C3C1C2N4	4.975304995	3.935996369	0.08	-29.6441525
GDB17_1160	CC12C=C3CC4N=C(OC1C#N)C21C4C31	6.510550828	2.892945422	0.03	-55.40724719
GDB17_1161	CC12CC3CC(=C1)C1C33OC(=NC213)C#N	6.733335836	3.084989245	0.07	-48.56478321
GDB17_1162	CC12C=C3C=CC45CC1N1C(C41)C2C35N	6.642572688	3.210670711	0	-82.82840144
GDB17_1163	CC12C=C3CC(C4C1C34C#CC#C)C2=O	5.72595463	3.307058677	0.07	-44.55310218
GDB17_1164	CC12C=C3CCC4=C3C11C2N=C(N)N1C4	5.860550024	3.637442169	0.01	-64.7278692
GDB17_1165	CC12CC3C=CC4(C3C14)C1=C(C=CN1)S2(=O)=O	6.013569461	3.422670126	0.11	-45.1672359
GDB17_1166	CC12CC3CCC4=C3N1C(C=C2)=C4C#N	4.710238756	3.270523768	0.08	-34.05623697
GDB17_1167	CC12CC3C=CC4=C3N(C=N4)C1C2C#C	5.43164257	3.161872187	0.05	-58.1372033
GDB17_1168	CC12C=C3C=CC4=C(C#C)C1(C)C2C34C	5.529555376	2.630019953	0.04	-63.84865861
GDB17_1169	CC12CC3(C#C)C4N1C2C=C4C=C3C#C	6.048830454	3.026511394	0.02	-52.5442612
GDB17_1170	CC12CC3C=CC4=NC=NC1=C4C1C3N21	5.405524361	3.441199295	0.04	-59.63427382
GDB17_1171	CC12CC3=CCC4=NN=C5C1C2(C)C3N45	5.245756345	3.599092403	0	-43.35482025
GDB17_1172	CC12C=C3C=CC(=C1)C1(C#N)C3(O)C21O	5.517434926	2.238445044	0.06	-37.60291166
GDB17_1173	CC12CC3=CCC(=C1C#C)C1(N)C3C21N	5.830060817	3.141034033	0.02	-57.21082241
GDB17_1174	CC12CC3=CC(=C(C1)C#N)C1(N)C2C31N	5.708741493	3.093263559	0	-51.73986177
GDB17_1175	CC12C=C3CC(=CC1=O)C1(CC#N)C3N21	5.562833345	3.140455539	0	-59.32036128
GDB17_1176	CC12C=C3C=CCC45N=CN(C=N1)C24C35	6.877598988	3.144358595	0.01	-73.59294616
GDB17_1177	CC12C=C3CC=CC4C3C1C1=C4N=CN21	5.335041936	3.386045705	0	-56.33029816
GDB17_1178	CC12CC3CC=C(C4(C#C)C3C14C#N)S2(=O)=O	5.82698838	3.419414835	0.07	-37.49739093
GDB17_1179	CC12C=C3C=CC=CC4=C3C1(C#C)C2C4	5.3410491	2.729521138	0	-79.20899344
GDB17_1180	CC12CC3(C#CC#C)C4C=C(C=C1)C2C34	5.931240575	3.352068138	0.04	-66.01021225
GDB17_1181	CC12CC3=C(CC#C)C(=C1)C1(C#C)C3C21	5.772853125	2.720796593	0.13	-42.52928283
GDB17_1182	CC12C=C3C=C(C#C)N(C4C1C34O)C2=O	5.570945245	3.02199705	0.03	-51.00858922
GDB17_1183	CC12CC3=CC(=CN4N=CC=C14)C1C3N21	5.476124803	3.502914469	0.03	-54.1962965
GDB17_1184	CC12CC3=CC(C#N)C4=CC=C(N1)N4C23	5.353558939	3.074614792	0.06	-37.93901527
GDB17_1185	CC12C=C3C=CC(=O)C4=CN1C2(C#C)C34	5.616971806	2.969080961	0.02	-57.83242862
GDB17_1186	CC12CC3=CC(CS1(=O)=O)C1C22C=CC(=O)C312	6.387131622	2.80096841	0.01	-51.99526198
GDB17_1187	CC12C=C3CC(=N1)N1C22CCC(C#C)C312	6.90647716	3.131875674	0.06	-60.49294632
GDB17_1188	CC12CC3=CCN4N=CC1=C4C1C3C21N	5.439567078	3.571426329	0.01	-41.16947119
GDB17_1189	CC12C=C3C(=CNC4=NC1C2C34C)C#C	5.887255323	2.598079039	0.01	-71.47067294
GDB17_1190	CC12C=C3CN4C5C6C5C(N1C36)C4=CS2(=O)=O	6.14858983	3.451714866	0.02	-61.70939733
GDB17_1191	CC12CC3=CN4C=NC5=C4C3C1(C)N2C5	5.62062969	3.138130011	0.01	-48.56190713
GDB17_1192	CC12C=C3CN4C(O)=NC1=C4C1C3C21	5.539171361	3.154413167	0	-37.28690793
GDB17_1193	CC12CC3=CNC4=C3C1(C=C4)C2(C)C#N	5.843637936	3.451049696	0.07	-43.23626129
GDB17_1194	CC12C=C3C(N=C4NC1C2(C#C)C34)C#C	6.35321507	2.846035675	0.04	-52.04495543
GDB17_1195	CC12C=C3CNC4=NC1(C#C)C2(C#N)C34	5.933082795	3.237820883	0.03	-49.2080469
GDB17_1196	CC12CC3=CN=CC4=C3N3C1C2NC3=C4	4.89798996	4.001461379	0.06	-33.77528395
GDB17_1197	CC12CC3(C)N=CN4C3C1N1C2=CC=C41	5.497576023	3.142088588	0.13	-46.10876436
GDB17_1198	CC12CC3=CNC(=N)C33N1C2C=C3C#N	6.302688064	3.435968318	0.03	-63.22935461
GDB17_1199	CC12CC3=C(ON=C3)N3C=NC1C23C#C	5.561254466	3.43814347	0.06	-36.75608052
GDB17_1200	CC12CC3N4C(C5=C3C(N)=NN15)C24C#C	5.866568916	3.43099526	0.02	-37.36005303
GDB17_1201	CC12CC3N4C(C5=C3N=C(O)N15)C24C#C	5.96776452	3.328730354	0.04	-37.82142498
GDB17_1202	CC12CC3=NC4=C5N3C3C(C13)C5=C2C=N4	5.15646746	3.753533903	0.04	-27.07811904
GDB17_1203	CC12CC3=NC4=C5N3C3C(C13)N5C(C4)=N2	5.716969209	3.338320699	0.05	-39.41445367
GDB17_1204	CC12CC3=NC4=C(C5C1C5(C4)C#C)N23	5.748165207	3.251698824	0.01	-35.46264151
GDB17_1205	CC12CC3NC4CN5C=NC1=C5C41C3C21	6.268674035	3.487044056	0.03	-55.02139604
GDB17_1206	CC12CC3=NC=C4N3C3C1C3(C=O)C4=C2	5.440343107	3.319508747	0.08	-53.8093486
GDB17_1207	CC12CC3=NC(C#N)=C4C=CCC1C2N34	4.979059118	3.598048027	0.02	-47.58306673
GDB17_1208	CC12CC3(N=C(N1)C14CS(=O)(=O)CC31C24)C#N	6.671646515	3.58146675	0.01	-46.53358759
GDB17_1209	CC12CC3=NNC4=C3C1C2(C#N)C(=O)C4	5.018223876	3.470736259	0.04	-22.51119536
GDB17_1210	CC12CC3OC4C=CC5=C(N1N=N5)C4=C23	5.353777023	3.344804118	0.04	-61.47813304
GDB17_1211	CC12CCC1(C#N)C(C#C)C1=NON=C21	5.145555744	2.879675501	0.1	-22.85917078
GDB17_1212	CC12C=CC34C5C3C1(CC5=CS4(=O)=O)NC=N2	6.972622743	3.431976407	0.03	-70.9523271
GDB17_1213	CC12C=CC34C5C3S(=O)(=O)C=C5N(C=N1)C24C	6.586973184	3.690050682	0.01	-66.56856674
GDB17_1214	CC12C=CC34C5C6C(C13)N6C2C5C(=O)S4(=O)=O	6.636418425	3.149924941	0.01	-55.66871352
GDB17_1215	CC12C=CC34C(C13)N1C(C4=NO)C21C#C	6.625819029	2.89798717	0.01	-56.64653031
GDB17_1216	CC12C=CC34C=C5C(C1S(=O)(=O)C5C#N)N3C24	6.672710944	3.004361068	0	-57.7978053
GDB17_1217	CC12C=CC34C=C5NC(=N)C=C1C5N3C24	6.535186937	2.870736836	0	-69.03655545
GDB17_1218	CC12C=CC34CCC5C3C4C1=C5C(=O)S2(=O)=O	5.986907391	3.161212672	0.08	-52.23786943
GDB17_1219	CC12C=CC34C=CC5=CNS(=O)(=O)C1=C5C3C24	6.23577139	2.917212006	0.01	-73.40596559
GDB17_1220	CC12C=CC34CCC(C5=C1C=CN5)C23O4	5.662233468	3.323537397	0.02	-34.22236264
GDB17_1221	CC12C=CC34C=CN5C(C3C14O)C2=CS5(=O)=O	6.425200026	2.883189293	0.02	-59.63900211
GDB17_1222	CC12C=CC34CCNC3(C14)C1=C2C=NN1	6.153681156	3.221487721	0.04	-48.46497232
GDB17_1223	CC12C=CC34CC(N)C5=C(C3C14)C2=CO5	6.057352948	3.138237197	0.01	-57.66808339
GDB17_1224	CC12C=CC34C=CS(=O)(=O)C5=C1C1C(C35)N1C24	6.564025019	3.13790001	0	-53.81101346
GDB17_1225	CC12C=CC34NC5=NOC1=C5C3C24N	6.292852124	3.347581673	0.02	-48.74298092
GDB17_1226	CC12C=CC34NCCC5=C(C3C14)N2C=C5	5.774286615	3.194698421	0.07	-44.49437467
GDB17_1227	CC12C=CC34N=COC13C4C1=C2NC=N1	6.219758294	3.085604264	0.02	-50.33058309
GDB17_1228	CC12C=CC34OCC5=C3C3C(N3C15)C24C	6.469822326	2.513590258	0.01	-65.99438639
GDB17_1229	CC12CCC3=C1C1C2CNC2=COC3=C12	4.91272038	3.506383387	0.01	-46.38949259
GDB17_1230	CC12CCC3=C1C1=C(C2)S(=O)(=O)C2C(C=C3)C12	5.45536928	3.88866033	0.01	-71.45074926
GDB17_1231	CC12C=CC3C1C2C1=C3N2N=NN=C2C1	5.237665712	2.889565206	0.02	-59.6717696
GDB17_1232	CC12C=CC3C1C2C1=C3NC=CC(=O)C1=NO	5.032155819	3.196055603	0.1	-37.76656477
GDB17_1233	CC12CC=C3C1C2C1=C3N=CC(=O)N1	4.611641728	3.135698556	0.01	-28.60795548
GDB17_1234	CC12C=CC3C1C2C1=C3NN=CC1=N	5.226165207	3.692230245	0.09	-39.40732258
GDB17_1235	CC12C=CC3C1C2C1=CCC2=C1C3=NO2	5.264373055	3.123667699	0.03	-60.19933497
GDB17_1236	CC12C=CC3C1C2C1CS(=O)(=O)C2=CC=C3N12	5.426096198	3.690831807	0.11	-36.27578286
GDB17_1237	CC12C=CC3=C1C(C1CC2O1)=C(N3)C#C	5.935379679	3.454038541	0.01	-43.13440379
GDB17_1238	CC12CCC3=C1N1C4C(NC1=N3)C24C#N	5.589453304	3.315287145	0.03	-43.22064299
GDB17_1239	CC12C=CC3=C1N1C(CC=C2)C(O)C1=C3	5.1304974	3.127407743	0	-49.80452589
GDB17_1240	CC12C=CC3C1N2C1=C(C=NO1)C3C#N	5.48349138	2.89590636	0.03	-43.36749084
GDB17_1241	CC12CCC3C1N3C1=NCC3=CC=C2N13	5.109088439	3.568502353	0.19	-45.61509651
GDB17_1242	CC12C=CC3=C1N(N=N3)C13CC21CC=C3	5.479512687	3.1858417	0.05	-60.20782358
GDB17_1243	CC12C=CC3=C4C1C(CC4=CN3)C2C#N	5.250769941	3.381917671	0.04	-53.58345837
GDB17_1244	CC12CC=C3C4C5C4C1=C(CN2)C5=CS3(=O)=O	5.772636588	3.719214256	0.01	-70.09976623
GDB17_1245	CC12C=CC3C4=C5C(C1CC5=CO4)C23N	5.508482077	3.195969254	0.03	-64.15803298
GDB17_1246	CC12CC=C3C4C5C(N5C13)C2(C#C)C4=O	5.831535738	3.131196906	0.05	-54.64814592
GDB17_1247	CC12C=CC3C4C5=C(NN=C5)C(NS1(=O)=O)C234	6.015833884	3.974328688	0.06	-46.07282116
GDB17_1248	CC12CC=C3C4C=C1C1(C(N41)C23C)S(C)(=O)=O	5.605779587	3.175519221	0.01	-54.7806371
GDB17_1249	CC12C=CC3=C4CC=CC5(C4N5C13)C2=O	5.992092483	2.545334891	0.02	-72.23036574
GDB17_1250	CC12C=CC3C4=CC=CN4C(C4OC14)=C23	5.032789838	2.800360879	0.07	-40.25385802
GDB17_1251	CC12CC=C3C4=C(COC4=N)C1C23C#C	5.404551349	3.014287034	0.05	-59.767579
GDB17_1252	CC12C=CC3=C4CN(C5(C=O)C(C45)C13)S2(=O)=O	5.921877315	3.141496489	0.01	-63.07068679
GDB17_1253	CC12C=CC3C4NC5=NNS(=O)(=O)C1=C5C4C23	5.815115429	3.696945129	0	-67.58575876
GDB17_1254	CC12C(=CC3CC13N)C=CC1=C2OC=C1	5.050672713	3.330531919	0.02	-59.1231101
GDB17_1255	CC12C=CC3(C)C1C21C=CCC1=C3C#C	6.044566086	3.228380664	0.07	-59.05770702
GDB17_1256	CC12C=CC3=CC45CC(=O)C(C4N5C13)S2(=O)=O	6.381216366	3.23626383	0.02	-74.465161
GDB17_1257	CC12C=CC3C(C4=C1N=NO4)C23C#N	5.660771746	2.655369099	0.02	-43.75819228
GDB17_1258	CC12C=CC3=CC4=C5C3C1(C)N2C5=NO4	5.600649368	2.813258758	0.01	-63.42296407
GDB17_1259	CC12CC=C3CC4=C5C6C(C1C35O)N6C24	5.819497788	3.374705727	0	-65.16804902
GDB17_1260	CC12C=CC3C=C4C(C13)N1C(C21C#C)S4(=O)=O	6.270002636	2.908481046	0.02	-62.91555386
GDB17_1261	CC12C=CC3=CC4(C=C1C1C(C23)N41)S(O)(=O)=O	5.735690709	3.172582282	0.02	-61.57693942
GDB17_1262	CC12C=CC3=CC4=C(C1C(C4)N=CN)N23	5.633853393	3.264414833	0.02	-60.94321178
GDB17_1263	CC12CC=C3C=C4CC5=C(NC=C5)C14C23	5.568380443	3.077981356	0.05	-51.28945862
GDB17_1264	CC12C=CC3(C=C4C=CC1(N)C4N23)C#C	6.08350807	3.348475241	0.03	-60.70057801
GDB17_1265	CC12C=CC3(CC4=CC(C5C4C135)S2(=O)=O)C#C	6.634606873	3.299973904	0.03	-50.81952475
GDB17_1266	CC12CCC3CC4=C(C#C)C(C=C1)=C2N34	4.741679185	3.317488032	0.04	-37.28932055
GDB17_1267	CC12C=CC3=CC4=CC(C=CS1(=O)=O)C1C4C231	6.333764653	2.832407244	0.01	-79.80722715
GDB17_1268	CC12CC=C3CC4=CN=C5CN1C2C3N45	5.46571816	3.576093445	0.01	-56.12001182
GDB17_1269	CC12C=CC3=CC4=C(NC=C4)C1C23C#N	5.077675933	2.937091522	0.05	-51.82749389
GDB17_1270	CC12C=CC3C(C4=C(NN=C14)C#C)C23O	5.471076202	3.070468635	0.03	-40.05457069
GDB17_1271	CC12CC=C3C=C4CNS(=O)(=O)C5C4(C=C1)C235	6.454920825	2.894031712	0	-86.60141877
GDB17_1272	CC12C=CC3=CC4=COC=C4C=CC1C23	4.999592407	2.349746861	0	-64.64086101
GDB17_1273	CC12C=CC3=CC4N5C(C6=C4CNC16)C235	6.538085574	3.301203742	0.01	-91.32921404
GDB17_1274	CC12C=CC3=CC4N5C=NC1=C5C1C4(O)C231	6.027283712	3.149745867	0.01	-62.55558106
GDB17_1275	CC12CC=C3CC4N=C1N1C(C23)C41C#N	5.930677453	2.818262032	0.02	-59.26081606
GDB17_1276	CC12C=CC3CC4=NC=C5CCC1C23N45	5.679610392	3.269434761	0.04	-47.40515623
GDB17_1277	CC12C(=CC3C=CC11CC(=N)OC231)C#N	6.268728723	2.794246914	0.07	-60.83823185
GDB17_1278	CC12CC=C3C=C(C1C23)C1=CC(N)=CN1	4.819741407	3.209234974	0.01	-45.69841256
GDB17_1279	CC12C=CC3C(C=C1)(C(=O)C#N)C23C#N	5.516698716	2.350354691	0.14	-25.55358004
GDB17_1280	CC12CC=C3C=CC45C(CC134)C=CC5=C2	6.313541296	2.594867509	0.04	-81.77046742
GDB17_1281	CC12C=CC3(C#C)C4=CNN=C4C1C23O	5.73764763	3.071218095	0.08	-32.01432735
GDB17_1282	CC12CC=C3CCC4(NC134)C1=NC=CN21	5.682960513	3.184714966	0.05	-54.84383223
GDB17_1283	CC12C=CC3=C(C#C)C(=O)C4CNC1C234	6.005757295	3.201817173	0.02	-73.32916424
GDB17_1284	CC12CCC3=C(C#N)C4=C(N1C=C4)C23C	4.70792079	3.27450032	0.29	-32.96985834
GDB17_1285	CC12C=CC3=CC(=O)C1C23C#CCC#N	5.236195305	2.60018729	0.02	-40.35190729
GDB17_1286	CC12C=CC3CC(=O)C45C(C=CC134)N5S2(=O)=O	6.705690352	3.196904327	0	-54.05034445
GDB17_1287	CC12C=CC3=CN4N=CC5=C4C3N1C25	5.647983894	3.373317078	0.02	-59.33685305
GDB17_1288	CC12C=CC3CNC45C(C=CS4(=O)=O)=CC1C235	6.700260243	3.62665335	0.01	-75.81795409
GDB17_1289	CC12CCC3=CN=CC(=C13)C1(OC21)C#C	4.898484162	3.17321102	0.1	-32.57886034
GDB17_1290	CC12CCC3(C=O)C4C(C14)C1=C3NC=C21	5.380720718	3.268385858	0.01	-42.05724418
GDB17_1291	CC12C=CC3N1C21COC2=CC=CC3=C12	5.318329622	3.025530415	0.09	-47.03422066
GDB17_1292	CC12C=CC3N1C2CC1=C3C(=CN1)C#C	5.41359749	3.023710252	0.04	-42.8017879
GDB17_1293	CC12CCC3N4C=CC5=C4C(C=C5)C13O2	5.592558993	2.861553674	0.11	-50.62260758
GDB17_1294	CC12CC=C3N4C=CN=C4C1(C#N)C23N	5.043071129	3.185045987	0.1	-32.28645703
GDB17_1295	CC12C=CC3N4C=NC1=C4C1C2C31O	5.46013924	2.990722837	0.02	-43.63997804
GDB17_1296	CC12C(=CC3NC13CC1=C2OC=C1)C#N	5.733187949	3.339343375	0.04	-54.2808694
GDB17_1297	CC12C=CC3NC13C=CC1=NN=NC=C21	5.866957017	2.994360722	0.03	-55.18361833
GDB17_1298	CC12C=CC3(N)C4=C5C6C(C(=C1)N5N=C4)C236	6.148877023	3.93528959	0.01	-44.42719488
GDB17_1299	CC12C=CC3=NC4=C5C(C6C(C16)N35)N2C4	5.767066319	3.73551276	0.02	-61.78649961
GDB17_1300	CC12C=CC3(N)C(=CC1(C#C)C23C)C#C	5.975753509	2.662761989	0.09	-40.89473174
GDB17_1301	CC12CC=C3NC(=N)C4(C=C1)C3C24C#N	6.158810042	2.940888762	0.01	-55.19815423
GDB17_1302	CC12C=CC3N(C=O)C4=CC(=C1)C1C4C231	6.298610909	3.048949966	0	-75.15191553
GDB17_1303	CC12C=CC3NC(=O)C4=C(NC1C234)C#C	6.199979273	3.002775407	0.01	-62.2633917
GDB17_1304	CC12C=CC3NS(=O)(=O)C4=C(N)C(=C1)C1C4C231	6.294990206	3.033539566	0.01	-66.18252667
GDB17_1305	CC12C=CC3OC4=C(N1C=C4C#C)C23C	5.332152447	3.181589219	0.01	-40.64593305
GDB17_1306	CC12CC(=CC11C2NC2=C1OC=C2)C#C	5.783063083	3.122326762	0.04	-43.55107716
GDB17_1307	CC12CC=CC11C3CC4=C(C13)C(N2)=CO4	5.950264937	3.274280647	0.02	-53.02202302
GDB17_1308	CC12CC=CC11C3CN3C3=C1C(C2)=NN3	5.97102158	3.848003309	0.03	-54.3871435
GDB17_1309	CC12C=CCC11C3=C(OC21C#N)C=NN3	5.803146446	2.906363277	0.07	-32.11321755
GDB17_1310	CC12C=CCC11C=C3C4C(C(C3=O)S2(=O)=O)N14	6.314592798	3.461396918	0.01	-66.16794239
GDB17_1311	CC12C=CCC11C(N)C3=CN=C(C=C2)N13	5.810095283	3.403957886	0.04	-68.31029322
GDB17_1312	CC12CC=CC11NC11C=CN3C=CC2=C13	6.288941068	3.349221033	0.15	-51.3889554
GDB17_1313	CC12C=C(CC11NC1C1=CC=NN21)C#N	5.762033029	3.217300988	0	-42.76654687
GDB17_1314	CC12CC(C=C1)C1=C2C(N)C2=C1C=CN2	5.671383359	3.282348914	0.06	-46.96918446
GDB17_1315	CC12CC=CC1C1=C3C2CN3C(=O)C=C1	4.436743912	3.292624141	0.06	-35.04737115
GDB17_1316	CC12CC(C=C1C#CC#N)C1OC21C#N	6.375549587	3.044043784	0.04	-31.18768013
GDB17_1317	CC12C(C#C)C1(N)C(C#C)N1N=NN=C21	5.531024419	3.100695913	0.05	-36.40178241
GDB17_1318	CC12CCCC34C(C13)C(=C2)C1=C4ON=C1	5.465098853	3.072125934	0.1	-50.77491763
GDB17_1319	CC12CC=CC34CC3C3=CC=C(O1)N3C24	5.857728573	3.009548533	0.06	-48.48125026
GDB17_1320	CC12C=CCC34CC5C6C3N6C(C14)=C5S2(=O)=O	6.471630789	3.163533636	0.06	-67.85064796
GDB17_1321	CC12CC(=CC3C1N3C1=C2ON=N1)C#C	5.71058139	3.301147962	0.05	-44.60393971
GDB17_1322	CC12CC=CC3=C1N(C=NC3=N)C1CC21	4.93157969	2.75025936	0.01	-60.05757429
GDB17_1323	CC12C=CCC3=CC4=C(C1C=C4CN)N23	5.115689561	3.658730665	0.01	-65.46984925
GDB17_1324	CC12C=CCC3=CC4=CNC=C4C1C23N	5.268540334	3.186987972	0.01	-62.90788222
GDB17_1325	CC12CC=CC3(C#C)C1C2C1=C3NN=C1	5.380044717	3.240439771	0.04	-37.80362602
GDB17_1326	CC12C(C#C)C3N=C(N4C3C14C#N)C2=O	5.953685002	3.177439216	0.01	-47.00265729
GDB17_1327	CC12CC=CC3(O)C4C(C14)C1=C3NC=C21	5.46825095	2.784413859	0.03	-47.04829835
GDB17_1328	CC12C(CC#C)C1N1N=NC3=CNC2=C13	5.187475933	3.064288928	0.04	-19.96116766
GDB17_1329	CC12CC(C#C)C34CC=C(C3C14C#C)S2(=O)=O	6.593188775	3.214295271	0.09	-52.63486851
GDB17_1330	CC12C=CCC=C3C4C(N14)C1=C2N=CN31	5.492428649	3.396683863	0.02	-60.22667983
GDB17_1331	CC12C=C(C#C)C3=CC4C=C1C1C(C23)N41	5.995374412	3.803721368	0.01	-64.40002642
GDB17_1332	CC12C=C(C#C)C3C=CC1(C=O)C23C#N	5.768006408	2.527188892	0.01	-49.61490602
GDB17_1333	CC12C=C(C#C)C3=C(C#C)C(C4C3C14)S2(=O)=O	5.903738213	2.801123258	0.04	-48.58126523
GDB17_1334	CC12C=C(C#C)C3(O)C1C2C1=C3ON=C1	5.434228949	2.879955312	0.05	-44.77989721
GDB17_1335	CC12C=CC(C#C)C11CC3=CNN=C3C21	6.151593942	3.448899646	0.06	-43.67454149
GDB17_1336	CC12C=C(C#C)C(C3OC13)C1=NNN=C21	6.230949281	3.196970101	0.03	-41.05262838
GDB17_1337	CC12C(C#C)C(N3N=NC=C13)C2(N)C#C	6.35800019	3.143181675	0.06	-38.89293294
GDB17_1338	CC12C=CC(C#N)C11CC3=C(NC=N3)C21	5.782020775	3.175791021	0.04	-35.6659513
GDB17_1339	CC12C=CC(C#N)C3C1N3C1=CNC=C21	5.57258333	3.146360693	0.02	-45.3473234
GDB17_1340	CC12CCC(N1)C13C4CC5=CC(=N4)N1C235	7.554992761	3.50605096	0.03	-66.56581228
GDB17_1341	CC12C=C(C#N)C34CC13C(NC2=N)C=C4	6.338226525	3.134850334	0.03	-64.14211305
GDB17_1342	CC12C=C(C#N)C34C(C5C1N=CN5S3(=O)=O)N24	6.707452373	2.993565393	0.01	-69.11556995
GDB17_1343	CC12C=C(C#N)C34C=CC1C23C(N)C=C4	6.313587372	2.441548864	0.05	-63.60489682
GDB17_1344	CC12CC(C#N)C3=C1C1(NC1C3=O)C=C2	6.022639712	3.102382268	0.02	-52.42393372
GDB17_1345	CC12C=C(C#N)C3=C4C1C2CN4C(O)=C3	4.962529371	3.285263965	0.03	-36.83130123
GDB17_1346	CC12C=C(C#N)C3C4C1N4C1C2S(=O)(=O)C=C31	6.042147971	3.447058351	0.03	-62.56885663
GDB17_1347	CC12C=C(C#N)C3=CC4(O)C(C4C1=O)C23	5.366398077	2.942019429	0.02	-48.65342011
GDB17_1348	CC12C=CN3C4=C(CCC4)C4=C3C1C2O4	4.886916184	3.496465111	0.1	-31.01564806
GDB17_1349	CC12C=CN3N=CC(OC4C(C#N)C14)=C23	5.455354914	3.046839106	0.02	-53.04607331
GDB17_1350	CC12C(C#N)C11C=CCN1C1=CNN=C21	5.805658074	3.334727008	0	-42.64133822
GDB17_1351	CC12C(C#N)C1C1=C3C2OC(=N)N3C=C1	5.317281696	2.72222708	0.1	-31.97865697
GDB17_1352	CC12C(C#N)C1C1C(=O)CC3=C1N2C=C3	5.135389389	3.174604491	0.08	-42.1748973
GDB17_1353	CC12C(C#N)C1C(C#C)C1=C2C(N)=CO1	5.404227421	3.277465526	0.04	-35.90801222
GDB17_1354	CC12C(C#N)C34C5C(N15)C1=C2CN3C41	6.708215977	3.217580519	0.03	-55.36897825
GDB17_1355	CC12C=CNC3=NC4C1C1C5N1C4C3=C25	6.0174238	3.674380335	0.04	-72.96420572
GDB17_1356	CC12CC(=NO)C3=C4C1C2(C)N1N=CC(N3)=C41	5.082443878	3.284397799	0.08	-26.10859979
GDB17_1357	CC12CC(=NO)C3C(C13)C1=C2NC2=C1NC=C2	5.058469633	3.534429946	0.2	-15.79613234
GDB17_1358	CC12CC(O1)C1C3=C(NN=N3)C(C#C)=C21	5.951408251	3.259984199	0.02	-37.17237566
GDB17_1359	CC12CC(O1)C1C(=CC3=C1C2=NN3)C#N	5.814687372	3.076216802	0.01	-45.68517359
GDB17_1360	CC12CC(=O)C34C1N3C(C=C4C#C)C2=O	5.980577321	3.177006375	0.01	-43.93751336
GDB17_1361	CC12CC(=O)C34C=CC(C1=O)C3(C#N)C24	5.995797959	2.663398273	0.04	-50.41626323
GDB17_1362	CC12CC(O)C3C1C1=C(C2)OC2=C1N3C=C2N	5.124192357	3.517954436	0.05	-31.71721496
GDB17_1363	CC12CCS(=O)(=O)C11NC3(C=C2C2C3C12)C#N	6.419894271	3.340354975	0.02	-39.26011496
GDB17_1364	CC12C=CS(=O)(=O)C1C1C3C1N1C=CN=C1C23	5.568130214	3.709529359	0.09	-40.02319213
GDB17_1365	CC12CN1C1CC2C2=CC(=N)N=CC=C12	5.553878798	3.274243515	0.06	-35.62500959
GDB17_1366	CC12CN3C4C3C1=C(C4=O)C1=C2C=NN1	5.136297669	3.373664923	0.02	-30.31462536
GDB17_1367	CC12CN3C4C(O)(C5=C1NC=C35)C24N	5.509723077	3.269999206	0	-36.16370719
GDB17_1368	CC12CN3C=NC4(C3C14)C1=NN=CC=C21	5.913950252	4.02899644	0.08	-56.22157253
GDB17_1369	CC12CN3C(=N)C(C4C1C34C#C)=C2C#C	5.804212412	3.399283546	0.07	-40.04449656
GDB17_1370	CC12CN3C(=N)S(=O)(=O)C4C=CC11C(C=C2)C341	6.807117874	3.159478326	0.02	-59.95998102
GDB17_1371	CC12CN3N=CC4=C3C1C1(CC=C2)NC41	5.948194308	3.13289518	0	-57.88214499
GDB17_1372	CC12CN3N=C(C#N)C4=C3C1C2C4C=O	5.251548729	3.553451958	0.01	-37.06629183
GDB17_1373	CC12C(N)C11C=CC3=C1C1=C(N3)N=NN21	5.970456285	3.771950443	0.06	-53.75936969
GDB17_1374	CC12CNC11C=CC3=C1N(C2)C(=C3)C#N	5.634218034	3.138415589	0.08	-41.47609195
GDB17_1375	CC12C(N)C1C1=C3C2C(=CN3C=N1)C#N	5.414564114	3.210622613	0.08	-47.00127399
GDB17_1376	CC12C(N)C1C1=CCC=CC3=CN=C2N13	5.217644448	3.81494457	0.04	-76.67676994
GDB17_1377	CC12C(N)C1C=CC1=C2N2CC=CC2=N1	5.194173608	3.164440988	0.04	-83.59066613
GDB17_1378	CC12CNC34C5=CCC13C4(C=C2)N=C5N	6.789051217	2.912877672	0.02	-63.21301637
GDB17_1379	CC12CNC34C=C5C=C(C(C6C5C36)C14)S2(=O)=O	6.761999058	3.25356112	0.01	-70.31311899
GDB17_1380	CC12CNC3C1C2C1=C3NC2=C1CC=C2	5.31176781	3.461064067	0.01	-75.89774737
GDB17_1381	CC12CN=C3CC45C(C4N13)C2C=C5C#N	6.35994615	3.357383762	0.01	-65.51846214
GDB17_1382	CC12CN=C3CC4C(=O)C=C(C#C)C14N23	6.138469383	3.15895759	0.01	-56.67615514
GDB17_1383	CC12CNC3=CC(=N)NC4=C3C1C2C=C4	5.281156434	3.328201838	0.04	-60.27902895
GDB17_1384	CC12CN=C3CC(=O)C4(C1N34)C(=C2)C#C	6.210050701	3.231390223	0.04	-55.58005934
GDB17_1385	CC12CNC3(C#N)C4C5N4S(=O)(=O)C(C1)=C5C23	6.104019023	3.824909091	0.03	-61.89917271
GDB17_1386	CC12CN=C3N4N=CC5=C4C4C(C4N13)C25	5.601617368	3.63071791	0.03	-41.15578914
GDB17_1387	CC12CNCC3=CC4=CC=C5C1C2C3N45	5.271730398	3.690400483	0.03	-58.60448275
GDB17_1388	CC12CNS(=O)(=O)C3=C4NC1(C#N)C1C(C41)C23	5.980817714	3.2495335	0.01	-62.17629636
GDB17_1389	CC12C(O)C1(CC1=C2NN=C1C#C)C#N	5.235537009	3.224191684	0.08	-24.10829088
GDB17_1390	CC12C(O)C1(C#N)N1C=CC=C1C2C#N	5.018314851	2.878383307	0.19	-16.36042347
GDB17_1391	CC12C(O)C3C4C(N14)C1=C3OC(C#C)=C21	5.881953482	2.754765862	0.06	-38.07345306
GDB17_1392	CC12C(O)C3(C#N)C4C(N14)C1=C2C=CN31	5.680742493	3.104575727	0.05	-40.77882077
GDB17_1393	CC12C(O)C(C1C#C)N1C=C(N=C21)C#C	6.189438464	2.954278746	0.07	-26.32645718
GDB17_1394	CC12C(O)CC3C1N1C(=NC4=NNC3=C14)C2O	5.197810621	3.883452589	0	-34.12889544
GDB17_1395	CC12C(=O)CC3=CC4OC=NC14C23C#C	6.402297954	2.897650098	0.04	-63.51444277
GDB17_1396	CC12C(=O)CC3C=CC11N=C(NC231)C#N	6.136764987	3.029955607	0.04	-43.45950098
GDB17_1397	CC12C(O)C=CC34C=CC(C3N14)=C2C#N	6.102143416	2.890637943	0.02	-63.79218331
GDB17_1398	CC12CS(=O)(=O)C3C4C(C14)N1C3=CC(C#C)=C21	5.64418828	3.31264508	0.09	-39.81438746
GDB17_1399	CC12CS(=O)(=O)C3=CC4=NC1(C#N)C1C(C23)N41	6.033315259	3.923708349	0.04	-49.66865916
GDB17_1400	CC12CS(=O)(=O)CC3=C4C1C1C5C1C4=C(N3)C25	5.745949445	3.342617279	0.03	-27.20143339
GDB17_1401	CC12CS(=O)(=O)NC11CC3N=C2N2C1C32C#C	6.738850736	3.453704819	0.01	-56.4315271
GDB17_1402	CC12N3C1(C)C1=C4NC=NC(C2=C1)C34C	5.930294191	3.203923187	0.01	-67.38599657
GDB17_1403	CC12N3C4C3C35C=C4C11CC1C3C25O	7.036118861	2.815519098	0.02	-67.04298346
GDB17_1404	CC12N3C4C3C3=C1CNC3(C#C)C4C2=O	6.045443592	3.898235062	0.06	-58.23776317
GDB17_1405	CC12N3C4C3C3=CC4C1=CCS(=O)(=O)C23C#N	6.059578762	3.25214411	0	-48.64829187
GDB17_1406	CC12N3C4C3C3(NCCC3C4=C1C#N)S2(=O)=O	6.256088379	3.705633601	0.08	-52.69288315
GDB17_1407	CC12N3C4C5C4C1=CC5C3C(=CS2(=O)=O)C#N	5.947890382	3.498468804	0.03	-59.02842381
GDB17_1408	CC12N3C4C5C4C1(C=C5C3=N)C=CNS2(=O)=O	6.541404608	3.313116675	0.01	-67.50292967
GDB17_1409	CC12N3C4=C5CCC14C=CC2(C)N=C3N5	6.036457358	3.075228696	0.01	-44.26060629
GDB17_1410	CC12N3C4CC1=CC1=C(C=CO1)C2=CC34	5.316412565	3.35285866	0.05	-59.14217689
GDB17_1411	CC12N3C4C=C1C(O)(C#N)C(=C4)C23C#N	6.047713274	2.795321402	0.01	-40.78019158
GDB17_1412	CC12N3C4CC5=C6C4C11N=CNC21C6=C3N5	6.877164415	3.705018761	0.02	-62.47655328
GDB17_1413	CC12N3C4CCC13C1=C(CC2=C4)C=CN1	5.86105165	3.107346631	0.1	-45.34056589
GDB17_1414	CC12N3C4=CC=C3CNC1=NC1CC21C4	5.904215758	3.538574376	0.02	-46.9432288
GDB17_1415	CC12N3C4C=CC3S(=O)(=O)C11CC=CC21C4=O	6.594947661	3.548802258	0	-60.99133339
GDB17_1416	CC12N3C4CC(CC5=C1C4=NN5)C23C#N	5.536715351	3.482832415	0.04	-36.14020338
GDB17_1417	CC12N3C4C=C(C(=O)C=C1C=C4)C23C#C	5.713383894	2.896553801	0.01	-75.7620589
GDB17_1418	CC12N3C4CC(O)(C5=C1C4=NO5)C23C	5.573598885	3.112170523	0.02	-40.30544533
GDB17_1419	CC12N3C4=CN=C3C3CC13CC=C2C=C4	5.752408415	3.780764095	0.01	-67.82421895
GDB17_1420	CC12N3C4=CN=C3C3NCC1(N4)C23C#C	6.401739201	3.16266557	0	-46.6690301
GDB17_1421	CC12N3C4=NCC13CC1=CN=NC(C4)=C21	5.976045828	4.081838994	0.05	-45.36358689
GDB17_1422	CC12N3C4=NCC13C(CC2=C4C#N)C=O	5.948599053	3.314677638	0.01	-64.0211004
GDB17_1423	CC12N3C4=NN=C3C=CC1(N)C2(C4)C#N	5.471092008	3.03439483	0.09	-46.44633685
GDB17_1424	CC12N3C=CC11CC4=CC2(CS3(=O)=O)C2C4N12	6.927652913	3.51168183	0.08	-65.4148898
GDB17_1425	CC12N3C=CC11CC4=C(N=NN4)C21N=C3	6.647062397	3.336219154	0.06	-48.26513553
GDB17_1426	CC12N3C(CC1=CC1=C2ON=C1)C3C#C	5.529435057	2.8495711	0.02	-48.09227502
GDB17_1427	CC12N3C=CC1(C#N)C2(N=C3C#N)C#C	5.973564026	3.469665668	0.1	-34.18937725
GDB17_1428	CC12N3C(CC=CC13C#C)C1=C2N=NN1	5.747305898	3.423341372	0	-43.16776429
GDB17_1429	CC12N3C(C#N)C4=CC(C1(O)C24C#C)S3(=O)=O	6.055109852	2.683788487	0.06	-52.04866581
GDB17_1430	CC12N3C=NC45CC(C(C#N)S1(=O)=O)=C2C4C35	6.587141106	3.057249074	0.03	-65.61074413
GDB17_1431	CC12N3C(=O)C4C=CC5C=CC13C45CS2(=O)=O	6.588772839	3.679603568	0.02	-56.30707212
GDB17_1432	CC12NC11C3C4C3C3=C1N=NN3C=C24	6.474962686	2.835974713	0.01	-52.27562268
GDB17_1433	CC12NC1C13CN1C1=C4C3C2N4N=C1	6.314331037	3.411720513	0.01	-46.13500983
GDB17_1434	CC12NC1C1CC2C2=C1C1=C(NC=C1)N2	5.852530457	3.395317876	0.09	-28.43651472
GDB17_1435	CC12NC1C1=C(C2C#N)N2C=NN=C2C1	5.242029779	3.803091896	0.02	-43.61186762
GDB17_1436	CC12NC1C1C(=NO)C2C2=C1NC1=C2SC=C1	5.740009581	3.363591586	0.13	-22.18067584
GDB17_1437	CC12NC1C1OC3C=CC4=NC=C2C1=C34	5.418257321	3.443802987	0.03	-66.06020813
GDB17_1438	CC12NC1(C=C1CN3N=NN=C3C21)C#C	5.507982194	3.562304263	0.02	-54.04524469
GDB17_1439	CC12NC1C=CC1=CC3=CNC=C3C21C	5.310771103	3.117073431	0	-60.05021813
GDB17_1440	CC12NC1C(C#C)C1=C2C=CC(=N)C=C1	4.808751349	2.964991507	0.09	-33.96416464
GDB17_1441	CC12NC3C45C(C(=C1)S3(=O)=O)C24C=CNC5=N	7.069278594	3.667090258	0.03	-74.01395452
GDB17_1442	CC12NC3C45C(C(CC4CS3(=O)=O)=C1)C25C#N	6.458436661	3.481608542	0.01	-47.75475048
GDB17_1443	CC12NC3C4C1C2(C#N)C(C#N)=C4CS3(=O)=O	5.653878347	2.625430929	0.02	-43.83258244
GDB17_1444	CC12NC3=C4C1C(CC2N)N1N=C(O)C(S3)=C41	5.532460626	4.225791757	0.01	-37.80983736
GDB17_1445	CC12NC3=C4C5=C(O3)C1N1C5C1C24C	5.972248641	3.015873337	0.01	-48.6103847
GDB17_1446	CC12NC3C4C(C14)C1=C2C(C#C)S(=O)(=O)C31O	6.224264089	3.228646313	0.13	-55.28833303
GDB17_1447	CC12NC3=C4C(C1CCS4(=O)=O)N1C3C21C#C	5.887291364	3.602030574	0.1	-51.76171296
GDB17_1448	CC12N=C3C4C(C5C6C(N3C15)C46C#C)S2(=O)=O	6.395966358	3.790743651	0.04	-47.82311069
GDB17_1449	CC12N=C3C4CC(N)C1=C4C1(C#N)C2N31	6.034198537	3.044654042	0	-56.65215025
GDB17_1450	CC12NC3=C4N5C(=N3)C1C1C(C51C#C)C24O	6.145121146	3.172240972	0.04	-48.88200695
GDB17_1451	CC12N=C3C=CC4=CC(N)C=CC1C2N34	5.699114842	3.062983555	0.05	-54.65320841
GDB17_1452	CC12NC3=CC=C4N3C1C21C=CCC41C	5.942046893	2.958136308	0.04	-44.69627521
GDB17_1453	CC12N=C3C=CC4N3C1C4=CC2(O)C#N	5.608624553	3.166538209	0.02	-57.24528514
GDB17_1454	CC12NC3=C(C=C4N3C3C(C13)C4=C2)C#C	5.562627186	3.157639898	0.04	-37.72898412
GDB17_1455	CC12N=C3C=C(C=C4CCC=C14)C1C2N31	5.414405572	3.167846293	0.01	-73.34718223
GDB17_1456	CC12N=C3C=C(C#N)C4(CC1C2N34)C#C	5.829625652	2.947330354	0.02	-45.66914638
GDB17_1457	CC12NC3=CN=C4CC5C=CCC15C2N34	5.928532769	3.429535715	0.01	-50.759194
GDB17_1458	CC12NC3=C(NN=C3C#C)C1=CC1OC21	5.319967525	3.347456595	0.02	-28.69757444
GDB17_1459	CC12NC3=C(OC4=C3C1C2NC4=N)C#C	5.726982118	3.346380885	0.08	-40.59245928
GDB17_1460	CC12N=C3N4C1C2C=C4CC1=C3N=NN1	5.61303996	3.738463328	0.02	-45.30391697
GDB17_1461	CC12N=C3N4C5C6C(C1N3C56C#C)C4S2(=O)=O	6.339631114	3.439459068	0.06	-49.36823926
GDB17_1462	CC12N=C3N4C(C14)C1C2CC2=CN=C3N12	5.7470353	3.598104791	0.05	-46.90395147
GDB17_1463	CC12N=C3N4C(C14)C1=C3CC(C#C)C1S2(=O)=O	6.025007567	3.495241469	0	-49.97741223
GDB17_1464	CC12N=C3N4C(C(C1N)=C3C#N)C24C#C	5.818248734	3.390518302	0.04	-43.80917042
GDB17_1465	CC12NC3=NC4=C5C3C1C2N5C=CC4=O	5.340360996	3.33853682	0.1	-31.28357682
GDB17_1466	CC12N=C3NC4=CC5C1N5C41C2C31O	6.883916716	3.00716494	0	-67.06299047
GDB17_1467	CC12N=C3NC4CCC5=C4N3C1C25C#C	5.689844359	3.483008778	0.04	-53.66158863
GDB17_1468	CC12NC3=NC4=C(OC=C4)C(=C1)C1C3C21	5.421832146	2.813390163	0.1	-40.37413975
GDB17_1469	CC12NC3=NC(C4C1C34C#C)C(=C2)C#C	6.197030454	3.003175224	0.12	-52.95825841
GDB17_1470	CC12N=C3NC(C4C3C14)=C2C1=NOC=C1	5.299652426	3.24628573	0.05	-32.06388321
GDB17_1471	CC12N=C3NC=C4C5C3C1(C)C1C(C24)N51	6.149218454	3.274974274	0.02	-62.4990408
GDB17_1472	CC12NC3=NC(C#C)(C4C33NCCC143)S2(=O)=O	6.91009496	3.21388643	0.03	-54.86456403
GDB17_1473	CC12NC3=NNC4=C3C1C2C1=C4NN=C1	5.018753596	3.60479465	0.1	-17.84100161
GDB17_1474	CC12NC3=NNC4=C3N3C1C3(C#C)C4=C2	5.868211801	3.33001621	0.04	-36.4650968
GDB17_1475	CC12NC3=NOC4=C3C1(C#CC#N)C2C4	5.55614749	2.99838483	0.02	-32.55144684
GDB17_1476	CC12NCC11C=C3C4C(N14)C2=C3C#C	6.494246157	3.23892348	0.03	-58.6941265
GDB17_1477	CC12NCC1C1=C3N(CC=C23)C=C1C#N	5.002276681	3.37807001	0.05	-45.30444338
GDB17_1478	CC12NCC34CC5=COC1=C5N3C24C#N	6.269151008	3.03675112	0.1	-51.37620371
GDB17_1479	CC12NCC34C(C=C1)C23CN1C=NC=C41	6.042678573	3.597787654	0.02	-57.41232826
GDB17_1480	CC12NCC34CN5C(C3C14)=C2C(C#C)S5(=O)=O	6.492477603	3.63787242	0.03	-59.96543586
GDB17_1481	CC12NCC3=C1C1N4C2CC(C#C)C14S3(=O)=O	6.637909328	3.739121718	0.02	-65.59730326
GDB17_1482	CC12NCC3=CC4=CC=CC(=C1)C1C4C231	6.060140461	2.663221614	0	-93.66240739
GDB17_1483	CC12NCC3=C(C#C)N4N=NN=C4C1C23	5.308803661	3.537660294	0.02	-38.42306614
GDB17_1484	CC12NC=C3C(=N)NC4C(C=C1)(C#N)C234	6.606719932	3.199220576	0.08	-64.46400802
GDB17_1485	CC12NCCC11C2C2=C3C1C=CC3=NN2	5.997300951	3.50161235	0.01	-68.01316985
GDB17_1486	CC12NCCC11C2C2=CCC3=C2N1C=N3	5.724599674	3.367339255	0.02	-64.814005
GDB17_1487	CC12NC(C=C1)(C#CC#N)C2C#CC#N	6.642512646	2.630941758	0.03	-27.66116781
GDB17_1488	CC12N=CN3C1C2(C)C1=C(NC=C31)C#C	5.474556843	3.533971128	0.02	-38.25016673
GDB17_1489	CC12N=CN3C4=C(ON=C4C#C)C1C23C	5.534787612	2.451045811	0.03	-41.07538222
GDB17_1490	CC12N=CN3C=C4C=CCC44C=CC1C234	6.68311717	3.26573842	0.01	-88.19894443
GDB17_1491	CC12NC(=N)C1CC1=C3N(CC=C23)C=C1	4.98867525	3.10981934	0.07	-48.81134052
GDB17_1492	CC12N=CNC34C5NC1C23S(=O)(=O)C=C4C=C5	6.984446781	3.210864744	0.01	-89.41178167
GDB17_1493	CC12NC(=N)C3C1C1C4C1C2(C=C34)C#C	6.355945628	2.763922537	0.03	-51.09510861
GDB17_1494	CC12N=CNC3=C1N(C=C3)C1(CC21)C#N	5.330184699	3.309533616	0.05	-51.02488449
GDB17_1495	CC12N=CNC3=C4C=C1C1C(C41N)C23C	5.887516169	3.393687659	0.01	-84.03578988
GDB17_1496	CC12NC(=NC3C(C13)C1=C2NN=C1)C#C	5.546964932	3.290471624	0.04	-23.19111797
GDB17_1497	CC12N=COC11CC3=C4N(C=C3)C=CC214	6.508547362	3.473758417	0.11	-63.60422911
GDB17_1498	CC12NC(=O)N3C4CC(C#N)=C(C=C1)C234	6.001821031	3.060136429	0.02	-65.31038916
GDB17_1499	CC12NS(=O)(=O)C34C(C13)C1C3C(C=C21)N=CN43	6.732123096	3.4087002	0.01	-65.22381836
GDB17_1500	CC12NS(=O)(=O)C3(C#N)C4C(C14)C1=C3CCC21	5.835129662	3.537392543	0.03	-48.03042215
GDB17_1501	CC12OC11C3C4C3C22C3OC11CC41C23	7.454815436	2.487334581	0.04	-50.57225924
GDB17_1502	CC12OC11C=CC3C=CC4=C(C13)C2=CN4	5.92517193	2.621457444	0	-64.51464208
GDB17_1503	CC12OC11CC=C3CC=CC13C(=C2)C#N	6.17727996	2.755707774	0.07	-69.45883676
GDB17_1504	CC12OC1C1C3C4N3C2C2=NNC1=C42	5.738291862	3.195367917	0.04	-41.27800216
GDB17_1505	CC12OC1C1=C3N4C(C=C23)C=CCC4=C1	5.407805345	2.497558574	0.07	-63.95579097
GDB17_1506	CC12OC1C1C(CC3=CN=NC2=C13)C#N	5.208523071	2.968085864	0.02	-31.35076836
GDB17_1507	CC12OC34CC=CC33C(C13)C1=C2ON=C41	6.282345264	3.21200016	0.02	-59.64466164
GDB17_1508	CC12OC3C1C1C4C1C1=C2NN=C1C34	5.732692613	2.878954198	0.12	-39.01896194
GDB17_1509	CC12OC3=C4C1C1C5C1C4=C(O3)C=CC25	5.887334601	2.645286996	0.01	-57.92072018
GDB17_1510	CC12OC3=C4C1C2C1C(NC(O3)=C41)C#C	5.984525727	2.985611374	0.04	-44.13525551
GDB17_1511	CC12OC3C4C1C4(N)C1=C3OC(O)=C21	5.746633205	2.803841375	0.05	-43.82528116
GDB17_1512	CC12OC3C4C(N5C3=NC(N)=C15)C24N	5.69425924	3.211732594	0.02	-39.52730014
GDB17_1513	CC12OC3C=C(C1C#C)C14NS(=O)(=O)CC31C24	6.858896571	2.614452222	0.01	-70.75481495
GDB17_1514	CC12OC3=CNC4=C3N3C(C4=C1)C23C#N	5.678422892	3.316881369	0.01	-38.82732107
GDB17_1515	CC12OC3=NC4=CC1=C1N5C2C5C3(C)N41	5.906311058	3.248189172	0	-38.24897943
GDB17_1516	CC12OC3=NC4=CC=CC1=C4C1(N)C3C21	4.997900531	3.306276748	0.15	-45.43955397
GDB17_1517	CC12OCC3=C1C14NC=NC11C4C3C=C21	6.908959734	3.059111811	0	-80.46626572
GDB17_1518	CC12OCC3=C4C1C1(CCC(=C3)N41)C=C2	5.659576248	3.42248522	0.06	-41.31309507
GDB17_1519	CC12OCC3=CC4=CC5C1N5C4(C#N)C23	6.05454257	2.745138378	0	-71.33041208
GDB17_1520	CC12OC(C=C1)C1C3CCC4=C3N1C2=C4	5.803804582	3.106739676	0.1	-37.91273607
GDB17_1521	CC12OC(C=C1)C1=CNC3=C1C2(C)C=C3	5.889440962	2.935028331	0	-52.82346657
GDB17_1522	CC12OC=NC11CC3=C4C1C2=CN4C=C3	6.128205618	3.067964134	0.09	-60.61361245
GDB17_1523	CC12OC(=N)C34C=CC5=CNC1=C5C3C24	5.989526321	2.715980842	0	-53.54704217
GDB17_1524	CC12OC(=N)C34CC(=CC(=C1)C3C24)C#C	6.191978174	2.891095386	0.01	-62.23499014
GDB17_1525	CC12OC(=NC3=C1N(C=C3)C1CC21)C#C	5.328903125	2.896538429	0.04	-31.37319578
GDB17_1526	CC12OC(=N)C3=CC(C#N)C11C=CCC231	6.293183668	2.616227539	0.03	-65.88939011
GDB17_1527	CC12OC(=N)CC11C3C=C(C#N)C(=C2)C13	6.166633119	3.061360209	0.02	-66.00702962
GDB17_1528	CC12OC(=O)C3C1C31C=CN3C=CC2=C13	5.82926836	2.757855429	0.06	-53.56849901
GDB17_1529	CC1C23CC4=C5N(CC(C=CC2)C135)C=N4	5.791068783	3.594591755	0.06	-52.48218719
GDB17_1530	CC1C23CC4=C5N(N=N4)C(C2C35C#N)S1(=O)=O	6.082027522	4.086613193	0.07	-44.11416298
GDB17_1531	CC1C23CC4C=C(C2)C2(C#N)N4C32CS1(=O)=O	6.583767921	3.59939575	0.04	-52.97724134
GDB17_1532	CC1C23C=CC45OC(=N)C(C24C3C=C5)S1(=O)=O	6.648102454	2.464776361	0.06	-66.18075456
GDB17_1533	CC1C23C=CC4=CC5CCC(NS2(=O)=O)=C5C134	6.06285889	3.095478567	0	-77.23375646
GDB17_1534	CC1C23C=CC4N2C3C2=C4S(=O)(=O)CC12C=O	6.31636923	3.248590734	0.02	-73.5397371
GDB17_1535	CC1C23C=CC4(N=C(C)N(C=N2)C134)C#N	6.501574877	3.005595667	0.02	-46.5304264
GDB17_1536	CC1C23CC=CC4=CC5=NCC(=C2)N5C134	6.075124499	3.316956575	0.04	-86.32764093
GDB17_1537	CC1C23CNC4=C(C#N)C(=O)N(C=C2)C134	5.865382991	3.415948677	0.05	-59.12952606
GDB17_1538	CC1C23N=C4CC5=C6C(C2C3N46)C1(C)C5	6.471234191	3.498697004	0.05	-62.12415468
GDB17_1539	CC1C2C11C3C4N3C3=C(ON=C13)C24N	6.4581821	3.647952163	0.04	-51.01463959
GDB17_1540	CC1C2C1C1=C3C2C=CN3C2=C1N=NN2	5.411349978	3.466185564	0.07	-40.74072954
GDB17_1541	CC1C2C1C1=C(C2C#N)C(=O)N=CC=C1	4.32398829	3.201459497	0.25	-13.99610781
GDB17_1542	CC1C2C1C1=C(C2O)C(=CN1)C#CC#N	5.190691586	3.223154674	0.07	-25.89112396
GDB17_1543	CC1C2C1C1=CC=CC3=C1C2C=C3C#C	4.750505182	3.19349834	0.18	-38.16056436
GDB17_1544	CC1C2C1C1(C=CN3C(=O)NC2=C13)C#N	5.505012465	2.85457362	0.01	-43.63544931
GDB17_1545	CC1C2C1C1OC3=C4C1C2N4C(=N)N3	5.876360564	3.112096789	0.02	-42.01131679
GDB17_1546	CC1C2C1N1C(=CC3=C1C2C=C3C)C#N	5.03981796	3.160618952	0.09	-28.53127364
GDB17_1547	CC1C2C34C5CC67OC6(C6C3C6C127)C45	7.350909541	2.747534068	0.04	-46.29601914
GDB17_1548	CC1=C2C34C5CNC3(C=CC45C1)C=CS2(=O)=O	6.329244466	3.559831711	0.02	-56.80979621
GDB17_1549	CC1C2C34CC=CC23C2=CC=CN2C4S1(=O)=O	5.908205999	3.207846756	0.15	-46.19019463
GDB17_1550	CC1=C2C34CC=CC33C4C1=CCC3CS2(=O)=O	6.154842941	3.0603015	0.06	-62.65064337
GDB17_1551	CC1C2C3C1=CCC3=CN1N=CC(N)=C21	5.203630853	3.23195244	0.09	-52.55359447
GDB17_1552	CC1C2C3C2C2=C1C=NC(=O)N2C3C#C	5.285063422	3.733563335	0.13	-27.98678611
GDB17_1553	CC1C2C3C2S(=O)(=O)C2CC4=CC=C1N4C32C	5.599624261	3.689215275	0.05	-47.29711578
GDB17_1554	CC1=C2C3C4C1C1C5C(N45)C3=C1N2C=O	6.077751097	3.094385805	0.02	-53.3202717
GDB17_1555	CC1C2C3C4=C1CC1=C4N(N=C1)C23C=O	5.41089266	3.444729929	0.02	-50.8788539
GDB17_1556	CC1=C2C3C4C1C=C1C=CC(C2C=O)C341	6.148477125	2.515374623	0.01	-77.49009466
GDB17_1557	CC1=C2C3C4C1C=C1C=CCC(C2=O)C341	5.749353306	2.906438354	0.01	-69.51379473
GDB17_1558	CC1=C2C3C4C1CC1(NC=C(C=O)C341)S2(=O)=O	6.316165983	3.425322723	0.03	-63.4615618
GDB17_1559	CC1=C2C3C4C1=C(C#C)C(C=C2C)C34O	5.309921605	2.573339261	0.01	-40.00288165
GDB17_1560	CC1=C2C3C4C1=CC(=O)NC34C(C)=C2C	5.391881356	2.990977595	0	-45.23560255
GDB17_1561	CC1C2C3C4C1CN1CC5=C(C41)N3C2=N5	5.488584251	3.953898011	0.09	-50.13412444
GDB17_1562	CC1C2C3C4=C1C=NN4C1=C3N(N=C1)C2(C)C	4.762450608	3.988499521	0.02	-22.70302024
GDB17_1563	CC1=C2C3C4(C1)COC1=CNC2=C1C34C	5.483657716	3.811575959	0.01	-38.58886023
GDB17_1564	CC1C2C3C4=C1N=C(C)N4C1=CCCC231	5.421218986	3.818799719	0.04	-36.80700755
GDB17_1565	CC1=C2C3C4C1N=C(N)C34C1=NN=CN21	5.726104854	3.499362763	0.06	-34.46618431
GDB17_1566	CC1=C2C3C4C3C11OC11CCC22CC412	6.865350537	3.024488469	0.06	-55.53214686
GDB17_1567	CC1=C2C3C4C3C1C1=C(NC=C1)C4C2O	5.32376511	3.138512822	0.22	-34.26415454
GDB17_1568	CC1=C2C3C4C3C1(CCC4=C2S(O)(=O)=O)C#N	5.054666855	2.843667535	0.05	-38.45936594
GDB17_1569	CC1=C2C3C4C3C1(OC1=CC=C2N41)C#C	5.583132373	3.472167202	0.15	-31.59575885
GDB17_1570	CC1=C2C3C4C3C1(OC4C2C#N)S(=O)(=O)C#N	5.789885273	2.786514324	0.11	-33.358763
GDB17_1571	CC1=C2C3C4C3C3=C2C2=C(OC=N2)C3(N)C14	5.599025792	2.995844629	0.03	-45.31514279
GDB17_1572	CC1C2C3C4C3C3=C2CNC32C4C1=CS2(=O)=O	6.570968289	3.432881119	0.03	-58.1960892
GDB17_1573	CC1=C2C3C4C3C3=C2C(=N)C=CC(=N)N3C14	5.337060789	3.11153342	0.19	-30.70470096
GDB17_1574	CC1C2C3C4C3C3=C2OC2=C3N4C1=C2	5.452396201	3.897157659	0.08	-29.52806397
GDB17_1575	CC1=C2C3C4C3C3(C=C14)C2C=CN3C=O	6.355950086	2.945246214	0.01	-66.87186472
GDB17_1576	CC1=C2C3C4C3C3C(C=CC23N)=C(C)C14	5.688113921	2.585109902	0.03	-58.48565356
GDB17_1577	CC1C2C3C4C3C3=C(N(C)C=C23)C(=O)C14	5.072098537	3.537523962	0.06	-22.01596139
GDB17_1578	CC1C2C3C4C3C(=C2C)C2=C(C=NO2)C14	5.248760816	2.942085098	0.07	-29.3649706
GDB17_1579	CC1C2C3C4C3(C)C3=C2C(=O)C2N3C142	6.301999912	3.231103472	0.04	-48.18258155
GDB17_1580	CC1=C2C3C4C3C(C(C)=C14)=C(C)C2S(N)(=O)=O	4.970197357	2.444453223	0.19	-18.59731257
GDB17_1581	CC1C2C3C4C3C(=CC=C2C#N)S(=O)(=O)C=C14	5.694673714	2.967987876	0.05	-61.87292967
GDB17_1582	CC1=C2C3C4C3C(C(C#C)C4C1)=C2C#N	5.361481004	3.130611952	0.14	-36.57628855
GDB17_1583	CC1=C2C3C4C3C(C#N)(N2C=O)C(C)=C14	5.542253312	2.9399674	0.03	-53.83630316
GDB17_1584	CC1=C2C3C4C3(C#N)C1CC41NCC=C21	6.207384075	2.852870028	0	-60.10571133
GDB17_1585	CC1C2C3C4C3(C#N)C3=C2ON=C3C14N	5.691608427	3.187903698	0.02	-49.39005304
GDB17_1586	CC1=C2C3C4C3(N)C11C3N1CC21CC431	7.069159259	3.222883968	0.03	-63.19594236
GDB17_1587	CC1=C2C3C4C3(N)C1=CC4(N)C2(C)C#N	5.791476773	3.280982237	0.04	-50.56038475
GDB17_1588	CC1C2=C3C4C5C14C=CC5(C)N3S(=O)(=O)C=N2	6.479444543	3.143449455	0.01	-67.18717551
GDB17_1589	CC1C2=C3C4C5C14C=CC5(O)S(=O)(=O)N3C=C2	6.153721139	3.113788654	0.1	-35.52384978
GDB17_1590	CC1C2C3C4C5=C1C=CN5C(C34C#C)S2(=O)=O	5.724855357	3.764824473	0.09	-33.876946
GDB17_1591	CC1C2C3C4C5C2C2=C(N3C1=N2)C45O	5.805841337	3.57122782	0.03	-37.70117726
GDB17_1592	CC1C2C3=C4C5C2(C)C5(C(C)N4C=C3)S1(=O)=O	5.873714096	3.767234384	0.02	-30.83861701
GDB17_1593	CC1=C2C3C4C5C2=CC(C#N)C5(N)C1N34	5.963753321	3.383518148	0.01	-51.76764946
GDB17_1594	CC1C2C3C4C5=C2C=CN5C11C=CCC341	6.089992567	3.45926552	0.09	-52.94091861
GDB17_1595	CC1C2=C3C4C5C4C1=C(C)C5N3C=N2	5.229240779	3.397478664	0.13	-26.19936332
GDB17_1596	CC1C2C3C4C5C4C4=C(N25)C1=NC(N)=C34	5.520448115	3.380660376	0.07	-27.22323277
GDB17_1597	CC1=C2C3C4C5C4C(C3N)=C(C)C(=C1)N25	5.264198586	3.277139417	0.1	-35.86741271
GDB17_1598	CC1=C2C3C4C5C4(C=CC25O)C2=C3N1C=C2	5.903580368	2.769972157	0.1	-39.58739861
GDB17_1599	CC1=C2C3C4C5C4N4C2S(=O)(=O)C=C4N5C3C1	5.908987906	3.737956951	0.05	-48.83248584
GDB17_1600	CC1=C2C3C4C5C6C3C1=CC6(C)C2C45C	5.80474033	2.563498449	0.03	-41.04815176
GDB17_1601	CC1C2=C3C4C5C6C3C1(O)CC6=CC45C2	6.432199428	3.003995163	0.02	-47.15506
GDB17_1602	CC1=C2C3C4C5C6C(C=CC256)C4C=C3C1	6.323814633	2.823391608	0	-66.87689154
GDB17_1603	CC1C2C3C4=C5C6C(N2C5=C1C(=N)O4)C36O	5.867268838	2.993841361	0.02	-48.42980096
GDB17_1604	CC1C2=C3C4C5C6N3C(C=C6CCC145)=C2	6.076600858	3.737688633	0.03	-53.83530803
GDB17_1605	CC1C2C3C4=C5C(C1=CN5S(=O)(=O)C=C4)C23C	5.780372568	2.952034856	0.01	-71.35653629
GDB17_1606	CC1=C2C3C4C5C(C=C2C45C#N)S(=O)(=O)C3C1	5.75400593	3.343730837	0.03	-49.92659096
GDB17_1607	CC1C2=C3C4C5C(C=CC145)N3C(C#C)S2(=O)=O	6.529947626	3.076203946	0.01	-57.5681222
GDB17_1608	CC1C2=C3C4C5C(CCC145)N3N=C2C#N	5.758237384	3.185525212	0.11	-35.50440803
GDB17_1609	CC1=C2C3C4C5C(C=CC5(C)S2(=O)=O)=CC1N34	5.818888418	3.099300048	0.04	-65.5031977
GDB17_1610	CC1C2C3=C4C5C(CN4C=C3)C=C1C25O	5.334915709	3.351665761	0.03	-42.32286825
GDB17_1611	CC1=C2C3C4C5N2C(CC(C45C#N)S3(=O)=O)=C1	5.698161766	3.565488121	0.09	-39.74321788
GDB17_1612	CC1C2C3C4C5N4C2(C)C2=C1N(C)C3=C52	5.752398376	3.531593054	0.02	-36.93541224
GDB17_1613	CC1=C2C3C4C5N4C2(C#C)C2=C5C3C1C2	6.186050561	3.371474667	0.05	-53.0769073
GDB17_1614	CC1=C2C3C4C5N4C4(CC34C1)C1NC251	7.305092679	3.420713485	0.02	-67.31666914
GDB17_1615	CC1=C2C3C4C5N4C(C3C1)C1C5=C2CS1(=O)=O	5.859130602	3.447397643	0.04	-52.62276905
GDB17_1616	CC1C2C3=C4C5N6C25CC2(C4C62C)C13	6.916450015	3.511181992	0.04	-48.29545669
GDB17_1617	CC1=C2C3C4CC44C(O1)=C2C1N3C41C	6.15252902	3.341760951	0.01	-47.17833111
GDB17_1618	CC1C2C3C4C(=CC1C34C)C1=CNC=C21	5.403766899	3.045884122	0.04	-45.6659647
GDB17_1619	CC1=C2C3C4C(=CC1(C=O)C34C#C)C2O	5.962208208	2.226464187	0.02	-50.53366494
GDB17_1620	CC1=C2C3C4C(C=C3C(CO)=C2C#N)C14	5.144587191	2.852094637	0.26	-41.04129487
GDB17_1621	CC1=C2C3C4CC(=C5C4C4C(N25)C34O)C1=NO	5.69787733	3.369677007	0.03	-40.72268463
GDB17_1622	CC1C2C3C4C=C(C)C5=CC1=C(N45)C23N	5.430223861	3.533276153	0.02	-43.37923229
GDB17_1623	CC1=C2C3C4C(C=C(C)C1C34C)=C2S(N)(=O)=O	4.958375819	2.882078953	0.03	-42.99378034
GDB17_1624	CC1=C2C3C4C=CC(C#N)(C2=CN1)C34N	5.412586092	2.877794965	0.02	-39.23376205
GDB17_1625	CC1=C2C3C4C=CC(=O)C34C=CC2=CN1	5.34539582	3.135177403	0.01	-44.9241768
GDB17_1626	CC1C2=C3C4C(=CN3C=C2)C(C#C)C14N	5.61220807	3.461474664	0.11	-46.59258912
GDB17_1627	CC1C2=C3C4C(N3N=N2)S(=O)(=O)C2C=CCC142	6.148878115	3.767575329	0.03	-54.62662645
GDB17_1628	CC1C2C3C4C(OC5=C4N2N=C5)C2=C3N1C=C2	5.189495082	3.426747064	0.2	-20.99178825
GDB17_1629	CC1=C2C3C4(N1)C=CC1(O)C=CC(C341)S2(=O)=O	6.729152244	2.645213174	0.01	-45.79775796
GDB17_1630	CC1=C2C3C4N3C1(C=CC4=C2CO)C#C	5.613263015	2.811544898	0.05	-53.44823282
GDB17_1631	CC1=C2C3C4N3C3C1OC1(C)CC2=C4C31	5.75846845	3.345169703	0.03	-49.29340111
GDB17_1632	CC1=C2C3C4N3C3C5C(NCC145)=NC23C	6.512758283	3.096807375	0.02	-67.79129289
GDB17_1633	CC1=C2C3C4N3C(C2C#C)C(C#C)=C14	5.688333796	3.128668877	0.08	-29.46540067
GDB17_1634	CC1=C2C3C4N3C(C2=O)C(C#C)=C4C=C1	5.249867411	3.004009111	0.03	-48.06599283
GDB17_1635	CC1=C2C3=C4N5C6(CC=CC256)C1N4N=C3	6.222729408	3.596778713	0.05	-51.75609805
GDB17_1636	CC1=C2C3C4N5C(CC1C34C)=CC(O)=C25	5.224228949	3.1411044	0.03	-32.78785228
GDB17_1637	CC1C2=C3C4N5C(CC3=CN2C)=NCC145	5.929636876	3.960488446	0.03	-48.63888247
GDB17_1638	CC1=C2C3C4N5C(CNC34C1)=NC(C)=C25	5.544023727	3.950198143	0.03	-47.38986015
GDB17_1639	CC1C2C3C4N(CC5=C4C2=CS5)C2=C3N1C=C2	5.019614896	3.969790882	0.07	-26.59988768
GDB17_1640	CC1=C2C3C4N(C=CC44C=CC1N34)C2=O	5.988383208	3.249311876	0.01	-56.68590077
GDB17_1641	CC1=C2C3C4N=C(N)C(C#N)(C34)N2C=N1	5.412282795	2.947748177	0.04	-29.21661061
GDB17_1642	CC1=C2C3C4OCC(=CN2N=N1)C34C#C	5.362922803	3.441087176	0.11	-38.8766689
GDB17_1643	CC1=C2C3C(C1)C1CCC4(N3C14C#N)S2(=O)=O	6.124703109	3.866723803	0.08	-41.48010665
GDB17_1644	CC1=C2C3C(C1)C3C1=C2C(C)=CC(O)=C1	4.08561948	2.838440394	0.12	-23.89164072
GDB17_1645	CC1=C2C3C(C1)C3C1=C2NC2=C1C=NO2	5.020792757	3.42675499	0.1	-22.84500901
GDB17_1646	CC1=C2C3C(C1)N1C4C3(C)C4(C#C)C2S1(=O)=O	5.935321059	3.306306097	0.05	-54.52516074
GDB17_1647	CC1=C2C3CC45NC1=C1C4C5(N)C3N21	6.284141157	3.611493086	0	-38.96553151
GDB17_1648	CC1=C2C3C(C4=C2C=NN4)C32CN=CN12	5.692334989	3.757201511	0.05	-37.33908832
GDB17_1649	CC1=C2C3C=C4C5C3C5C2C2C1CC=C42	5.617465059	2.688263361	0.02	-47.1491149
GDB17_1650	CC1=C2C3C=C4C5C(C2C4(C)C1)C35C#N	5.71108535	2.560300826	0.04	-46.77766624
GDB17_1651	CC1C2C3C=C4C5C(N35)C2=C2C4N=CN12	6.09955352	3.577295402	0.01	-64.83364846
GDB17_1652	CC1C2C3CC4C5=C(NC=N5)C1=C4C23N	5.347026263	3.655749911	0.02	-41.55502261
GDB17_1653	CC1=C2C3CC4C(C2(C)C2C3C42C#C)S1(=O)=O	5.909829975	3.416233667	0.05	-52.82738839
GDB17_1654	CC1=C2C3(CC4=CC2(OC1)C1C4C31)C#N	6.249640604	2.792056213	0.03	-53.38524564
GDB17_1655	CC1C2C3CC4C=CC5=NC1=C(N45)C23C	5.420340038	3.352576274	0.03	-60.17945517
GDB17_1656	CC1C2C3=C(C4=CCCC124)C(=N)C=NN3	5.47225879	3.491434995	0.05	-47.12796354
GDB17_1657	CC1=C2C3CC4C=C(C)C(O1)=C2C1C4N31	5.305561863	3.050941651	0.02	-42.47814601
GDB17_1658	CC1=C2C3C(C4CNC(=C1)N24)C3(N)C#C	5.503110268	3.198979913	0.08	-36.15467117
GDB17_1659	CC1C2C3CC4N5N=NC(C)=C5C1=C4C23	5.039226263	3.603717094	0.1	-28.82052713
GDB17_1660	CC1=C2C3=CC4OC2(CC1)C1C4C31C#N	5.941090336	3.104930143	0.02	-59.48079949
GDB17_1661	CC1C2C3=C(CC12C#C)C=NC=CC3=O	4.66216014	3.076458862	0.09	-18.7755894
GDB17_1662	CC1=C2C3CCC3C3C=CC(NC1=O)=C23	4.42304588	3.317639491	0	-43.88624777
GDB17_1663	CC1=C2C3C=CC4C3C4N2N=NC1=O	5.01516713	2.991149352	0.04	-24.58603481
GDB17_1664	CC1=C2C3C=CC4C(=C1)N2C1C3C41O	5.352326163	3.098203344	0.04	-37.56037965
GDB17_1665	CC1C2C3CCC4=C(C23)N1C1=C4C=CN1	4.713925502	3.614299278	0.15	-12.11067821
GDB17_1666	CC1=C2C3=CCC4C(C34)N3N=CC(O1)=C23	4.750301848	3.553720272	0.07	-25.98682916
GDB17_1667	CC1=C2C3C=CC4(C#C)C(C2=CN1)C34C	5.415942136	3.101582349	0.05	-38.08436854
GDB17_1668	CC1=C2C3C=CC4(C#N)C1C1C(N34)C21C	5.849833702	2.827351806	0.01	-52.47507837
GDB17_1669	CC1=C2C3C=CC4NC5(CCC(O1)=C25)C34	5.68464221	3.357222971	0.03	-48.08288295
GDB17_1670	CC1=C2C3CC(C=C3)C2C2=C(N)N=CN12	5.427246687	3.722290475	0.19	-22.95774258
GDB17_1671	CC1=C2C3=C(CCC3)C3C4CC(N1)=C2N34	4.675897652	3.367812176	0.05	-26.70011388
GDB17_1672	CC1=C2C3CC(C#C)(C3C#C)N2N=C1N	6.146822349	3.112641339	0.02	-27.37863883
GDB17_1673	CC1C2C3CC(C#C)=C(C23)C2=NNC=C12	5.381381032	3.559216516	0.13	-27.11694812
GDB17_1674	CC1C2C3C(C#C)C(=O)N4C=CC1=C4N23	5.228897487	3.584234959	0.15	-22.23513424
GDB17_1675	CC1=C2C3C=CC(N2C=C1)C31CC1C#N	6.224573282	2.892651038	0.13	-35.42331379
GDB17_1676	CC1=C2C3C=CC(N)C4C5C(N35)C2=C4N1	5.506350799	3.476520725	0.13	-51.50390417
GDB17_1677	CC1=C2C3=C(CNC2=O)C(C#N)N2C1C32	5.242380597	3.24733979	0	-50.90413283
GDB17_1678	CC1=C2C3=C(C(N)=NN3)C3=C2C2C(C3)C12	4.845669135	3.779415034	0.09	-26.5659451
GDB17_1679	CC1=C2C3CC(O3)C2C2=C(N=NN12)C#C	5.662346712	3.465418186	0.15	-22.89641854
GDB17_1680	CC1C2C3CN4C(C23)=C1C(=CC4=O)C#N	4.646280597	3.420808774	0.03	-20.13978984
GDB17_1681	CC1C2C3CN4C(C#C)=C(C)C1=C4C23C	5.175998903	3.487729963	0.01	-30.64401671
GDB17_1682	CC1=C2C3CN4N=CC(C2OC1C#N)=C34	5.210734252	3.539846507	0.08	-31.39899028
GDB17_1683	CC1=C2C3C(NC1C#C)C3N1C=CC=C21	5.272009297	3.335928035	0.29	-30.25454565
GDB17_1684	CC1=C2C3C(N)C3(CN2N=C1C#N)C#N	5.090101737	3.458535517	0.03	-23.970583
GDB17_1685	CC1=C2C3(C#N)C4C3N(C(C#N)C4N1)S2(=O)=O	5.648406106	3.274169099	0.03	-51.9850175
GDB17_1686	CC1C2C3=C(NN=C3C#C)C(=O)C12C#N	4.96861018	3.08175469	0.03	-16.88685755
GDB17_1687	CC1=C2C3C(NS2(=O)=O)C32C=CC3NC=NC123	6.845419858	3.874094917	0.01	-83.54237444
GDB17_1688	CC1=C2C3C(O)C3C(C#CC#N)N2N=C1	5.186811367	2.936403798	0.15	-23.88089834
GDB17_1689	CC1C2=C3C(OC4CC4C3=C1C#N)=CN2	4.856614037	3.569065737	0.06	-33.17465235
GDB17_1690	CC1C2C3N2C2(C#C)C4C3=CC(=NO)C124	6.75192782	3.558821639	0.03	-56.14518844
GDB17_1691	CC1C2C3N4C1C1=C(C2=CN1)C34S(=O)(=O)C#C	5.815765668	3.505966487	0.06	-31.57517377
GDB17_1692	CC1=C2C3N4C1C4C(C#N)=C3C=CC2O	5.316774411	2.586065118	0.02	-52.1487055
GDB17_1693	CC1=C2C3N4C3(C)C1=CC4(C)C=CC2=O	5.26262517	3.263881765	0.02	-59.47202764
GDB17_1694	CC1C2C3N4C3(C)C3=C(C14C#C)S(=O)(=O)CN23	6.14871136	3.276792659	0.05	-58.89278353
GDB17_1695	CC1C2C3N4C3(C#N)C3=C(C14C)S(=O)(=O)CN23	6.046048149	3.291026242	0.05	-59.23799046
GDB17_1696	CC1C2C3N4C3(C#N)C3=C(N=CN23)C14C	5.808727108	3.140174235	0.03	-45.35944927
GDB17_1697	CC1C2C3N4C5=C2C=C(C#C)N5C1C34C	5.73272491	3.675011068	0.11	-27.46017215
GDB17_1698	CC1=C2C3N4C5C2NS(=O)(=O)C5C1(C)C34C#N	6.051328637	3.699074447	0.04	-60.77383383
GDB17_1699	CC1C2C3N4C5C4C12N1C=C(N)C3=C51	6.358752869	2.732530724	0.02	-39.49453544
GDB17_1700	CC1C2C3N4C5C(C=C2C45C#N)C3(C)S1(=O)=O	6.122492331	3.329072483	0.03	-51.38295179
GDB17_1701	CC1C2=C3N4C5C(C(CC145)C#N)N3N=N2	6.149897161	3.193478956	0.04	-41.30444583
GDB17_1702	CC1=C2C3N4C5=C(C=CN25)C(C=O)C34C1	5.775323101	3.211038468	0.03	-47.00552903
GDB17_1703	CC1C2=C3N4C5C(=CCNCC145)N3C=C2	5.784967035	3.932935282	0.07	-61.09734925
GDB17_1704	CC1=C2C3N4C5=C(C=NN25)C1(C=O)C34C	5.459897081	3.209755434	0.03	-41.61243185
GDB17_1705	CC1=C2C3N4CC5C=CC(=C1)N2C5C34C	5.545718571	3.908157691	0.04	-55.61306872
GDB17_1706	CC1C2=C3N4C(CC14C#N)C=CC3=NO2	5.35187164	3.29787372	0.01	-54.77605384
GDB17_1707	CC1C2C3N4C=CC=C4C(=C1C#N)C23N	4.889715762	2.681762527	0.16	-26.40501811
GDB17_1708	CC1C2C3N4C(CN5N=NC2=C45)C2=C3N1N=N2	5.430571511	3.804009997	0.03	-31.73709782
GDB17_1709	CC1C2C3N4N=CC5=C4C(=C1C(C)=N5)C23O	4.807036174	4.029266079	0.04	-28.864129
GDB17_1710	CC1=C2C3NC3(CC2C2=C1NN=N2)C#N	5.492207239	3.564383579	0.05	-35.90551405
GDB17_1711	CC1=C2C3NC3(C)C3C=C(C#C)C(O1)=C23	5.430845854	3.233001409	0	-44.40446027
GDB17_1712	CC1=C2C3NC4C5C6(NC=NC356)C2=C4N1	6.701685958	3.048204049	0.02	-56.92593945
GDB17_1713	CC1=C2C3N=C4N5C3C5C2C4(C#C)S(=O)(=O)C1	6.06549431	3.577806605	0.05	-42.04179117
GDB17_1714	CC1C2=C3N(CC4C5CC5C1=C34)C(O)=C2	5.143816452	3.644781129	0.03	-36.28123793
GDB17_1715	CC1C2=C3N(C=C4CC(N)C11CC341)N=C2	6.076818271	3.696500592	0.07	-59.44042957
GDB17_1716	CC1C2=C3N(CC4NC34C1(C)C#C)C=C2	5.976700152	3.544895411	0.05	-43.25084624
GDB17_1717	CC1C2C3NC(=N)C4=C(N1N=N4)C23C#C	5.6586784	3.304927584	0.04	-43.19493742
GDB17_1718	CC1C2C3=NNC4=C3N3C(=C4)C(O)C=CC123	5.788514696	3.785547679	0.07	-35.83793594
GDB17_1719	CC1=C2C3NS(=O)(=O)C45CC(C1)C2(C#C)N4C35	6.617841243	3.476091155	0	-60.81068381
GDB17_1720	CC1C2C3OC(C=C3)C3=CC(C#N)=C1N23	5.75116717	3.049392297	0.13	-30.42405013
GDB17_1721	CC1C2CC1C13C=CN4N=CC(C=C21)=C34	6.673932129	3.648998562	0.07	-66.16466457
GDB17_1722	CC1C2CC1C1=C(C)C=C(C#CC#N)N21	5.643957701	3.47919332	0.14	-15.04472101
GDB17_1723	CC1C2CC1C1=CN3C=CC(O)=C3C1=C2	5.372084254	3.526668093	0.14	-25.75714768
GDB17_1724	CC1C2CC1(C#N)C1C2=CN2C=NC=C12	6.055016186	3.558182166	0.04	-37.63290331
GDB17_1725	CC1C2CC22C(C=CC3=C2C1=NO3)C#C	6.014388217	3.832977905	0	-59.08835508
GDB17_1726	CC1C2CC22C=C(C#C)N3C=C(O)C1=C23	5.803207167	3.480019078	0.14	-37.63392579
GDB17_1727	CC1C2CC22C=C(C#N)C3=C2C1=CC=N3	5.106527126	3.885230839	0.05	-46.30630234
GDB17_1728	CC1C2CC22C=CN3C4=C(OCC4)C1=C23	5.59256401	3.000592091	0.01	-52.91021399
GDB17_1729	CC1C2CC22CN3C(N)=NC4=C3C2=C1C4	5.666069523	3.782877703	0.06	-43.62007311
GDB17_1730	CC1C2CC2C2=C1C1=C(C2)OC(=C1)C#C	5.171713858	3.684235786	0.11	-36.14549602
GDB17_1731	CC1C2CC2C2=C1C1=C(NN=C1)C=C2N	4.301180406	3.976367231	0.05	-23.0138049
GDB17_1732	CC1C2CC2C2(C#N)C1=CC1=C2ON=C1	5.226049726	2.955058336	0.04	-48.2792208
GDB17_1733	CC1C2CC2C2=NC=CC3=C2C1=NC=C3	4.06554031	3.207892815	0.11	-20.46630516
GDB17_1734	CC1C2CC2C2=NNC3=C2C1C=C3C#N	5.115779601	3.45924268	0.04	-42.70492237
GDB17_1735	CC1C2CC2CC2=CC3=C(NN=C3)C=C12	3.856249401	3.997404504	0.12	-18.9366631
GDB17_1736	CC1C2CC2(C#C)N2C=NC3=C2C1C=C3	5.47934096	3.147523925	0.04	-53.91836122
GDB17_1737	CC1C2CC2(CN2N=CC(=N)C=C12)C#C	5.390530469	3.612974224	0.06	-26.83980469
GDB17_1738	CC1C2CC2(C#N)C2=CC(=NC=C12)C#C	4.86795025	3.501559215	0.02	-17.88093784
GDB17_1739	CC1C2CC2N2N=NC3=C(O)NC1=C23	4.908506728	3.784296051	0.1	-24.14288835
GDB17_1740	CC1C2=CC34C5C2N5C11C=CC(CS3(=O)=O)C41	6.889326025	3.025176587	0.01	-66.193164
GDB17_1741	CC1=C2CC34CC5=CC(C6C2C3N4C56)S1(=O)=O	6.531042327	3.761443724	0.02	-59.0107074
GDB17_1742	CC1=C2CC34CCC5=C3C1(NC5)C1C2N41	6.544755538	3.875380145	0.03	-66.65522036
GDB17_1743	CC1=C2CC34C=CCCC33NC(=N1)N2C43	5.994785823	3.505431806	0.06	-40.83384855
GDB17_1744	CC1=C2CC34C(C#N)N3C=NC4C2=CN1	5.971584282	3.435385419	0	-45.11711389
GDB17_1745	CC1C2CC34NC5=C(C1=NN5)C23CC=C4	6.060426825	3.694308152	0.01	-48.08714649
GDB17_1746	CC1=C2CC34OCC=CC33C(C1=C4)C23C	6.045780346	2.875600615	0.04	-63.25370667
GDB17_1747	CC1=C2CC34OC=NC33C4C(C)=C(C1)C23	6.269447251	2.986100308	0.02	-65.51749667
GDB17_1748	CC1=C2CC3=C4C2C2C1N=COC(=C3)N42	5.589746953	3.818706542	0.07	-47.62804347
GDB17_1749	CC1=C2CC3=C4C2C2C(CC4=CO3)C12C	5.236691944	3.213865954	0.01	-44.92303735
GDB17_1750	CC1C2C=C3C4C2C4(C1C)C1=C3OC=N1	5.938611293	3.077772811	0.03	-42.97288498
GDB17_1751	CC1=C2C=C3C4C2C4(C1)NC1=CC=NN31	5.660979744	3.121592247	0	-40.84495103
GDB17_1752	CC1=C2CC3=C4C2C(=CCN4C=C3)C1N	4.797579006	3.152264311	0.19	-44.4307617
GDB17_1753	CC1=C2C=C3C4C2(N)C4(C1)C1=C3NN=C1	5.642518181	4.027373565	0	-52.65923794
GDB17_1754	CC1=C2CC3C4C3N2C2=C1C(CN42)C#N	5.41634418	3.720200046	0.08	-29.58075883
GDB17_1755	CC1=C2CC3=C4C5C2C5(C)C1C4=C(N)O3	5.320822356	3.012762251	0	-31.46316772
GDB17_1756	CC1C2=CC3C4C(C5=C(C=NN35)S1(=O)=O)C24C	5.487541145	3.78170769	0.05	-47.69910277
GDB17_1757	CC1(C2CC3=C4C(C=CC124)=CN3)C(N)=N	5.68378409	3.683664866	0	-47.44247765
GDB17_1758	CC1C2CC3=C4C(=CN3)C3=C(N1C=C3C)C24C	4.810825608	3.710678146	0	-26.25268014
GDB17_1759	CC1C2(CC3=C4C(=CN3)C(C)CC124)C#N	5.569379273	3.303638345	0.02	-33.84824845
GDB17_1760	CC1=C2CC3=C4C(NC3)C3C1C3(C#C)C24	5.902273133	3.629794196	0.05	-60.0427251
GDB17_1761	CC1C2C=C3C4(C#N)C(C1S3(=O)=O)C24CC#C	5.909744804	3.027909604	0.1	-42.30915902
GDB17_1762	CC1C2C=C3C4=C(NN=C4)OC3(C#N)C12	5.34702003	3.40414523	0.03	-38.92176159
GDB17_1763	CC1C2CC3C4=C(OC=C4)C(C#C)=C3C12	4.938706613	3.107291525	0.15	-35.0685431
GDB17_1764	CC1=C2CC3C4N2C2=C1C3C1(C)C2C41C#N	5.800881146	3.290234847	0	-35.25672262
GDB17_1765	CC1=C2C=C3C4(N)C(C1C3(N)C#C)C24C	5.890282927	3.336433516	0.05	-55.93938344
GDB17_1766	CC1=C2CC3=C4N(CC24CC1C=O)C=C3	5.375835923	3.149542219	0.06	-47.9511555
GDB17_1767	CC1=C2CC3=C4N(C=N3)C3C1C3C24C	5.242808284	3.199901897	0.05	-37.34454172
GDB17_1768	CC1C2(C)C3=C4N(N=NC4=CN3)C12C#C	5.300355744	3.326144879	0.04	-22.00925766
GDB17_1769	CC1=C2C=C3CC11C=CC(=O)NC11C3C21	5.949333834	3.171859762	0	-73.39593861
GDB17_1770	CC1=C2CC3=CC11C=CN(C=O)C11C3C21	6.432303781	2.892159519	0	-66.00243704
GDB17_1771	CC1C2CC3=C(C12)C1=C2N(CC=C32)N=C1	5.018536463	3.819027519	0.07	-45.41475236
GDB17_1772	CC1C2CC3=C(C12)C(=NN=C3C#N)C#N	4.556731568	2.962042156	0.06	-13.90368425
GDB17_1773	CC1C2=C(C3CC13C#N)C(=CN2C)C#N	4.873277722	3.39886572	0.03	-20.89587867
GDB17_1774	CC1=C2CC3=CC1C14C3C21CC=CC4=O	6.169485238	3.082028062	0	-74.51454205
GDB17_1775	CC1=C2CC3=CC1C14CCC5OCC31C245	6.573187495	3.04103516	0.1	-68.27763455
GDB17_1776	CC1=C2C=C3CC1C14CC(CN)=CC31C24	6.305229066	3.164369265	0.04	-67.78947652
GDB17_1777	CC1=C2CC3(C=C1C14CCNC21C34)C#C	6.553513145	3.250264296	0.02	-60.49181647
GDB17_1778	CC1=C2CC3C=C1C14CC(N)=NCC21N34	6.537345345	3.524875304	0.04	-57.96242075
GDB17_1779	CC1C2C=C3C=C1C14N=C(N)C(C)C21C34	6.569131263	3.059294036	0.02	-61.35761185
GDB17_1780	CC1=C2CC3C=C1C1C2C31C1=CNC=N1	5.425391237	3.464388424	0.06	-35.15348953
GDB17_1781	CC1=C2CC3C=C1C1(C33CC=CC213)S(N)(=O)=O	6.28114024	3.682265433	0.03	-59.88229231
GDB17_1782	CC1=C2CC3C=C1C1C3C21N1C=CC=C1	5.148842635	3.028325528	0.08	-40.57495009
GDB17_1783	CC1=C2CC3C=C1C1(C)C3(C#C)C21C#N	5.566180142	3.135727225	0.04	-43.51788979
GDB17_1784	CC1=C2CC3CC1(C)C1(C)C33C=CS(=O)(=O)C213	6.466652927	2.853020008	0.05	-46.36775569
GDB17_1785	CC1C2=CC3=CC1(C#C)C1C22CCOC312	6.658917589	3.150279988	0.02	-65.64087993
GDB17_1786	CC1=C2CC3=CC1(O)C1(CC#C)C3C21N	5.855483706	3.000170888	0.07	-57.4479371
GDB17_1787	CC1=C2CC3C(C2=NO1)C3(N)C#CC#C	5.100859041	3.217590197	0.04	-29.11859398
GDB17_1788	CC1=C2CC3CC33C4CC(C=C4)C(N1)=C23	6.136625835	3.131771503	0.03	-47.36471913
GDB17_1789	CC1=C2CC3CC33C(=N)NC=C3N2C=C1	5.407250593	3.434628035	0.07	-38.21838681
GDB17_1790	CC1C2CC3=CC45CS(=O)(=O)C1=C1C4C5C3N21	6.302427516	3.910983595	0.01	-61.91796073
GDB17_1791	CC1C2C=C3CC4=C5C6C(O)(C2C35)C16C4	6.450949696	3.218034863	0.03	-66.1266257
GDB17_1792	CC1=C2CC3C=C4C(N)CC=CC1=C4N23	4.834715679	3.466993753	0	-64.15112227
GDB17_1793	CC1=C2CC3CC4=NN=C(C1C#N)N4C23	4.916757865	3.56747959	0.12	-34.24843305
GDB17_1794	CC1=C2C=C3CC(C1C#C)N1C2C31C#C	6.024207378	3.352009789	0.03	-53.20444967
GDB17_1795	CC1C2C=C3C=C(C4C2C34)C2=C1C=CO2	5.237875759	2.879165527	0.04	-56.3655459
GDB17_1796	CC1C2C=C3C=CC4=C3C(C12)=C(C)N4C	4.815005195	3.658257604	0.04	-50.39744291
GDB17_1797	CC1=C2CC3=CCC4C5C1N5C2(C#N)C34	5.783866362	3.478306223	0.03	-58.22543276
GDB17_1798	CC1=C2C=C3C=CC4C5C(N2C4=C1)C35O	5.190851515	3.071607149	0.01	-59.24914246
GDB17_1799	CC1C2(C=C3CC=C4C=CC12C34N)C#N	6.279897954	2.580318434	0	-75.2302446
GDB17_1800	CC1C2=CC3(C=C(C4(C#C)C2C34)S1(=O)=O)C#C	6.152433196	2.787843357	0.03	-43.45659663
GDB17_1801	CC1C2C=C3C=CC4=C(C#C)C1C1N2C341	6.325955837	3.217078931	0.01	-72.93056506
GDB17_1802	CC1=C2CC3C=CC4C(C)=C(C1)C21OC341	6.171314218	3.106036076	0.01	-51.79146497
GDB17_1803	CC1=C2CC3=CCC4(OC1=N)C2C34C#N	5.796554419	3.195083898	0.02	-54.50853285
GDB17_1804	CC1=C2CC3(C)C(C)=C1C1(C#N)C2C31N	5.323211971	3.101005174	0.03	-39.13263097
GDB17_1805	CC1=C2C=C3CCC=C1C1(O)C3C21C#C	5.306174425	3.075734679	0	-62.80108343
GDB17_1806	CC1=C2C=C3C=C(C)C1(C)C1C2C31C#C	5.478000404	2.381841921	0	-55.43002921
GDB17_1807	CC1=C2C=C3CCCC33C4CC(N1)=C2C34	5.221987436	3.868069025	0.01	-49.82167212
GDB17_1808	CC1C2C=C3C(C)=CC4(C33NC=NC243)S1(=O)=O	6.89504745	3.546404567	0.01	-71.06850719
GDB17_1809	CC1=C2C=C3C=CC(C=C1)C1(C#N)C3C21	5.415687293	2.415470868	0.01	-65.57651413
GDB17_1810	CC1C2C=C3C=CC=CC4(C2C34C#N)S1(=O)=O	5.909156818	2.835702101	0.01	-69.29655183
GDB17_1811	CC1=C2C=C3CC(C#C)C4C(C34)N2N=C1	5.282693375	3.288054296	0.12	-38.43199744
GDB17_1812	CC1=C2CC3=CC=C(C#N)C1(C)N1C3C21	5.418777301	3.398001816	0.02	-61.24536252
GDB17_1813	CC1C2C=C3C=CCN4N=C(N)C(C12)=C34	5.055016542	3.610994047	0.01	-63.34527373
GDB17_1814	CC1C2C=C3C=C(C#N)C1C1(C#N)C3N21	5.820977658	3.2382108	0	-58.90066405
GDB17_1815	CC1=C2C=C3C=C(C=O)N(C4C3C24)C1=N	5.397502997	3.057085667	0.1	-58.75667135
GDB17_1816	CC1=C2CC3CCN4C3C24C2=C1NC=C2	5.452816685	3.911923773	0.06	-40.03014745
GDB17_1817	CC1=C2CC3(C)CNC4C3N2C4=C1C#C	5.242805195	3.549195388	0.07	-39.46323886
GDB17_1818	CC1=C2C=C3C(C=O)C1(C)C1C2C31C#N	5.478166933	2.475379828	0.01	-61.33861898
GDB17_1819	CC1C2CC3=CN4C=CC=C4C3=CC12C	4.511094538	3.38550295	0.18	-18.09058103
GDB17_1820	CC1C2CC3=CN4N=CC=C4C3=C(C)C12	4.432194001	3.377171984	0.24	-11.76233023
GDB17_1821	CC1C2CC3=CN4N=NC1=C4C23C#N	5.476005189	3.44048869	0.05	-46.19291495
GDB17_1822	CC1=C2CC3(C)N=C1N1C2(C=O)C31C#C	5.929486333	3.029352368	0.03	-46.68060149
GDB17_1823	CC1C2CC3=C(NC4=C3C=CC4=O)C12C	4.670662338	3.436845723	0.01	-41.05399292
GDB17_1824	CC1=C2CC3(C=O)C4C2C4(C#C)N1C3=O	5.555869823	2.969946539	0.03	-43.82888334
GDB17_1825	CC1=C2CC3=C(OC=C3)C=C2C2C(N)C12	4.94773783	3.362428132	0.1	-55.09571878
GDB17_1826	CC1C2C=C3CS(=O)(=O)N4N=CC5=C4C3C12N5	6.129862736	4.060693587	0.01	-52.4054222
GDB17_1827	CC1=C2CC3N2C2=C1CNC2C3(C)C#C	5.319555744	3.506327832	0.03	-39.26749198
GDB17_1828	CC1C2CC3N4C2C4C2=C3C(=NN12)C#C	5.72607316	4.040727391	0.02	-33.81499532
GDB17_1829	CC1C2CC3N4C=CC5=C4C(=C1N5)C23N	5.04642647	4.094870214	0.07	-32.43120808
GDB17_1830	CC1C2=CC3(N)C4C2C4(N)C2=C3NC=C12	5.656249136	3.639738656	0.01	-47.31246853
GDB17_1831	CC1=C2CC3(N)C4CC5=NNC1=C5C2C34	5.319791407	4.085189882	0.05	-40.80093092
GDB17_1832	CC1=C2CC3NC4=C(N(C=C1)N=C4)C23C	5.132936073	3.609316329	0.03	-67.22715684
GDB17_1833	CC1C2CC3NC4=NC1=C1C2C3(C#N)N41	5.811571165	3.545402442	0.02	-43.55097196
GDB17_1834	CC1C2CC3NC4=NOC5=C4N4C3C2C4=C15	5.528127784	4.653414511	0.01	-45.29919466
GDB17_1835	CC1=C2CC3(N)C=C(C1)C1C3(C)C21C#N	5.518106971	3.002433031	0.02	-54.52186366
GDB17_1836	CC1=C2CC3(N)C=CC(C23)N2C=NC=C12	4.976077364	3.606757793	0.03	-33.3359084
GDB17_1837	CC1=C2CC3N=C(N4C2C34C)C(=C1)C#C	5.637539938	3.190498038	0.03	-58.07583214
GDB17_1838	CC1C2=CC3NC=NC4(C22CC=CC342)S1(=O)=O	7.031262917	3.19692165	0.01	-82.37760066
GDB17_1839	CC1=C2CC3(O)C4C=C(C1)C2(C#N)C34C	5.382732112	2.834344227	0.02	-50.77318731
GDB17_1840	CC1=C2CC3(O)C4C=C(C#N)C(O1)=C2C34	5.086541458	2.879919548	0.08	-37.31001225
GDB17_1841	CC1=C2CC3(O)C=CC4=C(C23)N(C1)C=C4	4.944238756	3.461354814	0.04	-43.92510463
GDB17_1842	CC1=C2C(CC1)C1C3C2NC2=C3N1N=C2	4.916434943	3.561873388	0.1	-34.29463617
GDB17_1843	CC1=C2C(CC1)=CC1(O)CC21C#CC#N	5.165546065	2.982458646	0.07	-39.32916071
GDB17_1844	CC1C2=CCC34CC3CC3=NC=C1N3C24	5.653139063	4.059992429	0.04	-50.67066782
GDB17_1845	CC1C2C=CC34CC5=C(N3C24C)C1=CN5	5.955519316	3.452584818	0.04	-50.00675028
GDB17_1846	CC1=C2C=CC34CC5=CN=C1N5C3(C)C24	5.604412278	3.100091456	0.03	-52.60669388
GDB17_1847	CC1=C2C=CC34C=C5NC=NC5(C1)C3C24	6.520808778	2.779566517	0.03	-87.54187779
GDB17_1848	CC1C2C=CC34C=CC5=C1C(C1C5C31)N24	6.513837361	3.387248618	0.01	-72.1266648
GDB17_1849	CC1=C2CCC34C=CC5CC(C35)C(=N1)N24	5.512040461	3.535431185	0.02	-50.86074341
GDB17_1850	CC1=C2CCC34C=CC5(C)C=C(C1)C23N45	6.334843735	3.773606407	0.13	-58.07572357
GDB17_1851	CC1=C2CCC34C=CCC33CC(N1)=C2C43	5.746470788	3.936379005	0.02	-41.14622147
GDB17_1852	CC1=C2C=CC34C(N1C(=O)C3C#N)C24C	5.729332744	2.937615032	0.02	-49.19726466
GDB17_1853	CC1=C2C=CC34NCC1C3(C=O)C24C#C	6.422839712	2.976022367	0.01	-63.91456986
GDB17_1854	CC1=C2C=CC34N=CNC3=CC3C1N3C24	6.393410299	3.405247692	0.01	-86.39508435
GDB17_1855	CC1=C2C=CC34N=C(N)C(C1)C3(C#N)C24	6.085804547	2.801012457	0	-52.42575433
GDB17_1856	CC1=C2C=CC34NC(=N)CC3(C1)C24C#C	6.563681877	3.141504731	0.03	-51.44449337
GDB17_1857	CC1=C2C=CC3C2C2C4C3S(=O)(=O)C(C#C)C124	6.475132221	3.256940346	0.04	-65.51906828
GDB17_1858	CC1C2=CCC3C2C3(C#N)C2=C1N=NN2	5.234122356	3.598332618	0.04	-42.56138803
GDB17_1859	CC1=C2C(CC3=C2CC2CC32)=CNC1=N	4.789709239	3.750482719	0.03	-50.15565502
GDB17_1860	CC1C2C(CC3=C2NC=C3)C2=NNC=C12	4.773563387	3.827712212	0.29	-21.1945987
GDB17_1861	CC1=C2C(CC3=C2NN=N3)N2C(C#N)C12	5.265424323	3.560843032	0.05	-32.20993679
GDB17_1862	CC1C2C=CC3=C4C2C1=CC4=CC=C3O	4.544289887	3.301883611	0.06	-60.16271705
GDB17_1863	CC1=C2C=CC3C4C2C(C1)=C1CC=CC341	5.904503399	2.887248778	0	-89.69017689
GDB17_1864	CC1=C2C=CC3=C4C5C6C5C3(N)C2N6C14	5.844525396	3.27277457	0.02	-71.42602942
GDB17_1865	CC1=C2C=CC3C4C5NC=NC1=C(C45)N23	5.603166412	3.787978884	0.05	-64.74789942
GDB17_1866	CC1=C2CCC3C4C=CC(=C1)N2C34C#N	5.030202946	3.133434281	0.05	-40.19869624
GDB17_1867	CC1=C2C=CC3C4CCCC(=C4N23)C1=N	4.581669167	3.628286174	0.12	-37.74348085
GDB17_1868	CC1C2C=CC3C4=C(NC123)OC(=C4)C#C	5.986390006	3.184149222	0.04	-33.45307052
GDB17_1869	CC1C2CCC3C4=CNC5=C4C(=C1N=C5)C23O	4.685146242	3.846510829	0.07	-30.18778845
GDB17_1870	CC1C2C=CC3C4N5C=NC=C5C(C234)S1(=O)=O	5.923270785	3.495002854	0.01	-31.37191456
GDB17_1871	CC1C2C=CC3C4NC5=C(C)N=C1N5C234	5.912103574	3.338564497	0.04	-37.24049328
GDB17_1872	CC1=C2C(CC3C4N=CNC1=C4N23)C#N	5.277108849	3.53771409	0.06	-35.42959663
GDB17_1873	CC1=C2C=CC3C4OCC4(C#C)C(N1)=C23	5.291029064	3.010124083	0.01	-45.16280109
GDB17_1874	CC1=C2CCC3=CC11N=CNC11C2C31C	6.229351366	3.342255122	0.01	-69.69304404
GDB17_1875	CC1C2C(C)=C3C=C1C1C3(C=O)C21C#N	5.735536539	2.709786512	0.07	-57.98924268
GDB17_1876	CC1=C2CCC3C=C1C1N3C21C(=O)C#N	5.383891586	2.922512373	0.05	-48.19819466
GDB17_1877	CC1=C2C=CC3C=C1C1(N)C3(C)C21C#C	5.696215789	2.755588101	0.01	-70.63522858
GDB17_1878	CC1=C2C=CC3(C)C2C3(C)C2=C1NN=N2	5.15178981	3.573593454	0.03	-45.76745098
GDB17_1879	CC1=C2C(=CC3=CC4CC1N1C4C231)C#C	6.313323252	3.579428232	0.02	-67.19915644
GDB17_1880	CC1=C2C=CC3=CC4CC(N)C4C(=C1)N23	4.764231211	3.806037721	0.15	-30.63610613
GDB17_1881	CC1C2=CC=C3CC4(O)CC1(C#C)C4N23	5.450686092	3.074693372	0.13	-32.35425932
GDB17_1882	CC1C2=C(C)C3=C(C)C11CC=CC11C2C31	5.887884075	3.111840894	0.03	-57.4627375
GDB17_1883	CC1=C2C(C)=C3C=CC1C1C33CCNC213	6.032640157	3.273440911	0	-72.99062554
GDB17_1884	CC1=C2C(C)=C3CC=C1C1C3C21CC#N	5.10764036	3.47330984	0.17	-46.06730255
GDB17_1885	CC1=C2C=CC3=CCC45C1COC4(C)C235	6.192009388	3.0696044	0.03	-76.21420391
GDB17_1886	CC1=C2CC=C3C=CC4C(C14C#C)C23C	5.487174004	2.740785762	0.03	-77.73286429
GDB17_1887	CC1=C2C(C=C3C=CC4(C)N(C1)C234)C#C	6.207007844	3.04224379	0.02	-68.46836591
GDB17_1888	CC1=C2C=CC3(C=CC4NC34)C2=C(N)N1	5.763675247	2.782116915	0	-53.89594113
GDB17_1889	CC1=C2C=CC3(C)C(CC4=NNC=C14)C23	4.937246953	3.260500036	0	-46.62574118
GDB17_1890	CC1=C2CCC3=CN4C=NC1=C1C4C3N21	5.132830031	3.500223012	0.05	-40.89952782
GDB17_1891	CC1=C2CCC3=COC4=C3C3C2C3(C1)N4	5.524881492	3.280352508	0.01	-32.98993742
GDB17_1892	CC1=C2CCC3N4C5CC=C(C45)C(N1)=C23	4.910097181	3.487153156	0.08	-36.05930703
GDB17_1893	CC1=C2C=CC3(N)C22C4C=CC1C24NS3(=O)=O	6.623108381	3.098202825	0	-75.11184966
GDB17_1894	CC1C2C(=CC3NC23C2=C1C=CO2)C#N	5.746606822	3.313041826	0.03	-43.07569094
GDB17_1895	CC1=C2C=CC3=NC45CCC1(O)C4(C5O)N23	6.148831552	3.135869371	0.11	-44.10810716
GDB17_1896	CC1=C2C=CC3NC4=C(C23)C(C1)=CN=C4	4.55619122	3.642098034	0.02	-65.14444223
GDB17_1897	CC1C2=C(C=C3NC4C(N23)C14C#C)C#C	5.796563015	3.605959569	0.11	-35.16485135
GDB17_1898	CC1=C2C=CC3NC4=NC1C1(C#N)N4C231	6.497531839	3.509650245	0.03	-66.84035689
GDB17_1899	CC1C2C=CC3=NN(C)C4=C3C2(N)C1=C4	5.20997003	3.691884971	0.02	-66.35956759
GDB17_1900	CC1=C2CC=CC22NC(=N)C3(C#N)C1C23	6.10316169	2.895698589	0.05	-61.21918147
GDB17_1901	CC1=C2C(CC=C2C23CC12N=CO3)C#N	5.624679511	2.780278083	0.04	-71.54506144
GDB17_1902	CC1=C2CCCC34C(C23)C1C1=NNC=C41	5.603595007	3.464314315	0.08	-35.80289677
GDB17_1903	CC1=C2C=C(C)C34NS(=O)(=O)C5C=CC23C45C1	6.732929064	3.594629565	0.07	-70.02994589
GDB17_1904	CC1=C2C=CCC3C2C24CC12NC=C4S3(=O)=O	6.203082928	3.611470782	0.01	-83.50109629
GDB17_1905	CC1C2CC=CC3=C4N(C=C(C)C124)N=C3	5.520401544	3.732561823	0.09	-63.64692327
GDB17_1906	CC1=C2C(=CCC3=CC1C1C3C21C)C#N	5.320456422	2.831185997	0.06	-63.18773097
GDB17_1907	CC1=C2CC(C)=C3C(C)=C1C1(C)C2C31C	4.972641184	3.175033726	0.04	-36.24381996
GDB17_1908	CC1=C2C(C#C)=C3C=CC1C1(C)C3C21N	5.559162506	2.806440862	0.03	-63.84737042
GDB17_1909	CC1=C2CC=CC3(C#C)C4CC4C(O1)=C23	5.325277364	2.727253936	0.02	-49.37075986
GDB17_1910	CC1=C2C(C#C)=C3C=C(C=C1)C1C3C21C	5.180748052	3.206067937	0.01	-58.33621406
GDB17_1911	CC1C2C(C#C)C3=CCN4N=NC1=C4C23	5.499646506	3.613607325	0.09	-47.22089284
GDB17_1912	CC1C2CC=CC3=CN4CC1(C#C)C4=C23	5.235602588	3.53269375	0.06	-44.99147812
GDB17_1913	CC1C2C(C#C)C3CNC4=C3N2C2=C4NC=C12	5.317988943	3.94664509	0.04	-36.68408468
GDB17_1914	CC1=C2CC(C#C)C3C4C2C4(C#N)C1S3(=O)=O	5.867375574	3.074083656	0.06	-40.77795523
GDB17_1915	CC1C2C=C(C#C)C3C4=C(NC123)ON=N4	6.298318092	3.520920395	0	-45.95860579
GDB17_1916	CC1C2C=C(C#C)C3=C(C=CN3)C12C#C	5.309982118	3.233389649	0.1	-31.83646334
GDB17_1917	CC1C2C(C#C)N2C2=C3N(CC=C13)N=N2	5.493267615	3.531684946	0.12	-48.25491377
GDB17_1918	CC1C2=C(C=CN2)C2(C#N)C3CC=CC123	5.573987144	3.319833052	0.04	-39.68618561
GDB17_1919	CC1C2C=C(C)N3C=C(O)C4=C3C12C=C4	5.481772002	3.333662207	0.03	-47.01442214
GDB17_1920	CC1=C2C=C(C#N)C3C2C32NC(=O)CC12	5.626395756	2.891122218	0	-50.88667097
GDB17_1921	CC1=C2C=C(C#N)C3C4NCC(=C1)N2C34	5.181628348	2.95279097	0.03	-50.57507834
GDB17_1922	CC1=C2C=C(C#N)C3=CC4C1C4(N)C23C	5.406733237	3.259516972	0	-66.6265998
GDB17_1923	CC1C2(C#C)C(N)C3=C(N=NN3)C12C#C	5.879974513	3.170278309	0.03	-33.21691007
GDB17_1924	CC1C2(C)C(C#N)C3=C(ON=C3)C12C#C	5.32144093	2.72870037	0.06	-32.8965129
GDB17_1925	CC1C2=C(C=C(O2)C#C)C2C3N=CNC123	6.242418271	3.750389881	0.03	-43.61232123
GDB17_1926	CC1=C2C=CC(=O)C22C3C1OCC23C#N	5.724901251	2.7692085	0.01	-52.60731883
GDB17_1927	CC1=C2C=C(C=O)C(=O)C3C=C1C1C2N31	5.320591586	3.339563921	0.01	-63.47024561
GDB17_1928	CC1=C2C(=CN1)C1(C)CCC3C1C23C#N	4.787854224	2.809472833	0.03	-28.52809155
GDB17_1929	CC1C2=CCN3C4C=CC5=NNC1=C5C234	5.914095007	3.55396774	0	-59.21344146
GDB17_1930	CC1C2C=CN3C=CC4=C3C2N2C4C12C	5.667349367	3.423063259	0.02	-54.08466532
GDB17_1931	CC1C2C=CN3C=CC4=C3C(=NN=C4)C12	4.784501848	3.813757488	0.21	-27.24684614
GDB17_1932	CC1C2C(C#N)C1(C#C)C1=CN=C(C)N21	5.85979869	3.199188071	0.05	-26.34744524
GDB17_1933	CC1C2C(C#N)C2C2=CC=NC(=N)C=C12	4.841841037	3.07759573	0.18	-28.71316534
GDB17_1934	CC1=C2CC(N)=C3C4C2C4(C#N)C1C3=O	5.351966633	2.946054164	0.1	-40.07024271
GDB17_1935	CC1=C2CC(N)C3C4C=C(C#N)C1=C4N23	5.037282118	3.514067877	0.07	-40.82720823
GDB17_1936	CC1C2=C(C#N)C3=CC(C4C2C34O)C1=O	5.323279128	2.719195043	0.01	-44.02247763
GDB17_1937	CC1=C2C(C#N)C3C=CCC4C3N2C4=N1	4.900298026	3.446282295	0.09	-28.3545094
GDB17_1938	CC1=C2C(C#N)C3OC1C1(C#N)C3C21C	5.728752544	2.657396035	0.06	-39.97801699
GDB17_1939	CC1=C2C(CN)=CC3CC23C2=C1NC=C2	5.219355065	3.533876074	0.03	-42.82779372
GDB17_1940	CC1C2C(C#N)N2C2C=CC3=NOC1=C23	5.462355065	3.13935308	0.02	-63.81699814
GDB17_1941	CC1=C2C(C#N)N3C=NC4=C3C2C2C1C42	5.397397283	3.294613072	0.19	-26.21340651
GDB17_1942	CC1=C2CC(=O)C34C=CC5C=CC23C45C1	6.509259088	2.853092952	0.05	-49.58408992
GDB17_1943	CC1C2C(C=O)C3=CC=C4N3C2C2=C4SC=C12	4.996419084	3.434449811	0.04	-36.34693489
GDB17_1944	CC1=C2C(C=O)=C3COC1C1C3C21C#N	5.305634443	2.847596629	0.02	-53.81452729
GDB17_1945	CC1C2=C(C)S(=O)(=O)C3=C(C)C1(C#C)C1C2C31	5.581036005	3.099138088	0.06	-41.27861825
GDB17_1946	CC1C2CN3C4C22C=CS(=O)(=O)C42C1=CC3=N	6.643061573	3.562664505	0	-64.72222442
GDB17_1947	CC1C2CN3C4C2C2=C1NC1=C2C34C=C1	6.295340469	4.10345302	0.01	-61.1594036
GDB17_1948	CC1=C2CN3CC1(C)C1C2C31C#CC#C	5.723359718	3.331860711	0.04	-39.45298254
GDB17_1949	CC1C2=CN3C=CS(=O)(=O)C4=C3C2C2C4C12O	5.851058657	3.022405261	0.03	-58.46200074
GDB17_1950	CC1=C2CNC2C2(N)C=CC3=C2N1C=C3	5.021432674	3.649890625	0.01	-55.24087209
GDB17_1951	CC1C2=CNC3=C2C2C4(CNCC124)C=C3	6.202476261	3.844940766	0.03	-61.96101431
GDB17_1952	CC1C2=C(NC3=C2C2C(N)(C3)C12C)C#C	5.56923305	3.369044019	0	-33.60165593
GDB17_1953	CC1=C2C(N)C3CC4NC(N1)=C2C34C#C	5.510870707	4.018061216	0.05	-39.37169607
GDB17_1954	CC1=C2CNC3C(C#C)C23C2=C1ON=C2	5.875970775	3.214991725	0.05	-50.01806187
GDB17_1955	CC1=C2C(N)C3CN4N=CC5=C4C3(C)C2=C5N1	4.897098685	4.046686363	0.08	-37.61272713
GDB17_1956	CC1=C2CN=C3N4C2C4(C)C1C=C3C#C	5.661263015	3.265385114	0.03	-60.20261035
GDB17_1957	CC1=C2CNC3=NCC4C5C4C(=C1)N2C35	5.384872356	3.703602839	0.12	-47.77536939
GDB17_1958	CC1=C2CN=C3NC=C4CC1N1C4(C)C231	6.211470507	3.618124078	0	-72.47384195
GDB17_1959	CC1=C2C(N)C3OC1(C#N)C1C3C21C#N	5.727526653	2.732483631	0.04	-53.16942813
GDB17_1960	CC1=C2CNCC3=C2C2(N)C4C3C=CC124	6.036487323	3.420863564	0	-76.2912085
GDB17_1961	CC1=C2CNCC3C4C5C=CN1C5=C2N34	5.260030398	3.552994735	0.07	-57.76290603
GDB17_1962	CC1=C2C(N)C=CC3C=C4CNC1=C4N23	5.141266305	3.505314993	0.01	-59.89205492
GDB17_1963	CC1C2=CN=C(C#C)N2C2C=CC3OC123	5.921683387	3.377831406	0.05	-39.63304151
GDB17_1964	CC1=C2CN=C(N)C3=C2N(C=C3)C2CC12	4.489798327	3.733568893	0.16	-39.18764221
GDB17_1965	CC1C2=C(NN=C2)C23C=CC4=CCC12C34	6.149678359	3.526685783	0.04	-61.33430231
GDB17_1966	CC1C2=C(NN=N2)C2=C1C(C#N)C1NC21	5.4631635	3.492178325	0.02	-33.15207039
GDB17_1967	CC1=C2C(OC1)C1C(C#N)N3N=CC2=C13	4.93333783	3.185068954	0.09	-29.48369693
GDB17_1968	CC1C2=COC3=C2C24NCCC12C4C=C3	5.989883818	3.540968489	0	-68.95419631
GDB17_1969	CC1C2=COC3=C2C2(CC12N)C=CC=C3	5.588518181	3.438477046	0	-69.97301585
GDB17_1970	CC1C2=COC3=C2C2(C=C3)C(N)C12C#N	6.059905646	3.546182622	0.02	-55.40444686
GDB17_1971	CC1C2C(O)C3=C4C2N2C1=CC(C)=C2C4=CN3	4.985202934	4.278935034	0.1	-24.01002663
GDB17_1972	CC1=C2C(=O)C3CN1C1(C#C)C3(C)C21C	5.415081202	3.29248219	0.04	-40.95585007
GDB17_1973	CC1=C2C(=O)CCC22C=CC3(C#N)C1N23	5.881675976	3.236381584	0	-43.00411982
GDB17_1974	CC1=C2C(=O)C=C(N)C34CC=C1C3C24C	5.45382432	3.257418186	0.09	-61.24811821
GDB17_1975	CC1C2=C(ON=N2)C2=CCC3C(C#C)C123	5.971790364	3.231529756	0.05	-52.63770877
GDB17_1976	CC1C2CS(=O)(=O)C34C=CC56C=C1C(C23)N5C46	6.938557755	3.558046409	0.03	-56.80852999
GDB17_1977	CC1C2=CS(=O)(=O)C3C=C1C14NC(C)=NC31C24	6.737380394	3.314756618	0.02	-56.52833086
GDB17_1978	CC1C2N3C4C3C1=CC4C1=C2N(C)C=C1	5.322187292	3.418917402	0.06	-39.52192604
GDB17_1979	CC1C2N3C4C3C3=C2NN=C3C4C1C#C	5.82506201	3.898063759	0.12	-34.83649763
GDB17_1980	CC1=C2N3C4C5C2=C(CC45CC3C#C)O1	5.900031867	3.447693074	0.03	-31.53910343
GDB17_1981	CC1=C2N3C4C5C4C2=C(C=C1)C5C3C=O	4.907774743	3.115518951	0.16	-39.36257112
GDB17_1982	CC1=C2N3C4C5C4C2(CN5C3=C1O)C#N	5.415249828	3.201852603	0.08	-25.8648183
GDB17_1983	CC1=C2N3C4C5C4C2(O)CN5C3=C1C#C	5.500469608	2.9307516	0.04	-29.92441509
GDB17_1984	CC1=C2N3C4C5C(CC2(C)C45C)=CC3=C1	5.359601476	3.842885618	0.06	-41.22349318
GDB17_1985	CC1=C2N3C4C=CC(C34)C2=CC=CC1=O	4.394546327	3.273235768	0.15	-23.27476161
GDB17_1986	CC1=C2N3C4C(C=CC34C)N2C(=C1)C#N	5.231982795	3.068760701	0.13	-29.35547941
GDB17_1987	CC1=C2N3C4C(N=C3CC3=C2C=NN3)C14	5.200443456	3.940629823	0.09	-31.50694224
GDB17_1988	CC1=C2N3CC4C=C(N2C=C1)C1(N)C4C31	5.278204645	4.105347213	0.09	-36.8683984
GDB17_1989	CC1C2N3C=NC4=C3C(C=C4)=C(C)C12C	4.728324975	3.556233307	0.04	-52.96000822
GDB17_1990	CC1=C2N3N=CC=C3C34NC23C(C1)C=C4	5.653449325	3.507046406	0.03	-41.8957288
GDB17_1991	CC1C2N3N=C(N=C3C(N)C12C#C)C#N	5.445691586	3.416257932	0.03	-29.91516348
GDB17_1992	CC1C2NC22C(C)=CC3=NC=C(N)C1=C23	5.490172002	3.470989976	0.04	-46.83945638
GDB17_1993	CC1C2NC2C2=C1C1=CC(=CN1C2)C#C	5.131556792	3.732328619	0.03	-27.27805831
GDB17_1994	CC1C2NC2(C#N)C2=C1NC(C#C)=C2O	5.508188041	2.958126513	0.08	-26.76832855
GDB17_1995	CC1C2NC3=C4C2C2=C1NC=C2N4C(O)=C3N	5.129999647	3.880404095	0.11	-23.3780509
GDB17_1996	CC1C2=NC3C4C(N24)C2=C1N(C)C=C32	5.474857702	3.450576701	0.03	-30.91849608
GDB17_1997	CC1=C2NC3C=C4C5C3N5C2C4(C#C)S1(=O)=O	6.059310677	3.438686444	0.09	-62.35199348
GDB17_1998	CC1=C2NC3(C)C4N2C(CC34CC#C)=C1	5.389976623	3.341340429	0.1	-25.35081861
[truncated: 1,582 more rows]
