# Supplementary material for: SYBA: Bayesian estimation of synthetic accessibility of organic compounds
Source: J Cheminform. 2020 May 20;12:35. doi: 10.1186/s13321-020-00439-2 (PMC7238540; doi:10.1186/s13321-020-00439-2)
Supplement: Supplementary file 3 — Additional file 3. Manually curated test set (TMC). It consists of 40 HS compounds manually selected from scientific papers and of 30 ES sets, each of them contains 40 compounds selected from the ZINC15 database. [file 13321_2020_439_MOESM3_ESM.zip]

Archive with 32 entries (32 files):
- test_set_mc_es_1.csv
- test_set_mc_es_10.csv
- test_set_mc_es_11.csv
- test_set_mc_es_12.csv
- test_set_mc_es_13.csv
- test_set_mc_es_14.csv
- test_set_mc_es_15.csv
- test_set_mc_es_16.csv
- test_set_mc_es_17.csv
- test_set_mc_es_18.csv
- test_set_mc_es_19.csv
- test_set_mc_es_2.csv
- test_set_mc_es_20.csv
- test_set_mc_es_21.csv
- test_set_mc_es_22.csv
- test_set_mc_es_23.csv
- test_set_mc_es_24.csv
- test_set_mc_es_25.csv
- test_set_mc_es_26.csv
- test_set_mc_es_27.csv
- test_set_mc_es_28.csv
- test_set_mc_es_29.csv
- test_set_mc_es_3.csv
- test_set_mc_es_30.csv
- test_set_mc_es_4.csv
- test_set_mc_es_5.csv
- test_set_mc_es_6.csv
- test_set_mc_es_7.csv
- test_set_mc_es_8.csv
- test_set_mc_es_9.csv
- test_set_mc_es_all.csv
- test_set_mc_hs.csv
