# Supplementary material for: SYBA: Bayesian estimation of synthetic accessibility of organic compounds
Source: J Cheminform. 2020 May 20;12:35. doi: 10.1186/s13321-020-00439-2 (PMC7238540; doi:10.1186/s13321-020-00439-2)
Supplement: Supplementary file 3 — Additional file 3. Manually curated test set (TMC). It consists of 40 HS compounds manually selected from scientific papers and of 30 ES sets, each of them contains 40 compounds selected from the ZINC15 database. [file 13321_2020_439_MOESM3_ESM.zip › test_set_mc_es_1.csv]

ID	smi	sascore	scscore	rf_prob	syba
ZINC000000388417	O=C1CCCCCO1	2.177300972	1.700875444	0.33	-18.05671776
ZINC000000056742	O=C(O)c1cc(F)c(Cl)cc1Cl	1.81811774	1.587380363	0.77	25.09558495
ZINC000495690644	CO[C@H](C)CN1CCCC[C@@H]1COC(=O)NC(C)C	3.200678077	3.070394034	0.53	36.14058393
ZINC000279304394	COc1cc(Cl)ccc1C(=O)N1CCO[C@]2(CCO[C@H]2C)C1	3.863795808	3.414633843	0.69	35.94703674
ZINC000090001517	COC(=O)C1(NC(=O)[C@@H]2C[C@@H]2c2sccc2C)CCSCC1	3.70811234	3.266588453	0.94	77.60915198
ZINC000548456096	COc1cc(NC(=O)C(=O)N[C@@H]2CCCc3occc32)nn1C	3.427030536	3.952568484	0.76	77.38077949
ZINC000359416617	CN(CCCO)C(=O)C(=O)NCC1CCN(c2ccncc2)CC1	2.45810113	4.429974925	0.73	92.8630747
ZINC000517237418	CC[C@H](C)C[C@@H](NC(=O)CS(=O)(=O)c1ccc(Cl)cc1)C(=O)OC	2.930010791	3.111867245	0.99	105.3924839
ZINC000367580174	CN1CCC(N(Cc2ccccc2)C(=O)NCC(=O)NCC#N)CC1	2.333786881	3.12294456	0.99	114.7445453
ZINC000492801821	CC(C)(C)/C=C\C(=O)N1C[C@H]2CCC[C@@]2(c2nc(CC3CC3)no2)C1	4.037458028	4.425089819	0.35	11.58849809
ZINC000480874089	CCc1nn(C)cc1CNS(=O)(=O)c1c(C)nn(CCN(C)C)c1C	2.794700834	4.943581852	0.91	116.4139616
ZINC000521981608	O=C(CNC(=O)c1cc(-c2ccccc2)on1)N1CCO[C@H](C2CCC2)C1	2.849716015	4.84687435	0.99	101.1895719
ZINC000293775072	NC(=O)c1ncn(C2CCN(C(=O)Cc3ccc4[nH]ncc4c3)CC2)c1N	2.66693815	4.359271141	0.74	99.72754939
ZINC000488933054	COCc1ccc([C@@H]2CCCN2C(=O)C[C@@H]2C[C@H](C)c3c2cccc3C)o1	3.70194569	3.807916751	0.65	58.73141196
ZINC000489229897	CC[C@H](C)c1nc([C@H](C)NC(=O)c2ccc(C)nc2Sc2ccccc2)n[nH]1	3.400249048	3.857428565	0.91	103.1921173
ZINC000518106788	COc1ccc(C(=O)N2CCC[C@@H](C(=O)N(C)C[C@@H]3CCCOC3)C2)c2ccccc12	3.064600722	4.15024397	0.95	161.897598
ZINC000481418160	C[C@H](NCCCc1nc2ccccc2[nH]1)c1ccc(S(=O)(=O)NCc2ccco2)cc1	2.78031139	4.485883646	0.83	191.1149212
ZINC000491755489	O=C(Nc1cc(CSCCO)ccn1)c1cccc(NC(=O)[C@@H]2Cc3ccccc3O2)c1	2.861291116	4.541466608	0.92	193.7697138
ZINC000511351946	COc1ccc(-c2noc(CN(c3ccc(OC)cc3)S(=O)(=O)c3ccc(C)cc3)n2)cc1	2.180382289	3.29942922	0.99	178.5596492
ZINC000514710721	C[C@H]1CCCN(S(=O)(=O)c2ccc(C(=O)N[C@@H](c3nccn3C)c3cccc(F)c3)cc2)C1	3.042916629	4.930232223	0.98	208.2477572
ZINC000009496968	C[C@H]1Cc2ccccc2N1S(=O)(=O)c1cccc(C(=O)Nc2ccc3c(c2)NC(=O)[C@H](C)O3)c1	3.154727349	4.2832715	0.83	177.0339009
ZINC000522212435	CCOC(=O)C1(NC(=O)c2ccc(OCc3cccnc3)c(OCC)c2)Cc2ccccc2C1	2.462804169	3.537464417	0.92	163.5283976
ZINC000504894929	O=C(NCCOc1ccccc1)Nc1cc(S(=O)(=O)N2CCOCC2)ccc1Oc1ccccc1	2.173691891	4.085101553	1	235.9664428
ZINC000013084791	CCOc1ccc(NC(=O)N2CCN(C(=O)[C@H](Cc3cccc4ccccc43)NC(C)=O)CC2)cc1	2.628392369	4.293608509	0.99	210.7548033
ZINC000516061556	COc1cccc(C[C@H]2CCCN2C(=O)C(=O)Nc2ccc(NC(=O)c3cccnc3)c(OC)c2)c1	2.809423437	4.617935534	0.99	206.8904073
ZINC000102104661	COc1ccc(/C=N/c2ccc(-c3ccc(/N=C/c4ccc(OC)cc4OC)c(C)c3)cc2C)c(OC)c1	2.602545489	2.437427154	0.99	83.06999572
ZINC000100792265	CCOc1cc(/C=C2/C(=N)N3C(c4ccccc4)=CSC3=NC2=O)ccc1OCCCOc1ccc(C)cc1	2.73357025	4.610148063	0.98	221.6913499
ZINC000408660353	O=C(OCc1ccc(Br)cc1)[C@H](Cc1ccccc1)N1C(=O)[C@@H]2[C@@H](C1=O)C1(Cl)c3ccccc3C2(Cl)c2ccccc21	4.640927153	3.015261531	0.52	84.47794871
ZINC000260900925	COc1ccc([N+](=O)[O-])cc1N(CC(=O)N(Cc1ccc(Br)cc1)[C@H](Cc1ccccc1)C(=O)NC1CCCCC1)S(C)(=O)=O	3.231097088	3.678327977	0.99	200.638303
ZINC000225354980	Cc1ccc(S(=O)(=O)N(CC(=O)N(Cc2ccc(Cl)cc2)[C@@H](Cc2ccccc2)C(=O)NC2CCCCC2)c2cccc(Br)c2)cc1	3.146738284	3.546221572	0.96	240.1822374
ZINC000409180149	Cc1ccc(C(=O)Oc2ccc(C(=O)COC(=O)c3ccc(C(=O)OCC(=O)c4ccc(OC(=O)c5ccc(C)cc5)cc4)cc3)cc2)cc1	2.165137784	1.981871205	0.99	163.3224918
ZINC000150343434	CCCCCCCCCCCCCCCCCCCCCC(=O)O[C@@H](CO)COC(=O)CCCCCCCCCCCCCCCCCCCC	2.951710528	2.721468144	0.95	76.66291506
ZINC000169682231	C[C@]12CC[C@H]3[C@@H](CC[C@@]4(O)C[C@@H](OC(=O)C[N+]5(C)[C@@H]6CC(OC(=O)[C@@H](CO)c7ccccc7)C[C@@H]5[C@@H]5O[C@@H]56)CC[C@]34C=O)[C@]1(O)CC[C@@H]2C1=CC(=O)OC1	6.612472682	3.947461814	0.32	21.50521917
ZINC000408832658	O=C1NC(=O)N(c2cc3c4c(c2)[C@H](c2ccccc2)CCN4CC[C@@H]3c2ccccc2)C(=O)/C1=C/c1c(OCc2ccc(Cl)cc2Cl)ccc2ccccc21	3.921146727	4.749291847	0.54	130.3271585
ZINC000239173906	C[C@](c1ccccc1)(c1ccc(Oc2ccc(N3C(=O)[C@@H]4[C@H]5C=C[C@@H](C5)[C@H]4C3=O)cc2)cc1)c1ccc(Oc2ccc(N3C(=O)[C@@H]4[C@H]5C=C[C@@H](C5)[C@@H]4C3=O)cc2)cc1	5.473237907	2.879050107	0.61	88.23478454
ZINC000504719103	CO[C@@H]1/C=C\O[C@@]2(C)Oc3c(c4c(c(OC(=O)c5ccccc5Cl)c3C)C(=O)C(=CC4=O)NC(=O)/C(C)=C\C=C/[C@H](C)[C@H](O)[C@H](C)[C@H](O)[C@H](C)[C@H](OC(C)=O)[C@@H]1C)C2=O	6.943311804	4.224380807	0.16	-98.08404256
ZINC000253476050	CC(=O)N[C@H]1[C@@H](OC(C)=O)[C@@H](OC(C)=O)[C@@H](COC(C)=O)O[C@H]1OC(=O)c1ccc2ccccc2c1O[C@@H]1O[C@H](COC(C)=O)[C@H](OC(C)=O)[C@H](OC(C)=O)[C@@H]1NC(C)=O	5.101614631	2.798385004	0.92	92.87358193
ZINC000253532348	C[C@@H]1O[C@H](O[C@@H]2[C@H](C)O[C@H](c3c(O)cc(O[C@@H]4O[C@H](CO)[C@H](O)[C@@H]4O)c(C(=O)CCc4ccc(O)cc4)c3O)[C@H](O)[C@@H]2O)[C@H](O)[C@H](OC(=O)/C=C/c2ccc(O)cc2)[C@@H]1O	5.517067791	1.345746693	0.55	107.2909106
ZINC000253617669	C[C@H]1[C@@H]2[C@@H](C[C@@H]3[C@@H]4CC=C5C[C@@H](O[C@@H]6O[C@H](CO)[C@@H](O[C@@H]7OC[C@H](O)[C@H](O)[C@H]7O)[C@H](O)[C@H]6O[C@@H]6O[C@@H](C)[C@H](O)[C@@H](O)[C@H]6O)CC[C@@]5(C)[C@H]4CC[C@]32C)O[C@]12CC[C@@H](C)CO2	6.650267834	3.319374671	0.16	-15.0982842
ZINC000503943840	COc1cc2ccc1c1c(O)c3c(O)cc(S(=O)(=O)O)cc3c(nnc3c4cc(S(=O)(=O)O)cc(O)c4c(O)c(c4ccc(cc4OC)[n+](=O)[nH]2)c3S(=O)(=O)O)c1S(=O)(=O)O	6.131707147	4.285442039	0.52	-3.936664431
