# Supplementary material for: SYBA: Bayesian estimation of synthetic accessibility of organic compounds
Source: J Cheminform. 2020 May 20;12:35. doi: 10.1186/s13321-020-00439-2 (PMC7238540; doi:10.1186/s13321-020-00439-2)
Supplement: Supplementary file 3 — Additional file 3. Manually curated test set (TMC). It consists of 40 HS compounds manually selected from scientific papers and of 30 ES sets, each of them contains 40 compounds selected from the ZINC15 database. [file 13321_2020_439_MOESM3_ESM.zip › test_set_mc_es_10.csv]

ID	smi	sascore	scscore	rf_prob	syba
ZINC000003099341	OC1N[C@@H](O)[C@H](O)N1	5.021170727	1.414039908	0.04	-21.40257999
ZINC000004977867	NC(=O)N[C@@H]1C=C(Br)S(=O)(=O)C1	4.283194508	2.540366631	0.08	2.36967324
ZINC000281005484	C#C[C@H](NC(=O)N1CCc2sccc2[C@@H]1C)C(C)C	3.707655	3.345259693	0.83	55.28713757
ZINC000177174510	COCCCOc1ccccc1NC(=O)CCc1ccoc1	2.070742348	3.436490305	1	157.3267877
ZINC000453937683	CC[C@H](NC(=O)C(=O)Nc1ccc(C(C)=O)c(Cl)c1)[C@@H](C)O	2.987721752	3.357574244	0.98	82.86128506
ZINC000455245758	COC[C@](C)(O)CCNC(=O)NC[C@@H](O)CCc1ccccc1	3.081796606	3.269280467	0.97	93.48184895
ZINC000247367208	C[C@@H]1[C@H](c2ccccc2)CCN1C(=O)N[C@@H]1CCC[C@H]2OCC[C@H]21	3.863137832	4.185691122	0.66	47.61916824
ZINC000340245201	COc1cnc(NC(=O)N(C)Cc2cccc3ccccc32)nc1	2.172058891	3.479075734	0.97	132.1249093
ZINC000457614863	O=C(NC1(c2cccc(C(F)(F)F)c2)CCC1)[C@@H]1C[C@H]2CC(=O)[C@@H]1C2	4.394700854	2.998107879	0.65	43.395771
ZINC000331441209	Cc1nc2n(n1)CCC[C@@H]2NC(=O)C(=O)N(C)C1CCC(C)(C)CC1	3.565875377	4.410556965	0.58	77.96157193
ZINC000518508075	COc1c(N[C@H]2C[C@@H](C)c3ccccc32)cc(Cl)cc1C(=O)N(C)C	3.221180331	3.995578401	0.53	43.43377092
ZINC000461398612	CCOc1ccc(C(=O)N[C@H](C(=O)N[C@H](CO)C2CCCC2)C(C)C)cc1	2.879406468	3.757994393	0.94	131.8104698
ZINC000269025694	CN(C)C(=O)Cn1ccc(NC(=O)C(=O)N2CC[C@]3(O)CCCC[C@@H]3C2)n1	3.544730776	4.541863861	0.79	100.9532638
ZINC000428699264	CN(C[C@]1(O)CCN(Cc2ccccc2)C1)C(=O)[C@H]1C[C@H]1C1CCCCC1	3.57044808	3.45215948	0.63	61.27093143
ZINC000284958372	COc1ccccc1C1(CNC(=O)N2CCN(C)[C@H](c3nc(C)no3)C2)CC1	3.170800586	4.509660921	0.82	82.6010942
ZINC000503025924	COc1ccc(-n2ccc(CNC(=O)N[C@H](c3ccccc3)c3ccncc3)n2)cc1	2.702867806	3.966422732	0.98	194.2530389
ZINC000516831599	O=C(NCc1cccc(C(=O)NC[C@H]2CCCO2)c1)NC[C@@H](O)COc1ccccc1	2.854190056	3.894160281	1	229.4030673
ZINC000469178511	CCn1nccc1C1CCN(C(=O)[C@@H](NC(=O)C23CC4CC(CC(C4)C2)C3)C(C)C)CC1	4.327140779	4.324934227	0.85	102.7922475
ZINC000514344460	CC(=O)N1CCN(C(=O)CCNC(=O)N2CCN(CC(=O)N3C[C@@H](C)C[C@H](C)C3)CC2)CC1	3.130391211	4.743319968	0.97	171.6832269
ZINC000475264015	Cc1cc(C)n(-c2ccc(CNC(=O)Nc3ncccc3O[C@H](C)c3ccccc3)cn2)n1	2.903454238	4.206491112	0.89	190.6455588
ZINC000068715716	CC[C@H](C)c1ccc(S(=O)(=O)N2CCN(C(=O)c3cc(F)cc4nc(C)c(C)nc43)CC2)cc1	2.926434082	4.500316863	0.95	175.1650136
ZINC000507732143	COc1ccccc1NC(=O)Nc1cc(NC(=O)N2CCC(OCC(C)C)CC2)ccc1OC	2.268546958	4.316333019	1	221.5684328
ZINC000509991784	O=C1c2ccccc2C(=O)N1CCNc1cc(S(=O)(=O)N2CCOCC2)ccc1N1CCCCC1	2.408597993	4.269522533	0.9	155.3696275
ZINC000521728627	COc1ccc(C(=O)N2CCCC2)cc1NC(=O)c1ccccc1-c1ncc(-c2ccccc2F)o1	2.296610808	4.394554844	0.95	186.0776279
ZINC000012210184	CCn1nc(C)c(CN2CCC([C@@H](Cc3ccccc3)N(CCOC)Cc3cccnc3)CC2)c1C	3.102511808	4.499297489	0.94	161.943402
ZINC000409289144	Cc1cc(C=Nn2c(=O)c3ccccc3nc2-c2cc3cc(Br)ccc3o2)c(C)n1-c1cccc(C)c1C	2.79351289	4.651549618	0.6	145.2318779
ZINC000100946266	CC(C)NC(=O)CC1=CSC2=NC(C(F)(F)F)=C(C(=O)OC(C)C)[C@@H](c3cccc(Oc4ccccc4)c3)N12	3.400942744	4.730295258	0.82	80.90619108
ZINC000409221480	CCOc1cc(/C=C2/NC(=O)N(CC(=O)Nc3ccccc3CC)C2=O)cc(Br)c1OCC(=O)Nc1ccc(C)cc1	2.612352279	4.192560718	0.95	250.6471075
ZINC000226012408	COc1ccc(N(CC(=O)Nc2ccc3c(c2)N(S(=O)(=O)c2ccc(Cl)cc2)CC3)S(=O)(=O)c2ccc(OC)c(OC)c2)cc1	2.581743467	4.145933865	0.95	300.8565075
ZINC000225107856	COc1cccc(CN(C(=O)CN(c2cccc(Cl)c2C)S(=O)(=O)c2ccccc2)[C@@H](Cc2ccccc2)C(=O)NC2CCCC2)c1	3.161070087	4.372790803	0.88	217.4785871
ZINC000408821673	Cc1cccc(COc2ccc(/C=C3\C(=O)NC(=O)N(c4cc5c6c(c4)[C@@H](c4ccccc4)CCN6CC[C@@H]5c4ccccc4)C3=O)cc2)c1	3.692863732	4.397994204	0.57	134.0755129
ZINC000253612175	CC(=O)OC[C@@H]1O[C@H](OCc2ccccc2)[C@@H](OC(C)=O)[C@H](OC(C)=O)[C@@H]1O[C@H]1O[C@@H](COC(C)=O)[C@H](OC(C)=O)[C@@H](OC(C)=O)[C@@H]1OC(C)=O	4.664672471	2.446564492	0.93	75.35429988
ZINC000408828116	COc1cc(/C=C2\C(=O)NC(=O)N(c3cc4c5c(c3)[C@H](c3ccccc3)CCN5CC[C@@H]4c3ccccc3)C2=O)cc(I)c1OCc1ccc(Cl)cc1Cl	3.977969463	4.362789334	0.6	147.390222
ZINC000263602478	COC(=O)[C@@H]1[C@H](O)[C@H](C)[C@H](O)O[C@@H]1[C@H](C)[C@H](O)[C@H](C)/C=C/C=C(\C)C(=O)Nc1c(C)c(OC(C)=O)c2c(c1O)C(=O)C(C)=C1OCOC(/C(C)=C\C(C)=O)=C21	5.798553348	4.842191406	0.11	-70.82187627
ZINC000150661920	COC(=O)c1c(NC(=O)COC(=O)c2ccc3c(c2)C(=O)N([C@H](CC(C)C)C(=O)OCC(=O)Nc2sc4c(c2C(=O)OC)CC[C@H](C)C4)C3=O)sc2c1CC[C@H](C)C2	4.242580001	4.106263501	0.86	224.155263
ZINC000504659372	CO[C@H]1C2=C(C)[C@@H](OC(=O)[C@H](O)[C@H](NC(=O)OC(C)(C)C)c3ccccc3)C[C@](O)([C@@H](OC(=O)c3ccccc3)[C@H]3[C@@]4(OC(C)=O)CO[C@H]4C[C@@H](O)[C@@]3(C)C1=O)C2(C)C	5.965353904	3.846812924	0.53	46.92097432
ZINC000238808914	C[C@H]1[C@H]2[C@H](C[C@H]3[C@@H]4CC=C5C[C@@H](O)C[C@@H](O[C@@H]6O[C@H](C)[C@H](O)[C@H](O[C@@H]7OC[C@@H](O)[C@H](O)[C@H]7O)[C@@H]6O[C@@H]6O[C@@H](C)[C@H](O)[C@@H](O)[C@H]6O)[C@]5(C)[C@H]4CC[C@]23C)O[C@]12CC[C@@H](C)CO2	6.774967215	2.35187366	0.13	-35.53046621
ZINC000150630379	Cc1cc2c(c(O)c1-c1c(C)cc3c(c1O)/C(=C/Nc1cccc4c(N)cccc14)C(=O)C(O)=C3C(C)C)/C(=C\Nc1cccc3c(N)cccc13)C(=O)C(O)=C2C(C)C	3.758658218	4.381717373	0.54	24.15157893
ZINC000306122916	CC[C@@H]1OC(=O)[C@](C)(F)C(=O)[C@H](C)[C@H](O[C@@H]2O[C@H](C)C[C@H](N(C)C)[C@@H]2O)[C@](C)(OC)C[C@H](C)C(=O)[C@H](C)[C@@H]2N(CCCCn3cc(-c4cccc(N)c4)nn3)C(=O)O[C@@]21C	6.125368388	4.916290541	0.26	-31.32956162
ZINC000504096054	CCCCCCCC/C=C/CCCCCCCC(=O)OC[C@H](CO[P@](=O)(O)OCCN)OC(=O)CCCCCCCCCCCNC(=O)CCCC[C@@H]1SC[C@H]2NC(=O)N[C@@H]21	4.842673849	4.745518998	0.56	148.2920911
