# Supplementary material for: SYBA: Bayesian estimation of synthetic accessibility of organic compounds
Source: J Cheminform. 2020 May 20;12:35. doi: 10.1186/s13321-020-00439-2 (PMC7238540; doi:10.1186/s13321-020-00439-2)
Supplement: Supplementary file 3 — Additional file 3. Manually curated test set (TMC). It consists of 40 HS compounds manually selected from scientific papers and of 30 ES sets, each of them contains 40 compounds selected from the ZINC15 database. [file 13321_2020_439_MOESM3_ESM.zip › test_set_mc_es_11.csv]

ID	smi	sascore	scscore	rf_prob	syba
ZINC000001695170	O=CC1CCCCC1	2.324292946	1.500929893	0.54	1.240685714
ZINC000000482045	CSc1nnnc2ccccc21	2.384197386	2.583668465	0.95	41.21550069
ZINC000435503527	C[C@H](Cc1ncc[nH]1)OCc1c(F)ccc(Br)c1F	3.350439097	3.450070864	0.65	41.40486997
ZINC000409916480	C[C@@H]1OCC[C@]1(C)NC(=O)[C@H]1C[C@@]12CCc1cc(Br)ccc12	4.7892643	3.480631581	0.32	-2.65433865
ZINC000438134689	COCCOc1ccc(F)cc1NC(=O)N[C@H](C)CC(N)=O	2.552947197	3.97044206	1	136.5455436
ZINC000493846361	CCOc1ccccc1/C=C/C(=O)NC[C@H]1CCN(C)C(=O)C1	2.759660832	4.090284622	0.93	103.2452353
ZINC000332224456	CCc1nc(NS(=O)(=O)c2ccc3c(c2)C[C@@H](C)N3C(C)=O)n[nH]1	3.073066644	4.546334623	0.55	107.2877629
ZINC000418816638	NC1CCC(NC(=O)C(=O)N[C@@H]2C[C@H]2c2ccc(Br)c(F)c2)CC1	3.272963037	3.218787333	0.62	41.20767247
ZINC000102570143	CCN(CCNC(=O)Nc1ccc(OC[C@@H]2CCCO2)cc1)C(C)C	2.633603495	4.200319562	0.96	146.2922349
ZINC000008429090	COc1ccc(NC(=O)C[C@H](C)NCCCN2CCCC[C@@H]2C)cc1	2.772879799	3.962486915	0.96	98.24262885
ZINC000132813461	CN(Cc1cccc(F)c1)C(=O)NC1CCN(C[C@@H]2CCOC2)CC1	2.749898538	4.528036722	0.99	136.3559488
ZINC000486300426	O=C(C[C@H](O)Cc1ccccc1)N(Cc1ccccc1)CC1CCOCC1	2.598688234	2.927852136	0.96	109.7020522
ZINC000486836545	Cc1ccc(C(=O)NCc2cccnc2N(C)C)c(Sc2ccccc2)n1	2.30676732	3.531372872	0.98	116.0129118
ZINC000553937472	O=C(NCc1ccc(O)cc1)NCc1ccncc1OCc1ccccc1	2.031539789	3.075767752	0.97	144.698501
ZINC000442675104	C[C@@H]1COCC[C@H]1c1noc(-c2ccc(Sc3ccc([N+](=O)[O-])cc3)cc2)n1	3.381180564	3.598508053	0.41	40.52384343
ZINC000469939848	Cc1c([C@H]2[C@H](NC(=O)c3oc4ccccc4c3COC(C)C)CC(=O)N2C)cnn1C	3.671374278	4.452603559	0.36	118.1581093
ZINC000537707266	COC(=O)C1(O)CCN(C(=O)C2CCN(c3oc(-c4ccco4)nc3C#N)CC2)CC1	2.926965592	4.467501025	0.76	110.2834854
ZINC000475753724	O=C(c1ccco1)N1CCC(N[C@H](c2nc(-c3ccccc3)no2)c2ccccc2)CC1	2.832834692	4.375475148	0.92	123.8493939
ZINC000510492203	Cc1ccccc1C1(CNC(=O)N(C)CCCc2cc(-c3ccccc3)no2)CCOCC1	2.67390018	4.971225401	0.89	178.3097997
ZINC000515726294	CCCOc1c(Cl)cc(C(=O)Nc2ccc(C(=O)N3C[C@H](C)O[C@@H](C)C3)cc2)cc1OCC	2.964652749	4.444608932	0.94	197.8611695
ZINC000015823477	COC(=O)c1c(NC(=O)c2cc3ccccc3oc2=O)sc2c1CCN(Cc1ccccc1)C2	2.345960998	3.672831913	0.95	225.8380821
ZINC000409906683	C[C@@H](CC(=O)NCCS(=O)(=O)N1CCN(C(=O)C[C@H](C)c2ccccc2)CC1)c1ccccc1	3.027439368	3.635247091	0.97	176.9867844
ZINC000012749882	CCOc1cc(/C=C/C(=O)N(Cc2ccccc2)Cc2nc3ccccc3c(=O)[nH]2)ccc1OC	2.390445822	3.818386992	0.98	225.6379864
ZINC000514298834	CC(=O)c1ccc(S(=O)(=O)N(C)CCCC(=O)N2CCN(S(=O)(=O)c3c(Cl)cccc3Cl)CC2)cc1	2.444464174	4.299049872	0.97	202.2081337
ZINC000010083050	Cc1noc(C)c1COc1cc2ccccc2cc1C(=O)N1CCC(C(=O)Nc2ccccc2)CC1	2.28955992	4.307542773	0.96	209.0005981
ZINC000409104011	COc1cc(/C=C2/NC(=O)N(CC(=O)Nc3cccc(C)c3)C2=O)cc(Cl)c1OCc1ccc(Cl)cc1Cl	2.537011003	4.094813598	0.93	246.0373823
ZINC000003450622	Cn1c(N)c(C(=O)COC(=O)c2cc(-c3ccc(-c4ccccc4)cc3)nc3ccccc32)c(=O)n(C)c1=O	2.407007063	4.225163097	0.92	176.7038727
ZINC000247853076	CC[C@H](C(=O)[C@H](C)[C@H](O)[C@H](C)CCc1ccc(C)c(O)c1C(=O)O)[C@@H]1O[C@](CC)([C@@H]2CC[C@](O)(CC)[C@@H](C)O2)C[C@H]1C	5.398974338	4.431365166	0.12	-37.3330795
ZINC000224160723	CCCNC(=O)[C@@H](Cc1ccccc1)N(Cc1ccccc1Cl)C(=O)CN(c1ccccc1OCC)S(=O)(=O)c1ccccc1	3.074708162	4.325813583	0.95	213.1593236
ZINC000409259456	CCOc1cc(/C=C2/C(=O)NC(=O)N(c3ccc(OCc4ccccc4)cc3)C2=O)cc(Cl)c1OCC(=O)Nc1ccc(C)c(Cl)c1	2.675602919	4.159922905	0.75	272.7520128
ZINC000409268204	COc1cc(C2C3=C(CC(C)(C)CC3=O)N(CCc3ccccc3)C3=C2C(=O)CC(C)(C)C3)cc(Cl)c1OCC(=O)Nc1ccc(C)c(C)c1	3.124100886	4.653111042	0.87	175.2016496
ZINC000169616969	COc1ccc(C2=C(c3ccc(OC)cc3)[C@]3(c4ccccc4)C(=O)[C@@]2(c2ccccc2)[C@H]2C(=O)N(c4ccc(C)cc4[N+](=O)[O-])C(=O)[C@H]23)cc1	4.752649863	3.367797168	0.7	54.50490554
ZINC000408994228	CC1=C(C(=O)Nc2ccccc2)[C@@H](c2ccc(Cl)cc2)n2c(=O)/c(=C/c3ccc(Sc4nc5ccc(N6C(=O)c7ccccc7C6=O)cc5s4)o3)sc2=N1	3.652846588	4.919470772	0.81	230.6673407
ZINC000257378438	C[C@@H]1C[C@@H]2O[C@@]3(C[C@]4(C)[C@@H]5[C@@H](CC[C@]4(C)[C@H]13)[C@]1(C)CC[C@H](O[C@@H]3OC[C@@H](O)[C@H](O)[C@@H]3O)C(C)(C)[C@@H]1C[C@@H]5O)O[C@H]2C(C)(C)O[C@H]1O[C@@H](CO)[C@H](O)[C@@H](O)[C@@H]1O	7.349072344	1.155564312	0.28	-13.08298423
ZINC000504702522	CC[C@@H]1C[C@H]2CN(C1)CCC1=c3ccccc3=N[C@@H]1[C@](C(=O)OC)(c1cc3c(cc1OC)N(C)[C@H]1[C@@]34CCN3CC=C[C@](CC)([C@@H]34)[C@@H](OC(C)=O)[C@@]1(O)C(=O)OC)C2	7.386124277	4.988213825	0.39	-119.3285005
ZINC000504565053	CO[C@@H]1/C=C\O[C@@]2(C)Oc3c(c4c(c(O)c3C)C(=O)C(=C(N3CCC[C@H](C(N)=O)C3)C4=O)NC(=O)/C(C)=C\C=C/[C@H](C)[C@H](O)[C@H](C)[C@H](O)[C@H](C)[C@H](OC(C)=O)[C@H]1C)C2=O	7.094737141	4.999822967	0.1	-117.7303551
ZINC000085548520	c12c3c4c5c1c1c6c7c2c2c8c3c3c9c4c4c%10c5c5c1c1c6c6c%11c7c2c2c7c8c3c3c8c9c4c4c9c%10c5c5c1c1c6c6c%11c2c2c7c3c3c8c4c4c9c5c1c1c6c2c3c14	2.383394754	1.782809814	0.56	5.704107579
ZINC000150681453	O=C(N[C@@H](Oc1ccccc1O[C@H](NC(=O)C1=C(N2CCOCC2)/C(=C\c2ccccc2)CC1)C(Cl)(Cl)Cl)C(Cl)(Cl)Cl)C1=C(N2CCOCC2)/C(=C/c2ccccc2)CC1	4.502452216	3.987607432	0.88	72.75138785
ZINC000504698880	CO[C@@H]1/C=C\O[C@@]2(C)Oc3c(c4c(O)c(/C=N/N=C\N5CCCCC5)c(c(O)c4c(O)c3C)NC(=O)/C(C)=C\C=C/[C@H](C)[C@H](O)[C@H](C)[C@H](O)[C@H](C)[C@H](OC(C)=O)[C@@H]1C)C2=O	7.36207348	4.792211232	0.17	-131.9362146
ZINC000271773280	CO[C@@H]1C=CO[C@@]2(C)Oc3c(c4c(c(O)c3C)C(=O)C(=C3NC5(CCN(CC(C)C)CC5)N=C34)NC(=O)C(C)=CC=C[C@H](C)[C@H](O)[C@H](C)[C@H](O)[C@H](C)[C@@H](OC(C)=O)[C@H]1C)C2=O	7.644886145	4.284921512	0.09	-115.0453955
