# Supplementary material for: SYBA: Bayesian estimation of synthetic accessibility of organic compounds
Source: J Cheminform. 2020 May 20;12:35. doi: 10.1186/s13321-020-00439-2 (PMC7238540; doi:10.1186/s13321-020-00439-2)
Supplement: Supplementary file 3 — Additional file 3. Manually curated test set (TMC). It consists of 40 HS compounds manually selected from scientific papers and of 30 ES sets, each of them contains 40 compounds selected from the ZINC15 database. [file 13321_2020_439_MOESM3_ESM.zip › test_set_mc_es_12.csv]

ID	smi	sascore	scscore	rf_prob	syba
ZINC000005291077	CC(=O)CCN(C)C	2.089102176	1.501984273	0.9	20.99208502
ZINC000118627860	CS[C@@H](C)C(=O)Nc1ccsc1	2.870960716	2.447513612	0.98	58.36200373
ZINC000287554021	C[C@@H](c1cccnc1)N(C)C(=O)N[C@H]1CCC1(C)C	3.377059438	3.503278724	0.78	81.00823274
ZINC000463683018	COC(=O)c1ccc(NC(=O)c2ccc(F)c(Br)c2)cc1Cl	1.829637973	2.255127521	0.99	135.7306102
ZINC000521696007	Cc1ccc(C)c(NC(=O)NCCN2[C@@H](C)CCC[C@@H]2C)c1	2.839419622	3.487563783	0.95	93.13890607
ZINC000142423917	CCO[C@@H](C(=O)N[C@H]1CCc2cc(F)ccc21)c1ccccc1	2.838406266	3.472649274	0.85	82.99693695
ZINC000290382182	C[C@@H]1C[C@@H](NC(=O)c2cc(O)ccc2Cl)CN1Cc1ccccc1	2.783146623	3.508491823	0.94	81.28366593
ZINC000436485041	Cc1cc(=NC(=O)[C@H](C)Oc2ccc(I)cc2)[nH]n1[C@@H](C)C1CC1	3.981521674	3.375509438	0.49	73.62698719
ZINC000362521782	C[C@H](CNC(=O)[C@H]1Oc2ccccc2O[C@@H]1C)c1ccc(F)cc1F	3.315680015	3.344839503	0.93	106.3419396
ZINC000494876624	CC[C@@H]1CN(C(=O)Nc2cc(Cl)c(F)c(Cl)c2)[C@H](CC)CN1C(C)=O	3.454832216	3.652196651	0.5	27.31983864
ZINC000301853110	COCc1cc(N[C@H](CS(C)(=O)=O)c2ccccc2)n2ncnc2n1	3.149513137	3.979239717	0.95	122.1058805
ZINC000533657193	CO[C@@H]1CC[C@@H]2OCCN(C(=O)c3ccccc3OCc3cscn3)[C@H]2C1	3.563168715	4.220818535	0.77	115.4841872
ZINC000129747257	CC[C@@H](NC(=O)N1CCC(C(=O)Nc2nncs2)CC1)c1c(C)noc1C	3.195391786	4.610786827	0.92	143.5529315
ZINC000365304402	CN(C(=O)c1ccc(C(F)(F)F)cc1)C1CCN(C(=O)c2cscn2)CC1	2.417583808	4.302318536	0.89	129.5644117
ZINC000476126547	CC(C)Oc1cccc(CNC(=O)CS[C@H](C)c2nc(-c3cccs3)no2)c1	2.929684846	4.246677007	0.99	202.4090821
ZINC000427454044	Cc1nc(Cn2nnc(C(=O)Nc3ccc(F)cc3Nc3ccccc3F)c2C)no1	2.569618389	4.453857499	0.96	145.5409217
ZINC000475001087	COc1ccc(CCC(=O)N2CCN(C(=O)NC[C@H]3CCCN(C(C)=O)C3)CC2)cc1	2.638355726	4.302242704	1	194.1636146
ZINC000072391163	Nc1c(C(=O)[C@H]2CCCN2C(=O)COCCN2CCCC2=O)cnn1-c1cccc(F)c1	3.159282058	4.534708032	0.83	128.1258813
ZINC000515683810	COCCNC(=O)C(C#N)=c1sc(=Cc2cccc3c2OCO3)c(=O)n1-c1ccccc1C	2.833782289	4.322229718	0.84	90.57724318
ZINC000519127736	O=C(Nc1ccc(Oc2ccc(C(F)(F)F)cc2)nc1)c1cc2c(cc1[N+](=O)[O-])OCCO2	2.442699606	3.693626108	0.95	167.1655132
ZINC000019635303	CCNC(=O)[C@@H]1C[C@H](NCc2ccc3c(c2)c2ccccc2n3CC)CN1Cc1ccccc1	3.079011921	4.683926977	0.93	129.2088739
ZINC000502689038	C[C@@H]1CCCCN1C(=O)c1ccc(NC(=O)C(=O)N[C@@H](CC(F)(F)F)c2ccccc2)cc1Cl	3.153871569	4.189318562	0.97	182.8178542
ZINC000037382507	O=C(CCN(Cc1ccccc1)c1nc(-c2ccccc2)nc2ccccc21)NCc1ccco1	2.295962879	4.068330046	1	182.7201212
ZINC000077311423	CCOC(=O)[C@H](CCC1CCCCC1)N[C@@H](C)C(=O)N1Cc2cc(OC)c(OC)cc2C[C@@H]1C(=O)O	3.553532636	3.999566248	0.64	80.94005484
ZINC000520911050	C[C@@H]1CN(c2ccc(CNC(=O)N3CCN(CCNC(=O)c4ccccc4F)CC3)cn2)C[C@@H](C)O1	3.154077054	4.900185117	0.97	217.2334368
ZINC000001765092	CCOC(=O)c1c2c(sc1NC(=O)c1nn3c(c1Cl)N[C@H](c1ccc(Cl)cc1)C[C@@H]3C(F)(F)F)CCCC2	3.834255237	4.176315808	0.9	200.628867
ZINC000002965846	Cc1nnc(NC(=O)CSc2nnc(CNC(=O)c3ccccc3C(F)(F)F)n2-c2ccc([N+](=O)[O-])cc2)s1	2.653342485	4.62894339	0.98	244.7443998
ZINC000072131403	CC(C)(O)c1cc(O)ccc1CC[C@H](SCC1(CC(=O)O)CC1)c1cccc(/C=C/c2ccc3ccc(Cl)cc3n2)c1	3.66958638	4.923660242	0.66	133.3684036
ZINC000100153404	CCCCCCOc1ccc(NC(=O)C[C@@H]2C(=O)N(c3ccc(OCC)cc3)C(=S)N2CCCN2CCC(C(N)=O)CC2)cc1	3.14253809	4.998194432	0.84	245.2590384
ZINC000408848162	CCOc1ccc([C@H]2C(C(=O)Nc3ccccc3)=C(C)N=c3s/c(=C\c4ccc(OCc5ccccc5Cl)c(OC)c4)c(=O)n32)cc1	3.103926796	4.324798709	0.99	286.6967335
ZINC000223379768	O=C(COc1ccc(S(=O)(=O)Nc2ccc(F)cc2)cc1)N(Cc1ccc(Cl)cc1)[C@H](C(=O)NCc1ccc2c(c1)OCO2)c1ccccc1	3.095114666	4.366602963	0.98	314.8092082
ZINC000409002437	CCOC(=O)C1=C(c2ccccc2)N=c2s/c(=C\c3ccc(OCc4cccc5ccccc54)c(OC)c3)c(=O)n2[C@H]1c1ccc(C(C)C)cc1	3.304417509	4.159764269	0.98	279.546157
ZINC000306122526	CCCN1C[C@@H](C)[C@@H](O)[C@@](C)(O)[C@H](CC)OC(=O)[C@H](C)[C@@H](O[C@H]2C[C@@](C)(OC)[C@@H](O)[C@H](C)O2)[C@@H](C)[C@@H](O[C@@H]2O[C@H](C)C[C@H](N(C)C)[C@H]2O)[C@](C)(O)C[C@@H]1C	6.220127051	3.456037562	0.38	-4.350518777
ZINC000504550458	N=c1nc(O)n([C@@H]2C[C@H](O)[C@H](CO[P@](=O)(O)O[P@](=O)(O)OP(=O)(O)O)O2)cc1/C=C/CNC(=O)CCCCCNC(=O)CCCC[C@@H]1SC[C@H]2NC(=O)N[C@@H]21	5.557552331	4.999992944	0.41	90.93295515
ZINC000254605410	CO[C@H]1C=CO[C@@]2(C)Oc3c(c4c(c(O)c3C)C(=O)C(=C(N3C[C@H](C)O[C@@H](C)C3)C4=O)NC(=O)C(C)=CC=C[C@H](C)[C@H](O)[C@@H](C)[C@H](O)[C@H](C)[C@H](OC(C)=O)[C@@H]1C)C2=O	7.178939013	4.262946144	0.02	-132.5794193
ZINC000245204956	CC[C@@]1(O)C[C@H]2CN(C1)CCc1c3ccccc3[nH]c1[C@](C(=O)OC)(c1cc3c(cc1OC)N(C)[C@H]1[C@]34CCN3CC=C[C@](CC)([C@@H]34)[C@H](OC(C)=O)[C@]1(O)C(=O)OC)C2	7.094351398	4.977932692	0.35	-73.60726999
ZINC000504652230	C/C=C/[C@@H]1O[C@](O)([C@H](C)[C@H](O)[C@H](C)[C@@H]2OC(=O)/C(OC)=C/C(C)=C\[C@H](C)[C@H](O)[C@H](C)[C@H](O)[C@H](C)C/C(C)=C/C=C\[C@@H]2OC)C[C@H](O[C@@H]2C[C@H](O)[C@H](OC(=N)O)[C@@H](C)O2)[C@H]1C	6.944108904	3.500893681	0.05	-173.9966568
ZINC000253598747	C[C@@H]1[C@@H]2[C@@H](C[C@@H]3[C@H]4CC=C5C[C@@H](O[C@H]6O[C@@H](CO)[C@H](O)[C@@H](O[C@@H]7OC[C@H](O)[C@H](O)[C@@H]7O)[C@@H]6O[C@@H]6O[C@H](C)[C@@H](O)[C@H](O)[C@@H]6O)CC[C@@]5(C)[C@@H]4CC[C@]32C)O[C@@]12CC[C@@H](C)CO2	6.649561432	3.22764614	0.16	-19.40397185
ZINC000253476392	CO[C@H]1[C@H](O)[C@H](O[C@H]2CC[C@@]3(C)[C@H](CC[C@H]4[C@@H]3CC[C@]3(C)[C@H](C5=CC(=O)OC5)CC[C@]43O)C2)O[C@@H](C)[C@@H]1O[C@@H]1O[C@H](CO[C@@H]2O[C@H](CO)[C@@H](O)[C@H](O)[C@H]2O)[C@@H](O)[C@H](O)[C@H]1O	6.089005415	3.139676035	0.58	36.71071371
ZINC000253532080	COC(=O)C[C@@H](CCCCCCCCCCC[C@@H](CCCCC[C@H](C)O[C@H]1O[C@@H](CO)[C@H](O)[C@@H](O)[C@@H]1O)O[C@@H]1O[C@H](CO)[C@@H](O)[C@H](O)[C@@H]1O)O[C@@H]1O[C@H](CO)[C@@H](O)[C@@H](O)[C@@H]1O	5.505871384	3.450359359	0.66	47.1025605
