# Supplementary material for: SYBA: Bayesian estimation of synthetic accessibility of organic compounds
Source: J Cheminform. 2020 May 20;12:35. doi: 10.1186/s13321-020-00439-2 (PMC7238540; doi:10.1186/s13321-020-00439-2)
Supplement: Supplementary file 3 — Additional file 3. Manually curated test set (TMC). It consists of 40 HS compounds manually selected from scientific papers and of 30 ES sets, each of them contains 40 compounds selected from the ZINC15 database. [file 13321_2020_439_MOESM3_ESM.zip › test_set_mc_es_13.csv]

ID	smi	sascore	scscore	rf_prob	syba
ZINC000504493461	CSC1=CC=C=C[CH-]1	5.85083609	2.833473117	0.11	-30.63399893
ZINC000111932813	CO/N=C1\CS(=O)(=O)C[C@H]1SC	4.190035017	2.610703593	0.29	-5.42514434
ZINC000546127872	O=C(CNC(=O)c1ncc(Br)cc1Br)c1cccs1	2.506030366	2.636900377	0.99	72.51734975
ZINC000467260068	CO[C@@H](CNC(=O)N(C)[C@H](C)c1cccc(Cl)c1)C(C)(C)C	3.240762601	3.277941602	0.99	124.8723439
ZINC000071767783	NC(=O)CCCC(=O)N1CCO[C@@H](c2ccc(Cl)c(Cl)c2)C1	2.707137399	3.860342514	0.93	102.4972926
ZINC000245740810	Cc1nc(C[C@@H]2CCCN(C(=O)C3C[C@H](C)O[C@@H](C)C3)C2)no1	3.668470175	4.41486044	0.88	97.08208682
ZINC000457682276	C=C(C)[C@H]1OCCC[C@H]1C(=O)NC[C@@H](C)Cc1ccc(OC)cc1	3.383048131	3.335082298	0.81	95.21726511
ZINC000413368727	Cc1ccc(CNC(=O)NC[C@@H]2C[C@@H](C)O[C@@H]2C)c(OC(C)C)c1	3.448265519	3.597590107	0.8	93.08596748
ZINC000460987823	CO[C@@]1(CNC(=O)N2CCC[C@@H](c3cc(C(N)=O)n[nH]3)C2)CCOC1	3.815916419	4.530081573	0.53	63.69131348
ZINC000442223932	O=C(c1cc(S(=O)(=O)Nc2cc(Cl)cc(F)c2F)c[nH]1)N1CCCC1	2.446117457	4.159938379	0.8	113.5018079
ZINC000420479371	C[C@@H](CC(F)(F)F)c1nc(-c2ccc(N3CCN(C)CC3)nc2)no1	3.05548112	4.187809063	0.82	74.97560267
ZINC000137198924	Cc1nn(C)c(C)c1[C@@H]1CCCN1CCCC(=O)Nc1c(C)cccc1C	2.80788011	4.163339717	0.84	104.266209
ZINC000369309616	CN1CCN(C[C@@H]2CCCN(C(=O)COc3ccc([N+](=O)[O-])cc3)C2)CC1	2.606752509	4.186446925	1	145.7057644
ZINC000480623073	Cn1c(=O)oc2cc(NC(=O)N3CCN(c4ncc(F)cn4)CC3)ccc21	2.472960727	4.238806017	0.83	145.0234217
ZINC000372278634	C[C@]1(c2ccc(F)cc2)NC(=O)N(CC(=O)N2[C@@H]3CC[C@H]2CC(C)(O)C3)C1=O	4.421981855	3.78892869	0.26	53.31542007
ZINC000472896280	CCn1c(=O)c(=O)[nH]c2cc(C(=O)NC[C@@H]3C[C@H](F)CN3Cc3cc(C)no3)ccc21	3.574828093	4.786964283	0.5	87.72468952
ZINC000302042789	COc1ccc([C@H](CN2CCCC2)Nc2cc(-c3ccccc3)nc3ncnn32)cc1	2.869821825	4.472894292	0.94	134.635147
ZINC000551024092	CC[C@H](CNC(=O)C(=O)NCc1oc2ccccc2c1OC)N1CCc2ccccc2C1	3.112962472	4.418691279	0.98	98.74436468
ZINC000519199629	CCOc1cc(CNC(=O)NC[C@H](c2cccc(F)c2)N2CCOCC2)ccc1OC(F)F	2.839181105	4.282492608	1	251.2695023
ZINC000519991099	Cc1cc(S(=O)(=O)N2CCN(C(=O)Nc3ccc(NC(=O)c4ccco4)cc3)CC2)c(C)s1	2.354304569	4.638007631	0.96	203.5254084
ZINC000009368032	Cc1ccc(-c2csc(NC(=O)c3ccc(S(=O)(=O)N(CC(C)C)CC(C)C)cc3)n2)c(C)c1	2.354664963	4.109210329	0.93	208.4718171
ZINC000225180660	CC[C@H](C(=O)NC1CCCCC1)N(Cc1ccc(Cl)cc1)C(=O)COc1cc(C)c(Cl)c(C)c1	2.891556876	4.203853282	0.98	168.543325
ZINC000022832225	CC[C@@H](C)c1ccc2oc(-c3ccc(NC(=S)NC(=O)COc4ccc(Cl)cc4C)cc3)nc2c1	2.844773777	4.61403857	0.99	271.7719014
ZINC000012149848	COc1ccccc1CCNC(=O)Cc1ccc(N2CCC(N[C@@H](C)Cc3cccnc3)CC2)cc1	2.786561279	4.628630216	0.99	210.6665937
ZINC000033356658	O=S(=O)(c1nnn2c1nc(N1CCN(c3ccc(F)cc3)CC1)c1cc(Cl)ccc12)c1ccccc1	2.548738618	4.984606821	0.82	163.5105687
ZINC000002107501	COc1ccc(CN2CC(=O)N3[C@H](c4ccc(OC)c(OC)c4)c4[nH]c5ccccc5c4C[C@H]3C2=O)cc1	3.210698636	4.065683522	0.99	149.267272
ZINC000008440649	COCCCN1C(=O)C(O)=C(C(=O)c2ccc(OC)c(F)c2)[C@@H]1c1ccc(OCc2ccccc2)c(OC)c1	2.856395308	3.499658438	0.97	223.2002092
ZINC000227251606	Cc1ccc(C(=O)[C@@H]2[C@H](c3ccc(C(C)C)cc3)C3(C(=O)c4ccccc4C3=O)[C@@H]3C=Cc4cc(Cl)ccc4N23)cc1	4.136859718	3.682296505	0.74	86.38717898
ZINC000408849545	CCOC(=O)C1=C(C)N=c2s/c(=C\c3cc(Br)c(OCc4ccc(Cl)cc4Cl)c(Br)c3)c(=O)n2[C@@H]1c1ccc(OC(C)C)cc1	3.354918186	4.268136329	0.9	233.9356187
ZINC000097949002	O=C(CCCCCN1C(=O)[C@H]2[C@H](C1=O)C1c3ccccc3C2c2ccccc21)OCC(=O)c1ccc(OC(=O)c2ccccc2)cc1	4.083732576	3.638248612	0.86	181.1785181
ZINC000408919169	CCOc1cc(C2C3=C(CC(C)(C)CC3=O)N(CCc3ccccc3)C3=C2C(=O)CC(C)(C)C3)cc(I)c1OCc1cccc2ccccc21	3.19128153	4.333049463	0.76	159.5726652
ZINC000245228007	O=C1[C@@H]2[C@H]3C=C[C@@H](C3)[C@H]2C(=O)N1c1ccc(Sc2ccc(Sc3ccc(Sc4ccc(N5C(=O)[C@@H]6[C@H]7C=C[C@@H](C7)[C@@H]6C5=O)cc4)cc3)cc2)cc1	5.240173915	2.579691393	0.56	42.19929777
ZINC000504753057	CCCCC(=O)O[C@@H]1CC[C@@H]2[C@@H]3CCc4cc5c(cc4[C@@H]3CC[C@]12C)C(C)(C)c1cc2c(cc1O5)CC[C@H]1[C@@H]3CC[C@@H](OC(=O)CCCC)[C@@]3(C)CC[C@H]21	5.16995225	4.512973992	0.27	1.889507744
ZINC000504237477	CCCCC[C@H](CC[C@@H]1[C@H](O)C[C@@H]2Cc3c(cccc3OCC(=O)O)C[C@@H]21)OC(=O)COc1cccc2c1C[C@H]1C[C@@H](O)[C@@H](CC[C@@H](O)CCCCC)[C@H]1C2	5.16703284	4.941946467	0.41	-1.080051002
ZINC000256070301	CC[C@H](NC(=O)[C@@H](C)NC)C(=O)N1C[C@@H](O)C[C@H]1Cc1c2ccc(F)cc2[nH]c1-c1[nH]c2cc(F)ccc2c1C[C@H]1C[C@@H](O)CN1C(=O)[C@H](CC)NC(=O)[C@H](C)NC	5.174866661	4.986838729	0.64	43.1188601
ZINC000169621223	CO[C@H]1/C=C/O[C@@]2(C)Oc3c(c4c(O)c(/C=N/N5CCN(C)CC5)c(c(O)c4c(O)c3C)NC(=O)/C(C)=C\C=C\[C@H](C)[C@H](O)[C@@H](C)[C@@H](O)[C@@H](C)[C@H](OC(C)=O)[C@@H]1C)C2=O	7.204112385	4.689859178	0.03	-105.2745384
ZINC000250829995	CCCCCCCCCCCCCCCCCCCCCC[C@H](OC(C)=O)C(=O)N[C@H](COC(C)=O)[C@@H](OC(C)=O)[C@H](CCCCCCCCCCCCCC)OC(C)=O	4.188259547	3.394591524	0.68	52.43867847
ZINC000253504001	CC[C@H](C)C(=O)O[C@@H]1C[C@@]2(C)[C@H](c3ccoc3)OC(=O)C[C@]23O[C@]2(C)O[C@]14[C@]1(C)[C@@H](CC(=O)OC)[C@]5(C)C[C@]1(O)[C@](O)([C@H]5OC(=O)[C@]1(C)O[C@H]1C)[C@@H](OC(=O)C(C)C)[C@@]43O2	6.837881544	4.05292775	0.18	-42.76176382
ZINC000245190581	C[C@@H]1[C@H]2CC[C@H](C)CN2[C@H]2C[C@H]3[C@@H]4CC=C5C[C@@H](O[C@@H]6O[C@H](CO)[C@H](O[C@@H]7O[C@@H](C)[C@H](O)[C@@H](O)[C@H]7O)[C@H](O)[C@@H]6O[C@@H]6O[C@@H](C)[C@@H](O)[C@@H](O)[C@H]6O)CC[C@]5(C)[C@H]4CC[C@]3(C)[C@@H]12	6.24335432	3.265861905	0.05	-39.72063224
ZINC000255996516	CC(=O)OC[C@@]12[C@@H](OC(C)=O)[C@@H](OC(=O)c3ccoc3)[C@@H]3OC(=O)[C@@H](C)CCc4ncccc4C(=O)OC[C@]4(C)O[C@@]1([C@H](OC(C)=O)[C@H]4[C@@H](OC(C)=O)[C@H]2OC(C)=O)[C@]3(C)O	7.675227986	4.347005449	0.24	-47.79961797
