# Supplementary material for: SYBA: Bayesian estimation of synthetic accessibility of organic compounds
Source: J Cheminform. 2020 May 20;12:35. doi: 10.1186/s13321-020-00439-2 (PMC7238540; doi:10.1186/s13321-020-00439-2)
Supplement: Supplementary file 3 — Additional file 3. Manually curated test set (TMC). It consists of 40 HS compounds manually selected from scientific papers and of 30 ES sets, each of them contains 40 compounds selected from the ZINC15 database. [file 13321_2020_439_MOESM3_ESM.zip › test_set_mc_es_14.csv]

ID	smi	sascore	scscore	rf_prob	syba
ZINC000012495998	C[C@@](O)(CO)C(=O)O	3.191519094	1.939373286	0.9	7.001907246
ZINC000308156048	C=CCN(C)S(=O)(=O)C1COC1	3.209749998	2.613287643	0.34	14.10475125
ZINC000414967167	Cc1cc(N)cc(CN[C@@H](C)CC2CCOCC2)c1	2.823723809	3.227498735	0.63	52.98803637
ZINC000527913606	c1ccc2c(c1)ccnc2N1CC[C@H](CN2CCOCC2)C1	2.587128526	3.796795754	0.96	93.68665419
ZINC000444049924	Cc1cccc(NC(=O)NCc2c(F)cc(Br)cc2F)c1C	2.097856434	2.532954574	1	115.2592806
ZINC000276213175	O=C1[C@@H](Nc2ncccn2)CCCN1Cc1ccc(F)cc1F	2.774245641	3.685467696	0.84	91.39405729
ZINC000345045545	CC(C)[C@@H]1C[C@H](NC(=O)[C@H](C)OC[C@@H]2CCCO2)c2ccccc21	3.660101226	3.717163594	0.82	62.40757248
ZINC000264313122	CCN(C(=O)CN1Cc2ccccc2C1=O)c1cccc(OC)c1	2.158232125	3.190953903	0.62	86.04951234
ZINC000479975514	Cc1c(Br)cccc1CC(=O)N(C)[C@H]1CCCN(c2cccnn2)C1	2.997577926	4.33581341	0.99	104.8524886
ZINC000177377830	CC(C)Sc1ccc(C(=O)NCc2ccccc2CS(C)(=O)=O)cc1	2.113296052	3.341438046	0.99	163.0013204
ZINC000279861625	CCOC(=O)c1ccn(-c2cccc(CNC(=O)N[C@H]3C[C@H]3C)c2)n1	3.001591655	3.837032413	0.87	142.7327971
ZINC000485440193	Cc1cccc(C)c1NC(=O)CCCN1CC[C@@H](Cc2ccccc2)[C@H]1C	2.927962185	3.944139932	0.77	94.00202351
ZINC000282248317	COc1ccc(N2C[C@@H](C(=O)N3CC[C@@H]4COC(=O)N[C@H]4C3)CC2=O)cc1	3.468895141	3.509699762	0.77	56.53421986
ZINC000119723722	Cc1ccc([C@H](CNC(=O)c2ccc(CN(C)C)cc2)N2CCCC2)cc1	2.389457804	3.725797694	0.99	151.5675138
ZINC000454999578	Cc1c(NC(=O)N2[C@H](C)[C@H](CC(F)(F)F)C[C@@H]2C)cnn1-c1ccccc1F	3.938787978	4.464303685	0.75	55.74669043
ZINC000463510320	CSCC[C@H](NC(=O)CC[C@H]1CN(C(C)=O)c2ccccc21)c1nnc2ccccn21	3.447796919	3.907636374	0.72	135.5639396
ZINC000550684941	N#Cc1ccc(N2CCN(C(=O)C(=O)NCCc3cn4ccccc4n3)CC2)c(F)c1	2.580985813	4.298690694	0.8	170.2960098
ZINC000518640465	O=C(CNC(=O)[C@H]1c2ccccc2C(=O)N1C1CC1)NC[C@@H](c1cccs1)N1CCCC1	3.267467426	4.290852599	0.8	117.3378802
ZINC000428903795	Cc1ccc(C(=O)Nc2cccc(CNC(=O)N3CCC[C@H]3c3noc(C(C)C)n3)c2)cc1	2.818942152	4.713317285	0.94	197.7791341
ZINC000537528885	CC[C@H](C)Oc1cc(CNC(=O)N[C@H](c2nc3ccccc3n2C)c2ccccc2)ccn1	3.153298167	4.86176359	0.98	185.2364277
ZINC000506689643	CCN(Cc1ccccc1)C(=O)[C@@H](NC(=O)c1cccc(S(=O)(=O)N2CCOCC2)c1)C(C)C	2.683013394	4.209677439	0.99	204.2313545
ZINC000302999729	CC(C)N(Cc1ccc([N+](=O)[O-])cc1)C(=O)[C@H]1CCCN(C(=O)c2cccc3ccccc32)C1	2.710987529	4.374439994	0.99	180.9362971
ZINC000523370180	O=C(NCc1ccnc(N2CCCCC2)c1)NC[C@@H](c1ccc(C(F)(F)F)cc1)N1CCOCC1	2.926761231	4.65746237	0.98	216.1125828
ZINC000509875032	Cc1nn(Cc2ccccc2)c(C)c1CNC(=O)Nc1ccc(C(=O)NCc2ccccc2F)cc1	2.169813271	4.135822983	0.97	275.0952597
ZINC000523180876	COc1cccc(C(=O)C(C#N)=c2sc(=Cc3ccccc3OC)c(=O)n2CCc2ccccn2)c1	2.679547998	3.414074003	0.89	149.5378333
ZINC000103041771	Cc1nn(-c2cccc(Cl)c2)c(Oc2ccccc2)c1CN(Cc1ccccc1)C(=O)c1ccc(F)cc1	2.315077226	3.985899339	1	210.1324504
ZINC000003026822	CCOc1ccc(-n2c3nc(SCC(=O)NCc4ccccc4)n(-c4ccccc4C)c(=O)c3sc2=S)cc1	2.535270122	4.527171748	0.98	208.684575
ZINC000102759117	COc1ccc(NC(=O)N2CCCN(c3ccc(NC(=O)c4ccc(OC)cc4)cc3C(=O)N3CCCC3)CC2)cc1	2.296376289	4.383710462	1	241.352887
ZINC000408899924	CC1(C)CC(=O)C2=C(C1)N(Cc1ccccc1)C1=C(C(=O)CC(C)(C)C1)C2c1cc(Br)ccc1OCc1ccc([N+](=O)[O-])cc1	3.007018192	3.003063708	0.8	130.2790199
ZINC000224824328	Cc1ccc(S(=O)(=O)N(CC(=O)N(Cc2cccc(C)c2)[C@@H](Cc2ccccc2)C(=O)NC2CCCC2)c2ccc(Cl)cc2C)cc1	3.167613913	4.252778514	0.85	222.6321836
ZINC000150416162	O=C1[C@@H]2[C@H]3C=C[C@@H](C3)[C@@H]2C(=O)N1c1ccc(-c2c3ccccc3c(-c3ccc(N4C(=O)[C@@H]5[C@H]6C=C[C@@H](C6)[C@@H]5C4=O)cc3)c3ccccc32)cc1	5.097620495	3.220878527	0.43	19.80174809
ZINC000504145428	Cc1c2occ(C(C)(C)C)c2cc2c1OC(=O)[C@@H](CC(=O)N[C@@H](CC1=c3ccccc3=NC1)C(=O)N[C@H](CSCc1ccccc1)C(=O)O)[C@H]2C	4.693555412	4.596094946	0.72	89.32505344
ZINC000504630139	N=C(N)NCCC[C@H](NC(=O)[C@H](CC(=O)NO)Cc1ccc2ccccc2c1)C(=O)N[C@@H](CC1=c2ccccc2=NC1)C(=O)N[C@@H](CCC(=O)O)C(N)=O	4.451322312	4.999048065	0.81	79.09552739
ZINC000257373296	Cc1cc(=O)oc2cc(NC(=O)[C@H](Cc3ccc(O)cc3)NC(=O)[C@H](NC(=O)[C@@H](CC(C)C)NC(=O)[C@H](CC(C)C)NC(=O)CCC(=O)O)C(C)C)ccc12	4.049705303	4.292562145	0.91	196.1232081
ZINC000150581271	COc1ccc(OC)c(N/C=C2/C(=O)C(O)=C(C(C)C)c3cc(C)c(-c4c(C)cc5c(c4O)/C(=C/Nc4cc(OC)ccc4OC)C(=O)C(O)=C5C(C)C)c(O)c32)c1	3.64780456	3.716094254	0.89	54.62444192
ZINC000257049073	Cc1ccccc1N=Nc1c(O)c2ccc(NC(=O)Nc3ccc4c(c3)cc(S(=O)(=O)O)c(N=Nc3ccc5cc(S(=O)(=O)O)ccc5c3)c4O)cc2cc1S(=O)(=O)O	3.655555489	3.686127091	0.78	113.3381234
ZINC000094313257	CCCc1nc(C(C)(C)O)c(C(=O)OCc2oc(=O)oc2C)n1Cc1ccc(-c2ccccc2-c2nnnn2C(c2ccccc2)(c2ccccc2)c2ccccc2)cc1	3.498915674	4.041675435	0.79	83.1748317
ZINC000150339599	CCCCCCOc1cc2c(cc1OCCCCCC)c1cc(OCCCCCC)c(OCCCCCC)cc1c1cc(OCCCCCC)c(OCCCCCC)cc21	2.515006618	2.95125064	0.85	58.54756157
ZINC000200342097	CC(=O)N[C@@H](CO)C(=O)N[C@H](CCC(N)=O)C(=O)N[C@@H](CC(N)=O)C(=O)N[C@H](Cc1ccc(O)cc1)C(=O)N1CCC[C@@H]1C(=O)N[C@H](C(=O)N[C@H](C(N)=O)C(C)C)C(C)C	4.618316117	4.291335899	0.8	159.252785
ZINC000257173325	CC[C@@H]1OC(=O)C[C@H](O)[C@H](C)[C@H](O[C@@H]2O[C@H](C)[C@H](O)[C@H](N(C)C)[C@@H]2O)[C@H](CCN2C[C@H](C)C[C@H](C)C2)C[C@H](C)C(=O)/C=C/C(C)=C/[C@@H]1CO[C@@H]1O[C@H](C)[C@H](O)[C@@H](OC)[C@@H]1OC	6.559421057	4.181658266	0.15	-65.53976941
