# Supplementary material for: SYBA: Bayesian estimation of synthetic accessibility of organic compounds
Source: J Cheminform. 2020 May 20;12:35. doi: 10.1186/s13321-020-00439-2 (PMC7238540; doi:10.1186/s13321-020-00439-2)
Supplement: Supplementary file 3 — Additional file 3. Manually curated test set (TMC). It consists of 40 HS compounds manually selected from scientific papers and of 30 ES sets, each of them contains 40 compounds selected from the ZINC15 database. [file 13321_2020_439_MOESM3_ESM.zip › test_set_mc_es_15.csv]

ID	smi	sascore	scscore	rf_prob	syba
ZINC000001590037	Nc1cnc(N)nc1	2.464894344	1.768455529	0.49	18.8924751
ZINC000006022347	C=C(C)CNC(=S)NNC(N)=S	2.960621958	2.251336379	0.75	32.47845384
ZINC000517229287	O=C(NCc1cccnn1)N[C@@H]1CCN(C2CC2)C1	2.848000126	4.822365037	0.89	47.75588682
ZINC000452215073	CC(F)(F)CCNC(=O)c1ccccc1Oc1ccncc1	2.211152886	2.978632339	1	106.0084935
ZINC000301184135	C[C@@H](CNc1ccc(Cl)c(C#N)n1)N1CCc2ccccc21	3.002707747	3.78400741	0.9	106.3666356
ZINC000182959595	Cc1cc(C(=O)N[C@@H]2CCS(=O)(=O)C2)nn1-c1ccccc1Cl	2.753626738	3.525832328	0.91	88.66281702
ZINC000490070835	Cc1nc(N(C)C)nc(N(Cc2ccco2)Cc2ccccc2)n1	2.387864242	2.965177408	0.96	97.15729729
ZINC000507005811	COCc1ccccc1/C=C(\C)CN1CCC[C@H]1c1cccn1C	3.028543233	3.676495839	0.71	58.89839957
ZINC000358792665	Cc1ccc(C(=O)C(=O)N(Cc2cc[nH]n2)Cc2ccccc2)cc1	2.499866621	2.613257205	0.98	116.3426639
ZINC000245383249	CC[C@H]1CCCCN1CC(=O)N(Cc1cccs1)[C@H]1CCS(=O)(=O)C1	3.258585325	4.155916957	0.97	106.0944739
ZINC000173288394	C[S@@](=O)c1ccc(NC(=O)[C@H]2CCCCN2Cc2ccccc2)cc1	2.76729605	3.302782072	0.99	113.4689
ZINC000266284856	CCN(Cc1ccc(OC)cc1)C(=O)c1ccc(S(=O)(=O)CC(N)=O)cc1	2.068003301	2.903430732	1	158.3174539
ZINC000503652781	CCOC(=O)Cn1nc(-c2ccccc2)cc1NC(=O)[C@H]1CCC[C@H](O)C1	3.050595951	3.800686073	0.92	86.56786852
ZINC000518166020	Cc1nc(C)c(CCNC(=O)Nc2ccccc2CN2C(=O)CNC2=O)s1	2.537601468	4.358723554	0.94	139.0096108
ZINC000185070165	COc1ccc(-c2cc(C(=O)N3CC[C@]4(C3)OCc3ccccc34)[nH]n2)cc1	3.39375515	4.476941622	0.63	96.00732099
ZINC000444851113	CCCCCOc1ccc([C@H](C)NC(=O)N2C[C@@H](O)C[C@@H]2c2nc(C)no2)cc1OC	3.479039288	4.48590784	0.71	153.2795674
ZINC000501926836	COCc1nc([C@@H]2COCCN2C(=O)CCC(=O)N(CCC#N)c2ccccc2)no1	3.274288711	3.887533164	0.97	123.4566229
ZINC000551345321	O=C(c1ccccc1)N1[C@@H]2CCCC[C@H]2C[C@H]1C(=O)N1CCC(F)(c2cccnc2)CC1	3.553618008	4.57726885	0.68	63.07150948
ZINC000516640450	COc1ccc(C2(CNC(=O)N3CCN(C(=O)C(=O)N4CCCC4)CC3)CCOCC2)cc1	2.580395053	3.505874103	0.83	168.0205466
ZINC000498662271	CC(=O)Nc1ccc(CC(=O)N(C)Cc2cn(-c3ccccc3)nc2-c2ccccc2)cc1	2.132657078	4.403282305	0.99	198.7191449
ZINC000020320671	CCOC(=O)c1oc2ccc(S(=O)(=O)N3CCC(c4c(C)[nH]c5ccccc54)CC3)cc2c1C	2.5443234	4.16918849	0.81	184.79342
ZINC000503601053	CC[C@@H](C)NC(=O)c1cccc(CNC(=O)C(=O)Nc2ccc(F)cc2-c2ccc(F)cc2)c1	2.606425216	4.393754763	0.97	197.0806976
ZINC000509326326	CN(CCCCNC(=O)c1ccccc1NS(=O)(=O)c1ccc2c(c1)OCCO2)c1ccccc1	2.299317566	4.062011415	0.95	234.4271093
ZINC000499052830	COc1ccc(C[C@H](NCc2nc3scc(-c4ccccc4)c3c(O)n2)c2ccc(OC)cc2)cc1	2.928812708	3.966546629	0.9	133.943489
ZINC000002590867	CCCCCCN1C(=O)/C(=C/c2ccc(OC)c(COc3ccc(NC(C)=O)cc3)c2)C(O)=NC1=S	2.60139778	4.24505615	0.94	178.2969178
ZINC000010013536	COc1ccc([C@@H]2C(C(=O)Nc3ccc(F)cc3)=C(C)NC3=C2C(=O)C[C@H](c2ccccc2)C3)c(OC)c1	3.136247448	3.793930486	0.98	159.8680873
ZINC000002801679	CCOC(=O)C1=C(C)N=c2s/c(=C\c3cc([N+](=O)[O-])ccc3N3CCCC3)c(=O)n2[C@@H]1c1ccc(OC)cc1	3.132487616	3.99364378	0.92	184.8189722
ZINC000260954409	Cc1cccc(CN(C(=O)CN(c2ccc(Br)c(C)c2)S(C)(=O)=O)[C@H](Cc2ccccc2)C(=O)NC2CCCCC2)c1	3.127800461	4.27648748	0.97	183.6566567
ZINC000408768789	CCOC(=O)C1=C(C)N=c2s/c(=C\c3cc(Br)c(OCc4ccccc4)c(OC)c3)c(=O)n2[C@@H]1c1cc(OC)c(OC)cc1Br	3.293977307	3.332431158	0.93	221.6130086
ZINC000408993719	CCOC(=O)C1=C(c2ccccc2)N=c2s/c(=C\c3cccc(OCc4ccc([N+](=O)[O-])cc4)c3)c(=O)n2[C@H]1c1cccc(OC)c1	3.213667308	3.495664989	0.95	232.9172765
ZINC000408834319	COc1ccc([C@H]2C(C(=O)Nc3ccc(C)cc3C)=C(C)N=c3s/c(=C/c4cc(I)c(OCc5ccc(Cl)c(Cl)c5)c(OC)c4)c(=O)n32)cc1	3.383936644	4.249090233	0.85	272.7078679
ZINC000150483953	CCCCCCCCCCCCCCCCCCOc1ccccc1C(=O)Nc1ccc(Cl)c(NC2=NN(c3c(Cl)cc(Cl)cc3Cl)C(=O)C2)c1	3.019273365	4.728375248	0.8	195.0068024
ZINC000150567420	O=C(O)c1ccc2c(c1)C(=O)N(c1cccc(C(=O)/C=C/c3ccc(/C=C\C(=O)c4cccc(N5C(=O)c6ccc(C(=O)O)cc6C5=O)c4)cc3)c1)C2=O	2.858563611	3.802469413	0.66	89.7458552
ZINC000095550634	CC[C@@H]1/C=C(\C)C[C@H](C)C[C@H](OC)[C@H]2O[C@@](O)(C(=O)C(=O)N3CCCC[C@H]3C(=O)O[C@H](/C(C)=C/[C@@H]3CC[C@@H](O)[C@H](OC)C3)[C@H](C)/C=C/C1=O)[C@H](C)C[C@@H]2OC	6.810063001	4.683905571	0.05	-95.29872723
ZINC000253389440	C[C@@H]1CC[C@]2(C(=O)O[C@@H]3O[C@H](CO[C@@H]4O[C@H](CO)[C@@H](O)[C@H](O)[C@H]4O)[C@@H](O)[C@H](O)[C@H]3O)CC[C@]3(C)C(=CC[C@H]4[C@@]5(C)CC[C@H](O)[C@](C)(C(=O)O)[C@@H]5CC[C@]43C)[C@@H]2[C@]1(C)O	6.046779576	1.121949252	0.4	-6.298380421
ZINC000257049148	CC[C@]12C=CCN3CC[C@]4(c5cc([C@]6(C(=O)OC)C[C@H]7C[C@H](C(C)(F)F)CN(C7)Cc7c8ccccc8[nH]c76)c(OC)cc5N(C)[C@@H]4[C@](O)(C(=O)OC)[C@H]1OC(C)=O)[C@@H]32	6.732444462	4.999979594	0.38	-87.57045808
ZINC000098052858	COc1cc(-c2ccc(/N=N/c3ccc4c(S(=O)(=O)O)cc(S(=O)(=O)O)c(N)c4c3O)c(OC)c2)ccc1/N=N/c1ccc2c(S(=O)(=O)O)cc(S(=O)(=O)O)c(N)c2c1O	3.80099532	3.333596138	0.52	30.54916599
ZINC000504123804	COc1ccc(C(=O)Oc2c(C)c3c4c5c2C(=O)C(=CC5=O)NC(=O)/C(C)=C\C=C/[C@H](C)[C@H](O)[C@H](C)[C@H](O)[C@H](C)[C@H](OC(C)=O)[C@@H](C)[C@H](OC)/C=C\O[C@@](C)(O3)C4=O)cc1	6.922058651	4.415381098	0.08	-89.87646859
ZINC000255977113	CC[C@@H]1OC(=O)[C@H](C)[C@H](O[C@@H]2C[C@](C)(OC)[C@H](O)[C@H](C)O2)[C@H](C)[C@H](O[C@@H]2O[C@H](C)C[C@H](N(C)C)[C@@H]2O)[C@](C)(O)C[C@H](C)C(=NOCOCOCCOC)[C@H](C)[C@@H](O)[C@@]1(C)O	6.506254577	3.367548415	0.32	-1.642875334
ZINC000257361066	CC(=O)O[C@H]1[C@H](O)CO[C@H](O[C@@H]2CC[C@]34C[C@]35CC[C@]3(C)[C@H]([C@]6(C)CC[C@H](C(C)(C)O)O6)[C@@H](O)C[C@@]3(C)[C@@H]5C[C@H](O[C@@H]3O[C@H](CO)[C@H](O)[C@H](O)[C@@H]3O)[C@@H]4C2(C)C)[C@H]1OC(C)=O	6.968116308	1.147924359	0.34	-6.514363242
