# Supplementary material for: SYBA: Bayesian estimation of synthetic accessibility of organic compounds
Source: J Cheminform. 2020 May 20;12:35. doi: 10.1186/s13321-020-00439-2 (PMC7238540; doi:10.1186/s13321-020-00439-2)
Supplement: Supplementary file 3 — Additional file 3. Manually curated test set (TMC). It consists of 40 HS compounds manually selected from scientific papers and of 30 ES sets, each of them contains 40 compounds selected from the ZINC15 database. [file 13321_2020_439_MOESM3_ESM.zip › test_set_mc_es_16.csv]

ID	smi	sascore	scscore	rf_prob	syba
ZINC000000158588	O=Cc1cccnc1	2.027070203	1.382004096	0.97	28.73541538
ZINC000002556260	O=P(O)(O)C#Cc1ccccc1	2.720940163	2.224258242	0.91	40.30094624
ZINC000422995052	C[C@H](CCCCN)N[C@@H](C)[C@H](O)Cc1ccccc1	3.109578453	3.518401068	0.83	25.46037197
ZINC000372894696	CC1(c2ccccc2F)CN(C(=O)c2ccc(O)cc2F)C1	2.381031049	3.31074704	0.69	34.60756525
ZINC000555851032	COc1c(Cl)cc(NC(=O)N[C@H](CC(C)C)C(=O)O)cc1Cl	2.50245481	3.283471465	0.89	65.19606621
ZINC000417647780	COc1cc(NC(=O)NCC[C@@H](C)O)ccc1OCCN(C)C	2.49246702	3.947692541	1	138.5257042
ZINC000268729493	C=CCSc1ccccc1NC(=O)CN1CCN(C(C)=O)C[C@@H]1C	2.826872729	3.755726995	0.82	96.09671348
ZINC000263648883	Cc1nc(CCNC(=O)N[C@H](COCC(C)C)c2ccco2)cs1	3.057636327	3.644264191	0.99	173.1341422
ZINC000466213034	O=C(N[C@H]1COc2c1ccc(Cl)c2Cl)N1CCN(C2CCCC2)CC1	2.995302384	4.002587199	0.7	78.61999783
ZINC000041786201	CC(C)Cc1noc(CN2C(=O)N[C@@]3(CCc4ccccc43)C2=O)n1	3.437281647	4.023639598	0.91	107.7111536
ZINC000354346230	CN(C)C[C@H](NC(=O)N[C@@H]1CCc2n[nH]cc2C1)c1ccc(F)cc1	3.569285216	4.660176437	0.65	76.02566669
ZINC000091657348	O=C(C1CCC1)N1CCc2[nH]cnc2C12CCN(c1ccncc1F)CC2	3.477124299	4.429367271	0.53	64.76138772
ZINC000329010999	CC(C)n1nccc1[C@@H]1OCCC[C@H]1C(=O)N1CC[C@@H](C(C)(C)C)[C@@H](O)C1	4.236379856	4.37380732	0.64	42.23687175
ZINC000457977386	COc1ccc([C@H](NC(=O)NC[C@H]2CCC[C@@H]2O)c2ccc(C)cc2)cc1	3.00657566	3.226045931	0.99	135.0050508
ZINC000459829418	CN1CCC([C@@H]2CCN(C(=O)C(=O)N3CC=C(c4ccccc4)CC3)C2)CC1	3.012273009	3.588395733	0.9	66.10912741
ZINC000446498862	C[C@]1(CNC(=O)[C@@H](Cc2c[nH]c3ccccc23)NC(=O)c2ccc(F)cc2)CCCO1	3.148564421	4.039040777	0.95	171.4377782
ZINC000005525617	O=C(Nc1cccc2cnccc21)/C(=C/c1ccc(OC(F)F)cc1)c1ccccc1	2.292749857	3.969377277	0.95	170.9678293
ZINC000046079782	O=C(NCCc1ccc(Cl)cc1)c1ccc(N2CCCN(Cc3ccccc3)C2=O)cc1	2.020062983	4.365989291	1	200.7248231
ZINC000009693746	Cc1ccc(Cl)cc1N1CCN(C(=O)CSc2c3cc(Cl)ccc3nc3c2CCCC3)CC1	2.513706147	4.290460614	0.94	177.3632944
ZINC000055325726	CN(Cc1cccs1)Cc1cccc(OC2CCN(C(=O)/C=C/c3cccc(F)c3)CC2)c1	2.462548738	4.53843602	0.96	221.4854808
ZINC000302998356	C[C@@H](C(=O)Nc1ccc(NC(=O)c2nc(C3CC3)n(-c3ccccc3Cl)n2)cc1)n1cncn1	2.977697803	4.571570427	0.95	166.5764139
ZINC000408751331	Cc1cc(/C=N\Nc2ccc([N+](=O)[O-])cn2)c(C)n1-c1ccc(OCc2ccc(Br)cc2)cc1	2.469295446	3.753864131	0.85	239.1471074
ZINC000101893295	COc1cc(OC)cc(N2C(=O)[C@@H]3N=NN(Cc4nc(-c5ccc6c(c5)OCO6)no4)[C@@H]3C2=O)c1	3.597780355	4.267254833	0.59	114.127338
ZINC000003770271	COC(=O)c1ccc([C@@H]2C3=C(N=c4s/c(=C\c5cccc(O)c5)c(=O)n42)c2ccccc2CC3)cc1	3.086194648	3.982681317	0.72	114.586327
ZINC000504182470	COc1ccc(-c2noc(CN3CCN(C(=O)N[C@@H](CC(=O)N(C)C)c4ccccc4)CC3)n2)cc1	2.827100808	4.852610064	0.99	214.442775
ZINC000102429889	COc1ccc(/C(O)=C2/C(=O)C(=O)N(CCN3CCNCC3)[C@H]2c2cccc(Oc3ccccc3)c2)cc1	2.830752045	4.252434751	0.69	134.2300441
ZINC000225107841	CCCNC(=O)[C@@H](CC)N(Cc1ccccc1C)C(=O)CN(c1cccc(Cl)c1C)S(=O)(=O)c1ccccc1	3.038126078	4.434528063	0.91	183.1596466
ZINC000261022675	COc1ccc(N(CC(=O)N(Cc2ccccc2F)[C@H](C)C(=O)NC2CCCCC2)S(=O)(=O)c2ccccc2)cc1Cl	3.070489118	3.977989972	0.95	221.1697801
ZINC000408777766	O=C1NC(=O)N(c2ccc(C34CC5CC(CC(C5)C3)C4)cc2)C(=O)/C1=C/c1cn(CCSc2ccc(Cl)cc2)c2ccccc12	4.047644658	4.422636334	0.53	170.0850644
ZINC000409183276	C=C/C=C\C(=C/C)N1C(=O)/C(=C/c2cc(Br)c(OCC)cc2OCC)C(=O)N=C1SCC(=O)NC(c1ccccc1)c1ccccc1	3.432372265	4.525135499	0.74	83.79615316
ZINC000008399364	CCC(C)(C)c1ccc(OCCCC(=O)Nc2ccc(Cl)c(NC(=O)[C@H](C(=O)C(C)(C)C)n3nnc4cc(Br)ccc43)c2)c(C(C)(C)CC)c1	3.657491702	4.62034572	0.83	241.3930384
ZINC000080522361	CC1(C)O[C@H](C(O)(c2ccc3ccccc3c2)c2ccc3ccccc3c2)[C@@H](C(O)(c2ccc3ccccc3c2)c2ccc3ccccc3c2)O1	3.455735596	2.021450556	0.61	40.26398688
ZINC000504213940	CCCCC/C=C/C/C=C/CCCCCCCC(=O)OC[C@H](CO[P@](=O)(O)OC[C@H](N)C(=O)O)OC(=O)CCCCCCC/C=C/C/C=C/CCCCC	4.397976946	4.618545172	0.57	85.29600037
ZINC000408836521	CCOc1cc(/C=C2\C(=O)NC(=O)N(c3cc4c5c(c3)[C@H](c3ccccc3)CCN5CC[C@@H]4c3ccccc3)C2=O)ccc1OCc1cccc([N+](=O)[O-])c1	3.916043178	4.212827186	0.66	175.206766
ZINC000306120594	CC1(C)c2cc(S(=O)(=O)O)ccc2[N+](CCCCS(=O)(=O)O)=C1/C=C/C=C/C=C1/N(CCCCCC(=O)ON2C(=O)CCC2=O)c2ccc(S(=O)(=O)O)cc2C1(C)C	3.952273106	4.587541282	0.42	39.87255755
ZINC000255975628	CC(=O)O[C@]12CO[C@@H]1C[C@H](O)[C@]1(C)C(=O)[C@H](O)C3=C(C)[C@H](OC(=O)[C@H](O)[C@H](NC(=O)OC(C)(C)CO)c4ccccc4)C[C@@](O)([C@@H](OC(=O)c4ccccc4)[C@H]21)C3(C)C	6.058290154	4.503781876	0.47	28.16889065
ZINC000504361050	CC(=O)CO[C@@]1(COC(C)=O)[C@@H](OC(C)=O)[C@H](OC(=O)c2ccc(OC(C)=O)cc2)[C@@H]2C=CO[C@@H](O[C@H]3O[C@@H](COC(C)=O)[C@H](OC(C)=O)[C@@H](OC(C)=O)[C@@H]3OC(C)=O)[C@@H]21	5.571004674	3.417287493	0.37	27.39932291
ZINC000150411223	COc1ccc(-n2c(=O)c3c(nc2SCCSc2nc4c(c(=O)n2-c2ccc(OC)cc2)C2(CCCCC2)Cc2ccccc2-4)-c2ccccc2CC32CCCCC2)cc1	4.122871168	4.60868694	0.96	138.8173893
ZINC000095549789	Cn1cc(NC(=O)c2cc(NC(=O)CCCCCCCCC(=O)Nc3cc(C(=O)Nc4cc(C(=O)NCCC(N)N)n(C)c4)n(C)c3)cn2C)cc1C(=O)NCCC(=N)N	3.573516782	4.619172453	0.69	116.5876856
ZINC000150426274	COc1ccc([C@@H]2N=C(N)N=C(SCC(=O)Nc3ccc(Cc4ccc(NC(=O)CSC5=NC(N)=N[C@@H](c6ccc(OC)cc6OC)N5)cc4C#N)c(C#N)c3)N2)c(OC)c1	4.68979639	3.800662536	0.72	76.92044454
