# Supplementary material for: SYBA: Bayesian estimation of synthetic accessibility of organic compounds
Source: J Cheminform. 2020 May 20;12:35. doi: 10.1186/s13321-020-00439-2 (PMC7238540; doi:10.1186/s13321-020-00439-2)
Supplement: Supplementary file 3 — Additional file 3. Manually curated test set (TMC). It consists of 40 HS compounds manually selected from scientific papers and of 30 ES sets, each of them contains 40 compounds selected from the ZINC15 database. [file 13321_2020_439_MOESM3_ESM.zip › test_set_mc_es_17.csv]

ID	smi	sascore	scscore	rf_prob	syba
ZINC000000404305	Nc1ccccc1Br	1.678791547	1.159563288	1	30.16165032
ZINC000040448851	Nc1cccc2c1CC(=O)CC2	2.392132512	2.340535412	0.2	-0.09058558
ZINC000534589117	COCc1nc(C)c(CNC(=O)C[C@@H]2CCOC2)s1	3.07484945	3.890173788	0.88	65.83615223
ZINC000301082974	COc1cccc(C2CCN(c3cc(C)nc(C)n3)CC2)c1	2.098846434	3.579021802	0.84	67.65796296
ZINC000366274991	Cn1cnnc1[C@@H]1CCCN(C(=O)[C@H]2CC23CCCCC3)C1	3.886606579	4.061700881	0.68	67.53474252
ZINC000178435991	CC(C)OCCCNC(=O)N1CCN([C@H]2C[C@@H]3CC[C@@H]2C3)CC1	4.008732687	3.980770493	0.69	71.56560331
ZINC000266443730	CO[C@H]1CCCC[C@H]1NC(=O)Nc1ccc(C)c(NS(C)(=O)=O)c1	2.903623772	3.58012935	1	122.0738382
ZINC000153243692	C[C@@H](N)C(=O)Nc1cc(Cl)ccc1NS(=O)(=O)c1ccccc1F	2.473640017	3.315835183	0.96	103.2070905
ZINC000425833532	CC(C)Cn1ccc2cc(NC(=O)C(=O)NC3C[C@H]4C[C@@H]4C3)ccc21	3.24497124	3.930733126	0.98	128.6762423
ZINC000408041933	Cc1nc(CC(C)C)sc1C(=O)N1CCC2(CC1)NC(=O)N(C)C2=O	3.17137942	4.078500455	0.71	90.70377033
ZINC000444133617	C[C@H]1CC[C@@H](NC(=O)N2CCC(C(=O)Nc3ccc(Br)cc3)CC2)C1	2.751127686	3.840927134	0.99	142.0511064
ZINC000126330790	NC(=O)[C@H]1Cc2ccccc2CN1C(=O)/C=C/c1ccc2c(c1)OCCO2	2.847351518	3.790139245	0.9	124.6143024
ZINC000431459234	O=C(O)C[C@@H](NC(=O)c1ccnc(OCC(F)(F)F)c1)c1ccc(Br)cc1	2.771949615	3.465021875	0.95	123.845774
ZINC000375319058	CC(=O)N[C@H]1CCCN(C(=O)CN2CC[C@]3(C2)c2ccccc2NC3=O)C1	3.680124996	4.998026181	0.66	72.08930902
ZINC000436697917	Cc1cc(N2CCNC2=O)ccc1NC(=O)C(=O)N=c1ccn(C(C)(C)C)[nH]1	3.426667685	4.117973425	0.84	48.52775429
ZINC000427584597	O=C([C@@H]1CCCN1C(=O)C12CC3CC(CC(C3)C1)C2)N(CCO)Cc1cccc(F)c1	4.115337239	4.196268195	0.79	120.781678
ZINC000519253062	O=C(NCc1nnc2ccc(C(F)(F)F)cn21)N[C@H](c1ccc(F)cc1)[C@@H]1CCCO1	3.390249567	4.389013968	0.67	179.5612087
ZINC000019458048	C[C@@H](C(=O)N1CCC2(CC1)NC(=O)c1cccnc1N2C)c1n[nH]c(=O)c2ccccc21	3.892307022	4.428766368	0.83	73.81656554
ZINC000522691578	O=C(NCc1ccco1)c1cccc(CNc2cccc(Oc3ccc([N+](=O)[O-])cc3)c2)c1	2.151526622	3.62964839	1	228.4937385
ZINC000514330228	CCOc1ccc(NC(=O)CCC(=O)Nc2nnc(C3CC3)o2)cc1S(=O)(=O)N(CC)CC	2.555826675	4.636286014	0.94	176.9162008
ZINC000034787197	Cc1ccc(C(=O)N2CCCN(C(=O)CN3CCc4sccc4[C@H]3c3ccccc3)CC2)cc1	2.732061786	4.212022432	0.94	183.0149712
ZINC000506617690	CCC(CC)NC(=O)[C@H]1CN(C(=O)C(=O)N(C)CCOc2ccccc2C)c2ccccc2O1	3.142960763	4.695539711	0.94	139.5462985
ZINC000524608507	CCOc1cc2c(cc1[C@@H]1C[C@@H]1NC(=O)[C@@H](NC(=O)NCc1ccc(F)cc1)C(C)C)O[C@@H](C)C2	3.666028103	4.759526825	0.75	138.374609
ZINC000006474123	N#Cc1c(-c2ccc(Cl)cc2)cc(-c2ccccc2)nc1SCC(=O)Nc1ccc([N+](=O)[O-])cc1Cl	2.366150322	3.629452193	1	214.4166316
ZINC000006599958	CCOC(=O)c1ccc2nc(NC(=O)COC(=O)CCC(=O)Nc3ccccc3C(=O)OC)sc2c1	2.285558785	3.551926866	0.99	265.4168006
ZINC000224011919	CCCNC(=O)[C@@H](Cc1ccccc1)N(Cc1ccccc1)C(=O)CC(c1ccccc1)c1ccccc1	2.692729682	3.111843071	1	127.3669986
ZINC000408532007	Cc1ccccc1N1C(=O)NC(=O)/C(=C/c2cc(Br)cc(Br)c2OC(=O)/C=C/c2ccc([N+](=O)[O-])cc2)C1=O	2.799821725	3.661694513	0.76	150.1472274
ZINC000503972125	O=C(NCc1ccc(F)cc1)c1ccccc1N1C(=O)[C@@H]2CC3=c4ccccc4=N[C@H]3[C@H](c3ccc(F)cc3)N2C1=O	3.854792475	4.405312413	0.83	88.51264039
ZINC000408538369	CCOc1cc(COc2ccc(/C=C3/C(=O)NC(=O)N(c4ccc(C(=O)OC)cc4)C3=O)cc2)ccc1OCc1ccccc1	2.512199946	3.491514852	0.92	246.8325769
ZINC000150650691	O=C(CN1N=N[C@H]2C(=O)N(c3ccc(Cl)cc3Cl)C(=O)[C@@H]21)N1N=C2/C(=C/c3ccc(Cl)cc3Cl)CCC[C@@H]2[C@@H]1c1ccc(Cl)cc1Cl	4.403454243	4.629844227	0.44	78.68304423
ZINC000150347929	N/C(=N\OC(=O)CSc1nc(-c2ccccc2)nc2ccccc21)c1nonc1NC(=O)CSc1nc(-c2ccccc2)nc2ccccc21	3.121134436	4.267954863	0.82	149.8234913
ZINC000408944517	C=CCc1cc(/C=N/N[C@@H](O)COc2ccc([C@@H]3NC(=O)NC(C)=C3C(=O)OC)cc2OCC)cc(OC)c1OCc1cccc2ccccc21	3.991190175	3.571616064	0.54	201.139396
ZINC000085537014	CC(C)c1nc(CN(C)C(=O)N[C@@H](CCN2CCOCC2)C(=O)N[C@H](CC[C@H](Cc2ccccc2)NC(=O)OCc2cncs2)Cc2ccccc2)cs1	4.209249658	4.913534446	0.94	191.5831951
ZINC000504550608	CO[C@@H]1[C@H](O)CC(=O)O[C@H](C)C/C=C\C=C\[C@H](O)[C@H](C)C[C@H](CC=O)[C@@H]1O[C@@H]1O[C@H](C)[C@H](O[C@@H]2C[C@](C)(O)[C@H](OC(=O)CC(C)C)[C@H](C)O2)[C@@H](N(C)C)[C@@H]1O	6.361977077	3.594385412	0.17	-101.6161318
ZINC000504672196	CC(=O)OC[C@@H]1O[C@H](O[C@@H]2O[C@H](C)[C@H](OC(=O)c3ccccc3)[C@H](OC(=O)c3ccccc3)[C@@H]2OC(=O)c2ccccc2)[C@@H](OC(C)=O)[C@H](OC(C)=O)[C@H]1OC(C)=O	4.620644378	3.260778403	0.95	85.52231268
ZINC000257355737	CS(=O)(=O)O[C@@H]1[C@H](COC(c2ccccc2)(c2ccccc2)c2ccccc2)O[C@@H](n2ccc(O)nc2=O)[C@H]1OC(c1ccccc1)(c1ccccc1)c1ccccc1	4.38467746	2.742468595	0.53	40.86117098
ZINC000085552021	O=C(O)CCc1c2cc3nc(cc4[nH]c(cc5[nH]c(cc(n2)c1CC(=O)O)c(CCC(=O)O)c5CC(=O)O)c(CCC(=O)O)c4CC(=O)O)c(CCC(=O)O)c3CC(=O)O	5.561339823	3.648719198	0.63	-0.289813286
ZINC000150553165	CCCCCCCCCCCCCCCCCC[C@H]1CC(=O)N(c2ccc(Cl)c(N[C@H]3NN(c4c(Cl)cc(Cl)cc4Cl)C(=O)[C@H]3/N=N/c3cccc4ccccc43)c2)C1=O	4.607376817	4.953402502	0.46	67.15347996
ZINC000504787282	CC(=O)OC[C@@H]1O[C@H](O[C@@H]2[C@H](OC(=O)c3ccccc3)[C@H](CO)O[C@@H](Oc3ccc([N+](=O)[O-])cc3)[C@@H]2OC(=O)c2ccccc2)[C@@H](OC(C)=O)[C@H](OC(C)=O)[C@H]1OC(C)=O	4.89219117	2.754143014	0.83	104.1597034
ZINC000257361076	CC(=O)O[C@H]1[C@H](O)CO[C@H](O[C@@H]2CC[C@]34C[C@]35CC[C@]3(C)[C@H]([C@]6(C)CC[C@H](C(C)(C)O)O6)[C@@H](O)C[C@@]3(C)[C@@H]5C[C@H](O[C@@H]3O[C@H](CO)[C@H](O)[C@H](O)[C@@H]3O)[C@H]4C2(C)C)[C@H]1OC(C)=O	6.968116308	1.353193353	0.34	-6.514363242
