# Supplementary material for: SYBA: Bayesian estimation of synthetic accessibility of organic compounds
Source: J Cheminform. 2020 May 20;12:35. doi: 10.1186/s13321-020-00439-2 (PMC7238540; doi:10.1186/s13321-020-00439-2)
Supplement: Supplementary file 3 — Additional file 3. Manually curated test set (TMC). It consists of 40 HS compounds manually selected from scientific papers and of 30 ES sets, each of them contains 40 compounds selected from the ZINC15 database. [file 13321_2020_439_MOESM3_ESM.zip › test_set_mc_es_18.csv]

ID	smi	sascore	scscore	rf_prob	syba
ZINC000021988613	CCC[C@H](C#N)CC	3.196503709	2.570000756	0.91	16.05433868
ZINC000082587616	C[C@@H]1c2cc(F)ccc2NC1=O	2.606260017	2.711461443	0.16	4.135483613
ZINC000280095418	C[C@H](C[S@](C)=O)N[C@H]1CC(C)(C)c2ccc(Br)cc21	4.012440606	3.355815542	0.16	18.81218319
ZINC000420578756	CO[C@@H]1C[C@H](NC(=O)C(=O)N(C)CCCC(=O)O)C12CCC2	4.061795884	4.037416363	0.24	27.81215698
ZINC000284465458	CO[C@H]1C[C@@H](CN(C)C(=O)[C@@H](C)c2cccc(F)c2)N(C)C1	3.566441807	4.096649128	0.76	60.84037026
ZINC000355346353	C[C@@](O)(CO)CNC(=O)CCn1c(=O)nc(O)c2ccccc21	3.043225261	4.151798385	0.96	83.52206344
ZINC000102716594	Cc1nc(C2=C(O)CN(C3CC(C)(C)NC(C)(C)C3)C2=N)sc1C	3.467396025	4.160806682	0.03	-18.8119141
ZINC000487674405	CCNC(=O)Nc1ccc(C)c(NC(=O)C2C[C@H](C)C[C@@H](C)C2)c1	2.873407688	4.046028457	0.95	116.7059011
ZINC000512449062	CN(Cc1cc(Br)cn1C)Cc1nnc(C(=O)Nc2ccccc2)s1	2.626948961	4.29534828	0.99	145.0939189
ZINC000529431755	O=C(Nc1ccc([C@@H]2CCOC2)cc1)[C@H]1[C@@H]2c3cccc(Cl)c3C[C@H]12	3.56840865	4.028922136	0.65	15.47190371
ZINC000467082320	CC(C)(C)OC(=O)[C@](C)(O)CNS(=O)(=O)c1c[nH]c2nccc(Cl)c21	3.481359202	3.049391263	0.95	97.55084284
ZINC000489530163	O=C(COc1cccc2ncccc21)NCCc1cccc2cccnc21	2.055047885	3.509139776	0.96	165.6906863
ZINC000417696153	CNC[C@H]1CCCN(C(=O)NCC2(N[C@H](C)c3ccccc3)CCCC2)C1	3.305359533	3.674150778	0.91	76.86581396
ZINC000374506489	N#Cc1cccc(CNC(=O)N2CCC[C@H](CNC(=O)c3ccco3)C2)c1	2.704201814	4.051459698	0.98	173.5043427
ZINC000509718802	COCCC[C@H](CNS(=O)(=O)[C@H]1CCCC[C@H]1C(=O)OC)c1ccc(Cl)cc1	3.559349781	4.005788927	0.91	80.53870846
ZINC000512360599	Cc1ccc(CNc2cccc(S(=O)(=O)NCc3ccco3)c2)c(-c2cnn(C)c2)c1	2.443034559	4.611903013	0.51	137.0426946
ZINC000444024921	Cc1c(C(=O)N2CCC(c3c[nH]c4ncccc34)CC2)nnn1Cc1ccc(F)cc1	2.512520627	4.627815681	0.95	162.2431124
ZINC000524196420	O=C(NCc1cccc(OCC(F)F)c1)Nc1cc(C(F)(F)F)ccc1N1CCOCC1	2.410724819	4.513430012	0.99	223.5313769
ZINC000436524705	CCn1cc(C2CCN(C(=O)C[C@H](NC(=O)c3ccc(O)cc3)c3ccccc3)CC2)cn1	2.838998205	4.50922383	0.99	172.784852
ZINC000026360970	Cc1cccc2nc(C(=O)N3CCN(c4ccc(S(=O)(=O)N5CCOCC5)cn4)CC3)cn21	2.557021288	4.275911537	0.88	190.2600209
ZINC000491278274	Cc1cc(C)cc(Oc2ccc(NC(=O)c3cc(S(N)(=O)=O)ccc3N3CCOCC3)cc2)c1	2.255080131	4.24038261	0.97	185.1075923
ZINC000520809396	CCOc1cc2c(cc1NC(=O)N[C@@H](CC(=O)OC(C)C)c1ccccc1[N+](=O)[O-])O[C@H](C)C2	3.350345547	3.870966518	0.89	176.7853881
ZINC000302933796	NC(=O)C1CCN(C(=O)C2CCN(C(=O)c3sc(-c4ccco4)nc3-c3ccccc3)CC2)CC1	2.509237597	4.776736672	0.99	157.9229338
ZINC000008883029	Cc1cc(-n2c(C)cc(C(=O)COC(=O)/C=C/c3c(C)nn(Cc4ccc(C)cc4)c3C)c2C)no1	2.707978494	4.484801667	0.91	219.5583028
ZINC000106009086	CC(C)Cn1c(=O)[nH]c(=O)c2c(C(=O)NC[C@@H]3CN(Cc4ccccc4)CCO3)cc(C3CC3)nc21	3.082499547	4.723916581	0.91	202.3485184
ZINC000008842945	CC(C)(C)OC(=O)N[C@H](Cc1ccc(OCc2ccccc2)cc1)C(=O)N1CCC[C@H]1C(=O)NCC(N)=O	3.014095295	3.480281043	0.99	192.0452943
ZINC000225453433	CCc1ccccc1-n1c(C)cc([C@H]2[C@@H](c3ccccn3)NC(=S)N2c2ccc(NS(C)(=O)=O)c(C)c2)c1C	3.722764998	4.608257648	0.48	55.29367066
ZINC000224738915	COc1cccc(N(CC(=O)N(Cc2ccc(C)cc2)[C@@H](C)C(=O)NC2CCCCC2)S(=O)(=O)c2ccc(C)cc2)c1	2.996633968	3.564903704	0.97	219.5740745
ZINC000408846849	CCOC(=O)c1c2c(sc1-n1c(C)cc(/C=C3\S/C(=N\c4ccc(CC)cc4)N(c4ccc(CC)cc4)C3=O)c1C)CCCC2	3.018124563	4.543219689	0.77	186.2924098
ZINC000097966929	CCOC(=O)Cc1nnc(Nc2ccc(Oc3ccc(Nc4nnc(CC(=O)OCC)c5ccccc54)cc3)cc2)c2ccccc12	2.801539796	2.971868814	1	136.0830867
ZINC000408939094	CCOc1cc([C@@H]2NC(=O)NC(C)=C2C(=O)OC)ccc1OC[C@H](O)N/N=C\c1cc(Br)c(OCc2cccc3ccccc32)c([N+](=O)[O-])c1	3.975678258	3.816759032	0.74	178.3825297
ZINC000409039572	CCOC(=O)c1ccc(COc2ccc(/C=c3/sc4n(c3=O)[C@@H](c3ccc(OC(C)C)c(OC)c3)C(C(=O)OCC)=C(C)N=4)cc2OCC)cc1	3.347369192	3.601466698	0.91	313.1170339
ZINC000150662755	CC[C@@H](C)[C@H](C(=O)N1CCOCCOCCN(C(=O)[C@H]([C@H](C)CC)N2C(=O)c3ccccc3C2=O)CCOCCOCC1)N1C(=O)c2ccccc2C1=O	4.497877795	3.147171064	0.94	61.18523103
ZINC000098002553	Cc1ccc(C(=O)c2cccc(NC(=O)c3ccc(N4C(=O)c5ccc(C(=O)Nc6cccc(C(=O)c7ccc(C)c(C)c7)c6)cc5C4=O)cc3)c2)cc1C	2.654935032	4.328072218	0.97	216.8772103
ZINC000252515382	CC(=O)O[C@]12CO[C@@H]1C[C@H](O)[C@]1(C)C(=O)[C@H](O)C3=C(C)[C@H](OC(=O)[C@H](O)[C@H](NC(=O)OC(C)(C)C)c4ccccc4)C[C@@H](C3(C)C)[C@](O)(OC(=O)c3ccccc3)[C@H]21	6.187687062	4.172017531	0.45	12.57628007
ZINC000098000437	CC(C)(c1ccc(Oc2ccc3c(c2)C(=O)N(c2cccc4ccccc42)C3=O)cc1)c1ccc(Oc2ccc3c(c2)C(=O)N(c2cccc4ccccc42)C3=O)cc1	2.849869984	3.277336205	0.86	133.0280932
ZINC000150641918	C(=N/c1ccc(-c2nc3ccc(-c4ccc5nc(-c6ccc(/N=C\c7ccccn7)cc6)nc(-c6ccccc6)c5c4)cc3c(-c3ccccc3)n2)cc1)\c1ccccn1	3.12469907	3.93429337	0.84	62.3910115
ZINC000253618219	CCCC[C@@H](CC)CN1CN(C[C@@H](CC)CCCC)C[C@](C)(NC(=O)[C@@]2(C)CC[C@]3(C)CC[C@]4(C)C(=CC(=O)[C@H]5[C@@]4(C)CC[C@H]4C(C)(C)[C@@H](OC(C)=O)CC[C@@]45C)[C@H]3C2)C1	5.829089975	4.517761559	0.2	58.86626636
ZINC000150661648	O=C(OC[C@H](OC(=O)c1ccccc1)[C@@H](OC(=O)c1ccccc1)[C@@H](OC(=O)c1ccccc1)[C@H](COC(=O)c1ccccc1)OC(=O)c1ccccc1)c1ccccc1	3.522706018	2.533430304	0.93	61.30129433
ZINC000257684836	CCCCCCCCCCCC(=O)SCCNC(=O)CCNC(=O)[C@H](O)C(C)(C)CO[P@](=O)(O)O[P@](=O)(O)OC[C@@H]1O[C@H](n2cnc3c2ncnc3N)[C@@H](O)[C@H]1OP(=O)(O)O	5.262791602	4.513062298	0.41	81.58961096
