# Supplementary material for: SYBA: Bayesian estimation of synthetic accessibility of organic compounds
Source: J Cheminform. 2020 May 20;12:35. doi: 10.1186/s13321-020-00439-2 (PMC7238540; doi:10.1186/s13321-020-00439-2)
Supplement: Supplementary file 3 — Additional file 3. Manually curated test set (TMC). It consists of 40 HS compounds manually selected from scientific papers and of 30 ES sets, each of them contains 40 compounds selected from the ZINC15 database. [file 13321_2020_439_MOESM3_ESM.zip › test_set_mc_es_19.csv]

ID	smi	sascore	scscore	rf_prob	syba
ZINC000001674845	C=CC/C=C/CCC	2.829740498	1.859098319	0.72	-11.58768005
ZINC000085390589	CCOCC1(CN)CCOCC1	2.773622557	2.063622577	0.54	8.771684472
ZINC000264389653	CCN1CCN([C@@H]2CCN(c3ncccn3)C2)CC1	2.647798992	3.904693659	0.78	37.73494885
ZINC000483249988	COc1cc(Cl)ccc1CN[C@@H](CO)c1c(Cl)cccc1Cl	2.65034547	2.905983057	0.99	89.85939365
ZINC000531309153	CCc1cccc(OCC(=O)N[C@H](COC)c2ccco2)c1	2.589437417	3.347604557	1	151.551746
ZINC000337838794	C[C@@H](CNC(=O)N1CCCC[C@H]1C(F)F)CN1CCN(C)CC1	3.296580741	4.208851345	0.73	73.08869798
ZINC000074822561	COc1ccccc1O[C@@H](C)CNC(=O)NC[C@@H]1CCCC[C@@H]1O	3.089330575	3.294392912	0.98	134.031137
ZINC000296210029	Cc1ncsc1CCS(=O)(=O)N[C@@H](C)C[C@@H](O)c1ccc(F)cc1	3.351318178	3.972464407	0.95	102.8236043
ZINC000289392029	NS(=O)(=O)c1ccc(OCCN2CCC[C@@H](c3nc(=O)[nH][nH]3)C2)cc1	3.012139789	4.198728789	0.68	98.60578536
ZINC000262479274	COc1ccccc1[C@H](C)CC(=O)N1[C@@H]2CCCC[C@@H]2C[C@H]1C(=O)O	3.399478934	3.226474409	0.6	64.81702506
ZINC000173427866	COc1ccc([C@@H](C)NC2CCN(C[C@H]3CCOC3)CC2)cc1OC	2.954332589	4.026718011	0.9	107.6740025
ZINC000298781269	O=C(Nc1ccc(NC(=O)[C@H]2CCC[C@@H](C(F)(F)F)C2)cc1)c1ccco1	2.884588185	3.93422687	0.93	135.7553438
ZINC000275004411	C[C@@H](C(=O)NCCc1nc2ccccc2s1)C1CN(C(=O)OC(C)(C)C)C1	2.902511361	3.410082781	0.93	131.5879066
ZINC000127573327	Cc1ccc(NC(=O)N2CCO[C@H](c3cccc(OC(F)F)c3)C2)cc1F	2.74162964	4.497997931	0.97	162.4279796
ZINC000009486373	COCCNC(=O)COc1ccc2c(c1)OC1(CCN(C(C)=O)CC1)CC2=O	2.94591451	4.493570483	0.91	141.1676999
ZINC000463904130	Cn1nc(-c2ccncc2)cc1NC(=O)c1cc(S(=O)(=O)Nc2ccccc2F)c[nH]1	2.53504706	4.470743192	0.98	186.4920689
ZINC000518300240	COc1ccc(C(=O)CCCC(=O)Nc2cccc(-c3cn4cccnc4n3)c2)cc1	2.276494473	4.061037127	0.97	212.1634858
ZINC000538589870	Cc1cc(=NC(=O)c2nnn(-c3cccc4cnccc43)c2C)[nH]n1-c1cccc(Cl)c1	3.123486157	4.7386894	0.7	94.7499692
ZINC000508130111	Cn1c(-c2ccc(COc3ccc4ccccc4c3)cc2)nnc1N1CCN(C)[C@H](C#N)C1	3.041399886	4.428839721	0.91	111.1875153
ZINC000463934296	C[C@]1(C2CC2)NC(=O)N(c2cccc(NC(=O)NCC(=O)NCCc3ccccc3)c2)C1=O	2.823663719	4.539792872	0.77	148.7867566
ZINC000515325476	CCCCn1c(N)c(N(Cc2ccco2)C(=O)COc2cccc3cccnc32)c(O)nc1=O	2.872080061	4.611331941	0.8	148.1392156
ZINC000523601515	O=C(NC1CCC(C(=O)N2CCSCC2)CC1)NC1CCN(c2ccc(C(F)(F)F)cn2)CC1	2.681235811	4.310550758	0.94	165.6442544
ZINC000520577595	O=C(Nc1cccc(OCc2cccnc2)c1)C(=O)N1Cc2ccccc2[C@@H](c2ccccc2)C1	2.812436402	4.728143622	0.89	144.0524042
ZINC000514130710	C[C@@H](NC(=O)NCCNC(=O)Cc1cccc(F)c1)c1cccc(NC(=O)Cc2ccccc2F)c1	2.675547511	4.598091716	1	256.9675491
ZINC000034912391	CCN1CCN(C(=O)C2CCN(C3CCN(C(=O)c4cc(OC)c(OC)c(OC)c4)CC3)CC2)CC1	2.40232272	4.33368408	0.94	161.9094404
ZINC000020079856	Cc1cccc(N2CCN([C@H](c3nnnn3C3CCCC3)c3cc4cc(C)c(C)cc4[nH]c3=O)CC2)c1C	3.188119913	4.985356803	0.82	207.9260486
ZINC000102559857	COc1ccc([C@@H]2/C(=C(/O)c3ccc4c(c3)OCCO4)C(=O)C(=O)N2c2nc3ccc(Cl)cc3s2)cc1OC	3.009510069	4.449654464	0.5	126.4789522
ZINC000408946122	CCOc1cc(/C=N/c2ccc([C@@H]3Nc4ccccc4[C@@H]4C=CC[C@H]43)cc2)cc(Br)c1OS(=O)(=O)c1ccc(C)cc1	3.834107924	4.125529845	0.61	126.6722725
ZINC000260945983	Cc1cc(Cl)ccc1N(CC(=O)N(Cc1ccc(Cl)cc1)[C@H](Cc1ccccc1)C(=O)NCC(C)C)S(=O)(=O)c1ccccc1	3.089900384	4.160179374	0.9	206.734133
ZINC000253506440	Cc1cc(OCC(=O)O[C@H]2CC[C@@]3(C)C(=CC[C@H]4[C@H]5CC[C@H]([C@H](C)CCCC(C)C)[C@@]5(C)CC[C@H]43)C2)c2c3c(c(=O)oc2c1)CCC3	4.705569355	4.104518924	0.34	108.0834775
ZINC000004577095	c1ccc(-c2cc(-c3ccccc3)[n+](CC[n+]3c(-c4ccccc4)cc(-c4ccccc4)cc3-c3ccccc3)c(-c3ccccc3)c2)cc1	2.342593202	1.558308223	0.98	52.7255543
ZINC000224862058	Cc1ccc(CN(C(=O)CN(c2ccc(Oc3ccccc3)cc2)S(=O)(=O)c2ccccc2)[C@@H](Cc2ccccc2)C(=O)NC2CCCC2)cc1	3.1571205	4.098637069	0.99	245.4434631
ZINC000150622929	COc1ccc(/C=C2/N=C(c3ccc(Br)cc3)N(CCCCCCN3C(=O)/C(=C\c4ccc(OC)c(OC)c4)N=C3c3ccc(Br)cc3)C2=O)cc1OC	3.105476621	3.647526145	0.98	116.2250997
ZINC000504237477	CCCCC[C@H](CC[C@@H]1[C@H](O)C[C@@H]2Cc3c(cccc3OCC(=O)O)C[C@@H]21)OC(=O)COc1cccc2c1C[C@H]1C[C@@H](O)[C@@H](CC[C@@H](O)CCCCC)[C@H]1C2	5.16703284	4.941946467	0.41	-1.080051002
ZINC000504752008	COC1=C(O[C@H]2O[C@@H](COC(C)=O)[C@H](O[C@@H]3O[C@H](COC(C)=O)[C@@H](OC(C)=O)[C@H](OC(C)=O)[C@@H]3OC(C)=O)[C@@H](OC(C)=O)[C@@H]2OC(C)=O)C(=O)c2ccccc2C1=O	5.069202645	3.560534399	0.69	40.52585192
ZINC000503983187	CCCCC/C=C/C/C=C/C/C=C/C/C=C/CCCC(=O)NCCOC(=O)Nc1ccc2c(c1)C(=O)OC21c2ccc(OC(C)=O)cc2Oc2cc(OC(C)=O)ccc21	4.174328028	4.202292273	0.71	133.2789154
ZINC000085911537	CC(C)C[C@@H](NC(=O)[C@@H](Cc1ccccc1)NC(=O)CNC(=O)COc1ccc2c(c1)occ(-c1ccc3c(c1)OCCO3)c2=O)C(=O)N[C@H](CCCNC(=N)N)C(=O)O	4.169695383	4.999999108	0.93	221.5687113
ZINC000169809182	O=P1(NS(=O)(=O)C(F)(F)F)Oc2c(-c3c4ccccc4cc4ccccc43)cc3ccccc3c2-c2c3ccccc3cc(-c3c4ccccc4cc4ccccc43)c2O1	3.364708287	3.871498523	0.81	15.29446563
ZINC000097972790	CC(=O)N[C@H](CO)C(=O)N[C@H](CCC(N)=O)C(=O)N[C@H](CC(N)=O)C(=O)N[C@@H](Cc1ccc(O)cc1)C(=O)N1CCC[C@H]1C(=O)N[C@H](C(=O)N[C@@H](C(N)=O)C(C)C)C(C)C	4.618316117	4.038034454	0.8	159.252785
ZINC000085603006	CCCCCCCC/C=C/CCCCCCCC(=O)O[C@H](COC(=O)CCCCCCC/C=C\CCCCCCCC)COC(=O)CCCCCCCCCCCCCCC	3.381276614	2.968732712	0.85	93.65418309
