# Supplementary material for: SYBA: Bayesian estimation of synthetic accessibility of organic compounds
Source: J Cheminform. 2020 May 20;12:35. doi: 10.1186/s13321-020-00439-2 (PMC7238540; doi:10.1186/s13321-020-00439-2)
Supplement: Supplementary file 3 — Additional file 3. Manually curated test set (TMC). It consists of 40 HS compounds manually selected from scientific papers and of 30 ES sets, each of them contains 40 compounds selected from the ZINC15 database. [file 13321_2020_439_MOESM3_ESM.zip › test_set_mc_es_2.csv]

ID	smi	sascore	scscore	rf_prob	syba
ZINC000034427292	O=CCC(=O)CC=O	3.461945693	1.535414777	0.64	-0.852140878
ZINC000034070473	FC(F)(F)CNC[C@@H]1CCNC1	3.083784492	3.429770882	0.26	-16.84348009
ZINC000335945373	CN1CCN(C(=O)[C@H]2CC[C@H](C(F)(F)F)C2)CC1=O	3.250710047	3.959203025	0.51	32.58519627
ZINC000364371671	CC(C)[C@@H]1C[C@@H]1C(=O)N1C[C@@H](C)C(=O)N(C)c2ccccc21	3.549900268	3.88288367	0.63	11.40301786
ZINC000427516916	CS(=O)(=O)N(Cc1cccc(F)c1C#N)c1ccccc1F	2.363381819	3.108144219	0.97	79.51437677
ZINC000172695970	CCn1c(C)nnc1SCc1ccc2oc(C(=O)OC)cc2c1	2.365777169	3.661325711	0.99	117.9958363
ZINC000366984388	COC(=O)c1ccc(S(=O)(=O)N2CCC[C@@H]2[C@H]2COCC[C@@H]2O)s1	3.660089003	3.624787931	0.74	42.58000573
ZINC000298644503	CC[C@H](C)[C@H](NC(=O)[C@@]1(C)Cc2ccccc2C(=O)O1)C(=O)OC	3.3135722	2.796934425	0.91	72.54415324
ZINC000516413247	CSc1ccc(NC(=O)C(=O)N(C)[C@@H](C)c2ccc(Cl)cc2Cl)cc1	2.784576932	2.903322958	1	133.7349117
ZINC000362662200	CCCN(CCc1ccccn1)C(=O)C1(c2ccccc2)CC(=O)C1	2.453643869	3.053635948	0.62	76.61554088
ZINC000420515495	O=C(NCCCc1nc(C[C@H]2C[C@H]3CC[C@H]2C3)no1)c1ccccc1	3.922877244	4.10022681	0.93	111.9930556
ZINC000494068731	COC(=O)c1ccc(CCC(=O)N(C)C(C)(C)CN2CCCCCC2)cc1	2.326007193	3.53371917	0.99	106.6734606
ZINC000370728393	COC(=O)[C@H](c1cc(OC)cc(OC)c1)N1CCN([C@@H]2CCC[C@@H]2O)CC1	3.341444654	3.391249551	0.64	62.97632859
ZINC000464063066	Cc1nn(-c2ccccc2)cc1CCCNC(=O)Nc1ncc(Cl)cc1C	2.335419868	4.679948774	0.97	163.6222053
ZINC000500061689	CC(C)CCNS(=O)(=O)c1ccc(NC(=O)N2CC[C@H](OCC(C)C)C2)cc1	2.750840686	4.359494659	1	184.143119
ZINC000505923009	Cc1cc(N2C(=O)c3ccccc3C2=O)ccc1C(=O)N[C@H](C#N)c1ccccc1F	2.743798817	3.432689524	0.92	114.1956937
ZINC000484815601	CCc1nnc([C@@H]2CN(C(=O)C(=O)Nc3cc(-c4cccnc4)ccc3C)CCO2)o1	3.126852064	4.998821704	0.89	116.4192379
ZINC000011932673	COc1ccc(O)c(CN(C[C@H]2CCCO2)CC2CCN(Cc3ccccc3C)CC2)c1	2.821816178	4.229833362	0.88	141.6256959
ZINC000472607055	Cc1c(NC(=O)C(=O)N[C@@H](C)c2ccc(-c3ccncc3)cc2)cccc1NC(=O)N(C)C	2.741171374	4.175330411	1	181.3624563
ZINC000009392353	CS(=O)(=O)Nc1ccc(C2=NN(S(=O)(=O)c3ccc(F)cc3)[C@@H](c3ccccc3F)C2)cc1	2.830647628	4.317866148	0.91	125.4152816
ZINC000508554085	COc1ccc(C(=O)Nc2ccc3c(c2)Cc2ccccc2-3)cc1S(=O)(=O)Cc1cc(C)no1	2.473833273	3.851762622	0.92	177.5506356
ZINC000510385149	C[C@@H](OCCCNC(=O)CN1C(=O)N[C@@](C)(Cc2ccc3c(c2)OCO3)C1=O)c1ccccc1	3.248804812	4.441583484	0.93	189.799106
ZINC000523797529	N#Cc1ccc(CN(Cc2cccc(F)c2)C(=O)NCc2ccccc2CN2CCCC2=O)cc1	2.400737216	4.044939893	0.99	218.0398256
ZINC000223558699	CCc1ccccc1N(CC(=O)Nc1ccc(Cc2ccncc2)cc1)S(=O)(=O)c1ccc(C)cc1	2.254614914	4.147788219	0.92	247.1945965
ZINC000520083411	Cc1cc(C(=O)N2CCCC[C@@H]2C)ccc1NC(=O)C(=O)NCc1cccc(OCC(=O)N(C)C)c1	2.794451873	4.99961553	0.98	256.5636536
ZINC000225228537	CCc1ccccc1N(CC(=O)N(Cc1ccc(Cl)cc1Cl)[C@@H](CC)C(=O)NC1CCCCC1)S(C)(=O)=O	3.148146291	4.429875153	0.98	167.116941
ZINC000408657335	CC(=O)c1ccc(NC(=O)COC(=O)[C@@H]2CC(=O)N(c3ccc(Oc4cc(C)ccc4C(C)C)cc3)C2)cc1	2.8201819	4.372232229	0.93	227.6006764
ZINC000408775771	CCOC(=O)C1=C(c2ccccc2)N=c2s/c(=C\c3cc(OC)c(OC)c(OC)c3)c(=O)n2[C@@H]1c1ccc(SC)cc1	3.175018153	3.541981176	0.96	174.7369765
ZINC000098015576	COc1ccc(-n2ncc(Oc3ccc4c(c3)CCC4)c(Nc3cccc(C(=O)NCc4ccc5c(c4)OCO5)c3)c2=O)cc1	2.71040071	4.99999419	0.91	264.948914
ZINC000225647059	CCCCNC(=O)[C@@H](Cc1ccccc1)N(Cc1cccc(OC)c1)C(=O)CN(c1ccc(C)c(C)c1)S(=O)(=O)c1ccc(Cl)cc1	3.121669826	3.871713463	0.99	238.8598965
ZINC000504359192	COc1cc2c(c(OC)c1OC)-c1ccc(NCCCCCC(=O)N[C@@H](CC(C)C)c3nnc4ccccn43)c(=O)cc1[C@H](NC(C)=O)CC2	3.934057309	4.999826078	0.74	225.3085316
ZINC000150653907	CCOC(=O)C1=C(c2ccccc2)N=c2s/c(=C/c3cn(CCOc4ccc(F)cc4)c4ccccc34)c(=O)n2[C@H]1c1cc(OC)ccc1OC	3.393112956	4.384237576	0.81	224.1140193
ZINC000150405249	COc1c(C(=O)O)ccc(C(=O)NCCCCCN(O)C(=O)CCC(=O)NCCCCCN(O)C(=O)CCC(=O)NCCCCCN(O)C(C)=O)c1OC	3.384839067	4.286785433	0.85	85.06984336
ZINC000095551061	CCOC(=O)Cc1c(Cc2[nH]c(C(=O)OCc3ccccc3)c(CC(=O)OCC)c2CC(=O)OCC)[nH]c(C(=O)OCc2ccccc2)c1CC(=O)OCC	3.096627305	2.208061986	0.92	87.01517064
ZINC000253527863	CC1(C)[C@H](O[C@H]2O[C@@H](C(=O)O)[C@H](O)[C@@H](O)[C@@H]2O[C@@H]2O[C@H](C(=O)O)[C@@H](O)[C@@H](O)[C@@H]2O)CC[C@]2(C)[C@H]1CC[C@]1(C)[C@H]2C(=O)C=C2[C@@H]3C[C@](C)(C(=O)O)CC[C@@]3(C)CC[C@@]21C	5.929040122	2.133804895	0.14	8.901973354
ZINC000254376402	CO[C@H]1C=CO[C@@]2(C)Oc3c(c4c(c(O)c3C)C(=O)C(=C(Cc3cc(C)cc(C)c3)C4=O)NC(=O)C(C)=CC=C[C@H](C)[C@H](O)[C@@H](C)[C@H](O)[C@H](C)[C@H](OC(C)=O)[C@@H]1C)C2=O	7.016020492	4.335589715	0.11	-107.4400785
ZINC000306122917	CC[C@@H]1OC(=O)[C@](C)(F)C(=O)[C@H](C)[C@H](O[C@@H]2O[C@H](C)C[C@H](N(C)C)[C@@H]2O)[C@](C)(OC)C[C@H](C)C(=O)[C@H](C)[C@H]2N(CCCCn3cc(-c4cccc(N)c4)nn3)C(=O)O[C@@]21C	6.125368388	4.983633377	0.26	-31.32956162
ZINC000255970576	CC(=O)O[C@H]1C2=C(C)[C@@H](OC(=O)[C@@H](O)[C@@H](NC(=O)OC(C)(C)C)c3ccccc3)C[C@](O)([C@@H](OC(=O)c3ccccc3)[C@@H]3[C@]4(C[C@@H]4C[C@@H]4OC[C@@]43OC(C)=O)C1=O)C2(C)C	6.472110591	3.858419616	0.57	27.76884809
ZINC000150421812	CC(C)(C)OC(=O)N[C@H](Cc1ccccc1)C(=O)OCN1C(=O)[C@H]2[C@H](C1=O)[C@H]1[C@H]2[C@H]2C=C[C@H]1[C@@H]1C(=O)N(COC(=O)[C@@H](Cc3ccccc3)NC(=O)OC(C)(C)C)C(=O)[C@@H]12	5.716693833	2.930315553	0.64	72.31505474
ZINC000504739486	CC[C@]12C=CCN3CC[C@@]4(c5cc([C@]6(C(=O)OC)C[C@@H]7CN(C[C@](O)(CC)C7)CCC7=c8cc(SC)ccc8=N[C@@H]76)c(OC)cc5N(C)[C@@H]4[C@](O)(C(=O)OC)[C@@H]1OC(C)=O)[C@@H]32	7.556261452	4.899309839	0.23	-106.9394352
