# Supplementary material for: SYBA: Bayesian estimation of synthetic accessibility of organic compounds
Source: J Cheminform. 2020 May 20;12:35. doi: 10.1186/s13321-020-00439-2 (PMC7238540; doi:10.1186/s13321-020-00439-2)
Supplement: Supplementary file 3 — Additional file 3. Manually curated test set (TMC). It consists of 40 HS compounds manually selected from scientific papers and of 30 ES sets, each of them contains 40 compounds selected from the ZINC15 database. [file 13321_2020_439_MOESM3_ESM.zip › test_set_mc_es_20.csv]

ID	smi	sascore	scscore	rf_prob	syba
ZINC000002599002	Fc1ccnc(F)c1	2.363697841	1.494171085	0.89	13.43466229
ZINC000334781416	CCCCN1[C@H]2CC[C@H]1COC2	3.930195146	2.828494095	0.64	-0.371477252
ZINC000034937306	c1coc(CN[C@H]2CCN(Cc3ccccc3)C2)c1	2.302496954	2.964156292	0.89	83.78691847
ZINC000298097888	CCc1cc(C2CC2)nc(NC(=O)c2nn(CC)nc2C)n1	2.887765476	4.144290675	0.75	52.53657166
ZINC000504266261	O=C(NC[C@H]1CC=CCC1)N1CC[C@@H](c2ccccc2F)C1	3.082239806	3.96404387	0.99	91.19229719
ZINC000456232902	CC1(CO)CN(C(=O)c2ccc(-c3ccc(F)cc3)cc2F)C1	2.238660652	3.343214615	0.62	64.98995494
ZINC000355737696	CC1(C)[C@H](NC(=O)C(=O)NCCCO[C@@H]2CCOC2)[C@H]2CCO[C@H]21	4.038270231	4.115067507	0.84	83.65420211
ZINC000025661125	O=C(CSCc1cccc(Cl)c1)Nc1ccc(N2CCCC2)cn1	2.105883134	3.722506373	1	171.3557255
ZINC000104324226	CC(=O)N1Cc2ccccc2C[C@@H]1C(=O)N[C@@H]1C[C@@H]1c1ccccc1	3.124813147	3.716180192	0.86	81.88519387
ZINC000538523407	Cc1ccc(NC(=O)N2CC=C(c3cccc4ccccc43)C2)cc1	2.097448075	3.224295263	0.85	72.90103123
ZINC000480202571	CS(=O)(=O)CC1(CNC(=O)CS(=O)(=O)Cc2ccc(C#N)cc2)CC1	2.790005542	3.604312481	0.91	113.3793791
ZINC000432984338	CN(C)Cc1ccc(C(N)=O)cc1NC(=O)N[C@@H]1CCCc2sc(Cl)cc21	3.08160934	4.739893996	0.75	90.84282155
ZINC000191558371	CNS(=O)(=O)c1ccc2c(c1)N(Cc1cn(-c3ccccc3)nc1C)CC2	2.36033755	4.231265101	0.9	122.8625698
ZINC000510407611	CC(=O)N(CCC(=O)N1CCC(c2ccccc2)CC1)Cc1ccccc1	1.995464423	3.614725998	1	139.1065106
ZINC000433471888	O=C1C[C@]2(CCN(S(=O)(=O)c3ccc(S(=O)(=O)N4CCOCC4)cc3)C2)CN1	3.514801612	3.75954706	0.43	68.70901459
ZINC000463423365	CN1C(=O)C[C@@H](CNC(=O)N2CC[C@@H](O)C2(C)C)[C@@H]1c1cnn(Cc2ccccc2)c1	4.021165548	4.410086827	0.74	39.6346264
ZINC000556054711	CCN1CCN(Cc2ccccc2CNC(=O)C(=O)N(C)[C@@H]2CCN(C)C[C@@H]2C)CC1	3.297927298	4.999215237	0.87	107.0152518
ZINC000503149268	C[C@H](C(=O)Nc1cccc(NC(=O)[C@H]2C[C@H]2c2cccc3ccccc32)c1)n1cccn1	3.199533145	4.40576287	0.88	158.4250106
ZINC000008684547	O=C(NCCc1c[nH]c2ccccc12)C(=O)NC[C@H]1OCCN1S(=O)(=O)c1ccc(Cl)cc1	2.942047717	3.66427143	0.99	199.1556143
ZINC000059433382	CCC12c3ccccc3C(c3ccccc31)[C@@H]1C(=O)N(c3ccc(OC(C)=O)cc3)C(=O)[C@H]12	3.986458333	3.706519701	0.59	34.62035695
ZINC000477565310	COc1ccc(CC(=O)NCc2ccc(C(=O)NCc3ccnc(-n4cccn4)c3)cc2)cc1	2.206880393	3.992944546	1	255.5712434
ZINC000515948557	CCN1CCN(Cc2ccc(NC(=O)C(=O)N3CCN(Cc4cccc(Cl)c4)CC3)cc2)CC1	2.188937136	3.754046745	0.97	206.8867695
ZINC000517102621	COCCOc1cccc(NC(=O)c2ccc(CNS(=O)(=O)c3ccc(C(C)(C)C)cc3)cc2)c1	2.1144767	4.299240155	1	277.9065708
ZINC000503339966	CN(Cc1cn(-c2ccccc2)nc1-c1ccccc1)C(=O)C(=O)Nc1ccc2c(c1)OCC(=O)N2	2.566506962	4.85884172	0.76	165.3784421
ZINC000100871305	O=C(CN1C(=O)/C(=C2\SC(=S)N(Cc3ccccc3Cl)C2=O)c2ccccc21)Nc1cccc(Cl)c1	2.460021815	4.585567848	0.99	178.6887846
ZINC000103078970	COCCN(CC(=O)N1N=C(c2ccc(OC)cc2OC)C[C@H]1c1ccc(OC)cc1)C(=O)c1cccs1	3.051730063	4.373453371	0.85	172.2081436
ZINC000100490735	O=C(CN1C(=O)CSC1=O)O[C@H]1CCCN(c2ncc3c(n2)C[C@@H]2CC[C@@H]3N2C(=O)CN2C(=O)CSC2=O)C1	4.961177705	4.976745764	0.4	51.01250459
ZINC000409058185	COc1cc(C=C2C(=O)N(c3ccccc3)C(=O)N(c3ccccc3)C2=O)cc(Cl)c1OCC(=O)Nc1ccccc1	2.470083889	4.269249788	0.95	166.9461677
ZINC000408926450	CCCC1=C(C(=O)OCC)[C@@H](c2ccc3c(c2)OCO3)n2c(=O)/c(=C/c3ccc(OCc4ccc(C#N)cc4)c(Br)c3)sc2=N1	3.437381371	4.178578088	0.82	197.5502584
ZINC000260904314	Cc1ccc(S(=O)(=O)N(CC(=O)N(Cc2ccc(Cl)cc2)[C@H](Cc2ccccc2)C(=O)NCC(C)C)c2ccc(C(C)C)cc2)cc1	3.121870808	3.836043525	0.97	233.4987158
ZINC000150482726	CO[C@H]1OC[C@@H](O[C@H]2O[C@@H](COC(=O)c3ccccc3)[C@@H](OC(=O)c3ccccc3)[C@H]2OC(=O)c2ccccc2)[C@@H](OC(C)=O)[C@H]1OC(C)=O	4.380327171	2.692548365	0.71	61.11187859
ZINC000150483562	COC(=O)c1c(NC(=O)[C@@H](C)Sc2ccc(NC(=O)/C(=C/c3ccc(-c4ccc(C)cc4)o3)NC(=O)c3ccccc3)cc2)sc2c1CCCC2	3.339173381	4.5956747	0.93	326.0914728
ZINC000253376949	CC[C@H](O)C[C@@H]1CC[C@H]([C@H](C)C(=O)O[C@H](C)C[C@@H]2CC[C@H]([C@H](C)C(=O)O[C@H](C)C[C@@H]3CC[C@H]([C@H](C)C(=O)O[C@H](C)C[C@@H]4CC[C@H]([C@H](C)C(=O)O)O4)O3)O2)O1	5.802694636	3.390297879	0.25	4.53755416
ZINC000504759508	CCCCOc1ccc2c(c1)Oc1cc(O[P@](=O)(O)O[C@H]3[C@@H]4OC(C)(C)O[C@@H]4[C@@H](O[C@H](C)OCC)[C@@H]4OC(C)(C)O[C@@H]43)ccc1[C@]21OC(=O)c2ccccc21	5.692079339	3.911763767	0.43	59.17620963
ZINC000252694508	CC1(C)[C@@H]2CC[C@]3(C)[C@@H](C(=O)C=C4[C@@H]5C[C@@](C)(C(=O)O)CC[C@]5(C)CC[C@]43C)[C@@]2(C)CC[C@@H]1O[C@@H]1O[C@@H](C(=O)O)[C@H](O)[C@@H](O)[C@@H]1O[C@H]1O[C@@H](C(=O)O)[C@H](O)[C@@H](O)[C@@H]1O	5.929040122	2.850110737	0.14	8.901973354
ZINC000150549055	CC(C)(c1ccc(OC(F)=C(C(C(F)(F)F)C(F)(F)F)C(C(F)(F)F)C(F)(F)F)cc1)c1ccc(OC(F)=C(C(C(F)(F)F)C(F)(F)F)C(C(F)(F)F)C(F)(F)F)cc1	3.924364735	2.800692045	0.92	44.89173289
ZINC000150661626	Oc1c(Cl)cc(-c2c3ccc(n3)c(-c3cc(Cl)c(O)c(Cl)c3)c3ccc([nH]3)c(-c3cc(Cl)c(O)c(Cl)c3)c3ccc(n3)c(-c3cc(Cl)c(O)c(Cl)c3)c3ccc2[nH]3)cc1Cl	5.389097463	3.220230261	0.32	-6.237525543
ZINC000085617775	CCCCCCCCCCCCCC(=O)OC[C@H](CO[P@](=O)(O)OC[C@@H](O)COC(=O)CCCCCCCCCCCCC)OC(=O)CCCCCCCCCCCCC	3.941648353	4.096323025	0.83	91.91967481
ZINC000150447020	CO[C@H]1O[C@@H](COC(c2ccccc2)(c2ccccc2)c2ccccc2)[C@@H](O)[C@@H](OC(=O)CNC(=O)OCc2ccccc2)[C@H]1OC(=O)CNC(=O)OCc1ccccc1	4.321642157	2.260390699	0.84	105.4863841
ZINC000263593509	COc1ccc(NC(=O)CC(=O)N2N=C(C)[C@H](N=Nc3ccc(S(=O)(=O)c4ccc(N=N[C@H]5C(C)=NN(C(=O)CC(=O)Nc6ccc(OC)cc6)C5=O)cc4)cc3)C2=O)cc1	4.41882396	4.194512126	0.65	94.56815601
