# Supplementary material for: SYBA: Bayesian estimation of synthetic accessibility of organic compounds
Source: J Cheminform. 2020 May 20;12:35. doi: 10.1186/s13321-020-00439-2 (PMC7238540; doi:10.1186/s13321-020-00439-2)
Supplement: Supplementary file 3 — Additional file 3. Manually curated test set (TMC). It consists of 40 HS compounds manually selected from scientific papers and of 30 ES sets, each of them contains 40 compounds selected from the ZINC15 database. [file 13321_2020_439_MOESM3_ESM.zip › test_set_mc_es_21.csv]

ID	smi	sascore	scscore	rf_prob	syba
ZINC000253388108	C[C@H]1C/C1=C\C(=O)O	3.418969863	2.116509509	0.18	-18.95332493
ZINC000086861176	C[C@@H]1N(O)C(C)(C)N(O)C1(C)C	4.15361068	2.058190192	0.04	-21.52579395
ZINC000371719800	Cc1c(Cl)cc(NC(=O)N2C[C@H]3C[C@H]2CO3)cc1Cl	4.066023042	3.577295606	0.22	10.58248632
ZINC000332843146	O=C(N[C@H]1CCc2nc[nH]c2C1)N1CCC[C@@H]1c1cccs1	3.484919177	4.470497678	0.82	79.78945462
ZINC000355044754	COCC1(CCNC(=O)[C@@H](C)c2ccc(F)c(F)c2)CCC1	2.95630412	3.338207956	0.94	67.8327162
ZINC000183189766	O=C(NC[C@@H]1CC(=O)N(C2CC2)C1)C1C2CC3CC(C2)CC1C3	4.240469843	4.047570005	0.56	43.96538068
ZINC000338420038	Cc1nc(NC(=O)N[C@@H](c2nnc3ccccn32)C(C)C)sc1C	3.001848849	4.266665003	1	136.6466751
ZINC000295172294	CCOc1ccccc1[C@@H](CC)NC(=O)CN(C)[C@@H](C)C(C)(C)O	3.107494686	3.610030205	0.99	107.8557844
ZINC000370304466	C[C@@]1([C@@H]2CCCN(C(=O)c3ccc4cc[nH]c4c3)C2)NC(=O)NC1=O	3.435798542	4.354305308	0.77	80.60809042
ZINC000330378783	C[C@@H](C#N)CN(C)S(=O)(=O)NC[C@H]1CCCCN1Cc1ccccc1	3.20078638	3.910825606	0.91	92.86951614
ZINC000191743336	CCCOc1ccc(CNC(=O)N(C)C[C@H]2CCCC[C@@H]2O)c(C)c1	3.012714072	4.495991529	0.96	121.9372956
ZINC000266730642	C[C@H](NC(=O)N1C[C@@H](C)[C@@H]1c1ccccc1)c1ccc2c(c1)CC(=O)N2C	3.435747893	4.560145161	0.86	72.20333721
ZINC000508786058	CC(C)Cn1ccnc1CNC(=O)C(=O)N1CCCCC[C@H]1c1ccco1	3.085462599	4.998982992	0.95	131.9190309
ZINC000463194468	Cc1ccc([C@@H]2OCCC[C@H]2C(=O)NCC(=O)Nc2ccc(Cl)cc2)cc1	2.806223923	3.802403339	0.97	125.1504607
ZINC000377130930	C[C@@H]1Oc2cc(F)ccc2[C@@H]1NC(=O)[C@H]1CC=CC[C@H]1C(=O)N1CCOCC1	3.849496974	4.286351767	0.5	38.48808113
ZINC000541490390	CC[C@H]1CN(C(=O)NCc2ccnc(Oc3ccc(OC)cc3)c2)CCN1C[C@H](C)O	3.190976665	4.295642282	0.97	157.846248
ZINC000538237043	COc1ccccc1N(CCC#N)C(=O)[C@H](C)N[C@H](C)c1ccc(-n2cccn2)cc1	3.251712504	3.698765804	0.93	161.8118779
ZINC000484401011	CCCN(C(=O)C(=O)Nc1cccc(-n2cc(C)nc2O)c1)[C@@H]1CCCc2cccnc21	3.458135312	4.732292814	0.9	85.46564396
ZINC000509692314	Cc1ccc(NC(=O)C2CCN(C(=O)Nc3cc(C4CC4)nn3-c3ccccc3)CC2)nc1	2.443941936	4.491880973	0.87	179.1526331
ZINC000013086419	O=C(NCc1ccccc1F)C1CCN(c2ccc(S(=O)(=O)N3CCOCC3)cc2Cl)CC1	2.264611094	4.334320671	0.99	183.2026555
ZINC000520911559	COc1ccc(NC(=O)C(=O)N2CCN(CC3CCCCC3)CC2)cc1OCc1ccncc1	2.343720953	4.138674833	0.91	209.0721182
ZINC000516475945	O=C(NCc1cccc(NC(=O)c2ccncc2)c1)C(=O)Nc1ccccc1OC1CCCC1	2.240017456	4.320844992	0.95	235.3311588
ZINC000503695714	COc1ccc(CN(C(=O)C(=O)Nc2cccc(N3C(=O)c4ccccc4C3=O)c2)C2CC2)cc1	2.320139238	3.417234302	0.98	147.5210791
ZINC000408638179	COc1cccc(N2C[C@@H](C(=O)Oc3ccc(N4C(=O)c5ccc(Br)cc5C4=O)c(C)c3)CC2=O)c1	2.903107248	3.440078396	0.81	158.908548
ZINC000012661486	COc1ccc(/C(=N\OC(=O)c2ccc(C)cc2)c2nccc3cc(OC)c(OC)cc32)cc1OC	2.492708241	3.618673874	0.86	101.1234778
ZINC000015910839	Cc1ccc(O)c(C(=O)c2cc(C(=O)Nc3ccccc3[N+](=O)[O-])c(=O)n(-c3ccccc3[N+](=O)[O-])c2)c1	2.618877066	4.158697163	0.9	119.1563587
ZINC000222838198	CNC(=O)[C@H](C)N(Cc1ccc(OC)cc1)C(=O)CN(c1cc(C)ccc1OC)S(=O)(=O)c1ccc(C)cc1	2.955255553	3.316241316	0.91	193.3587811
ZINC000263586015	COc1cc(OC)c(OC)cc1/C=C1\Oc2c(ccc3c2[C@H](c2cc(OC)c(OC(C)=O)c(OC)c2)CC(=O)O3)C1=O	3.477701073	4.201359717	0.47	84.82422278
ZINC000253398693	COc1cccc(CN2CCN3C(=O)c4ccccc4OCC[C@@H]4CC[C@@H](NC(=O)C5CCOCC5)[C@@H](CNC(=O)[C@@H]3C2)O4)c1	5.248066178	4.998325638	0.6	45.76125827
ZINC000225340177	Cc1ccccc1N(CC(=O)N(Cc1cccc(Cl)c1)[C@@H](Cc1ccccc1)C(=O)NC1CCCCC1)S(=O)(=O)c1ccc(Cl)cc1	3.137019111	4.292737413	0.86	216.6302455
ZINC000150339297	CCc1cc(-c2nn(CN3C[C@]4(C)C[C@@H]3CC(C)(C)C4)c(C)c2-c2nc3ccccc3n2C)c(O)c(CN2C[C@@]3(C)C[C@@H]2CC(C)(C)C3)c1O	5.799841839	4.98570889	0.4	59.39007634
ZINC000408979040	CCOC(=O)C1=C(c2ccccc2)N=c2s/c(=C\c3ccc(OCc4ccc(C#N)cc4)c(OCC)c3)c(=O)n2[C@H]1c1ccc(OC)c(OC)c1	3.357512896	3.878524318	0.97	268.9693161
ZINC000408975513	COc1ccc(C(C)=O)cc1N1C(=O)[C@@H]2[C@H](C1=O)[C@@]1(c3ccccc3)C(=O)[C@@]2(c2ccccc2)C(c2ccc3c(c2)OCO3)=C1c1ccc2c(c1)OCO2	5.018132005	3.790989166	0.48	49.77353292
ZINC000409032828	CCOC(=O)C1=C(C)N=c2s/c(=C/C34c5ccccc5C(c5ccccc53)[C@@H]3C(=O)N(Cc5ccccc5)C(=O)[C@H]34)c(=O)n2[C@@H]1c1cccc2ccccc21	4.881615068	4.237722584	0.61	92.60549254
ZINC000504230079	CC(C)CCC[C@H](C)CCC[C@@H](C)CCC[C@@H](C)CC(=O)O[C@H](COC(=O)C[C@@H](C)CCC[C@@H](C)CCC[C@@H](C)CCCC(C)C)CO[P@](=O)(O)OC[C@H](N)C(=O)O	5.053351142	4.33502575	0.57	42.12349862
ZINC000257049148	CC[C@]12C=CCN3CC[C@]4(c5cc([C@]6(C(=O)OC)C[C@H]7C[C@H](C(C)(F)F)CN(C7)Cc7c8ccccc8[nH]c76)c(OC)cc5N(C)[C@@H]4[C@](O)(C(=O)OC)[C@H]1OC(C)=O)[C@@H]32	6.732444462	4.999979594	0.38	-87.57045808
ZINC000504672432	CC[C@@H]1OC(=O)[C@H](C)[C@H](O[C@@H]2C[C@](C)(OC)[C@H](O)[C@H](C)O2)[C@H](C)[C@H](O[C@@H]2O[C@H](C)C[C@H](N(C)C)[C@@H]2O)[C@](C)(O)C[C@H](C)/C(=N\OCOCOCCOC)[C@H](C)[C@H](O)[C@]1(C)O	6.506254577	3.833491856	0.32	-1.642875334
ZINC000306146077	CC[C@H](NC(=O)[C@@H](CC(=O)O)NC(=O)CNC(=O)[C@H](CCCN=C(N)N)NC(=O)CCC(=O)O[N+]1(c2cc(=O)c3cccc(-c4ccccc4)c3o2)CCOCC1)C(=O)O	4.682552442	4.998666838	0.86	90.01102589
ZINC000254820209	COc1ccc(C(=O)Oc2c(C)c3c4c5c2C(=O)C(=CC5=O)NC(=O)C(C)=CC=C[C@H](C)[C@H](O)[C@H](C)[C@H](O)[C@H](C)[C@H](OC(C)=O)[C@H](C)[C@@H](OC)C=CO[C@@](C)(O3)C4=O)cc1	6.922058651	4.159093981	0.08	-89.87646859
ZINC000245226421	CO[C@H]1/C=C/O[C@@]2(C)Oc3c(c4c(c(O)c3C)C(=O)C(=C(N3C[C@@H](C)O[C@@H](C)C3)C4=O)NC(=O)/C(C)=C\C=C\[C@H](C)[C@@H]3OC(C)(C)O[C@@H]([C@@H]3C)[C@H](C)[C@H](OC(C)=O)[C@@H]1C)C2=O	7.523194645	4.582743118	0.06	-132.3933589
