# Supplementary material for: SYBA: Bayesian estimation of synthetic accessibility of organic compounds
Source: J Cheminform. 2020 May 20;12:35. doi: 10.1186/s13321-020-00439-2 (PMC7238540; doi:10.1186/s13321-020-00439-2)
Supplement: Supplementary file 3 — Additional file 3. Manually curated test set (TMC). It consists of 40 HS compounds manually selected from scientific papers and of 30 ES sets, each of them contains 40 compounds selected from the ZINC15 database. [file 13321_2020_439_MOESM3_ESM.zip › test_set_mc_es_22.csv]

ID	smi	sascore	scscore	rf_prob	syba
ZINC000002242643	N#CCC1=CCCC1	3.045177896	1.757874839	0.88	12.90495164
ZINC000002529887	Fc1cccc(F)c1C(F)(F)F	2.059947517	1.502991888	0.95	22.78111447
ZINC000347483238	CO[C@@H](C)C(=O)N[C@H]1c2cc(Br)ccc2CC1(C)C	3.408306427	3.425331319	0.33	20.08537903
ZINC000360691385	C[C@@H]1C[C@H](C(C)(C)C)CCN1C(=O)CN1CCCCCC1=O	3.192860479	3.487315997	0.79	70.96334735
ZINC000477914744	Cc1[nH]c2ccc(C(=O)N3CC(C4CCCC4)C3)cc2c1C	2.242217402	3.611833792	0.88	87.23957378
ZINC000294700168	C[C@H]1[C@@H](NC(=O)c2cc(-c3ccccc3Cl)[nH]n2)CCS1(=O)=O	3.537484347	3.922278115	0.75	66.91335314
ZINC000122742770	CC(=O)c1c(C)[nH]c(C(=O)NCCc2ccc(F)cc2)c1C(C)C	2.31298097	3.41180008	0.95	118.861962
ZINC000285555998	COC[C@@H]1CN(C(=O)NCc2ccccc2[N+](=O)[O-])CC(C)(C)O1	3.057078532	3.218227531	0.87	75.33195558
ZINC000543867238	CCOC(=O)[C@H](NCC(=O)Nc1ccc(Br)c(C)c1)[C@H]1CCCOC1	3.141669237	3.102944613	0.92	108.756824
ZINC000371537102	COC(=O)[C@@H]1C[C@H](OC)CCN1S(=O)(=O)c1ccccc1S(C)(=O)=O	3.136091688	3.028830865	0.94	57.15977624
ZINC000271038188	O=C(NCCCN1CCNC(=O)C1)c1ccc(C(=O)NC2CC2)cc1	2.0724222	3.935140014	0.74	114.4716756
ZINC000466807583	C=CC[C@H](C(=O)N[C@H]1CC(=O)N(Cc2ccccc2)[C@@H]1C)c1ccccc1	3.393147688	3.181970986	0.8	52.51458622
ZINC000187298082	C[C@@H]1CN(C(=O)c2cc(OCc3ccccc3)ccc2O)CCN1CCO	2.579989872	3.199407838	0.96	116.5806741
ZINC000519457998	CCC[C@H](NC(=O)[C@H]1CCCN(C(=O)c2ccccc2)C1)C1CCCCC1	2.855354208	3.863856112	1	121.7179503
ZINC000373311284	C[C@H](N[C@@H]1CCCN(CCN2CCOCC2)C1=O)c1ccc(OCC#N)cc1	3.182076291	4.213269188	0.9	126.736588
ZINC000433547403	CCc1nc(C(=O)N2CCN(c3nccn4cnnc34)[C@H](C)C2)nn1-c1ccccc1	3.298943698	4.999999561	0.75	86.78918495
ZINC000103018607	COc1ccccc1/C=C\C=C1\Oc2cc(OC(=O)c3ccccc3Cl)ccc2C1=O	2.451318915	3.26761926	0.99	164.3227874
ZINC000434174039	Cc1ccc(NC(=O)CSc2ccccc2C(=O)NC[C@H](c2cccnc2)C(C)C)cc1	2.676910967	3.411328963	1	214.7948009
ZINC000116325718	CN1CCCN(C(=O)c2ccccc2NC(=O)CCCNC(=O)c2ccc(F)cc2F)CC1	2.151960152	4.499320899	0.93	222.8275505
ZINC000439902503	Cc1cc(O[C@H]2CCN(C)C2=O)ccc1NC(=O)N1CC(n2cc(-c3ccccc3)nn2)C1	3.114896326	4.888404393	0.83	100.3106723
ZINC000483551260	NC(=O)c1ccn(-c2ccc(NC(=O)[C@H]3CC(=O)N(Cc4cccc(C(F)(F)F)c4)C3)cc2)n1	2.871637362	4.542659224	0.91	201.8968962
ZINC000521503837	CCCCCn1c(CCC(=O)N2CCCN(C(N)=O)CC2)nc2c1c(O)nc(=O)n2CCCC	2.875638906	4.750468084	0.79	113.4761051
ZINC000508542722	Cc1nn(-c2ccccc2C)c(C)c1CN(C)CC(=O)N1CCC(C(=O)N2CCC[C@H](C)C2)CC1	2.945854025	4.992059232	0.92	169.467217
ZINC000222854563	C[C@@H](C(=O)NCCO)N(Cc1ccc(F)cc1)C(=O)COc1ccc(S(=O)(=O)N2CCOCC2)cc1	2.871782039	3.832687574	0.95	194.5212514
ZINC000409384665	COC(=O)c1ccc(CN2C(=O)S/C(=C/c3cc(C)n(-c4cc(C(=O)OC)ccc4C)c3C)C2=O)o1	2.664965501	4.26385127	0.88	159.7608449
ZINC000003363330	COC(=O)c1c(NC(=O)COC(=O)c2ccc3c(c2)C(=O)N(c2cc(C)ccc2C)C3=O)sc2c1CCC2	2.521443224	3.951387918	0.92	235.1372374
ZINC000033730594	C[C@H](CCc1ccccc1)NC(=O)c1ccc(/C=C2/Oc3ccccc3N(Cc3ccccc3F)C2=O)cc1	2.832209876	4.710340027	0.93	232.889503
ZINC000222910182	C[C@H](C(=O)NC(C)(C)C)N(Cc1ccc(Cl)cc1Cl)C(=O)CN(c1cccc(C(F)(F)F)c1)S(=O)(=O)c1ccccc1	3.18894665	3.706276417	0.97	200.0711585
ZINC000409111132	CCN(CC)C(=O)C1=C(C)N=c2s/c(=C/c3cccc(OCc4ccc(Cl)cc4Cl)c3)c(=O)n2[C@H]1c1cc(OC)ccc1OC	3.292306978	4.651213527	0.83	221.5404871
ZINC000260901295	COc1ccc(S(=O)(=O)N(CC(=O)N(Cc2ccc(Cl)cc2)[C@H](Cc2ccccc2)C(=O)NCC(C)C)c2ccc(C)cc2)cc1Br	3.172997995	3.68997514	0.99	234.0307244
ZINC000224885483	CC(=O)OCOC(=O)CN(CC(=O)OCOC(C)=O)C(=O)c1ccc2c(c1)C(=O)OC21c2ccc(N=[N+]=[N-])cc2Oc2cc(N=[N+]=[N-])ccc21	4.230741698	3.700642371	0.41	52.17881687
ZINC000260941629	CCOc1ccc(N(CC(=O)N(Cc2ccc(F)cc2)[C@H](Cc2ccccc2)C(=O)NC2CCCC2)S(=O)(=O)c2ccc(OC)c(OC)c2)cc1	3.236955487	4.637254952	0.98	267.9557973
ZINC000150604559	Cc1cccc(N/C=C2/C(=O)C(O)=C(C(C)C)c3cc(C)c(-c4c(C)cc5c(c4O)/C(=C\Nc4cccc(C)c4C)C(=O)C(O)=C5C(C)C)c(O)c32)c1C	3.584924612	3.796093942	0.73	34.26237912
ZINC000301054276	C[C@H]1O[C@@H](O[C@H]2[C@H](O)[C@@H](O)[C@H](CO)O[C@@H]2O[C@@H]2C[C@@H]3[C@@H](C[C@@H](O)[C@@H]4[C@@H]([C@]5(C)CC[C@H](C(C)(C)O)O5)CC[C@@]43C)[C@@]3(C)CC[C@H](O)C(C)(C)[C@@H]23)[C@H](O)[C@H](O)[C@H]1O	6.066840133	3.597221121	0.14	-25.40579132
ZINC000150384958	CO[C@H]1O[C@H](COC(c2ccccc2)(c2ccccc2)c2ccccc2)[C@H](OS(=O)(=O)c2ccc(C)cc2)[C@@H](OC(=O)c2ccccc2)[C@H]1OC(=O)c1ccccc1	4.184451541	1.79176899	0.93	109.6646435
ZINC000257101407	CC(=O)O[C@]12CO[C@@H]1C[C@H](O)[C@]1(C)C(=O)[C@H](O)C3=C(C)[C@H](OC(=O)[C@H](O)[C@H](NC(=O)c4ccccc4)c4ccccc4)C[C@@](O)([C@H](OC(=O)c4ccccc4)[C@@H]21)C3(C)C	5.823157005	4.044182838	0.51	50.55845634
ZINC000504823657	CC[C@H](C)[C@@H](NC(=O)[C@@H](NC(=O)[C@H](CCC(=O)O)NC(=O)[C@H](Cc1ccccc1)NC(=O)[C@H](C)NC(=O)[C@]1(N)CCc2cc(O)ccc2C1)[C@@H](C)CC)C(=O)NCC(N)=O	4.799115456	4.998989339	0.74	115.2898713
ZINC000504746418	CC[C@H](C)[C@H](NC(=O)C[C@H](O)[C@H](CC1CCCCC1)NC(=O)[C@H](CC1=NC=NC1)NC(=O)[C@H](Cc1ccccc1)NC(=O)CCc1cccnc1)C(=O)NC(C)(CO)CO	4.941820255	4.999595308	0.78	146.4933702
ZINC000253529846	CC(=O)N[C@@H]1[C@@H](O)[C@H](O)[C@@H](CO)O[C@H]1O[C@@H]1O[C@H](C[C@H](O)[C@H]2O[C@@H](n3ccc(O)nc3=O)[C@H](O)[C@@H]2O)[C@H](O)[C@H](O)[C@H]1NC(=O)/C=C/CCCCCCCCCCCC(C)C	5.747473157	4.659713518	0.44	44.59754665
ZINC000150353500	COc1cc(/C=N/c2ccc(Cc3ccc(/N=C/c4ccc(Oc5ccc([N+](=O)[O-])cc5[N+](=O)[O-])c(OC)c4)c(Cl)c3)cc2Cl)ccc1Oc1ccc([N+](=O)[O-])cc1[N+](=O)[O-]	3.432606293	2.994218014	0.73	148.8406605
