# Supplementary material for: SYBA: Bayesian estimation of synthetic accessibility of organic compounds
Source: J Cheminform. 2020 May 20;12:35. doi: 10.1186/s13321-020-00439-2 (PMC7238540; doi:10.1186/s13321-020-00439-2)
Supplement: Supplementary file 3 — Additional file 3. Manually curated test set (TMC). It consists of 40 HS compounds manually selected from scientific papers and of 30 ES sets, each of them contains 40 compounds selected from the ZINC15 database. [file 13321_2020_439_MOESM3_ESM.zip › test_set_mc_es_23.csv]

ID	smi	sascore	scscore	rf_prob	syba
ZINC000015442004	O[C@@H]1CCCC[C@@H]1F	3.225725872	2.228468296	0.41	-16.8564966
ZINC000019271950	CCc1ccc([C@H](C)NN)cc1	2.333184492	2.220331435	0.98	44.39310022
ZINC000019906699	FC(F)(F)c1cccc(CNCc2ccc(Br)o2)c1	2.118236171	2.866805339	0.95	92.1446044
ZINC000164130735	C[C@@H](NC(=O)N(C)C1CC1)[C@@H](C)c1ccccc1C(F)(F)F	3.218229179	3.168336047	0.97	92.93878977
ZINC000377089003	O=C(NCc1noc2c1CCCC2)[C@@H]1C[C@H]1c1ccccc1	3.17139539	3.35265374	0.93	83.34840004
ZINC000177153925	COc1ccccc1CCC(=O)N[C@@H](C)[C@H](C)c1ccccc1	2.596319498	3.108160752	0.98	138.4149512
ZINC000192606486	CN(C(=O)C(=O)Nc1cc(C#N)cn1C(C)(C)C)C1CCCCC1	2.937719431	3.374383159	0.76	92.62993851
ZINC000129292473	Cc1ccc(NC(=O)CN2CC[C@H](CN3CCOCC3)C2)cc1F	2.509147915	4.067071169	0.98	139.9497444
ZINC000504554873	COC(=O)c1cc(NC(=O)c2sc(C)cc2OC)cc(C(=O)OC)c1	2.218449652	2.559262555	0.92	124.6437803
ZINC000183630798	CC(=O)Nc1ccc(NC(=O)C(=O)NC2Cc3ccccc3C2)cc1	2.002524476	2.867806246	0.97	110.3057175
ZINC000421154328	CC(C)Oc1cc(C(N)=O)ccc1NC(=O)N(CCC#N)CC1CC1	2.430487209	4.188382829	0.97	130.3694448
ZINC000287128925	C[C@@H](NC(=O)C(=O)N1CC(=O)N(C)[C@@H](C)C1)c1cccc(-n2cccn2)c1	3.401413853	4.655982633	0.46	86.49001773
ZINC000515004952	C[C@H]1C(=O)N(Cc2nnc(-c3ccccc3Cl)o2)C(=O)N1c1ccccc1	2.739725936	4.042837226	0.79	87.02633892
ZINC000559262409	O=C(c1ccccc1Cn1cncn1)N1[C@H]2C[C@@H]3[C@H]4C[C@@H]([C@H]3[C@@H]2O)[C@H]1[C@@H]4O	5.593277016	4.429495914	0.32	23.63334416
ZINC000551870524	Cn1nccc1[C@@H]1[C@H](C(=O)Nc2nc(-c3ccccc3F)cs2)CC(=O)N1C	3.43141341	4.637611485	0.73	94.43650802
ZINC000447295342	CCO[C@@H]1C[C@@](CO)(NC(=O)C(=O)Nc2ccc(OCc3noc(C)n3)cc2)C1(C)C	3.778395387	4.165664828	0.56	106.6682435
ZINC000495054911	COCCN(C(=O)CN1CCN(c2ccc3ccccc3n2)CC1)[C@@H]1CCS(=O)(=O)C1	2.907525876	4.80691964	0.96	149.991387
ZINC000519356399	CCOc1cc2c(cc1[C@@H]1C[C@H]1NC(=O)N(CC)Cc1ccc3c(c1)OCO3)O[C@H](C)C2	3.634662366	4.20155319	0.72	134.7095971
ZINC000464158086	Cn1c2ccccc2nc1[C@H](NC(=O)N1Cc2ccc(O)cc2C2(CC2)C1)c1ccccc1	3.513577714	4.652644671	0.7	94.98170551
ZINC000410353066	O=C(NC[C@H](O)COc1ccc(F)c(F)c1)C(=O)Nc1c(F)cccc1Oc1ccccc1	2.774646846	4.390262303	0.99	184.0270592
ZINC000518209345	O=C(C[C@H]1Oc2ccccc2NC1=O)Nc1nc(-c2ccc(OC(F)F)cc2OC(F)F)cs1	3.19823224	4.757249914	0.81	136.8416064
ZINC000515413850	Cc1ccc(C(=O)Nc2ccccc2)cc1NC(=O)NCCN1CCN(c2ccccc2)CC1	1.96680347	4.457071204	1	231.8267621
ZINC000509731443	COc1cccc(NC(=O)COc2ccc(C(=O)N(Cc3ccc([N+](=O)[O-])cc3)C(C)C)cc2)c1	2.133673403	3.576282252	1	239.1979995
ZINC000223472486	CCc1ccc(CCC(=O)N(Cc2ccc(C)cc2)[C@H](Cc2ccccc2)C(=O)N[C@@H](C)CC)cc1	2.937558937	3.942959511	0.99	161.9572665
ZINC000108622273	O=C(NC[C@H]1CCCO1)Nc1ccc(NC(=O)[C@@H]2CCCN(C(=O)CCOc3ccccc3)C2)cc1	2.948902583	4.466142939	1	244.6022201
ZINC000225054342	O=C(CSCc1ccccc1F)N(Cc1ccc(Cl)cc1Cl)[C@@H](Cc1ccccc1)C(=O)NC1CCCC1	2.957611938	3.715851651	0.78	175.8416129
ZINC000100005784	O=C1/C(=N\Nc2c(Cl)cc([N+](=O)[O-])cc2Cl)C(c2ccc([N+](=O)[O-])cc2)=NN1c1nc(-c2ccccc2)cs1	2.883237972	3.865813614	0.95	122.7264403
ZINC000224879536	CS(=O)(=O)N(CC(=O)N(Cc1ccccc1Cl)[C@@H](Cc1ccccc1)C(=O)NC1CCCC1)c1cccc([N+](=O)[O-])c1	3.13937608	3.852535173	0.97	180.3962579
ZINC000409084595	CCOC(=O)C1=C(C)N=c2s/c(=C/c3cc(I)c(OCc4ccc(Cl)cc4Cl)c(OC)c3)c(=O)n2[C@@H]1c1ccc(OC)c(Br)c1	3.380713017	4.079003964	0.9	238.8183346
ZINC000224427672	CC[C@H](C(=O)NC1CCCC1)N(Cc1ccc(Cl)cc1Cl)C(=O)CN(c1cc(Cl)ccc1OC)S(=O)(=O)c1ccc(OC)c(OC)c1	3.316658078	4.535093485	0.71	224.0869794
ZINC000409032057	CCOC(=O)C1=C(C)N=c2s/c(=C\c3cc(Br)ccc3OCc3ccc([N+](=O)[O-])cc3)c(=O)n2[C@H]1c1ccc(OCC(=O)OC)c(OCC)c1	3.430530929	3.819413249	0.87	283.6250832
ZINC000257349230	COC(=O)[C@@H]1O[C@@H](O[C@@H]2CC[C@]3(C)[C@H](CC[C@H]4[C@@H]5CC[C@](O)([C@@H](O)COC(C)=O)[C@]5(C)CC(=O)[C@@H]43)C2)[C@H](OC(C)=O)[C@@H](OC(C)=O)[C@@H]1OC(C)=O	5.470017945	3.346637037	0.28	-0.670766321
ZINC000408836119	COc1cc(/C=C2\C(=O)NC(=O)N(c3cc4c5c(c3)[C@H](c3ccccc3)CCN5CC[C@@H]4c3ccccc3)C2=O)cc(Br)c1OCc1ccc(Cl)cc1Cl	3.941136014	4.374950566	0.64	162.9328499
ZINC000150372354	O=c1ccn([C@@H]2O[C@H](COC(c3ccccc3)(c3ccccc3)c3ccccc3)[C@H](OC(c3ccccc3)(c3ccccc3)c3ccccc3)[C@@H]2O)c(=O)[nH]1	4.020620128	1.834843909	0.58	44.60617986
ZINC000504132199	CO[C@@H]1/C=C\O[C@@]2(C)Oc3c(c4c(c(O)c3C)C(=O)C(=C(N(C)C[C@@H]3CCCO3)C4=O)NC(=O)/C(C)=C\C=C/[C@H](C)[C@H](O)[C@H](C)[C@H](O)[C@H](C)[C@H](OC(C)=O)[C@H]1C)C2=O	7.169477165	4.859744659	0.11	-105.6976358
ZINC000150348464	O=C(Oc1ccc(/C=N/c2ccc(/N=N\c3ccccc3)cc2)cc1)c1ccc(C(=O)Oc2ccc(/C=N/c3ccc(/N=N\c4ccccc4)cc3)cc2)c([N+](=O)[O-])c1	3.285359463	3.069652363	0.93	185.1467564
ZINC000504664965	CO[C@@H]1/C=C\O[C@@]2(C)Oc3c(c4c(O)c(/C=N/N5CCN(C6CCCC6)CC5)c(c(O)c4c(O)c3C)NC(=O)/C(C)=C\C=C/[C@H](C)[C@H](O)[C@H](C)[C@H](O)[C@H](C)[C@@H](O)[C@H]1C)C2=O	7.218132031	4.980999746	0.04	-91.98502365
ZINC000227073102	CO[C@@H]1O[C@H](COC(c2ccccc2)(c2ccccc2)c2ccccc2)[C@@H](O)[C@@H](OC(=O)CNC(=O)OCc2ccccc2)[C@@H]1OC(=O)CNC(=O)OCc1ccccc1	4.321642157	2.264608767	0.84	105.4863841
ZINC000255985297	C[C@H](NC(=O)[C@@H]1CCC(=O)N1)C(=O)N[C@H](CCCCN)C(=O)N[C@H](CO)C(=O)N[C@H](CCC(N)=O)C(=O)NCC(=O)NCC(=O)N[C@H](CO)C(=O)N[C@H](CC(N)=O)C(=O)O	4.744451537	4.530383499	0.54	82.24900516
ZINC000252463738	O=C1c2c(O)cccc2[C@](c2ccc3c(c2O)C(=O)c2c(O)cc(CO)cc2[C@]3(O)[C@@H]2O[C@H](CO)[C@H](O)[C@H](O)[C@@H]2O)([C@@H]2O[C@H](CO)[C@H](O)[C@H](O)[C@H]2O)c2cc(CO)cc(O)c21	5.813538348	3.200743888	0.16	-22.59630452
