# Supplementary material for: SYBA: Bayesian estimation of synthetic accessibility of organic compounds
Source: J Cheminform. 2020 May 20;12:35. doi: 10.1186/s13321-020-00439-2 (PMC7238540; doi:10.1186/s13321-020-00439-2)
Supplement: Supplementary file 3 — Additional file 3. Manually curated test set (TMC). It consists of 40 HS compounds manually selected from scientific papers and of 30 ES sets, each of them contains 40 compounds selected from the ZINC15 database. [file 13321_2020_439_MOESM3_ESM.zip › test_set_mc_es_24.csv]

ID	smi	sascore	scscore	rf_prob	syba
ZINC000002141061	Clc1cncc(Cl)n1	2.541085953	1.3577741	0.88	23.21655134
ZINC000420147620	NCCCNc1ncccc1I	2.383055136	2.297828155	0.78	30.8404733
ZINC000353540458	Cc1noc([C@@H]2CCCCN2CC2CCCCC2)n1	2.799223992	3.67579709	0.76	43.62426273
ZINC000370123021	Cc1nc2cc(NC(=O)N3CC([C@H]4CCOC4)C3)ccc2o1	2.968986868	4.575900061	0.91	80.56958757
ZINC000413095957	Cc1nc(C)c(NCc2ccc(OCC3CC3)nc2)nc1C	2.447475466	3.45497927	0.91	112.3476685
ZINC000359478589	COCCNc1ccc(CNC(=O)C[C@@H]2CCC(=O)[C@@H]2C)cc1	2.986708611	3.81371297	0.82	85.31399459
ZINC000542720588	C[C@H](CCc1ccccc1)NC(=O)N(C)[C@H](C)C1CCN(C)CC1	2.977050064	3.729109838	0.93	115.6268111
ZINC000493980731	CCN(CC)C(=O)[C@H](C)N1CC[C@@H](NC(=O)OC(C)(C)C)[C@H](C)C1	3.361766418	3.771399572	0.83	64.274655
ZINC000362124486	Cc1ccc(-n2ncc(NC(=O)N[C@H](C)CC(N)=O)c2C(C)C)cc1	2.885682361	3.752444986	1	89.52961309
ZINC000264578997	CCOC(=O)CN(C)C(=O)COc1ccc2c(CC)cc(=O)oc2c1	2.261329497	3.194341205	0.98	166.6314733
ZINC000177940720	Cc1cnc([C@@H](C)NC(=O)c2ccc(NC(=O)CC(C)C)c(F)c2)s1	2.751358379	4.088428153	0.98	151.2033678
ZINC000120819891	C[C@@H]1CCCC[C@@]12NC(=O)N(CC(=O)N1CCC(n3ccnc3)CC1)C2=O	3.822019302	4.494440161	0.75	71.62905804
ZINC000303086524	CC(C)N1CCC(NC(=O)NCc2ccc(OC3CCCCC3)cc2)CC1	2.146724778	4.084578595	0.99	165.3089752
ZINC000176851250	Cc1cccc([C@@H](NC(=O)N2CCO[C@@H](Cn3cccn3)C2)C(C)(C)C)c1	3.320395877	4.254958924	0.78	127.3395132
ZINC000432165249	O=C(Nc1ccc(COC2CCCC2)cc1)N1CC[C@H](c2ccc(F)cc2)C1	2.519269903	4.227609856	1	176.0859171
ZINC000499179616	CCCc1nc(C)c(C(=O)NCc2ncccc2NC(=O)c2oc(CCC)nc2C)o1	2.948486197	3.990191862	0.97	91.61951221
ZINC000482314053	O=C(Nc1cc2c(cc1F)NC(=O)CC2)N1CCOC[C@@H]1c1nnc(-c2cccs2)o1	3.361442159	4.99993646	0.49	78.71836303
ZINC000438421583	CCn1c2ccccc2nc1[C@@H]1CCCN1C(=O)Nc1ccc(OC)c(-n2cnnn2)c1	2.970206749	4.679810029	0.93	167.7311572
ZINC000444376192	Cc1ccccc1-c1cc(C(=O)N2CCCN(C(=O)C3CC3)CC2)c2cnn(C(C)C)c2n1	2.424494147	4.746530807	0.88	168.5078398
ZINC000514650226	CCN(CC)S(=O)(=O)c1ccc(N2C[C@@H](C(=O)Nc3cccc(C(F)(F)F)c3)CC2=O)cc1	2.713482578	4.303675768	0.93	203.8204937
ZINC000002424455	CCCCCCCn1c(C)nc2c(c3nc4ccccc4nc3n2Cc2ccc(F)cc2)c1=O	2.460563353	4.440930208	0.87	129.5588926
ZINC000506019429	CN1CCN(c2ccc(CNC(=O)NC3CCN(C(=O)CCc4ccccc4)CC3)cn2)CC1	2.276955918	4.575463262	0.97	215.5547493
ZINC000485116335	COc1ccc(C(=O)N2CCN(C(=O)C(=O)Nc3ccc4nc(C5CC5)sc4c3)CC2)c(OC)c1	2.429379797	4.029625913	0.9	214.9483163
ZINC000014743290	COc1ccc(-c2ccc(C(=O)N3CCc4c(c(C(=O)NCCN5CCOCC5)nn4C)C3)o2)cc1	2.617755038	4.719420552	0.99	206.4182007
ZINC000100333425	CN(c1ncc(C(F)(F)F)cc1Cl)N1C(=O)[C@@H]2C([C@@]3(C)NC(=O)N(c4ccccc4)N3)=NO[C@@H]2C1=O	4.499035979	3.94296784	0.24	16.95276063
ZINC000036065127	COc1ccc(CCN(C)c2cc(C(C)(C)C)nc(SCc3ccc(C(=O)NC4CC4)cc3)n2)cc1OC	2.58331855	4.38747622	0.75	215.2220604
ZINC000103044390	CCOC(=O)N1CCN(C(=O)[C@@H]2Cc3cc([N+](=O)[O-])ccc3N3CCN(c4cc(Cl)ccc4OC)C[C@H]23)CC1	3.417513695	3.669779919	0.63	140.0316868
ZINC000409136389	CCOC(=O)C1=C(Nc2ccc(OC)cc2)S/C(=C\c2cn(CCOc3ccc(C)c(C)c3)c3ccc(Br)cc23)C1=O	2.81389569	4.279515485	0.88	210.2903876
ZINC000225346786	CCCCNC(=O)[C@@H](Cc1ccccc1)N(Cc1ccc(C)cc1)C(=O)CN(c1ccc(Cl)cc1C)S(=O)(=O)c1ccccc1	3.055353486	3.82659684	0.9	212.7291592
ZINC000260987473	COc1ccc(Cl)cc1N(CC(=O)N(Cc1ccc(C)cc1)[C@H](Cc1ccccc1)C(=O)NC(C)(C)C)S(=O)(=O)c1ccc(C)cc1	3.155951095	3.406177135	0.95	217.4268217
ZINC000223930675	CC[C@@H](C)NC(=O)[C@@H](Cc1ccccc1)N(Cc1c(Cl)cccc1Cl)C(=O)CN(c1cc(C)cc(C)c1)S(=O)(=O)c1ccc(OC)c(OC)c1	3.625818783	3.88072608	1	230.4462637
ZINC000150657831	CCOC(=O)c1sc(N2C(=O)[C@@H]3ON(c4cccc([N+](=O)[O-])c4)[C@@H](c4ccc(OC(=O)c5ccccc5)c(OC)c4)[C@H]3C2=O)c(C(=O)OC)c1C	4.012267288	3.833762134	0.75	137.9034201
ZINC000409184611	C=C/C=C\C(=C/C)N1C(=O)/C(=C/c2ccc(OCc3ccc4ccccc4c3)c(OC)c2)C(=O)N=C1SCC(=O)NC(c1ccccc1)c1ccccc1	3.388876061	4.640216262	0.78	167.7966589
ZINC000409185918	C=C/C=C\C(=C/C)N1C(=O)/C(=C/c2cc(Br)c(OCc3ccc4ccccc4c3)c(OC)c2)C(=O)N=C1SCC(=O)NC(c1ccccc1)c1ccccc1	3.492062541	4.336983516	0.71	161.514295
ZINC000263584600	CC(=O)OC[C@H]1O[C@@H](C[C@@]23[C@]45O[C@@]6(C[C@H]7O[C@@H](COC(C)=O)[C@@H](OC(C)=O)[C@H](OC(C)=O)[C@H]7O)OC[C@@H](O[C@@]67O[C@H](C)O[C@@]247)[C@@]35O)[C@@H](O)[C@@H](OC(C)=O)[C@H]1OC(C)=O	7.076393346	3.255712568	0.38	-42.96217339
ZINC000504594642	CCc1ccccc1NC1=C2NC(=O)/C(C)=C\C=C/[C@H](C)[C@H](O)[C@H](C)[C@H](O)[C@H](C)[C@H](OC(C)=O)[C@@H](C)[C@H](OC)/C=C\O[C@@]3(C)Oc4c(c(c(c(O)c4C)C2=O)C1=O)C3=O	6.953648524	4.319855995	0.18	-86.85001953
ZINC000263598431	O=C(Nc1ccc(Sc2ccc(N=Nc3c(O)c(S(=O)(=O)O)cc4cc(S(=O)(=O)O)ccc43)cc2)cc1)c1ccc(N=Nc2ccc3c(cccc3S(=O)(=O)O)c2O)cc1	3.667062701	4.126942353	0.8	163.5310946
ZINC000169357474	Nc1ccc2cc(S(=O)(=O)O)cc(O)c2c1/N=N/c1ccc(NC(=O)Nc2ccc(/N=N/c3c(N)ccc4cc(S(=O)(=O)O)cc(O)c43)c(S(=O)(=O)O)c2)cc1S(=O)(=O)O	3.829945663	3.154030989	0.82	68.8481503
ZINC000008552129	CC[C@@H]1NC(=O)[C@@H](NC(=O)c2ncccc2O)[C@@H](C)OC(=O)[C@@H](c2ccccc2)NC(=O)[C@@H]2CC(=O)CCN2C(=O)[C@@H](Cc2ccccc2)N(C)C(=O)[C@@H]2CCCN2C1=O	5.394159051	4.79919883	0.39	12.2213355
ZINC000150344929	COc1ccc(C(O[C@H]2C[C@H](n3ccc(NC(=O)c4ccccc4)nc3=O)O[C@@H]2CO[P@](=O)(OCCC#N)N(C(C)C)C(C)C)(c2ccccc2)c2ccc(OC)cc2)cc1	4.659372737	3.705308122	0.85	125.7686109
