# Supplementary material for: SYBA: Bayesian estimation of synthetic accessibility of organic compounds
Source: J Cheminform. 2020 May 20;12:35. doi: 10.1186/s13321-020-00439-2 (PMC7238540; doi:10.1186/s13321-020-00439-2)
Supplement: Supplementary file 3 — Additional file 3. Manually curated test set (TMC). It consists of 40 HS compounds manually selected from scientific papers and of 30 ES sets, each of them contains 40 compounds selected from the ZINC15 database. [file 13321_2020_439_MOESM3_ESM.zip › test_set_mc_es_25.csv]

ID	smi	sascore	scscore	rf_prob	syba
ZINC000034331205	Sc1ncc(Br)cn1	3.346063575	1.43850856	0.53	9.028876113
ZINC000001719683	c1ccc(NC2=NCCN2)nc1	2.538333869	2.884834018	0.72	22.13042704
ZINC000341266760	C[C@@H]1CCCC[C@@H]1CN[C@@H](CO)C[C@@H](O)C(C)(C)C	3.785958542	3.672708455	0.38	26.21042194
ZINC000001512005	Cc1ccc(/C=C/C2=N/C(=C/c3cc(Br)cs3)C(=O)O2)cc1	2.752936544	3.184101773	0.92	114.0179381
ZINC000438136340	CCC(CC)(CO)CNC(=O)c1ncsc1-c1ccccc1	2.635461571	3.468822749	0.98	68.19482028
ZINC000290756467	Cc1nnc(CCNC(=O)NCC(C)(C)c2ccc(Cl)cc2)s1	2.38200636	3.726391196	0.99	140.6533939
ZINC000275602993	COCCN1CC[C@@H](NS(=O)(=O)c2ccc(C(=O)OC)c(C)c2)C1	2.614708602	3.828412351	0.93	93.78583135
ZINC000189816476	CO[C@@H]1CN(C(=O)Cn2c(S)nc3ccccc3c2=O)CC[C@H]1C	3.285414243	4.25786986	0.7	51.84692151
ZINC000411795135	CN(C(=O)CCN[C@](C)(CO)c1cc(Cl)cc(Cl)c1)c1ccccc1	2.968809157	2.859935062	0.98	92.20183143
ZINC000264133731	Cn1cc(C(=O)Oc2ccc(C(=O)N3CCCC3)cc2)c(O)nc1=O	2.408622445	3.573013553	0.83	101.5478232
ZINC000494841828	O=C(NCc1ccc(Br)c(F)c1)[C@@H](O)Cc1cccc(C(F)(F)F)c1	2.676908832	3.001775256	1	112.0489304
ZINC000445598942	N=c1[nH]c(C2CC2)ncc1-c1noc(/C=C\c2cccc3ccccc23)n1	2.945273771	4.215222973	0.33	60.00509952
ZINC000500402797	Cn1nccc1[C@@H]1CCCCN1C[C@@H](O)COc1ccc(C(C)(C)C)cc1	3.183655999	4.18623984	0.89	103.3865801
ZINC000465156258	C[C@@H](C(=O)Nc1ccc2ccn(CC(=O)N(C)C)c2c1)c1cccc(Cl)c1	2.713432725	4.429827001	0.97	167.3215829
ZINC000544022609	CC(C)[C@H](NC(=O)NC(C)(C)C)C(=O)N1CCC(CCCn2ccnc2)CC1	2.976211115	4.548496242	0.66	114.7631239
ZINC000440008651	COC(=O)c1cccc(NC(=O)C(=O)N2CCN(CC(C)C)C(=O)[C@H]2C)c1OC(C)C	3.159208072	3.7854741	0.91	83.94603903
ZINC000507557142	COc1ccc(S(=O)(=O)NC[C@@H](c2ccc(Cl)cc2)N2CCOC(C)(C)C2)cc1OC	2.856121622	3.289936234	0.87	165.9574314
ZINC000483890644	Cc1ccc2[nH]c3c(c2c1)C[C@@H](NC(=O)NCCCN1C(=O)NC2(CCCC2)C1=O)CC3	3.587185108	4.757279735	0.86	135.5116044
ZINC000478690371	Cn1ncc2c1ncnc2N1CCN(C(=O)NCCCC(=O)N2CCc3ccccc32)CC1	2.543518449	4.822726281	0.93	205.474221
ZINC000102711456	CCCOc1ccc(/C(O)=C2\C(=O)C(=O)N(CCN3CCOCC3)[C@@H]2c2ccccn2)cc1	2.844135857	4.259281859	0.89	127.4353126
ZINC000101313398	C=CCOc1cccc([C@@H]2/C(=C(\O)c3ccc(F)cc3)C(=O)C(=O)N2CCCn2ccnc2)c1	2.950562197	4.599843199	0.77	165.4418673
ZINC000008718175	C[C@H](Sc1nnc(-c2ccccc2)c2ccccc12)C(=O)Nc1cccc(S(=O)(=O)N(C)C)c1	2.733969259	4.159250683	0.91	188.829525
ZINC000484917965	CCOc1cc(C(=O)N2CCN(CC(=O)Nc3c(C)cccc3C)CC2)ccc1OCC(=O)OC	2.191807469	4.03685514	1	235.3917663
ZINC000012157541	COC(=O)[C@@H]1CCCCN1C(=O)C[C@@]1(c2ccccc2)CC(=O)N(CCCOc2cccnc2)C1=O	3.345447032	4.110096597	0.92	169.8896894
ZINC000012548784	Cc1ccc(-c2noc(CSc3nnc4n3c3ccccc3c(=O)n4Cc3ccccc3)n2)cc1F	2.497807659	4.995934653	0.91	223.8194408
ZINC000245285873	COC(=O)[C@H]1[C@H](c2ccc(O)cc2)[C@@H](C(=O)OC)S(=O)(=O)C(=NNc2ccc(OC)cc2[N+](=O)[O-])S1(=O)=O	4.252285095	3.097089794	0.7	55.38415521
ZINC000408600329	O=C(COc1ccc(S(=O)(=O)Nc2cccc(C(F)(F)F)c2)cc1Cl)Nc1ccccc1Sc1ccccc1	2.367336573	4.049026466	0.99	273.3343186
ZINC000409077314	CCOc1cc(/C=C2\C(=O)NC(=O)N(c3ccc(C)c(C)c3)C2=O)cc(Br)c1Oc1ccc(C(F)(F)F)cc1[N+](=O)[O-]	2.853235934	4.052809945	0.78	169.2460838
ZINC000254398050	CCc1cc(=O)oc2cc(OCC(=O)O[C@H]3CC[C@@]4(C)C(=CC[C@@H]5[C@H]6CC[C@@H]([C@H](C)CCCC(C)C)[C@]6(C)CC[C@H]54)C3)ccc12	4.535472327	4.196653644	0.56	127.1206632
ZINC000261068247	CCOc1ccc(N(CC(=O)N(Cc2ccccc2)[C@H](Cc2ccccc2)C(=O)N[C@H](C)CC)S(=O)(=O)c2ccc(SC)cc2)cc1	3.404225292	4.306107075	0.99	223.2964111
ZINC000408771520	COc1cc(/C=C2\SC(=Nc3cc4c5c(c3)[C@@H](c3ccccc3)CCN5CC[C@@H]4c3ccccc3)NC2=O)cc(Br)c1OCc1ccccc1	4.008200286	3.773556799	0.6	167.5583995
ZINC000253504320	CO[C@@H]1O[C@@H]2C[C@]3(C)[C@@H]4[C@H](O[C@@H]5O[C@H](CO)[C@@H](O)[C@H](O)[C@H]5O)C[C@H]5[C@@]6(C[C@]46CC[C@]3(C)[C@@H]2C[C@H]1C)CC[C@@H](O[C@@H]1OC[C@@H](O)[C@H](O)[C@H]1O)C5(C)C	6.740722807	2.817413585	0.19	-7.580239131
ZINC000150347504	CC(=O)Nc1ccc(/N=N\c2c(O)c3ccc(NC(=O)Nc4ccc5c(c4)cc(S(=O)(=O)O)c(/N=N/c4ccccc4)c5O)cc3cc2S(=O)(=O)O)cc1	3.378992115	3.718497258	0.85	120.5169364
ZINC000409039537	CCOC(=O)C1=C(C)N=c2s/c(=C/c3cc(C)n(-c4ccc(OCc5ccc(Cl)c(Cl)c5)cc4)c3C)c(=O)n2[C@H]1c1ccc(OCC(=O)OC)c(OCC)c1	3.575437047	4.985735841	0.83	322.9468711
ZINC000256069875	CC[C@H]([C@H](C)OCc1ccccc1)n1ncn(-c2ccc(N3CCN(c4ccc(OC[C@H]5CO[C@@](Cn6cncn6)(c6ccc(F)cc6F)C5)cc4)CC3)cc2)c1=O	4.569226575	4.570896218	0.31	110.4732271
ZINC000263596437	CO[C@@H]1[C@H](OC(C)=O)CC(=O)O[C@H](C)C[C@@H]2O[C@@H]2C=CC(=O)[C@H](C)C[C@H](CC=O)[C@@H]1O[C@@H]1O[C@H](C)[C@H](O[C@@H]2C[C@](C)(O)[C@H](OC(=O)CC(C)C)[C@H](C)O2)[C@H](N(C)C)[C@H]1O	6.507120334	4.215847256	0.11	-79.76903105
ZINC000504319619	COc1ccc(C(OC[C@@H]2O[C@@H](N3CN=C4C3=NC(NC(=O)C(C)C)=NC4=O)C[C@@H]2OP(OCCC#N)N(C(C)C)C(C)C)(c2ccccc2)c2ccc(OC)cc2)cc1	4.897118232	4.538895286	0.61	40.30048615
ZINC000150448271	CC(=O)Oc1ccc(/C=C/C(=O)OC[C@@H]2O[C@@H](Oc3cc(OC(C)=O)c4c(c3)O[C@@H](c3ccc(OC(C)=O)cc3)CC4=O)[C@@H](OC(C)=O)[C@@H](OC(C)=O)[C@@H]2OC(C)=O)cc1	4.792511696	3.505493959	0.71	118.8865557
ZINC000504585131	CCCCC(=O)O[C@@H]1[C@@H]2[C@]3(OC(C)=O)CO[C@@H]3C[C@H](O)[C@]2(C)C(=O)[C@H](OC(C)=O)C2=C(C)[C@H](OC(=O)[C@H](O)[C@H](NC(=O)c3ccccc3)c3ccccc3)C[C@@]1(O)C2(C)C	5.955351704	4.036088856	0.66	74.96914225
ZINC000254793076	CO[C@@H]1C[C@H](O[C@@H]2[C@H](C)O[C@H](O[C@@H]3C(C)=CC[C@H]4C[C@@H](C[C@]5(C=C[C@H](C)[C@H](C(C)C)O5)O4)OC(=O)[C@@H]4C=C(C)[C@H](O)[C@@H]5OCC(=CC=C[C@@H]3C)[C@@]54O)C[C@@H]2OC)O[C@H](C)[C@@H]1O	7.99663056	4.350266543	0.09	-145.8425226
