# Supplementary material for: SYBA: Bayesian estimation of synthetic accessibility of organic compounds
Source: J Cheminform. 2020 May 20;12:35. doi: 10.1186/s13321-020-00439-2 (PMC7238540; doi:10.1186/s13321-020-00439-2)
Supplement: Supplementary file 3 — Additional file 3. Manually curated test set (TMC). It consists of 40 HS compounds manually selected from scientific papers and of 30 ES sets, each of them contains 40 compounds selected from the ZINC15 database. [file 13321_2020_439_MOESM3_ESM.zip › test_set_mc_es_26.csv]

ID	smi	sascore	scscore	rf_prob	syba
ZINC000096527013	C[C@H](O)C1(CN)CC1	3.707904478	2.464908999	0.41	-5.340073782
ZINC000336334640	C[C@H]1CCCN(CCO)[C@H]1CO	3.284965397	3.217021931	0.69	7.348263468
ZINC000182239809	Cc1c(CCC(=O)NCCCCCCO)cnn1C	2.194194081	3.693760401	0.94	104.6285228
ZINC000419732510	NC[C@H]1CCCC[C@H]1NC(=O)C(=O)NCc1ccc(Cl)cc1	2.800907874	3.315141849	0.71	77.81493511
ZINC000044907909	CNS(=O)(=O)Cc1ccc(CNc2cc(C)nc(C)n2)cc1	2.259642651	4.042399677	0.97	132.0110612
ZINC000411077229	CCOc1cc(Cl)ccc1C(=O)NC1(C(=O)OC)CCOCC1	2.357221744	2.92409741	0.96	90.95938777
ZINC000453528309	COc1ccc(-c2nnc(N(C)C[C@H](C)C#N)n2C(C)C)cc1Br	3.261294455	3.750957241	0.87	64.39435935
ZINC000461617334	Cc1ccc(Br)c(C(=O)Nc2cc3c(cc2O)n(C)c(=O)n3C)c1	2.319414106	3.626017823	0.95	94.84024527
ZINC000494646488	CNC(=O)c1ccc(OC)c(NC(=O)C2(c3cncc(Br)c3)CC2)c1	2.381648561	3.611949515	0.82	113.4174932
ZINC000273172481	CC(C)[C@@H]1C[C@H](CC(=O)N2CCCc3ccc([N+](=O)[O-])cc32)CCO1	3.344293853	3.287332469	0.6	85.58638774
ZINC000441031435	C[C@H]1CC(C)(C)CC[C@H]1NC(=O)NCc1ccncc1OCC(F)F	3.518894713	4.671687782	0.78	84.62472171
ZINC000499975038	C[C@H](Cc1cccc(F)c1)C(=O)N1CCN(CCN2[C@H](C)CC[C@@H]2C)CC1	3.279337367	4.067085986	0.95	100.5265502
ZINC000014167110	C[C@@H]1Sc2ccc(C(=O)NC[C@@H](Cc3ccccc3)N(C)C)cc2NC1=O	3.074701343	4.313421555	0.87	120.0818469
ZINC000543154930	Cc1cc(=NC(=O)CCc2nc(-c3ccncc3)no2)[nH]n1[C@H](C)C1CC1	3.701406056	4.582073969	0.67	101.2974146
ZINC000332135695	CN(C)C(=O)[C@@H]1CC[C@@H](CNC(=O)c2ccc3c(=O)n(C)c(=O)n(C)c3n2)O1	3.429197703	4.59128647	0.8	138.7629168
ZINC000472793837	Cc1cc(N2CCOCC2)ccc1NC(=O)c1ccc(O[C@@H](C)c2ccccc2)cc1	2.443085236	4.033618656	1	192.27703
ZINC000500411350	COc1ccccc1NS(=O)(=O)c1ccc(O)c(C(=O)Nc2ccnc(N(C)C)c2)c1	2.263772219	4.469921037	0.98	171.9355291
ZINC000501890216	Cn1ccnc1SCc1cccc(C(=O)Nc2cccc(CN3CCC[C@H]3C(N)=O)c2)c1	2.759608626	4.564313945	0.94	198.3896367
ZINC000008815734	C#CCOc1ccc2ccccc2c1/C=C1\SC(=O)N(CC(=O)Nc2ccc(C)cc2)C1=O	2.413990473	4.223427915	0.95	181.7671417
ZINC000541403952	COCCOc1ccc(C#N)cc1NC(=O)C(=O)N[C@@H](CC1CCCCC1)c1ccccc1	2.862421525	4.183576812	0.96	185.1434497
ZINC000523330858	Cc1[nH]c2c(cc(C)cc2CNC(=O)NCc2ccc(C(=O)N3C[C@@H](C)O[C@H](C)C3)cc2)c1C	3.24148372	4.437320077	0.79	188.5743473
ZINC000507863552	CC[C@@H](C)NC(=O)c1ccc(NC(=O)c2ccccc2OCc2cn3cc(C)ccc3n2)cc1	2.701312871	4.271622173	1	257.146271
ZINC000408638360	Cc1cc(OC(=O)[C@H]2CC(=O)N(c3cccc(Cl)c3)C2)ccc1N1C(=O)[C@@H]2CC(C)=CC[C@@H]2C1=O	3.550206704	4.195995916	0.6	110.9906951
ZINC000035926101	CCC[C@H](C)c1nc2c(cnn2-c2ccccc2)c(N2CCCN(C(=O)NC3CCCCC3)CC2)n1	3.079557763	4.999523526	0.88	193.468607
ZINC000225214076	CCCNC(=O)[C@H](CC)N(Cc1ccccc1Cl)C(=O)CN(c1cc([N+](=O)[O-])ccc1C)S(C)(=O)=O	3.137430839	4.143666653	0.98	151.0389447
ZINC000409294539	CCc1nc2ccc(Br)cc2c(=O)n1N=Cc1cc(OC)c(OCC(=O)Nc2cccc(F)c2)c(Br)c1Br	2.855929726	4.288962502	0.77	157.5150547
ZINC000100376043	CC[C@H](c1nnnn1Cc1ccc(OC)cc1)N(Cc1ccco1)Cc1cc2cc3c(cc2[nH]c1=O)OCO3	3.261714742	4.14059435	0.98	256.6998637
ZINC000408688802	Cc1ccc(NC(=O)COC(=O)c2ccc(N3C(=O)[C@H]4[C@H](C3=O)C3c5ccccc5C4c4ccccc43)cc2)c(C)c1	3.878818133	3.694728441	0.81	155.4160686
ZINC000261110347	Cc1ccc(S(=O)(=O)N(CC(=O)N(Cc2ccccc2)[C@H](Cc2ccccc2)C(=O)NC(C)(C)C)c2cc(Cl)ccc2C)cc1	3.083257756	3.481543652	0.92	198.1296525
ZINC000224808680	COc1ccc(S(=O)(=O)N(CC(=O)N(Cc2cccc(C)c2)[C@@H](Cc2ccccc2)C(=O)NC(C)C)c2ccc(Cl)cc2)cc1OC	3.134057537	3.783737491	0.99	231.3920243
ZINC000408665768	O=C(Oc1ccc(C(=O)CN(C(=O)c2ccc([N+](=O)[O-])cc2)N2C(=O)[C@H]3[C@H](C2=O)C2c4ccccc4C3c3ccccc32)cc1)c1ccco1	4.485949609	3.689109394	0.75	123.267257
ZINC000255193324	C=C1CC[C@]2(C(=O)O)CC[C@]3(C)C(=CC[C@@H]4[C@@]5(C)CC[C@H](O[C@@H]6OC[C@H](O)[C@H](O)[C@H]6O[C@@H]6O[C@@H](C)[C@H](O)[C@@H](O)[C@H]6O)C(C)(C)[C@@H]5CC[C@]43C)[C@@H]2C1	5.763340208	2.084131452	0.2	-23.12990733
ZINC000156189597	CCOC(=O)[C@@H]1[C@@H]2C(=NNS(=O)(=O)c3ccc(C)cc3)[C@H]3[C@@H](C(=NNS(=O)(=O)c4ccc(C)cc4)[C@H]2[C@@H]1C(=O)OCC)[C@@H](C(=O)OCC)[C@H]3C(=O)OCC	4.798571362	2.676351504	0.81	55.58553526
ZINC000169712916	O=C(Nc1nnc2[nH]c(=O)c(C(C(=O)c3cccc([N+](=O)[O-])c3Cl)c3nn4c(NC(=O)Nc5ccc(Cl)cc5)nnc4[nH]c3=O)nn12)Nc1ccc(Cl)cc1	3.91731731	4.493630198	0.79	97.76232944
ZINC000263607078	Cc1cc(-c2ccc(N=Nc3c(O)c4c(O)cc(S(=O)(=O)O)cc4cc3S(=O)(=O)O)c(C)c2)ccc1N=Nc1c(O)c2c(O)cc(S(=O)(=O)O)cc2cc1S(=O)(=O)O	3.745078225	3.947536929	0.76	42.91822955
ZINC000150345357	CSCC[C@H](NC(=O)[C@@H](NC(=O)[C@H](CCSC)NC(=O)[C@H](Cc1ccc(O)cc1)NC(=O)[C@H](CCCCN)NC(=O)[C@@H](N)Cc1c[nH]c2ccccc12)C(C)C)C(=O)O	4.496166024	4.461424354	0.9	124.9507846
ZINC000504801054	CO[C@@H]1/C=C\O[C@@]2(C)Oc3c(c4c(c(O)c3C)C(=O)C(=C(Nc3ccc(-c5ccccc5)cc3)C4=O)NC(=O)/C(C)=C\C=C/[C@H](C)[C@H](O)[C@H](C)[C@H](O)[C@H](C)[C@@H](O)[C@@H]1C)C2=O	6.84908644	4.578131467	0.22	-83.61255968
ZINC000254405986	CC1=NN(c2ccccc2)C(=O)[C@@H]1[C@@H](c1ccc(C([C@H]2C(C)=NN(c3ccccc3)C2=O)[C@H]2C(C)=NN(c3ccccc3)C2=O)cc1)[C@H]1C(C)=NN(c2ccccc2)C1=O	4.368603531	2.825614392	0.93	41.84583775
ZINC000245204653	CO[C@@H]1/C=C\O[C@@]2(C)Oc3c(c4c(O)c(N5CCN(CC(C)C)CC5)c(c(O)c4c(O)c3C)NC(=O)/C(C)=C\C=C/[C@H](C)[C@H](C)[C@H](C)[C@H](O)[C@H](C)[C@H](OC(C)=O)[C@H]1C)C2=O	7.096827012	4.935992572	0.07	-96.40334614
ZINC000095550039	NC(=O)CNC(=O)[C@H]1CCCN1C(=O)[C@H]1CCCCNOC(=O)CC[C@H](NC(=O)OCC2c3ccccc3-c3ccccc32)C(=O)N[C@H](Cc2c[nH]c3ccccc23)C(=O)N1	5.09156148	4.518246579	0.64	81.2868196
