# Supplementary material for: SYBA: Bayesian estimation of synthetic accessibility of organic compounds
Source: J Cheminform. 2020 May 20;12:35. doi: 10.1186/s13321-020-00439-2 (PMC7238540; doi:10.1186/s13321-020-00439-2)
Supplement: Supplementary file 3 — Additional file 3. Manually curated test set (TMC). It consists of 40 HS compounds manually selected from scientific papers and of 30 ES sets, each of them contains 40 compounds selected from the ZINC15 database. [file 13321_2020_439_MOESM3_ESM.zip › test_set_mc_es_27.csv]

ID	smi	sascore	scscore	rf_prob	syba
ZINC000002598988	Fc1ncccc1Cl	2.230894344	1.530799571	0.96	21.0862774
ZINC000000518540	COC(=O)[C@@H]1CC(OC)=CC1=O	3.407260017	2.028737274	0.09	-10.75179268
ZINC000361369907	CO[C@@H]1CCN(CCCOc2cc(C)cc(C)c2)C1	2.506534066	4.655302654	0.83	91.17201883
ZINC000455141208	CC[C@@H](NC(=O)N(C)Cc1ccc(C(=O)NC)cc1)C(F)F	2.803920822	4.052902018	1	103.4079836
ZINC000452132023	CCc1nc(=NC(=O)CCCC(=O)c2ccc(C)cc2)o[nH]1	2.964155863	3.017745493	0.72	70.6558633
ZINC000507513551	CCn1ccnc1[C@@H](N[C@H]1CCC(=O)NC1)c1ccc(I)cc1	3.448448923	3.973598679	0.36	62.66678619
ZINC000447132672	C[C@H]1c2ccsc2CCN1Cc1nnnn1CCOCC(F)(F)F	3.29023135	4.113738543	0.74	92.80112404
ZINC000357344367	CCO[C@@H]1C[C@@H](NC(=O)[C@H](C)NC(=O)c2ccccc2)C12CCC2	3.698914233	3.811403041	0.8	97.60093929
ZINC000443116055	CC(C)c1ncc(CN(C)C(=O)C(=O)Nc2c(F)cccc2F)cn1	2.541044675	4.033402997	0.97	114.4187567
ZINC000378456902	CN1CC[C@@H]2CCN(C(=O)Nc3ccc4nc(C5CC5)oc4c3)C[C@H]21	3.232744127	4.644926257	0.95	106.2056816
ZINC000455372294	O=C(NCC1(CF)CCOCC1)N1CCC(F)(c2ccccc2)CC1	2.909062775	3.990719672	0.78	36.53568924
ZINC000463635214	O=C(Nc1ccc(F)c(S(=O)(=O)NC2CC2)c1)N1CCC(F)(F)[C@H](CO)C1	3.190009855	4.471181601	0.85	101.3613483
ZINC000453827353	O=C(Nc1ccc([C@@H]2CCOC2)cc1)C(=O)N[C@@H]1CCCN(CCCO)C1	3.067161309	4.759564151	0.83	91.98607722
ZINC000073596540	CCN(CC)[C@H](CNC(=O)N[C@H]1CCCN(c2cnn(C)c2)C1)CC(C)C	3.430236007	4.626120413	0.91	111.5242059
ZINC000537412614	O=C(N[C@H]1CCN(c2ccc(Cl)cc2)C1)N1CCc2c(cccc2[N+](=O)[O-])C1	2.823121385	3.83785197	0.85	120.4858522
ZINC000490353970	Cc1ccc(NC(=O)NCC2(c3ccc(F)cc3F)CCCC2)cc1N1CCNC1=O	2.64541192	4.728059056	0.74	126.9088612
ZINC000462599919	CC[C@H](Cc1ccc([N+](=O)[O-])cc1)C(=O)N[C@H](C)c1ccc2c(c1)O[C@@H](CC)C(=O)N2	3.484120042	4.029178495	0.73	105.9309851
ZINC000440957165	CCc1ccc([C@@H]2CCCCCN2C(=O)C(=O)Nc2ccc(OCCC(=O)NC)cc2)o1	2.956843681	4.770082784	0.95	176.9342582
ZINC000472964549	Cc1ccc([C@H]2CCN(C(=O)C(=O)Nc3ccc(C(=O)N4CCCCCC4)cc3)C2)c(C)c1	2.69257685	4.220614692	0.88	164.7377612
ZINC000475231944	Cn1c(O)nc2ncc(-c3cccc(C(=O)NCCCc4nc5ccccc5n4C)c3)cc21	2.643975134	4.999614875	0.93	162.5673195
ZINC000012437327	CN1C(=O)C[C@@H](c2ccc(OCCCCOc3ccc([C@@H]4CC(=O)N(C)C4=O)cc3)cc2)C1=O	3.232662445	3.431983249	0.72	53.62015695
ZINC000517824343	CC(=O)c1ccc(OCCCC(=O)Nc2ccc(S(=O)(=O)Nc3ccc(F)cc3F)cc2)cc1	2.075761173	3.594054008	1	255.895048
ZINC000104823500	Cc1cccc(NC(=O)CN(C[C@@H]2CCCO2)C(=O)CN2C(=O)N(C)C3(CCCCC3)C2=O)c1C	3.570016594	4.687762564	0.84	155.4405684
ZINC000260886081	COc1ccc(S(=O)(=O)N2C[C@H](C(=O)NCCOc3cc(C)ccc3C)Oc3ccc(Cl)cc32)cc1	2.85926018	4.048330099	0.96	189.8212568
ZINC000482537817	COC(=O)c1ccc(OC(C)C)c(NC(=O)C(=O)NCc2ccc(CN3C[C@H](C)C[C@@H](C)C3)cc2)c1	3.062106693	4.120118951	0.91	201.7176131
ZINC000009679352	CCOC(=O)c1ccc(N2C(=O)c3[nH]nc(-c4ccc(OC)cc4)c3[C@@H]2c2ccc(C(=O)OC)cc2)cc1	2.830077499	3.765410296	0.95	157.7280135
ZINC000101191566	COc1ccc(CNC(=O)[C@H]2CCC(=O)N(c3cc(OC)c(OC)c(OC)c3)[C@@H]2c2ccc(OC)cc2)cc1	3.132985304	3.808317605	0.71	145.2909518
ZINC000017653835	COc1ccc(-c2cc(=O)c3c(O)cc(O[C@@H]4O[C@H](CO[C@@H]5O[C@@H](C)[C@@H](O)[C@@H](O)[C@@H]5O)[C@@H](O)[C@@H](O)[C@@H]4O)cc3o2)cc1	4.562344066	2.721972162	0.96	140.4090717
ZINC000408818010	C#CCOc1c(Cl)cc(/C=c2\sc3n(c2=O)[C@@H](c2ccc(OC)c(OC)c2)C(C(=O)Nc2ccccc2)=C(C)N=3)cc1OCC	3.312248701	4.273904909	0.89	228.9809005
ZINC000244998717	CC(=O)N[C@@H]1[C@H](OC[C@@H]2O[C@@H]3OC4(CCCCC4)O[C@@H]3[C@@H]3OC4(CCCCC4)O[C@@H]32)O[C@H](COC(C)=O)[C@H](OC(C)=O)[C@H]1OC(C)=O	5.731791104	2.768792635	0.57	54.28242729
ZINC000224348067	CC(C)(C)NC(=O)[C@@H](Cc1ccccc1)N(Cc1cccc(Cl)c1)C(=O)CN(c1ccc(Oc2ccccc2)cc1)S(=O)(=O)c1ccccc1	3.17353758	4.407589343	0.99	236.46607
ZINC000260987488	COc1ccc(OC)c(N(CC(=O)N(Cc2cccc(Cl)c2)[C@H](Cc2ccccc2)C(=O)NC(C)(C)C)S(=O)(=O)c2ccc(OC)c(OC)c2)c1	3.322786559	4.06531937	0.95	242.245667
ZINC000299817490	CC(C)=CCC[C@](C)(O)[C@@H]1CC[C@]2(C)[C@@H]1[C@H](O)C[C@@H]1[C@@]3(C)CC[C@H](O)C(C)(C)[C@@H]3[C@H](O[C@@H]3O[C@H](CO)[C@@H](O)[C@H](O)[C@H]3O[C@H]3OC[C@H](O)[C@H](O)[C@@H]3O)C[C@]12C	5.977530332	3.042677223	0.12	-23.73543944
ZINC000409032825	CCOC(=O)C1=C(C)N=c2s/c(=C/C34c5ccccc5C(c5ccccc53)[C@@H]3C(=O)N(Cc5ccccc5)C(=O)[C@@H]34)c(=O)n2[C@H]1c1cccc2ccccc21	4.881615068	4.293263873	0.61	92.60549254
ZINC000150339116	CC(C)OC(=O)N[C@H](C(=O)N1CCC[C@H]1c1nc(-c2ccc(-c3ccc(-c4c[nH]c([C@@H]5CCCN5C(=O)[C@@H](NC(=O)OC(C)C)C(C)C)n4)cc3)cc2)c[nH]1)C(C)C	4.59072282	4.350004309	0.89	77.799978
ZINC000150343496	CCCCCCCCCCCCCCCCCC(=O)OC[C@H](COC(=O)CCCCCCCCCCCCCCC)OC(=O)CCCCCCCCCCCCCCC	3.013783922	2.606594497	0.95	84.16309873
ZINC000257347369	CC(=O)[C@@H]1CC[C@@H]2[C@@H]3CC[C@@H]4C[C@H](OC(=O)c5ccc6c(c5)C(=O)c5ccccc5C6=O)CC[C@]4(C)[C@@H]3C[C@H](OC(=O)c3ccc4c(c3)C(=O)c3ccccc3C4=O)[C@]12C	4.946476192	3.708913854	0.5	49.08922268
ZINC000253529847	CC(=O)N[C@@H]1[C@@H](O)[C@H](O)[C@@H](CO)O[C@H]1O[C@@H]1O[C@@H](C[C@@H](O)[C@H]2O[C@@H](n3ccc(O)nc3=O)[C@H](O)[C@@H]2O)[C@H](O)[C@H](O)[C@H]1NC(=O)/C=C/CCCCCCCCCCCC(C)C	5.747473157	4.938975806	0.44	44.59754665
ZINC000409421650	CO[C@H]1C[C@H]2OC[C@@]2(OC(C)=O)[C@H]2[C@H](OC(=O)c3ccccc3)[C@]3(O)C[C@@H](OC(=O)[C@H](O)[C@@H](NC(=O)OC(C)(C)C)c4ccccc4)C(C)=C([C@@H](OC)C(=O)[C@@]21C)C3(C)C	6.027036369	4.017945219	0.47	33.573224
ZINC000150345895	CCCCCCCCCCCC(=O)Nc1ccc2c(c1)C(=O)OC21c2ccc(O[C@@H]3O[C@H](CO)[C@H](O)[C@H](O)[C@H]3O)cc2Oc2cc(O[C@@H]3O[C@H](CO)[C@H](O)[C@H](O)[C@H]3O)ccc21	5.553715597	4.350022236	0.49	129.4173709
