# Supplementary material for: SYBA: Bayesian estimation of synthetic accessibility of organic compounds
Source: J Cheminform. 2020 May 20;12:35. doi: 10.1186/s13321-020-00439-2 (PMC7238540; doi:10.1186/s13321-020-00439-2)
Supplement: Supplementary file 3 — Additional file 3. Manually curated test set (TMC). It consists of 40 HS compounds manually selected from scientific papers and of 30 ES sets, each of them contains 40 compounds selected from the ZINC15 database. [file 13321_2020_439_MOESM3_ESM.zip › test_set_mc_es_28.csv]

ID	smi	sascore	scscore	rf_prob	syba
ZINC000084327113	CC(C)C1(N)COC1	3.285402946	2.108709761	0.18	-6.299483953
ZINC000095707679	FC1(F)Oc2cccc(I)c2O1	2.894113589	2.049837219	0.34	14.32346262
ZINC000299469875	Cc1ncc(C(=O)NCCCOC[C@@H]2CCCO2)s1	2.840057469	4.229859718	0.98	128.9859825
ZINC000372077900	CNC(=O)C(C)(C)CNC(=O)N1C[C@@H]2CCCCN2C[C@@H]1C	3.441355094	4.22288487	0.88	57.49457286
ZINC000040512178	CC(=O)N1C=Cc2ccccc2[C@H]1CC(=O)Nc1cn[nH]c1	3.094659395	3.36155232	0.82	76.3887939
ZINC000171224451	COCc1ccccc1NC(=O)NCCN1CCOC(C)(C)C1	2.31730498	3.603323948	0.96	137.6110171
ZINC000113206125	CCc1csc([C@H]2CCCN(C(=O)c3ccc(S(N)(=O)=O)o3)C2)n1	3.080036219	4.829885336	0.92	118.4041839
ZINC000341845021	CN(Cc1nccn1C)C(=O)N[C@H](c1ccc(F)cc1)C(F)(F)F	2.971937532	4.042296924	0.92	110.1255459
ZINC000432551160	C[C@@H]1CN(CCCNC(=O)c2ccc(C(=O)N(C)C)cc2)CCCO1	2.502475626	4.383115653	0.96	141.7319
ZINC000172869070	C=CCN(CC(F)(F)F)C(=O)c1ccc(NC(=O)CC(C)C)c(F)c1	2.394994593	3.656429069	0.9	114.4389063
ZINC000097474969	Cc1nn(C)c(C)c1CCC(=O)NC1CCN(C2CCSCC2)CC1	2.595440185	4.216940468	0.88	108.7639396
ZINC000286850617	Cc1cnn(CCNC(=O)C(=O)N[C@@H](C)c2noc(-c3ccccc3)n2)c1	2.960314947	4.631140477	1	138.5281126
ZINC000092525674	Cn1cnn(-c2ccc(NC(=O)[C@@H]3CCCN(C(=O)C4CC4)C3)cc2)c1=O	2.841569721	4.765812727	0.99	155.7239609
ZINC000368168878	CN(CC(=O)N1CC[C@H](Oc2ccc(F)cc2)C1)S(=O)(=O)c1cccnc1	2.720783891	4.621936016	0.97	151.6546387
ZINC000290139525	COc1cc(OC)c(-c2noc([C@H]3CCO[C@@H]3c3cccnc3)n2)cc1OC	3.323845521	4.066794049	0.37	32.39216328
ZINC000430667928	C[C@H]1CCc2c(F)cccc2[C@H]1NC(=O)CCc1nnc(-c2cc3ccccc3o2)o1	3.417143902	4.649976155	0.89	151.1506691
ZINC000534755072	Cc1c(C(=O)Nc2cc(-c3ncco3)ccc2C)nnn1-c1ccc(OC(C)C)cc1	2.466269438	4.706393202	0.98	200.2635078
ZINC000475637400	Cc1ccc(-n2cccn2)cc1NC(=O)N[C@@H]1CCCN(Cc2ccc(F)cc2F)C1=O	2.912869209	4.755563302	0.8	151.651038
ZINC000032999639	CC(C)c1ccc(S(=O)(=O)N2CCN(C(=O)c3ccc(OC[C@H]4CCCO4)cc3)CC2)cc1	2.600443953	4.41272815	0.89	223.2029044
ZINC000523022860	CCCN(C(=O)CCc1ncc(-c2ccccc2)o1)C1CCN(C(=O)c2ccccc2)CC1	2.299925661	4.641155137	0.98	184.3549736
ZINC000510431773	Cc1nn(-c2ccccc2C)c(C)c1CN(C)C(=O)Nc1cccc(NC(=O)c2cccs2)c1	2.363507054	4.757014471	0.99	219.346477
ZINC000515088611	COc1ccc2[nH]cc(CC(=O)Nc3cc(OC)c(NC(=O)c4ccccc4)cc3OC)c2c1	2.14224501	3.345521413	0.96	214.3202902
ZINC000108558783	O=C(Nc1ccc(S(=O)(=O)Nc2cccc(Cl)c2Cl)cc1)C1CCN(Cc2ccc(Cl)cc2)CC1	2.127662315	3.905622951	1	223.5079692
ZINC000515142422	CC(C)[C@H](NC(=O)C(=O)Nc1ccc(C(=O)N2CCOCC2)cc1)c1ccc(C2CCCCC2)cc1	2.798070935	4.342078046	0.95	206.3481919
ZINC000252676157	CCOC(=O)C1=C(C)N=c2sc(=Cc3cc(Br)cc(OC)c3O)c(=O)n2[C@@H]1c1ccc(OCC)cc1	3.094244642	3.791384442	0.95	179.352745
ZINC000223102176	CCNC(=O)[C@@H](Cc1ccccc1)N(Cc1ccccc1)C(=O)CN(c1cc(C)ccc1OC)S(C)(=O)=O	2.91824107	3.459785761	0.98	152.9632115
ZINC000224139185	Cc1cccc(N(CC(=O)N(Cc2ccc(Br)cc2)[C@@H](C)C(=O)NC(C)(C)C)S(=O)(=O)c2ccccc2)c1C	3.040105033	3.306023083	0.89	185.6833894
ZINC000408990871	CCOC(=O)C1=C(C)N=c2s/c(=C/c3cc(C)n(-c4ccc(C(=O)OC)cc4)c3C)c(=O)n2[C@@H]1c1ccc(SC)cc1	3.227579179	4.533773051	0.93	225.6150061
ZINC000102725957	COc1cc(NC(=O)c2ccc(N3C[C@H]4C[C@@H](C3)c3cccc(=O)n3C4)c(NC(=O)c3ccc(F)cc3)c2)cc(OC)c1OC	4.075497364	4.768997429	0.78	207.5025722
ZINC000150441441	CCOC(=O)c1sc(N2C(=O)[C@H]3[C@H](ON(c4ccccc4)[C@@H]3c3ccc(OS(=O)(=O)c4ccccc4)cc3)C2=O)c(C(=O)OC)c1C	3.861500869	3.921168215	0.68	121.3831067
ZINC000260964519	COc1ccc(Cl)cc1N(CC(=O)N(Cc1cccc(Br)c1)[C@H](Cc1ccccc1)C(=O)NCC(C)C)S(=O)(=O)c1ccc(C)c([N+](=O)[O-])c1	3.393947943	3.885540194	0.91	236.0215866
ZINC000409161172	CCOC(=O)C1=C(c2ccccc2)N=c2s/c(=C/c3ccc(OCC(=O)N4CCOCC4)c(OCC)c3)c(=O)n2[C@H]1c1ccc(OC)c(OC)c1	3.402451252	4.657556003	0.94	262.865375
ZINC000098052509	CC(C)C[C@@H]1N[C@H](C)[C@H](CC(C)C)NC(=O)CNC(=O)[C@H](Cc2ccccc2)NC(=O)[C@H](Cc2c[nH]c3ccccc23)NC(=O)[C@H](CCC(N)=O)NC1=O	5.234098891	4.999780312	0.61	21.99613345
ZINC000257412265	C=C(C)[C@@H]1NC(=O)[C@H](NC)[C@H](O)c2cc(Cl)c(O)c(c2)O[C@](C)(CC)[C@H](C(=O)N2CC=C[C@@H]2C(=O)N/C(C(=O)N/C(=C/C(=O)O)C(=O)O)=C(\C)CC)NC1=O	6.855374223	4.997405856	0.08	-105.4430295
ZINC000253588209	O=C(O)[C@@H]1O[C@H](Oc2ccc(-c3sc4cc(O[C@@H]5O[C@H](C(=O)O)[C@@H](O)[C@@H](O)[C@@H]5O)ccc4c3C(=O)c3ccc(OCCN4CCCCC4)cc3)cc2)[C@@H](O)[C@H](O)[C@H]1O	4.931687573	4.70704294	0.71	116.991141
ZINC000195529368	COc1ccc(C(Nc2ncnc3c2ncn3[C@H]2CC[C@@H](COC(c3ccccc3)(c3ccccc3)c3ccccc3)[C@@H](O)C2)(c2ccccc2)c2ccccc2)cc1	4.152907287	3.915145057	0.28	65.0403433
ZINC000256079641	C[C@H]1[C@H]2[C@H](C[C@@H]3[C@@H]4CC=C5C[C@@H](O)C[C@@H]([C@@]6(O[C@@H]7OC[C@@H](O)[C@H](O)[C@H]7O)O[C@H](C)[C@H](O)[C@@H](O)[C@H]6O[C@@H]6O[C@@H](C)[C@H](O)[C@@H](O)[C@H]6O)[C@]5(C)[C@H]4CC[C@@]32C)O[C@]12CC[C@@H](C)CO2	6.970523841	3.317358756	0.11	-59.20306007
ZINC000150482624	CC1=NN(c2ccccc2)C(=O)[C@@H]1C(c1ccc(C([C@@H]2C(C)=NN(c3ccccc3)C2=O)[C@H]2C(C)=NN(c3ccccc3)C2=O)cc1)[C@@H]1C(C)=NN(c2ccccc2)C1=O	4.368603531	2.708698415	0.93	41.84583775
ZINC000257355878	CCCCCCc1cc2c(cc1CCCCCC)[C@@H]1O[C@@H]2[C@@H]2CC3=C(CC4=C(C3)CC3=C(C4)C[C@H]4[C@@H](C3)[C@@H]3O[C@@H]4c4cc(CCCCCC)c(CCCCCC)cc43)C[C@@H]21	6.327375308	4.266748568	0.24	-5.912065241
ZINC000257173324	CC[C@@H]1OC(=O)C[C@H](O)[C@H](C)[C@H](O[C@@H]2O[C@H](C)[C@H](O)[C@H](N(C)C)[C@@H]2O)[C@H](CCN2C[C@H](C)C[C@H](C)C2)C[C@H](C)C(=O)/C=C/C(C)=C/[C@@H]1CO[C@@H]1O[C@H](C)[C@H](O)[C@@H](OC)[C@H]1OC	6.559421057	4.202733167	0.15	-65.53976941
