# Supplementary material for: SYBA: Bayesian estimation of synthetic accessibility of organic compounds
Source: J Cheminform. 2020 May 20;12:35. doi: 10.1186/s13321-020-00439-2 (PMC7238540; doi:10.1186/s13321-020-00439-2)
Supplement: Supplementary file 3 — Additional file 3. Manually curated test set (TMC). It consists of 40 HS compounds manually selected from scientific papers and of 30 ES sets, each of them contains 40 compounds selected from the ZINC15 database. [file 13321_2020_439_MOESM3_ESM.zip › test_set_mc_es_29.csv]

ID	smi	sascore	scscore	rf_prob	syba
ZINC000015021095	NC(=O)C1CC=CC1	2.674575463	1.627520021	0.6	15.41983075
ZINC000071792165	Cc1cc(Br)c(N)c(Br)c1C#N	2.832853224	1.824226781	0.87	22.37007849
ZINC000362365264	C[C@@H](CC(N)=O)NC(=O)c1ccc(C(F)(F)F)nc1	2.655012938	3.261930865	0.99	82.01886813
ZINC000352773224	COc1cccc(-c2c[nH]cc2C(=O)N2C[C@@H](C)[C@H](O)C2)c1	3.229785789	3.846539582	0.68	49.68928664
ZINC000545198011	C[C@@H](C(=O)Nc1cncc2ccccc21)n1cnc(C#N)n1	2.997002252	3.71771286	0.93	98.13991445
ZINC000497262120	O=C(NC1CN(C(=O)OCc2ccccc2)C1)[C@H]1CCCCO1	2.581280606	2.732433535	0.79	94.33399221
ZINC000418671678	C[C@@H](CCCCN)NC(=O)N1CCC[C@@](C)(c2ccccc2)CC1	3.038455446	3.950828443	0.86	51.66481605
ZINC000480959903	CC[C@@H]1[C@H](C)CCN1C(=O)Nc1cc(C)ccc1-n1cc(C)cn1	3.336372222	4.081581818	0.91	77.93252767
ZINC000299417942	CCOCC(C)(C)CNC(=O)C(=O)Nc1cc(C)c([N+](=O)[O-])cc1C	2.567515572	2.619612346	0.95	99.33144553
ZINC000190730239	COc1cccc(Cl)c1CNC(=O)N(C)[C@@H](C)Cc1ccc(O)cc1	2.661783739	3.521968468	0.98	143.3929567
ZINC000507361106	CN(C)C1(CNC(=O)N2CCC[C@H]2c2cccc(Br)c2)CCOCC1	3.059222563	3.780896982	0.84	105.5436363
ZINC000189504630	CC(C)C1(C)CCN(C(=O)C(=O)Nc2ccc(NC(=O)C3CC3)cc2)CC1	2.423662344	3.589923276	0.79	112.3915908
ZINC000547289702	COC(=O)c1cn([C@@H]2CCCN(C(=O)Nc3cc(Br)cc(OC)c3)C2)nn1	2.928410612	3.751447218	0.83	120.5902576
ZINC000429850281	CCC(C)(C)NC(=O)c1ccc(NC(=O)c2ccc(Br)cc2[N+](=O)[O-])cc1	2.121777384	2.99642488	1	175.5321051
ZINC000438219290	C[C@@H]1C[C@H](NC(=O)Nc2cccc(COCCc3ccccc3)c2)CCN1C	2.879672872	4.584087058	0.78	161.4386904
ZINC000478956742	COc1ccc(N2C[C@H](C(=O)Nc3ccc(OC(F)F)cc3OC(F)F)CC2=O)cc1	2.765654717	3.702548711	0.96	173.5195551
ZINC000428024544	NC(=O)N1CCc2ccc(NC(=O)CN(Cc3ccccc3)Cc3ccccc3)cc21	2.156899088	3.714436861	0.93	127.1148135
ZINC000504837635	Cc1ccc(NC(=O)N2CCC[C@@H](n3ncc(N(C)C(C)C)cc3=O)C2)cc1OC(C)C	3.254158694	4.81405045	0.91	119.0180928
ZINC000439263874	O=C(N=c1cc[nH]cc1)c1cccc(CNC(=O)[C@H]2CC=CC[C@@H]2C(=O)N2CCOCC2)c1	3.720258937	4.390617876	0.6	109.4935192
ZINC000035976365	Cc1nn(-c2ccccc2)c(Oc2ccc(F)cc2F)c1CN(CC1CC1)C(=O)C1CCC1	2.499157671	4.509147573	0.99	170.8760984
ZINC000521764908	O=C(Nc1ccc(-c2cn3ccccc3n2)cc1)c1ccccc1CS(=O)(=O)c1ccccc1	2.253520953	3.965878157	0.94	184.2777504
ZINC000012381405	CC(C)(C)[C@H]1CCc2c(sc(NC(=O)c3ccc(F)cc3)c2C(=O)N2CCC(C(N)=O)CC2)C1	2.892767306	4.162423363	0.93	193.2441182
ZINC000521955282	O=C(Nc1ccc2nc([C@H]3CCCO3)[nH]c2c1)c1cccc(CN2C(=O)c3ccccc3C2=O)c1	2.834966002	4.195408734	0.91	218.2366185
ZINC000253399655	C=C(C)COc1ccc([C@@H]2CC(=O)Oc3c4c(cc(C)c32)oc(=O)cc4-c2ccccc2)cc1OC	3.27128371	3.560563974	0.64	80.35968146
ZINC000006489113	CCOC(=O)C1=C(C)N=c2s/c(=C/c3ccc(-c4ccc(Cl)cc4)o3)c(=O)n2[C@@H]1c1ccc(Cl)cc1	2.974453393	3.72822379	0.99	186.4805359
ZINC000105310686	O=C(/C=C/c1ccc(-c2ccc(Cl)cc2Cl)o1)NC(=S)Nc1ccc(-c2nc3cc(Cl)ccc3o2)c(O)c1	2.755721864	4.623395624	0.95	216.7414123
ZINC000409261857	CCOc1cc(/C=C2/SC(=O)N(CC(=O)Nc3ccc(F)c(F)c3F)C2=O)cc(I)c1OCc1ccccc1	2.618177065	3.4078883	0.92	226.9711792
ZINC000103255158	COc1ccc(CCN(Cc2nc(C(=O)N3CCN(c4ccccc4Cl)CC3)cs2)Cc2ccc(C)cc2)cc1OC	2.533241642	4.254941287	0.95	250.7853963
ZINC000225495377	CCCCNC(=O)[C@H](Cc1ccccc1)N(Cc1ccc(F)cc1)C(=O)CN(c1cccc(Cl)c1)S(=O)(=O)c1ccc(C)cc1	3.041448459	3.901469816	0.96	224.8450593
ZINC000409047555	CCOC(=O)C1=C(C)N=c2s/c(=C/c3cc(I)c(OCc4ccc(C#N)cc4)c(I)c3)c(=O)n2[C@H]1c1ccc(OC(C)C)c(OC)c1	3.507934343	3.489967847	0.8	233.0641368
ZINC000245241714	CCc1ccc(-n2ccc(=Nc3ccc(S(=O)(=O)N4CCCC[C@H]4C)cc3)c(C(=O)Nc3ccc(S(=O)(=O)N4CCCC[C@@H]4C)cc3)n2)cc1	3.748745412	4.872825766	0.93	166.7830293
ZINC000408985592	CCOC(=O)C1=C(c2ccccc2)N=c2s/c(=C\c3cc(Cl)c(OCc4ccc(Cl)cc4Cl)c(OC)c3)c(=O)n2[C@@H]1c1ccc(OC)c(OC)c1	3.406565978	4.352411142	0.95	258.2639587
ZINC000408834716	COc1cc(/C=C2\C(=O)NC(=O)N(c3cc4c5c(c3)[C@H](c3ccccc3)CCN5CC[C@H]4c3ccccc3)C2=O)cc(I)c1OCc1ccc(C)c(C)c1	3.955756659	4.493849892	0.66	133.8732035
ZINC000306147129	CCCCCCCCCCCCC/C=C\[C@](O)(C(=O)c1ccccc1)[C@H](NC(=O)OC(C)(C)C)[C@@H](O)C(c1ccccc1)(c1ccccc1)c1ccccc1	4.159653422	3.023139367	0.91	79.00653968
ZINC000098002624	COc1ccccc1NC(=O)c1ccc2c(c1)C(=O)N(c1ccc(-c3ccc(N4C(=O)c5ccc(C(=O)Nc6ccccc6OC)cc5C4=O)c(C)c3)cc1C)C2=O	2.836026285	3.85542238	0.97	152.6750402
ZINC000504595224	COC(=O)[C@@H]1O[C@@H](O[C@@H](COc2ccccc2OC)CN2CCN(CC(=O)Nc3c(C)cccc3C)CC2)[C@@H](OC(=O)C(C)C)[C@H](OC(=O)C(C)C)[C@H]1OC(=O)C(C)C	4.708466617	4.227939126	0.82	163.1535269
ZINC000254379762	CO[C@@H]1C=CO[C@@]2(C)Oc3c(c4c(c(O)c3C)C(=O)C(=C(N3CCC(C)CC3)C4=O)NC(=O)C(C)=CC=C[C@H](C)[C@H]3OC(C)(C)O[C@@H]([C@@H]3C)[C@H](C)[C@H](OC(C)=O)[C@@H]1C)C2=O	7.312010577	4.130023671	0.09	-125.2714458
ZINC000252441664	COc1cc(S(=O)(=O)CCOS(=O)(=O)O)c(OC)cc1/N=N/c1c(O)c2c(N)c(/N=N/c3ccc(S(=O)(=O)CCOS(=O)(=O)O)cc3)c(S(=O)(=O)O)cc2cc1S(=O)(=O)O	4.078632001	3.925357235	0.69	90.89010682
ZINC000256079936	C[C@@H]1[C@@H]2[C@@H](C[C@@H]3[C@H]4CC=C5C[C@@H](O[C@H]6O[C@@H](CO)[C@H](O[C@@H]7O[C@H](CO)[C@@H](O)[C@@H]7O)[C@@H](O)[C@@H]6O[C@@H]6O[C@H](C)[C@@H](O)[C@H](O)[C@@H]6O)CC[C@@]5(C)[C@@H]4CC[C@]32C)O[C@@]12CC[C@@H](C)CO2	6.60506719	2.414248858	0.11	-8.944164147
ZINC000254132303	CC[C@H]1OC(=O)[C@H](C)[C@@H](O[C@H]2C[C@@](C)(O)[C@@H](O)[C@H](C)O2)[C@H](C)[C@@H](O[C@@H]2O[C@H](C)C[C@H](N(C)C)[C@H]2O)[C@](C)(O[C@H]2C[C@H](N(C)C)[C@H](O)[C@@H](C)O2)C[C@@H](C)C(=O)[C@H](C)[C@@H](O)[C@]1(C)O	6.671543539	2.406169151	0.27	-33.19479624
