# Supplementary material for: SYBA: Bayesian estimation of synthetic accessibility of organic compounds
Source: J Cheminform. 2020 May 20;12:35. doi: 10.1186/s13321-020-00439-2 (PMC7238540; doi:10.1186/s13321-020-00439-2)
Supplement: Supplementary file 3 — Additional file 3. Manually curated test set (TMC). It consists of 40 HS compounds manually selected from scientific papers and of 30 ES sets, each of them contains 40 compounds selected from the ZINC15 database. [file 13321_2020_439_MOESM3_ESM.zip › test_set_mc_es_3.csv]

ID	smi	sascore	scscore	rf_prob	syba
ZINC000086862280	OC1(O)C=CC=CC1	3.582052386	1.895574402	0.15	-33.48511089
ZINC000005257305	CC(=O)Nc1nc([N+](=O)[O-])cs1	2.687620888	2.077064605	0.8	38.81093646
ZINC000338014656	COCC[C@H](N[C@H]1CN(C2CC2)C[C@@H]1C)C(C)(C)C	3.860776352	3.632353315	0.46	13.53515957
ZINC000173391455	CNC(=O)[C@H]1CCCN1C(=O)[C@@H](C)Cc1c(C)nn(C)c1C	3.149339749	4.18668411	0.95	94.41451737
ZINC000490687670	C#CCN(CC#CC)C(=O)/C=C/c1ccc2c(c1)OCCO2	2.909732148	2.832588041	0.92	97.79724433
ZINC000415762355	C[C@@H](N)c1ccc(NC(=O)Nc2nc(CC(F)(F)F)cs2)cc1	2.793381305	4.063961148	0.99	102.4017331
ZINC000341281516	COc1ccccc1[C@@H]1CCCN1C(=O)NCCn1ccnc1C	2.684321828	4.250410899	0.95	131.7070247
ZINC000418710608	N[C@@H]1CCC[C@H](CNC(=O)N2CCN(C(=O)[C@H]3CCCO3)CC2)C1	3.344301153	4.188568008	0.57	72.05271695
ZINC000413061093	COc1ccc(Cl)cc1CNc1cc(N2CC[C@@H]([C@H](C)O)C2)ncn1	3.153689983	4.373779113	0.84	116.01898
ZINC000410676233	C[C@H]1CCN(C(=O)C(=O)N2CCN(Cc3ccc(Cl)s3)CC2)[C@H]1CO	3.416742864	4.056989761	0.59	85.7796772
ZINC000090091105	CCn1cc(NC(=O)NCC2(c3ccc(F)cc3F)CC2)ccc1=O	2.48869137	4.348088182	0.83	137.0698918
ZINC000440360837	Cc1ccc(S(=O)(=O)N2CCC[C@H](C(=O)N3CCNCC3)C2)c([N+](=O)[O-])c1	2.829402571	3.503446912	0.81	103.5390511
ZINC000447692405	O=C(CCc1c[nH]c2ccccc12)N1CCC(Nc2cccc(Br)c2)CC1	2.145462086	3.425329125	0.98	186.7674407
ZINC000267767136	CCOc1ccccc1CNC(=O)Nc1ccc(C(=O)N(C)C)cc1OC	1.943557962	3.304304903	0.95	194.0418056
ZINC000277989402	CC(C)Oc1cc(F)ccc1NC(=O)C(=O)NCCCN1CCCO[C@@H](C)C1	2.815327775	4.785202978	0.96	158.5039915
ZINC000488092628	CCOc1ccc(NC(=O)C(=O)N2CCc3c(ncn3-c3ccc(C)cc3)C2)c(C)c1	2.527349857	4.690391317	0.91	138.1160176
ZINC000518748074	COc1ccc(-c2nn(Cc3ccccc3)cc2CNCCCN2CCOCC2)cc1	2.190451864	4.241813	0.97	166.5482262
ZINC000040398951	O=c1c2cc3c(ccn(C4CC4)c3=O)nc2ccn1-c1nc(SCc2ccccc2)n[nH]1	2.800357772	4.324071769	0.68	83.01035387
ZINC000014277996	CCc1ccc2oc(-c3cccc(NC(=O)c4cc5ccccc5c(Br)c4OC)c3)nc2c1	2.331269224	4.442208814	0.88	205.3599847
ZINC000058849214	COc1ccc(NS(=O)(=O)c2ccc3c(c2)[C@H]2C=CC[C@H]2[C@@H](c2ccccc2)N3)c(OC)c1	3.326812046	3.645333526	0.98	152.1359345
ZINC000408704246	C[C@H](C(=O)Nc1ccc(S(=O)(=O)N2CCCC2)cc1)N(c1ccc2c(c1)OCCO2)S(C)(=O)=O	2.878682868	4.632670188	0.98	191.0464181
ZINC000488839547	Cc1nc([N+](=O)[O-])cn1CCC(=O)Nc1cc(S(=O)(=O)N2CCOCC2)ccc1NCC(C)C	2.716175528	4.232684262	0.92	179.9015912
ZINC000011995603	Cc1ncc2c(c1CNC(=O)c1ccc3c(c1)OCO3)CCN(C(=O)/C=C/c1ccc(Cl)cc1)C2	2.61545816	4.537610625	0.96	216.8268562
ZINC000499226968	COc1cc2c(cc1OC)CN(Cc1ccccc1NC(=O)C[C@@H](C)NC(=O)c1ccccc1)CC2	2.687116192	4.442856327	0.97	212.7023662
ZINC000409335353	CCCCc1nc2ccc(Br)cc2c(=O)n1N=Cc1cc(Cl)c(OCC(=O)OC(C)C)c([N+](=O)[O-])c1	2.899803263	3.926513413	0.76	134.7289723
ZINC000011852975	CCOC(=O)N1CCN(S(=O)(=O)c2ccc(C(=O)Nc3nc4c(cc5c6c(cccc46)CC5)s3)cc2)CC1	2.602206962	4.710322987	0.79	223.3311197
ZINC000102707325	CCc1ccc([C@H]2/C(=C(\O)c3ccc(OCc4cccc(C)c4)cc3)C(=O)C(=O)N2Cc2cccnc2)cc1	2.772449292	4.30952341	0.86	176.9836614
ZINC000150419277	O=C(O)c1ccc(N2C[C@@H]3C[C@@H](C2)c2cccc(=O)n2C3)c(N/C(=N/c2ccc(Br)cc2)SCc2ccccc2Cl)c1	4.395078378	4.491887017	0.66	126.7252529
ZINC000261094512	CC[C@@H](C)NC(=O)[C@H](Cc1ccccc1)N(Cc1ccccc1Cl)C(=O)CN(c1ccc(C)cc1C)S(=O)(=O)c1ccccc1	3.362067402	4.056357264	0.88	206.3470437
ZINC000150393781	O=C(OC[C@@H]1O[C@@H](n2nc(N3CCOCC3)c(=O)[nH]c2=O)[C@@H](OC(=O)c2ccccc2)[C@H]1OC(=O)c1ccccc1)c1ccccc1	3.895851868	3.016422753	0.72	72.78382661
ZINC000224272147	CCOc1ccc(N(CC(=O)N(Cc2ccc(C)cc2)[C@@H](Cc2ccccc2)C(=O)NC(C)(C)C)S(=O)(=O)c2ccc(OC)c(OC)c2)cc1	3.215915523	3.564207816	0.99	257.6966474
ZINC000095549160	CCOc1cc(-c2ccc(/N=N/c3c(O)c4cc(N)ccc4cc3S(=O)(=O)O)cc2)ccc1/N=N/c1c(O)c2cc(N)ccc2cc1S(=O)(=O)O	3.512374148	3.627269973	0.76	57.52635192
ZINC000504650143	CCCNC1=C2NC(=O)/C(C)=C\C=C/[C@H](C)[C@H](O)[C@H](C)[C@H](O)[C@H](C)[C@H](OC(C)=O)[C@@H](C)[C@H](OC)/C=C\O[C@@]3(C)Oc4c(c(c(c(O)c4C)C2=O)C1=O)C3=O	6.932708452	4.660226113	0.03	-125.4032143
ZINC000257555158	COc1cc(/C=C/C(=O)O[C@H]2[C@H](CO[C@@H]3OC[C@](O)(CO)[C@@H]3O)O[C@H](OCCc3ccc(O)c(OC)c3)[C@@H](O)[C@@H]2O[C@@H]2O[C@H](C)[C@@H](O)[C@H](O)[C@@H]2O)ccc1O	5.330646663	1.79550047	0.54	97.71507764
ZINC000257459800	CO[C@@H]1C[C@H](O[C@@H]2CC[C@H](O[C@@H]3C[C@H](O)c4c(=O)c5c(O)c6c7c(c5oc4[C@@H]3O)OCO[C@H]7Cc3cc4c(c(O)c3-6)C(=O)N3CCO[C@]3(C)C4)O[C@@H]2C)O[C@@H](C)[C@H]1O	6.333193216	4.357814074	0.17	-89.69826702
ZINC000255974702	CC(=O)N[C@@H]1[C@H](OCc2ccccc2)O[C@H](CO[C@@H]2O[C@H](C)[C@H](OCc3ccccc3)[C@H](OCc3ccccc3)[C@@H]2OCc2ccccc2)[C@@H](OC(C)=O)[C@@H]1OC(C)=O	4.703233346	3.359215302	0.92	99.12724665
ZINC000409045319	CCOC(=O)c1ccc(-n2c(-c3ccccc3)cc(/C=c3/sc4n(c3=O)[C@@H](c3ccc(OCC(=O)OC)c(OCC)c3)C(C(=O)OCC)=C(C)N=4)c2-c2ccccc2)cc1	3.699062273	4.959186825	0.79	256.3439374
ZINC000306146085	C/C=C\[C@@H]1O[C@](O)([C@H](C)[C@H](O)[C@H](C)[C@@H]2OC(=O)C(OC)=CC(C)=C[C@H](C)[C@H](O)[C@H](C)[C@H](O)[C@H](C)CC(C)=CC=C[C@@H]2OC)C[C@H](O[C@@H]2C[C@H](O)[C@H](OC(N)=O)[C@H](C)O2)[C@@H]1C	6.834304577	4.233424695	0.04	-164.8176489
ZINC000150661918	CCOC(=O)c1c(NC(=O)COC(=O)[C@H](CC(C)C)N2C(=O)c3ccc(C(=O)OCC(=O)Nc4sc5c(c4C(=O)OCC)CC[C@H](C)C5)cc3C2=O)sc2c1CC[C@@H](C)C2	4.29068107	4.219458132	0.91	237.2382146
ZINC000257347019	CO[C@H]1[C@@H](O)[C@H](OC[C@H]2O[C@@H](OC[C@H]3O[C@@H](O[C@H]4C[C@H](O)[C@]5(C)[C@@H]6CC[C@]7(C)[C@H](C8=CC(=O)OC8)CC[C@]7(O)[C@H]6CC[C@H]5C4)[C@H](O)[C@H](O)[C@@H]3O)[C@H](O)[C@H](O)[C@@H]2O)O[C@@H](C)[C@@H]1O	6.252435756	2.736426129	0.32	-7.218029025
