# Supplementary material for: SYBA: Bayesian estimation of synthetic accessibility of organic compounds
Source: J Cheminform. 2020 May 20;12:35. doi: 10.1186/s13321-020-00439-2 (PMC7238540; doi:10.1186/s13321-020-00439-2)
Supplement: Supplementary file 3 — Additional file 3. Manually curated test set (TMC). It consists of 40 HS compounds manually selected from scientific papers and of 30 ES sets, each of them contains 40 compounds selected from the ZINC15 database. [file 13321_2020_439_MOESM3_ESM.zip › test_set_mc_es_30.csv]

ID	smi	sascore	scscore	rf_prob	syba
ZINC000036683897	CC[C@H](N)C(C)(C)C	3.021954721	2.218367311	0.54	9.236313274
ZINC000335397711	NCCN1CC[C@@]2(CCCN2)C1	3.819912978	3.902263926	0.34	-34.6500823
ZINC000360997690	CCS[C@H]1CCC[C@H](NC(=O)c2cc(Br)cn2C)C1	3.39070624	3.974588186	0.91	99.51653892
ZINC000341540819	Cc1ccc(CNC(=O)N[C@H]2CCCc3sccc32)cc1F	2.641380274	4.154719987	0.94	146.0506402
ZINC000412055519	C[C@@H](C(=O)OC(C)(C)C)N1CCC[C@H](N2CCCC2=O)CC1	3.001691248	3.219264935	0.7	41.10570637
ZINC000493693055	COc1ccc(CC(=O)NC[C@H](C)c2c(Cl)cccc2Cl)nc1	2.69684669	3.206016382	0.99	102.5574795
ZINC000496420441	C[C@@H](CCC(=O)OCc1cc(F)ncc1F)NC(=O)OC(C)(C)C	2.98288275	2.782084984	0.91	78.78184351
ZINC000540585800	CC[C@H](C)n1[nH]c(=NC(=O)C(=O)N[C@@H](CO)CC(F)(F)F)cc1C	4.453752343	3.798373325	0.74	35.75585659
ZINC000444293786	COc1ccc(O)cc1C(=O)N1CCN(C(=O)C(C)(C)C)CC1(C)C	2.55893725	3.067984223	0.79	56.87628076
ZINC000333820893	CC1CCN([C@H](CNC(=O)N2CCC[C@@H](O)[C@@H]2C)c2cccs2)CC1	3.465083163	4.056692685	0.82	86.41156332
ZINC000354166036	CC(=O)NC[C@@H]1CCN(C(=O)CNC(=O)CCc2ccc(C)cc2)C1	2.476545736	4.737261804	0.99	140.039205
ZINC000298935526	C=CCOc1ccc(/C=C/C(=O)NCCCN(CC)S(C)(=O)=O)cc1OC	2.435225754	3.334024288	0.96	191.2320079
ZINC000257330682	Clc1ccccc1CN1CCC(c2cccc(Nc3ncccn3)n2)CC1	2.318124808	4.118804591	0.96	121.8784093
ZINC000369228423	Cn1ncc2c1CCC[C@H]2N[C@H]1CCc2nnc(Cc3ccccc3)n2C1	3.471123468	4.515548649	0.86	89.15488113
ZINC000535449859	Cc1ccc(-c2ncco2)cc1NC(=O)N1CCc2c(F)cc(F)cc2[C@@H]1C	3.111929895	4.540152312	0.53	103.4734535
ZINC000552832897	Cn1c(C(=O)N2CCN(C)[C@@H](c3nc(C4CC4)no3)C2)cc2cc(C(F)(F)F)ccc21	3.276539154	4.995447358	0.89	84.39877377
ZINC000522955024	Cn1c(=O)c2cc(NC(=O)N[C@@H]3C[C@@H]3c3ccccc3C(F)(F)F)cnc2n(C)c1=O	3.323919197	4.990785051	0.81	127.9060348
ZINC000553117567	Cc1c(C(=O)N2CCC[C@@H]2C[C@@]2(C)NC(=O)NC2=O)nnn1-c1ccc(OC(F)F)cc1	3.638761613	4.976079827	0.58	95.05432352
ZINC000410343947	C[C@H]1CCCCN1Cc1ccccc1CNC(=O)N1CCN(c2ccc(C(N)=O)cn2)CC1	2.806515128	4.989360983	0.96	174.6905333
ZINC000475711937	C[C@@H](c1ccc(-c2ccccc2)cc1)N(C)C(=O)C(=O)Nc1cnn(Cc2ccccc2)c1	2.713616181	4.15800152	0.99	182.9304172
ZINC000505191533	COc1ccc(C(=O)N2CCC(NC(=O)N[C@H](C)c3cccc(C(F)(F)F)c3)CC2)c(OC)c1	2.708654703	3.799921962	0.98	228.2033775
ZINC000012067099	COc1cc(C(=O)N(C)Cc2cn(-c3ccccc3)nc2-c2ccccc2)cc(OC)c1OC	2.210112575	4.095511614	0.99	177.2304742
ZINC000013096389	CC[C@H](C)c1ccc(S(=O)(=O)N2CCN(c3nc(-c4cccnc4)nc4ccccc43)CC2)cc1	2.772354681	4.971006528	0.94	195.6709509
ZINC000036302603	CCc1nn(-c2ccccc2)c(Oc2cccc(OC)c2)c1CN(C[C@@H](O)COC(C)(C)C)C1CC1	3.1726713	3.939233157	0.81	148.8508789
ZINC000097947256	O=C(O)CN1C(=O)/C(=C/c2c(=O)n3ccccc3nc2N2CCN(c3ccccc3F)CC2)SC1=S	2.672453037	4.708573189	0.89	152.30049
ZINC000010004085	CCn1cc(/C=C(\NC(=O)c2cc(OC)c(OC)c(OC)c2)C(=O)NCc2ccccc2)c2ccccc21	2.425742377	4.021799815	0.96	204.6506206
ZINC000102687916	COC(=O)C1=C(C)N=C2SC=C(CC(=O)NCc3ccccn3)N2[C@H]1c1cccc(OCc2ccccc2)c1	3.108264199	3.892447854	0.92	141.4668597
ZINC000504720428	COc1cc2c(c(OC)c1OC)-c1ccc(N[C@@H](CCSC)C(=O)N=c3cc[nH]cc3)c(=O)cc1[C@H](NC(C)=O)CC2	4.168008827	4.143131048	0.44	110.0004309
ZINC000409288291	CCOc1cc(C=Nn2c(=O)c3ccccc3nc2-c2cc3cc(Br)ccc3o2)c(Br)c(Br)c1OCc1ccc(C(=O)O)cc1	3.040969635	4.129713352	0.69	123.0517509
ZINC000408992007	CCOC(=O)C1=C(c2ccccc2)N=c2s/c(=C/c3ccccc3OCc3ccc([N+](=O)[O-])cc3)c(=O)n2[C@H]1c1ccc(SC)cc1	3.282423206	3.26866614	0.97	229.4084939
ZINC000408779790	CCOC(=O)C1=C(c2ccccc2)N=c2s/c(=C\c3cc(Br)c(OCc4ccc(Cl)c(Cl)c4)c(OC)c3)c(=O)n2[C@@H]1c1ccc(C(C)C)cc1	3.400185287	4.460112355	0.86	260.3546512
ZINC000150352311	COc1ccc(C(O)(c2ccc(CCC(F)(F)C(F)(F)C(F)(F)C(F)(F)C(F)(F)C(F)(F)C(F)(F)C(F)(F)F)cc2)c2ccc(OC)cc2)cc1	3.019118421	2.201196782	0.9	77.81565802
ZINC000150349972	CCn1c2cccc(S(=O)(=O)O)c2c2cc3c(cc21)Oc1c(Cl)c2c(c(Cl)c1=N3)Oc1cc3c(cc1N=2)c1c(c(S(=O)(=O)O)ccc1S(=O)(=O)O)n3CC	4.088402094	4.359719407	0.63	0.67011161
ZINC000094303140	O=C(CN1c2ccccc2CC[C@H](N[C@@H](CCc2ccccc2)C(=O)OCc2ccccc2)C1=O)O[C@@H]1O[C@@H](C(=O)OCc2ccccc2)[C@@H](O)[C@@H](O)[C@H]1O	4.418784022	4.053283415	0.8	133.1702702
ZINC000256074657	CC(C)CCC[C@H](C)CCC[C@H](C)CCC[C@@H](C)CC(=O)O[C@H](COC(=O)C[C@@H](C)CCC[C@@H](C)CCC[C@@H](C)CCCC(C)C)CO[P@](=O)(O)OCC[N+](C)(C)C	5.064378572	4.2696692	0.71	69.98644972
ZINC000095713001	CC(=O)OC[C@H]1O[C@@](COC(=O)C(C)C)(O[C@H]2O[C@H](COC(C)=O)[C@@H](OC(=O)C(C)C)[C@H](OC(=O)C(C)C)[C@H]2OC(=O)C(C)C)[C@@H](OC(=O)C(C)C)[C@@H]1OC(=O)C(C)C	5.269854973	2.350594502	0.35	10.99397433
ZINC000504801057	CO[C@@H]1/C=C\O[C@@]2(C)Oc3c(c4c(c(O)c3C)C(=O)C(=C(Nc3ccc(-c5ccccc5)cc3)C4=O)NC(=O)/C(C)=C\C=C/[C@H](C)[C@H](O)[C@H](C)[C@H](O)[C@H](C)[C@@H](O)[C@H]1C)C2=O	6.84908644	4.95872177	0.22	-83.61255968
ZINC000257355877	CCCCCCc1cc2c(cc1CCCCCC)[C@@H]1O[C@@H]2[C@H]2CC3=C(CC4=C(CC5=C(C4)C[C@H]4[C@@H](C5)[C@@H]5O[C@@H]4c4cc(CCCCCC)c(CCCCCC)cc45)C3)C[C@H]12	6.327375308	4.290210725	0.24	-5.912065241
ZINC000095549789	Cn1cc(NC(=O)c2cc(NC(=O)CCCCCCCCC(=O)Nc3cc(C(=O)Nc4cc(C(=O)NCCC(N)N)n(C)c4)n(C)c3)cn2C)cc1C(=O)NCCC(=N)N	3.573516782	4.619172453	0.69	116.5876856
ZINC000253499037	CC(=O)O[C@H]1[C@H](O[C@@H]2CC[C@]34C[C@]35CC[C@]3(C)[C@H]([C@@]6(C)CC[C@@H](C(C)(C)O)O6)[C@@H](O)C[C@@]3(C)[C@@H]5C[C@H](O[C@H]3O[C@@H](CO)[C@H](O)[C@@H](O)[C@@H]3O)[C@H]4C2(C)C)OC[C@@H](O)[C@@H]1OC(C)=O	6.968116308	1.162609488	0.34	-6.514363242
