# Supplementary material for: SYBA: Bayesian estimation of synthetic accessibility of organic compounds
Source: J Cheminform. 2020 May 20;12:35. doi: 10.1186/s13321-020-00439-2 (PMC7238540; doi:10.1186/s13321-020-00439-2)
Supplement: Supplementary file 3 — Additional file 3. Manually curated test set (TMC). It consists of 40 HS compounds manually selected from scientific papers and of 30 ES sets, each of them contains 40 compounds selected from the ZINC15 database. [file 13321_2020_439_MOESM3_ESM.zip › test_set_mc_es_4.csv]

ID	smi	sascore	scscore	rf_prob	syba
ZINC000059111167	[C-]#[N+]CC(C)(C)OC	3.851011407	2.327628116	0.56	18.51678062
ZINC000089219909	N#Cc1cnc2c[nH]nc2c1O	3.479063733	2.865137356	0.64	16.5541893
ZINC000368389754	Cc1ccc(NC(=O)N2C[C@H]3[C@H](CO)[C@H]3C2)c(C)c1	3.180188612	3.093659623	0.78	59.00990525
ZINC000425135192	Cc1nc(Cc2ccccc2)sc1C(=O)NC1C[C@H]2C[C@@H]2C1	3.051066489	3.449185023	0.88	99.81955715
ZINC000495594740	C[C@H]1CN(Cc2noc(CNC(=O)OC(C)(C)C)n2)CCO1	2.93081634	3.605860219	0.95	98.43775937
ZINC000410243096	C[C@@H](CCNC(=O)[C@@H](c1ccccc1)C1CC1)c1ccccc1	2.693374098	2.931081176	0.97	92.91429937
ZINC000358610437	CCN1CC[C@H]2CC[C@@H](C1)N2C(=O)C(=O)NC[C@@H]1CCC[C@@H]1OC	4.475365724	4.283422315	0.71	17.6593996
ZINC000290495388	CC[C@@H](Cc1ccccc1Br)NC(=O)[C@@H]1CCn2c(C)ncc2C1	3.475890062	3.712388037	0.77	69.8860684
ZINC000432943914	COC[C@@H](C)n1ccc(=NC(=O)NC[C@](C)(O)C(=O)OC(C)(C)C)[nH]1	4.455375771	3.072167973	0.61	34.77223279
ZINC000371145306	Cc1cccc(N2N=C(C(=O)N[C@H]3CCCC[C@@H]3CO)CCC2=O)c1	3.192476765	3.690143838	0.88	85.74908066
ZINC000122219470	CC(C)C[C@@H](C)NC(=O)CC[C@H]1NC(=O)N(c2ccc(Cl)cc2)C1=O	3.043233381	4.004972493	0.85	78.75934945
ZINC000366118021	COc1ncncc1NC(=O)N1CCC(C(=O)N2C[C@@H](C)O[C@@H](C)C2)CC1	3.237395472	4.896342019	0.86	116.6879152
ZINC000524302697	Cc1ccccc1-c1nc(C(=O)N[C@@H](C)c2cccc(S(N)(=O)=O)c2)cs1	2.599925648	4.155993098	0.98	165.9423529
ZINC000301897333	Cc1cc(C)cc(OCC(=O)N2CCN(c3nc4ccccc4[nH]3)CC2)c1	2.185827737	3.7213657	1	150.9932534
ZINC000433781693	CNC(=O)c1ccc(Cl)c(NC(=O)C(=O)N2CC[C@H](S(=O)(=O)NC(C)C)C2)c1	3.026118	4.999009374	0.81	144.1347726
ZINC000521839391	C=CCNC(=O)C(C#N)=c1sc(=Cc2ccc(C)c(F)c2)c(=O)n1C1CCN(C)CC1	2.961563632	4.684124923	0.61	76.65560258
ZINC000440194835	CN(Cc1nccn1Cc1ccccc1)C(=O)C(=O)Nc1csc(-c2ccccn2)n1	2.640943704	4.471085908	0.94	156.7582926
ZINC000520623052	O=C(NCc1cc(Br)c2c(c1)OCCO2)NCc1ccccc1COCc1ccccc1	2.342394967	3.248145236	0.96	196.7420712
ZINC000408763682	Cc1cc(/C=C2\C(=O)NC(=O)N(c3ccc4c(c3)OCO4)C2=O)c(C)n1-c1cccc(Cl)c1	2.545202832	4.399597985	0.77	146.9082768
ZINC000040736369	COc1ccc(CNCc2c(OCC(=O)Nc3ccc(C)cc3)ccc3ccccc32)cc1	1.980223738	3.79613711	1	201.8894677
ZINC000508004361	CC(C)[C@H](NC(=O)c1ccc(Cl)cc1)C(=O)N1CCC[C@H](c2nc(-c3cccc(F)c3)no2)C1	3.038266772	4.873354345	1	182.6437986
ZINC000524261939	C[C@@H]1CN(CC2CCN(C(=O)NCc3ccccc3COCc3ccccc3)CC2)C[C@@H](C)O1	3.100481851	3.910168093	0.99	214.4168412
ZINC000009764248	O=C(N[C@H](C(=O)N1CCN(C(=O)c2cccc(F)c2)CC1)S(=O)(=O)c1ccccc1)c1ccco1	2.839271679	3.873956001	1	184.2028102
ZINC000097993017	CCOc1cc(/C=C\C(=O)c2ccc(OC)cc2)ccc1OCC(=O)Nc1cccc(C(F)(F)F)c1	2.215095571	3.722929141	1	266.3751063
ZINC000409044226	O=C1NC(=O)N(c2ccc(Br)cc2)C(=O)/C1=C/c1cc(Cl)cc(Cl)c1OCc1ccc([N+](=O)[O-])cc1	2.557949879	3.580108113	0.78	152.0649088
ZINC000409163347	CCCOC(=O)c1cc(NC(=O)CN2C(=O)S/C(=C/c3cc(I)c(OCC)c(OCC)c3)C2=O)ccc1Cl	2.630263879	4.325487947	0.95	224.5456738
ZINC000223428423	CC[C@H](C(=O)NC)N(Cc1ccc(OC)cc1)C(=O)CN(c1cc(Cl)cc(Cl)c1)S(=O)(=O)c1ccc(C)cc1	3.052212275	3.406411483	0.98	190.4352612
ZINC000245343381	Cc1cccc(CN(C(=O)c2ccc(F)cc2)[C@H]2CC[C@H](NC(=O)C3CCN(C(=O)c4ccc(F)cc4)CC3)CC2)c1	2.425559274	4.407385467	0.98	230.46663
ZINC000260787035	COc1ccc(Cl)cc1N(CC(=O)N(Cc1ccc(Cl)cc1Cl)[C@H](C)C(=O)NC(C)(C)C)S(=O)(=O)c1ccc(C)c([N+](=O)[O-])c1	3.364710879	3.637993002	0.82	202.3037063
ZINC000163569691	CC1=C(C(=O)Nc2ccccc2)[C@H](c2ccc(C(C)C)cc2)n2c(=O)/c(=C\c3cn(Cc4ccc(Cl)cc4)c4ccccc34)sc2=N1	3.174970898	4.809136553	0.81	257.3017695
ZINC000150451558	CCOC(=O)[C@@H](Cc1ccc(NC(=O)/C(=C\c2ccc(OC(C)=O)c(OC)c2)NC(=O)c2ccccc2)cc1)N1C(=O)c2ccccc2C1=O	3.207032423	3.715792308	0.94	242.9303381
ZINC000408538777	CCOc1cc(COc2c(Cl)cc(C=C3C(=O)N(c4ccccc4)C(=O)N(c4ccccc4)C3=O)cc2OCC)ccc1OCc1ccccc1	2.783545835	3.393818862	0.93	208.5641009
ZINC000150417992	COc1ccc(/N=C/c2c(O)c(O)c(C(C)C)c3cc(C)c(-c4c(C)cc5c(c4O)c(/C=N\c4ccc(OC)cc4)c(O)c(O)c5C(C)C)c(O)c23)cc1	3.718132151	3.46285897	0.68	45.44364887
ZINC000150338762	CC(C)CCC[C@@H](C)[C@H]1CC[C@H]2[C@@H]3CC=C4C[C@@H](OC(=O)CCCCCCCCCCCCNc5ccc([N+](=O)[O-])c6nonc65)CC[C@]4(C)[C@H]3CC[C@]12C	4.902667629	3.821367872	0.47	97.66521371
ZINC000409186114	C=C/C=C\C(=C/C)N1C(=O)/C(=C/c2cc(CC=C)c(OCc3cccc4ccccc43)c(OCC)c2)C(=O)N=C1SCC(=O)NC(c1ccccc1)c1ccccc1	3.657320113	4.817592761	0.81	157.6304281
ZINC000504791379	CC[C@H](C)[C@H](NC(=O)[C@H](C(C)C)[C@H](O)[C@H](O)[C@@H](CC1CCCCC1)NC(=O)[C@H](CC1=NC=NC1)NC(=O)COc1cccc2ccccc21)C(=O)NCc1ccccn1	4.952727425	4.759088173	0.8	157.828404
ZINC000245190535	CC[C@]12C=CCN3CC[C@@]4(c5cc([C@@]6(C(=O)OC)C[C@H]7CN(C[C@](O)(CC)C7)CCc7c8ccccc8[nH]c76)c(OC)cc5N(C=O)[C@H]4[C@@](O)(C(=O)OC)[C@@H]1OC(C)=O)[C@H]32	7.204127394	4.761590511	0.31	-85.96256043
ZINC000169615617	C[C@H](CCC(=O)N(CCCNC(=O)[C@H](O)[C@@H](O)[C@H](O)[C@H](O)CO)CCCNC(=O)[C@H](O)[C@@H](O)[C@H](O)[C@H](O)CO)[C@H]1CC[C@H]2[C@@H]3CC[C@@H]4C[C@H](O)CC[C@]4(C)[C@H]3C[C@H](O)[C@]12C	5.803092168	4.016343338	0.49	30.47155467
ZINC000150372362	CC(C)C[C@H](NC(=O)[C@@H](Cc1ccccc1)NC(=O)CNC(=O)[C@H](CC(C)C)NC(=O)[C@H](Cc1ccccc1)NC(=O)CNC(=O)[C@H](CCC(=O)O)NC(=O)CN)C(=O)O	4.182050821	4.501700036	0.89	96.51391024
ZINC000150339415	CCCCC/C=C\C/C=C\CCCCCCCC(=O)OC[C@H](COC(=O)CCCCCCCCCCCCCCC)OC(=O)CCCCCCC/C=C\CCCCCCCC	3.524692313	3.203665794	0.81	114.9468201
