# Supplementary material for: SYBA: Bayesian estimation of synthetic accessibility of organic compounds
Source: J Cheminform. 2020 May 20;12:35. doi: 10.1186/s13321-020-00439-2 (PMC7238540; doi:10.1186/s13321-020-00439-2)
Supplement: Supplementary file 3 — Additional file 3. Manually curated test set (TMC). It consists of 40 HS compounds manually selected from scientific papers and of 30 ES sets, each of them contains 40 compounds selected from the ZINC15 database. [file 13321_2020_439_MOESM3_ESM.zip › test_set_mc_es_5.csv]

ID	smi	sascore	scscore	rf_prob	syba
ZINC000000409355	CCOC(=O)CCS	2.254521517	1.379073472	0.75	17.53297163
ZINC000217971426	CCS(=O)(=O)[C@H]1C[C@]1(N)COC	4.281793324	2.550211556	0.09	-9.788461576
ZINC000346594772	C[C@H](C(=O)NC1(C#N)CCC1)N1C[C@@H](O)C[C@@H]1CO	3.866860515	3.410827526	0.55	19.24365804
ZINC000264645482	Cc1ccc2c(c1)N(C(=O)c1cn(C)nc1C(C)C)CCC2	2.447210369	4.066382489	0.97	88.5497408
ZINC000051923083	CCCCN(CC(N)=O)Cc1nnc(-c2ccccc2Br)o1	2.350974474	3.373789264	0.95	113.4141294
ZINC000345783201	O=C(N[C@@H]1C[C@H]1C(F)F)c1ccc(N2NC(=O)CCC2=O)cc1	3.41339901	3.632144435	0.34	21.9646868
ZINC000369580935	CC(C)n1ncnc1CN1CCCN(C(=O)c2ccncc2)CC1	2.312655546	4.344198693	0.96	144.6770453
ZINC000450246450	C[C@H](c1ccccc1)[C@@H](O)CN(C)C[C@@H]1COc2ccccc2O1	3.240703829	3.270079756	0.85	71.41316921
ZINC000158703410	O=C(NC1CC1)[C@@H]1CCCN1C(=O)NCC[S@](=O)Cc1ccccc1	3.100278932	4.201395394	0.92	136.3871342
ZINC000283810373	CC(C)[C@H](NC(=O)C(=O)N(C)[C@@H](C)c1ccncc1)c1ccccc1	3.125459261	2.915820035	1	106.3974316
ZINC000364492945	O=C([C@H]1CCCCCN1)N1CCN(S(=O)(=O)c2ccc(F)cc2)CC1	2.552472834	3.679088575	0.87	76.49287435
ZINC000495461613	CCC(C)(C)[C@H]1CCc2nc(NC(=O)N3CC[C@@H](COC(F)F)C3)sc2C1	3.650033545	4.406490109	0.77	105.2800994
ZINC000368889869	O=C(NCC1(N2CCOCC2)CC1)NC[C@@]1(N2CCOCC2)CCCOC1	3.50426876	3.390909028	0.91	41.85244788
ZINC000301145289	Cc1csc([C@H](C)Nc2cnn(-c3cccc(C(F)(F)F)c3)c(=O)c2Cl)n1	3.041287245	4.737956464	0.93	119.2155018
ZINC000110732996	CC(C)CC(=O)N1Cc2ccccc2C[C@@H]1C(=O)NCc1nncn1C1CC1	3.032687831	4.369730935	0.86	128.7820954
ZINC000461627755	CC(=O)Nc1ccc(S(=O)(=O)NCc2ccc(C(=O)N3CCOC[C@H]3C#N)cc2)cc1	2.858817385	4.386616112	0.94	184.5538167
ZINC000432125893	O=C(NC1CCOCC1)c1ccc(Oc2ccc(S(=O)(=O)N3CCOCC3)cc2)nn1	2.453696011	4.089702343	0.92	171.1014953
ZINC000445282476	COc1cccc(NC(=O)Cc2noc(C3=NN(c4cc(C)ccc4C)C(=O)CC3)n2)c1	2.591577127	4.151380916	0.94	138.2039662
ZINC000031815301	COc1cccc(-c2csc(NC(=O)c3nn(C)c4c3Cc3cc(OC)c(OC)cc3-4)n2)c1	2.51433679	4.271043617	0.81	159.9001484
ZINC000508425123	Cn1nccc1[C@@H]1[C@@H](C(=O)N2CCN(C(=O)Cc3ccccc3)CC2)CCC(=O)N1C1CC1	3.389686187	4.134053561	0.73	108.6251945
ZINC000409774042	Cc1ccc(S(=O)(=O)N(C)C(C)C)cc1NC(=O)NCc1cccc(CN2CCO[C@@H](C)C2)c1	2.847879253	4.999775634	0.85	237.7985745
ZINC000509221934	Cc1ccc(-c2ccc(CN(C(=O)Nc3ccc(NC(=O)[C@@H]4CCCO4)cc3)C(C)C)s2)cc1	2.846120801	4.648708587	0.81	180.6445519
ZINC000511272853	Cc1ccccc1OCCN(C)C(=O)C(=O)Nc1ccc(NC(=O)c2ccoc2)cc1C(F)(F)F	2.568134206	4.971884514	0.89	224.1599597
ZINC000016215803	COc1ccc(/C=C(/C(=O)Nc2ccc(S(=O)(=O)Nc3ccc(F)cc3)cc2)c2ccccc2)cc1	2.133332016	2.985129537	1	213.2852902
ZINC000408535934	O=C(Oc1c(Br)cc(Br)cc1/C=C1/C(=O)NC(=O)N([C@H]2C[C@H]3CC[C@H]2C3)C1=O)c1ccc(Cl)cc1Cl	4.50072345	3.859172608	0.47	65.34621798
ZINC000224867711	CC[C@H](C(=O)NCC(C)C)N(Cc1c(Cl)cccc1Cl)C(=O)CCCN(c1cc(C)ccc1C)S(C)(=O)=O	3.233687907	4.616156966	0.99	154.0586181
ZINC000408756669	COc1ccc([C@H]2C3=C(N=c4s/c(=C\c5ccc(C(C)(C)C)cc5)c(=O)n42)c2ccccc2CC3)cc1OC	3.132587408	3.85090652	0.83	140.3360928
ZINC000218003798	COC(=O)C[C@H](c1cc2ccc(OC)cc2[nH]c1=O)c1oc(CN2C[C@H]3C[C@@H](C2)Cn2c(=O)cccc23)cc(=O)c1O	4.816342379	4.600507634	0.52	159.4549429
ZINC000299817906	C/C=C(\C)C(=O)O[C@H](C[C@@]1(C)[C@H](C)C[C@H](OC(C)=O)[C@]2(COC(C)=O)[C@@H]1[C@@H](OC(=O)[C@H](C)CC)CC[C@]21CO1)C1=CC(=O)OC1	5.905401238	4.14307293	0.1	-50.2733055
ZINC000409050517	CCOC(=O)C1=C(C)N=c2s/c(=C\c3cc(Cl)c(OCc4ccccc4F)c(OC)c3)c(=O)n2[C@H]1c1ccc(OC(C)C)c(OC)c1	3.326116375	4.059335407	0.91	268.4706072
ZINC000409017527	CCOc1cc(/C=c2/sc3n(c2=O)[C@H](c2cccc(OC)c2OCC)C(C(=O)OCCOC)=C(C)N=3)ccc1OCC(=O)Nc1ccccc1	3.353194351	4.986581906	0.88	280.2225302
ZINC000150538483	O=C(Oc1ccc(/C=N/c2ccc3c(c2)S(=O)(=O)c2cc(/N=C\c4ccc(OC(=O)c5ccc(F)cc5)cc4)ccc2-3)cc1)c1ccc(F)cc1	3.022197097	4.384078271	0.79	133.3568074
ZINC000504569579	CC1=C(C(=O)O)N2C(=O)[C@H](NC(=O)[C@H](NC(=O)C3=C(C)CS[C@@H]4[C@H](NC(=O)[C@H](NC(=O)OC(C)(C)C)c5ccccc5)C(=O)N34)c3ccccc3)[C@H]2SC1	4.642571709	3.950646867	0.68	76.15847038
ZINC000408993152	CCOC(=O)C1=C(c2ccccc2)N=c2s/c(=C\c3cc(-c4ccccc4)n(-c4ccc(C)cc4)c3-c3ccccc3)c(=O)n2[C@@H]1c1ccc(C(C)C)cc1	3.492336849	4.876508746	0.92	187.0873826
ZINC000150367741	COc1cc(NC(=O)c2ccc(NC(=O)c3ccc(N)cc3)cc2)c(OC)cc1/N=N/c1ccc(/N=N/c2ccc3cc(S(=O)(=O)O)cc(S(=O)(=O)O)c3c2)c(C)c1	3.41337184	4.38750206	0.77	183.3981248
ZINC000504761225	N=c1nc(Cl)nc(Nc2ccc(/N=N/c3c(S(=O)(=O)O)cc(S(=O)(=O)O)c4ccc(S(=O)(=O)O)c(/N=N/c5cccc6ccccc65)c43)c3cc(S(=O)(=O)O)ccc23)[nH]1	4.050175628	4.178993921	0.67	77.23736618
ZINC000504454580	CC(=O)N[C@@H]1[C@@H](O)[C@@H](O[C@@H]2O[C@H](CO)[C@H](O)[C@@H](O)[C@@H]2O)[C@@H](CO)O[C@@H]1O[C@H]1[C@H](O)[C@@H](O[C@H]2[C@@H](O)[C@@H](NC(C)=O)[C@H](Oc3ccc([N+](=O)[O-])cc3)O[C@H]2CO)O[C@@H](CO)[C@@H]1O	5.708802122	4.660133285	0.93	82.85777958
ZINC000238808973	CC(=O)OC[C@H]1O[C@H]2O[C@](C)(O[C@H]3[C@@H]4O[C@@H](C)O[C@H]4O[C@@H](CO[C@@]4(C)O[C@H]5O[C@@H](COC(C)=O)[C@H](OC(C)=O)[C@@H](OC(C)=O)[C@@H]5O4)[C@H]3O)O[C@@H]2[C@@H](OC(C)=O)[C@@H]1OC(C)=O	6.137220492	3.252103057	0.4	-28.34200933
ZINC000253387799	CCC(=O)OCCC(=O)O[C@H]1[C@H](O[C@@H]2[C@@H](C)[C@H](O[C@H]3C[C@](C)(OC)[C@H](O)[C@@H](C)O3)[C@@H](C)C(=O)O[C@H](CC)[C@@](C)(O)[C@H](O)[C@@H](C)C(=O)[C@H](C)C[C@@]2(C)O)O[C@H](C)C[C@@H]1N(C)C	6.355691171	2.918181797	0.36	5.382738324
ZINC000150341325	O=C(Nc1ccccc1)c1cc2ccccc2c(/N=N/c2ccc(-c3nnc(-c4ccc(/N=N\c5c(O)c(C(=O)Nc6ccccc6)cc6ccccc65)cc4)o3)cc2)c1O	3.271947665	4.423763786	0.92	124.1640168
