# Supplementary material for: SYBA: Bayesian estimation of synthetic accessibility of organic compounds
Source: J Cheminform. 2020 May 20;12:35. doi: 10.1186/s13321-020-00439-2 (PMC7238540; doi:10.1186/s13321-020-00439-2)
Supplement: Supplementary file 3 — Additional file 3. Manually curated test set (TMC). It consists of 40 HS compounds manually selected from scientific papers and of 30 ES sets, each of them contains 40 compounds selected from the ZINC15 database. [file 13321_2020_439_MOESM3_ESM.zip › test_set_mc_es_6.csv]

ID	smi	sascore	scscore	rf_prob	syba
ZINC000000032313	O=Cc1ccc(Br)s1	2.576488051	1.294526153	0.88	29.65615836
ZINC000037730091	CN(C)C(=O)Cn1cnc(N)n1	2.550794927	2.639329224	0.96	46.61007974
ZINC000249541375	C[C@H](NC(=O)CC(C)(C)C)C(=O)N1CC[C@H](C)[C@H]1C	3.395135462	3.219151464	0.81	40.22588624
ZINC000546377941	CCC(CC)c1noc(/C=C\c2ccc(OC)cc2OC)n1	2.647804747	3.03911274	0.9	86.15677715
ZINC000182886943	CSC1(CNC(=O)CCc2cc(F)ccc2Br)CCOCC1	2.890943208	3.43130773	0.95	109.4108185
ZINC000345498165	CO[C@@H]1C[C@H](c2nc[nH]n2)N(C(=O)CCCC[C@H](C)C(C)=O)C1	4.124279569	3.855988571	0.41	42.29313232
ZINC000504932527	CS(=O)(=O)c1ccc(OCCCCC(=O)NC2CCSCC2)cc1	2.212533483	3.816729599	0.92	153.5247318
ZINC000286958806	CCC[C@H](CNC(=O)[C@@H]1CCC(=O)c2ccccc21)C(=O)OCC	3.139856034	3.089951812	0.73	47.60114386
ZINC000517825235	O=C(N=c1[nH]nc(Cc2cccc(F)c2)s1)N1CC(C2CCCC2)C1	3.085320467	4.578225763	0.85	52.76731736
ZINC000470477322	COCCN(Cc1scnc1C)C(=O)[C@@H](C)NC(=O)c1ccccc1	2.731789692	3.632224834	1	134.1155702
ZINC000267046021	CCNc1ncc(C(=O)N2CCN(C(=O)CN3CCOCC3)CC2)s1	2.386151236	3.93838166	0.92	138.6372735
ZINC000422135357	CN(C)C[C@H](Cc1ccccc1)NC(=O)C(=O)NCC[C@@H]1C[C@H]2CC[C@H]1O2	4.407979194	3.938009854	0.79	50.44094634
ZINC000543658318	C[C@@H](Cc1ccsc1)NC(=O)Nc1cc(C(C)(C)C)nn1-c1ccccn1	2.983017292	4.189909592	1	157.5353161
ZINC000471849733	COC(=O)c1cc(NC(=O)N[C@@H](CC(N)=O)C2CCCCC2)c(C)cc1C	2.836691611	3.541602263	0.89	101.7202118
ZINC000475604798	CN(C)CCNC(=O)Cn1cc(NC(=O)C(=O)Nc2cc(Cl)ccc2Cl)cn1	2.315109243	4.063784106	0.94	169.7949972
ZINC000475709131	Cc1nc2n(n1)CCN(C(=O)C(=O)Nc1ccccc1OCC(=O)N1CCOCC1)C2	2.688478639	4.929985896	0.97	156.1203604
ZINC000432501746	CCCN(C(=O)c1cccs1)C1CCN(C(=O)CCOc2ccc(C(C)C)cc2)CC1	2.346659123	4.575355181	0.97	184.566382
ZINC000110704264	CC(C)[C@@H](NC(=O)C1CCN(S(=O)(=O)c2ccc(C#N)cc2)CC1)c1nc(C2CC2)no1	3.012365937	4.997751944	0.95	175.7858083
ZINC000475023262	CCN1CCN(c2ccc(NC(=O)N[C@H](C)c3ccc(-c4cccnc4)cc3)c(C)c2)CC1	2.618752537	4.953345982	0.98	202.0474485
ZINC000521192425	COc1cccc([C@H](CNC(=O)C(=O)Nc2cccc(N3C(=O)CN(C)C3=O)c2)N(C)C)c1	2.932863981	4.595542887	0.81	134.1732618
ZINC000117000294	Cc1ccc(SCCC(=O)Nc2ccc(CC(=O)N3CCN(c4ncccn4)CC3)cc2)cc1	2.252635638	4.395061523	0.96	270.0724749
ZINC000508957839	COC[C@@H](C)n1c(SCC(=O)Nc2ccccc2CN2CCOCC2)nnc1-c1ccccc1	2.819053394	4.719274417	0.98	180.5619755
ZINC000410351206	Cc1ccc(C(=O)Nc2ccccc2)cc1NC(=O)NCc1ccc(CN2CCN(C)CC2)cc1	2.012495175	4.982652669	0.99	242.6863668
ZINC000261093494	CC[C@H](C)NC(=O)[C@H](C)N(Cc1cccc(Cl)c1)C(=O)CCCN(c1ccc(C)c(C)c1)S(C)(=O)=O	3.299894073	4.657835138	0.98	161.6045018
ZINC000006148941	CC1CCN([C@H](c2nnnn2Cc2ccc(F)cc2)c2cc3cc4c(cc3[nH]c2=O)OCCO4)CC1	3.144399961	4.696836017	0.81	197.9530196
ZINC000409308518	COc1cc(Cl)cc(C=Nn2c(=O)c3ccccc3nc2C2CCCCC2)c1Oc1ccc([N+](=O)[O-])cn1	2.902688825	4.061376864	0.6	112.1577383
ZINC000062632916	Cc1ccccc1-c1noc(CN(C[C@H]2CCN(Cc3nc(-c4ccccc4C)no3)C2)c2ccccn2)n1	3.186084272	4.995943499	0.82	138.6214564
ZINC000222965688	COc1ccc(N(CC(=O)N(Cc2c(Cl)cccc2Cl)[C@@H](Cc2ccccc2)C(=O)NCC(C)C)S(C)(=O)=O)cc1Cl	3.187152361	4.135381141	0.99	178.9000351
ZINC000224233443	Cc1ccc(S(=O)(=O)N(CC(=O)N(Cc2cccc(C)c2)[C@@H](Cc2ccccc2)C(=O)NC(C)(C)C)c2ccccc2Cl)cc1	3.102842863	3.727105013	0.91	201.5589814
ZINC000409183810	O=C(COC(=O)c1ccc2c(c1)C(=O)N(c1ccccc1C(=O)OCC(=O)c1ccc([N+](=O)[O-])cc1)C2=O)c1ccc([N+](=O)[O-])cc1	2.672965506	3.316780495	0.98	167.1796501
ZINC000409041253	CCOC(=O)C1=C(C)N=c2s/c(=C\c3cc(I)c(OCc4ccc(Cl)cc4Cl)c(I)c3)c(=O)n2[C@H]1c1ccc(OCC(=O)OC)c(OCC)c1	3.593678445	4.442007208	0.85	255.6662147
ZINC000409183795	C=C/C=C\C(=C/C)N1C(=O)/C(=C/c2cc(OCC)c(OCC(=O)OCC)cc2Br)C(=O)N=C1SCC(=O)NC(c1ccccc1)c1ccccc1	3.509831176	4.515831327	0.77	111.151523
ZINC000408821438	COc1cc(/C=C2\C(=O)NC(=O)N(c3cc4c5c(c3)[C@@H](c3ccccc3)CCN5CC[C@@H]4c3ccccc3)C2=O)cc(I)c1OCc1ccc(Cl)c(Cl)c1	3.967505344	3.910663523	0.58	143.4838404
ZINC000257373548	CC(C)(O)[C@H]1CC[C@](C)([C@@H]2[C@H](O)C[C@]3(C)[C@H]4C[C@H](O)[C@H]5C(C)(C)[C@@H](O[C@@H]6OC[C@H](O)[C@H](O)[C@@H]6O[C@H]6O[C@@H](CO)[C@H](O)[C@@H](O)[C@@H]6O)CC[C@@]5(C)[C@@H]4CC[C@@]23C)O1	6.041270937	1.866065021	0.27	-12.16687608
ZINC000504497622	CO[C@@H]1/C=C\O[C@@]2(C)Oc3c(c4c(c(O)c3C)C(=O)C(=C3NC5(CCN(CC(C)C)CC5)N=C34)NC(=O)/C(C)=C\C=C/[C@H](C)[C@H](O)[C@H](C)[C@H](O)[C@H](C)[C@H](O)[C@@H]1C)C2=O	7.587085838	4.566380976	0.08	-115.5278207
ZINC000247703206	O=C1[C@@H]2[C@H]3C=C[C@@H](C3)[C@H]2C(=O)N1c1ccc(Oc2ccc(C(c3ccc(Oc4ccc(N5C(=O)[C@@H]6[C@H]7C=C[C@@H](C7)[C@@H]6C5=O)cc4)cc3)(C(F)(F)F)C(F)(F)F)cc2)cc1	5.536108858	3.164437982	0.56	60.52187541
ZINC000150339599	CCCCCCOc1cc2c(cc1OCCCCCC)c1cc(OCCCCCC)c(OCCCCCC)cc1c1cc(OCCCCCC)c(OCCCCCC)cc21	2.515006618	2.95125064	0.85	58.54756157
ZINC000238808912	C[C@H]1[C@H]2[C@H](C[C@H]3[C@@H]4CC=C5C[C@@H](O)C[C@@H](O[C@H]6O[C@H](C)[C@H](O)[C@H](O[C@@H]7OC[C@@H](O)[C@H](O)[C@H]7O)[C@@H]6O[C@@H]6O[C@@H](C)[C@H](O)[C@@H](O)[C@H]6O)[C@]5(C)[C@H]4CC[C@]23C)O[C@]12CC[C@@H](C)CO2	6.774967215	2.345255484	0.13	-35.53046621
ZINC000253595499	C[C@@H]1[C@@H]2[C@@H](C[C@@H]3[C@H]4CC=C5C[C@@H](O)C[C@H](O[C@@H]6O[C@H](C)[C@@H](O)[C@H](O[C@@H]7OC[C@@H](O)[C@H](O)[C@@H]7O)[C@@H]6O[C@@H]6O[C@H](C)[C@@H](O)[C@H](O)[C@@H]6O)[C@]5(C)[C@@H]4CC[C@@]32C)O[C@@]12CC[C@H](C)CO2	6.774967215	2.257847683	0.13	-35.53046621
ZINC000255999353	CSCC[C@H](NC(=O)[C@H](CCC(=O)O)NC(=O)[C@H](CCC(=O)O)NC(C)=O)C(=O)N[C@H](CCC(N)=O)C(=O)N[C@H](CCCN=C(N)N)C(=O)N[C@@H](CCCN=C(N)N)C(N)=O	4.602930513	4.11709091	0.72	57.43901974
