# Supplementary material for: SYBA: Bayesian estimation of synthetic accessibility of organic compounds
Source: J Cheminform. 2020 May 20;12:35. doi: 10.1186/s13321-020-00439-2 (PMC7238540; doi:10.1186/s13321-020-00439-2)
Supplement: Supplementary file 3 — Additional file 3. Manually curated test set (TMC). It consists of 40 HS compounds manually selected from scientific papers and of 30 ES sets, each of them contains 40 compounds selected from the ZINC15 database. [file 13321_2020_439_MOESM3_ESM.zip › test_set_mc_es_7.csv]

ID	smi	sascore	scscore	rf_prob	syba
ZINC000008294962	Nc1ccc(N)cc1	1.668224414	1.340335835	1	17.52725583
ZINC000095627505	O[C@H]1[C@@H]2OCC[C@@H](O2)[C@@H](O)[C@@H]1O	4.772490904	2.467293258	0.23	-27.77041977
ZINC000357754564	Cc1cc(CNC(=O)NCCS(=O)(=O)N(C)C)on1	2.524303242	3.775547786	0.9	96.14611881
ZINC000457679618	O=C(NCCC1Cc2ccccc2C1)C1(CO)CCOCC1	2.625079607	3.563273732	0.88	54.7113484
ZINC000067552568	CCCCC1CCC(NC(=O)[C@@H]2CCCN(C(C)=O)C2)CC1	2.577550249	4.003982524	0.99	102.5315682
ZINC000264730530	CCN(CC(=O)N(C)c1nccs1)c1ccc(OC)c(OC)c1	2.441404196	3.509499109	0.97	107.3497238
ZINC000248646779	CCN1CCC[C@@H](NC(=O)N2CCC[C@@H](CC(=O)OC(C)C)C2)C1	3.080741223	4.004123652	0.97	90.16855867
ZINC000272826151	COC(=O)c1cccc(NC(=O)C[C@H](C)NCc2cccn2C)c1	2.620467907	3.837928456	0.99	131.0294652
ZINC000495842762	Cn1nncc1COC(=O)[C@@H]1CCN(C(=O)OCc2ccccc2)C1	2.895569692	3.112391793	0.96	112.6664114
ZINC000186938704	COCCN(Cc1cc(-c2ccncc2)ccc1OC)[C@H](C)C(N)=O	2.760338483	3.827879437	0.94	89.60105406
ZINC000413336384	Cc1nc(CNC(=O)N2CC[C@@](C(N)=O)(c3ccccc3)C2)sc1C	3.084397824	4.826417396	0.97	87.25822098
ZINC000459299351	Cc1ccccc1C(=O)NC1CCN(C(=O)N[C@H](C)c2ccn(C)n2)CC1	2.732941179	4.381159613	0.95	147.4361734
ZINC000125574199	CCOC(=O)C1(C(=O)Nc2cccc(Oc3ccc(C#N)cc3)c2)CCC1	2.277505112	3.397543941	0.99	130.0583432
ZINC000279463809	CC(C)[C@H](CNC(=O)[C@H](O)c1ccccn1)NC(=O)[C@H](O)c1ccccn1	3.56115795	2.85268327	1	59.85195509
ZINC000413137096	COc1cc(CNC(=O)N2CC(CO)(c3ccccc3)C2)ccc1OCCO	2.351706474	3.467807559	0.95	138.3824708
ZINC000465026471	COc1ccccc1N1CC[C@H](NC(=O)[C@H](CCSC)NC(=O)c2cccc(C)c2)C1	2.886460406	4.071462763	0.93	168.3137801
ZINC000442714755	COCc1nc(CNC(=O)N2CCCC[C@H]2Cc2ccccc2)c(-c2ccccc2)s1	2.871084881	4.298773857	0.98	125.7814043
ZINC000461526658	CC[C@@H](c1nnc(N2CCc3ccc(OC)cc3C2)n1C[C@H]1CCOC1)c1ccccc1	3.421964822	4.180591753	0.67	96.75042301
ZINC000506111962	CC[C@@H](C)C(=O)Nc1cccc(CNC(=O)Nc2ccccc2CN2C[C@@H](C)O[C@@H](C)C2)c1	3.175040239	4.715990598	0.96	234.586315
ZINC000095474783	C#CCN1C(=O)[C@]2(CC(O)=Nc3c2c(C)nn3-c2ncnc3[nH]cnc32)c2cccc(Cl)c21	4.671358971	4.487104557	0.35	17.57369679
ZINC000009197194	COc1ccc(OC)c(N2C[C@@H](C(=O)Nc3ccccc3C(=O)NC[C@H]3CCCO3)CC2=O)c1	2.971292203	4.062042852	0.98	222.1506036
ZINC000500114451	CC[C@@H](C)[C@@H](NC(=O)c1ccccc1)C(=O)NC1CCN(c2ccc(S(=O)(=O)CC)cc2)CC1	2.925559672	4.670988249	0.97	162.6360795
ZINC000509879557	O=C(NC[C@@H]1CCN(c2ccccc2)C1)Nc1cccc(NC(=O)c2cccc(C(F)(F)F)c2)c1	2.605558826	4.608436894	1	237.3510065
ZINC000097632242	C[C@@H]1CN(C(=O)c2cc3ccsc3n2Cc2cccc(F)c2)CCN1S(=O)(=O)/C=C\c1ccccc1	3.233450472	4.694513516	0.91	153.6044324
ZINC000001380164	CC(C)c1ccc([C@@H](C(=O)NC2CCCC2)N(Cc2ccc3c(c2)OCO3)C(=O)c2ccco2)cc1	2.922040506	3.564812946	1	205.3835315
ZINC000224837079	COc1ccc(-c2nnc(NC(=O)[C@@H]3CN(S(=O)(=O)c4ccc(OC)cc4)c4cc(C)ccc4O3)s2)cc1	2.943954422	4.231299519	0.83	182.9090088
ZINC000504221767	C=CCOc1cccc(C(=O)[C@@H]2[C@@H]3CCCN3[C@@]3(C(=O)Nc4c3cccc4Cl)[C@@]23C(=O)Nc2ccccc23)c1	4.750527662	4.344465935	0.62	66.69155325
ZINC000224179989	CC[C@@H](C(=O)NC1CCCC1)N(Cc1ccccc1C)C(=O)CN(c1ccc(OCc2ccccc2)cc1)S(C)(=O)=O	3.040857067	3.5383874	0.95	210.4559869
ZINC000103844814	CCOc1cc(/C=C2\C(=O)NC(=O)N(c3ccc(C45CC6CC(CC(C6)C4)C5)cc3)C2=O)cc(Cl)c1OCc1ccccc1F	3.987624961	4.445907114	0.66	179.0074269
ZINC000008407261	CC1=C(C(=O)Nc2ccccc2)[C@@H](c2ccccc2)n2c(=O)/c(=C/c3ccc(OCCOc4ccc(C(C)(C)C)cc4)cc3)sc2=N1	3.090339103	4.368156135	0.96	241.3089792
ZINC000150654340	CCCCCN/N=C/c1c(O)c(O)c(C(C)C)c2cc(C)c(-c3c(C)cc4c(c3O)c(/C=N\NCCCCC)c(O)c(O)c4C(C)C)c(O)c12	3.952741295	4.125455371	0.5	13.49145484
ZINC000223681140	CC[C@@H](C)NC(=O)[C@@H](Cc1ccccc1)N(Cc1ccccc1F)C(=O)CN(c1cc(OC)ccc1OC)S(=O)(=O)c1ccc(OC)c(OC)c1	3.571383317	4.393526685	0.93	241.661855
ZINC000008455795	Cc1ccc(C)c(N2CCN(C(=O)c3cc(C(=O)N4CCN(c5cc(C)ccc5C)CC4)cc(C(=O)N4CCN(c5cc(C)ccc5C)CC4)c3)CC2)c1	2.516019358	2.745547681	1	104.9016265
ZINC000238809509	C[C@H]1O[C@@H](O[C@@H]2[C@@H](O)[C@H](O[C@H]3CC[C@@]4(C)[C@@H](CC[C@@]5(C)[C@H]4C=C[C@@]46OC[C@@]7(CCC(C)(C)C[C@H]47)[C@@H](O)C[C@@]65C)[C@]3(C)CO)O[C@H](CO)[C@@H]2O)[C@H](O)[C@@H](O)[C@@H]1O	7.259962356	2.418265654	0.28	-36.67029796
ZINC000504746504	COC(=O)[C@H](C)O[C@H]1[C@@H](O[C@@H]2O[C@H](COC(C)=O)[C@H](OC(C)=O)[C@H](OC(C)=O)[C@H]2NC(C)=O)[C@@H](COCc2ccccc2)O[C@@H](OCc2ccccc2)[C@H]1NC(C)=O	5.023837655	3.392502314	0.86	116.2782536
ZINC000150580301	COc1cc(/C=N\c2ccc(Cc3ccc(/N=C\c4ccc(Oc5ccc([N+](=O)[O-])cc5[N+](=O)[O-])c(OC)c4)cc3)cc2)ccc1Oc1ccc([N+](=O)[O-])cc1[N+](=O)[O-]	3.205467927	2.935995248	0.76	177.9113242
ZINC000150345564	CCCCCCCCCCCCCCCCCC(=O)O[C@@H](CCCCCC)CCCCCCCCCCC(=O)OC[C@@H](CCCCCCCC)CCCCCCCCCC	3.498740539	3.226323666	0.93	87.49418373
ZINC000254611619	CO[C@@H]1C=CO[C@@]2(C)Oc3c(c4c(c(OC(=O)C(C)C)c3C)C(=O)C(=C(N3CCCC3)C4=O)NC(=O)C(C)=CC=C[C@H](C)[C@H](O)[C@H](C)[C@H](O)[C@H](C)[C@@H](OC(C)=O)[C@H]1C)C2=O	7.072343399	4.538376412	0.15	-121.5871006
ZINC000097972789	CC(=O)N[C@H](CO)C(=O)N[C@H](CCC(N)=O)C(=O)N[C@H](CC(N)=O)C(=O)N[C@@H](Cc1ccc(O)cc1)C(=O)N1CCC[C@H]1C(=O)N[C@H](C(=O)N[C@H](C(N)=O)C(C)C)C(C)C	4.618316117	3.86278203	0.8	159.252785
ZINC000085480241	CCCCCCCC/C=C/CCCCCCCC(=O)OCC(COC(=O)CCCCCCC/C=C/CCCCCCCC)OC(=O)CCCCCCCCCCCCCCC	2.964465851	2.69347147	0.85	94.80122845
