# Supplementary material for: SYBA: Bayesian estimation of synthetic accessibility of organic compounds
Source: J Cheminform. 2020 May 20;12:35. doi: 10.1186/s13321-020-00439-2 (PMC7238540; doi:10.1186/s13321-020-00439-2)
Supplement: Supplementary file 3 — Additional file 3. Manually curated test set (TMC). It consists of 40 HS compounds manually selected from scientific papers and of 30 ES sets, each of them contains 40 compounds selected from the ZINC15 database. [file 13321_2020_439_MOESM3_ESM.zip › test_set_mc_es_8.csv]

ID	smi	sascore	scscore	rf_prob	syba
ZINC000095611804	C#COC(C)(C)OC	3.946771407	2.037798909	0.87	3.830289795
ZINC000019410242	Cc1ccc(C(=O)NCCN)s1	2.07454296	2.451555062	0.84	40.57837755
ZINC000436232686	COCCC1(CNCCOCC2CC2)CCCCC1	2.58495216	3.525361823	0.67	58.92063026
ZINC000455373549	C[C@H](CCCCO)NC(=O)Nc1cc(C(F)(F)F)ccc1Br	2.658892921	3.245485686	0.99	102.8425635
ZINC000275079135	Cc1ccc(S(=O)(=O)N[C@H](C)CCC(=O)O)cc1C(F)(F)F	2.644555173	3.017643176	0.86	81.31201722
ZINC000187930566	CC(C)NC(=O)Nc1cccc(C(=O)NCC2(CCO)CC2)c1	2.271337575	3.952424736	0.98	133.866837
ZINC000288379787	CC(C)(CNCc1cccc(OCc2ccccn2)c1)OCCO	2.359078289	2.57142452	0.97	124.5532277
ZINC000290362576	C=CCn1c([C@H](C)NS(C)(=O)=O)nnc1N(C)[C@H](C)c1ccco1	3.798306494	3.97186733	0.84	67.10014153
ZINC000368730641	COC(=O)[C@H]1[C@H](O)CCCN1C(=O)CNC(=O)c1ccc(OC)cc1	2.850496719	3.762190628	0.99	90.96004102
ZINC000476124749	C=CCc1cccc(C(C)C)c1NC(=O)c1ccnn1C(CC)CC	2.751126153	3.607254636	0.85	83.28755336
ZINC000273429117	Cc1ccnn1-c1ccccc1NC(=O)C(=O)NCCC[C@@H](C)CO	2.84301189	3.907981048	0.95	104.8681798
ZINC000528961655	COCCOc1ccc(F)cc1NC(=O)N[C@H]1[C@H]2c3ccc(Cl)cc3C[C@H]12	3.392690945	4.151632599	0.76	112.2365805
ZINC000266200449	CC(C)n1cc(S(=O)(=O)N[C@@H](C)c2ccc(NC(=O)NC3CC3)cc2)cn1	2.815540675	4.491611263	0.89	165.0475528
ZINC000441735254	CCOCCO[C@H]1CCN(C(=O)c2ccc(Oc3cccc(Br)c3)nc2)C1	2.780975187	4.001666011	0.99	182.8320368
ZINC000479272242	CC(C)N(Cc1ccc(F)cc1)C(=O)N[C@H]1CCCN(c2ccnn2C)C1=O	3.119426592	4.729817831	0.75	100.1302747
ZINC000013502551	CCOC(=O)CNC(=O)CSc1nnc2c3c4c(sc3nc(C(C)C)n12)C[C@H](C)CC4	3.21190704	4.983908997	0.82	168.9713209
ZINC000442620774	C[C@H]1CCN(C(=O)C(=O)Nc2cccnc2-n2cncn2)CCN1Cc1ccccc1	2.937257544	4.32250771	0.85	128.7392084
ZINC000472634401	C[C@@H]1CCN(C(=O)C(=O)Nc2cccc(N3C(=O)CCCC3=O)c2)[C@H]1c1cccc(F)c1	3.305794249	4.532616215	0.84	82.85595401
ZINC000469379011	CCCN1Cc2cccc(NC(=O)[C@@H]3CN(Cc4nc(O)c5ccccc5n4)CCO3)c2C1	3.168930174	4.896591434	0.7	121.8271605
ZINC000019800190	CCOc1ccccc1N1CCN(Cc2ccc(C(=O)N[C@H](C)c3cccs3)c(=O)[nH]2)CC1	2.873612133	4.559204245	0.94	183.0674764
ZINC000009011556	COC(=O)c1ccc(NC(=O)COC(=O)c2ccc3c(c2)C(=O)N(Cc2ccco2)C3=O)cc1	2.205774842	3.472452745	0.98	212.0645947
ZINC000498871678	O=C(CCCC[C@@H]1SC[C@@H]2NC(=O)N[C@@H]21)Nc1ccc(CN2C(=O)Cc3ccc(Cl)cc32)cc1	3.61615882	4.6625518	0.79	141.2515818
ZINC000515956839	CCc1ccccc1NC(=O)CN1CCN(C(=O)C(=O)Nc2cccc(Cn3cncn3)c2)CC1	2.383777734	4.914728737	0.89	245.400778
ZINC000519941742	CC(C)CC(=O)Nc1cccc(CNC(=O)C(=O)Nc2ccc(NC(=O)[C@@H](C)n3cncn3)cc2)c1	2.821705573	4.962644734	1	253.0838656
ZINC000096022318	O=c1/c(=C\c2ccc(Cl)cc2Cl)sc2n1[C@H](c1ccccc1)C1=C(N=2)/C(=C\c2ccccc2)CCC1	3.146252708	4.531704329	0.74	108.4123457
ZINC000100837885	CCCCN1C(=O)/C(=C/c2cn(-c3ccccc3)nc2-c2ccc(OCc3ccc(Cl)cc3)cc2)SC1=S	2.413746177	4.528678336	0.99	238.4469587
ZINC000097940488	CCN(CC)C(=O)Oc1ccc2c(ccn2Cc2cccc(SC(F)(F)F)c2)c1-c1ccc(OC)c(OC)c1	2.770123995	4.439648648	0.96	164.1090376
ZINC000225288781	CC[C@H](C(=O)NC1CCCCC1)N(Cc1c(Cl)cccc1Cl)C(=O)CN(c1ccccc1)S(=O)(=O)c1ccc(Cl)cc1	3.111914933	4.314860179	0.98	201.8977762
ZINC000195824312	C=Cc1c(C)c2n3c1C=C1N=C(C=c4c(CCC(=O)O)c(C)c(n4[Sn]3(Cl)Cl)=CC3=NC(=C2)C(C=C)=C3C)C(CCC(=O)O)=C1C	6.257816111	4.750279159	0.17	-57.21079212
ZINC000409034109	CCCC1=C(C(=O)OCC)[C@@H](c2cc(Br)ccc2OC)n2c(=O)/c(=C\c3c(OCc4ccc(Br)cc4)ccc4ccccc43)sc2=N1	3.403369513	4.123376142	0.82	190.9379478
ZINC000409037252	CCOC(=O)C1=C(C)N=c2s/c(=C/c3cc(Br)c(OCc4cccc5ccccc54)c(OC)c3)c(=O)n2[C@@H]1c1ccc(OC(C)C)c(OC)c1	3.401455991	3.851688314	0.85	292.8722424
ZINC000409033193	CCOC(=O)C1=C(C)N=c2s/c(=C\c3cc(Br)c(OCc4ccc(C)cc4)c(OCC)c3)c(=O)n2[C@H]1c1ccc(OCC(=O)OC)c(OCC)c1	3.447330677	4.021032283	0.81	282.9890676
ZINC000150339667	COCCO[C@@H]1[C@H](O)[C@@H](COC(c2ccccc2)(c2ccc(OC)cc2)c2ccc(OC)cc2)O[C@H]1n1cnc2c1ncnc2NC(=O)c1ccccc1	4.087979407	3.284306282	0.53	115.7806502
ZINC000085591642	CCCCCCCCCCCCCCCCCC(=O)OC[C@@H](CO[C@@H]1O[C@H](CO)[C@H](O)[C@H](O)[C@H]1O)OC(=O)CCCCCCCCCCCCCCCCC	4.253227012	3.15299239	0.58	85.68549164
ZINC000150696122	CC(C)(C)OC(=O)CCOCCOCCOCCOCCOCCOCCOCCOCCOCCOCCOCCOCCOCCOCCOCCOCCO	3.048065111	1.504087562	0.99	70.51139192
ZINC000254486049	CO[C@@H]1C=CO[C@@]2(C)Oc3c(c4c(c(OC(=O)c5ccc(C)cc5)c3C)C(=O)C(=CC4=O)NC(=O)C(C)=CC=C[C@H](C)[C@H](O)[C@H](C)[C@H](O)[C@H](C)[C@@H](OC(C)=O)[C@H]1C)C2=O	6.91401282	3.875983211	0.1	-100.5638595
ZINC000271779289	C[C@@H](NC(=O)[C@@H](CC(=O)O)NC(=O)CNC(=O)CNC(=O)[C@H](C)NC(=O)[C@H](N)Cc1c[nH]c2ccccc12)C(=O)N[C@@H](CO)C(=O)NCC(=O)N[C@@H](CCC(=O)O)C(=O)O	4.509935751	4.468518893	0.82	124.441184
ZINC000504550438	CC(C)CN(C[C@H](O)[C@@H](Cc1ccccc1)NC(=O)CCC(=O)N[C@@H](Cc1ccccc1)[C@@H](O)CN(CC(C)C)S(=O)(=O)c1ccc(N)cc1)S(=O)(=O)c1ccc(N)cc1	4.171341329	4.668643386	1	117.1769795
ZINC000150338506	O=C(O[C@H]1[C@H](OC(=O)c2cccnc2)[C@@H](OC(=O)c2cccnc2)[C@H](OC(=O)c2cccnc2)[C@@H](OC(=O)c2cccnc2)[C@H]1OC(=O)c1cccnc1)c1cccnc1	2.876337961	1.843239267	0.84	47.28874493
ZINC000504521782	CC(=O)O[C@]12CO[C@@H]1C[C@H](O)[C@]1(C)C(=O)[C@H](O)C3=C(C)[C@H](OC(=O)[C@@H]4OC(C)(C)N(C(=O)OC(C)(C)C)[C@@H]4c4ccccc4)C[C@@](O)([C@@H](OC(=O)c4ccccc4)[C@H]21)C3(C)C	6.159671804	3.780165666	0.33	-4.998239884
