# Supplementary material for: SYBA: Bayesian estimation of synthetic accessibility of organic compounds
Source: J Cheminform. 2020 May 20;12:35. doi: 10.1186/s13321-020-00439-2 (PMC7238540; doi:10.1186/s13321-020-00439-2)
Supplement: Supplementary file 3 — Additional file 3. Manually curated test set (TMC). It consists of 40 HS compounds manually selected from scientific papers and of 30 ES sets, each of them contains 40 compounds selected from the ZINC15 database. [file 13321_2020_439_MOESM3_ESM.zip › test_set_mc_es_9.csv]

ID	smi	sascore	scscore	rf_prob	syba
ZINC000113254782	Cn1nc(Br)cc1Br	3.44217866	2.314570255	0.76	17.57421215
ZINC000095642529	Cc1ccc2c(n1)NC(=O)CC2	2.375610792	2.666876622	0.11	17.26021877
ZINC000345348498	C[C@H]1C[C@H](CNC(=O)c2cnccc2C#N)CCO1	3.35880145	3.984465883	0.69	56.51424783
ZINC000474144704	Fc1ccc(-n2nccc2CN2CCC[C@H]3CCC[C@@H]32)cc1	3.041320361	4.068254224	0.8	37.20826323
ZINC000410832253	COc1cnc(NC(=O)CCCNC(=O)[C@@H]2CC=CCC2)s1	3.082747307	3.916898643	0.74	111.481863
ZINC000450929315	FC1(F)CCC[C@H]1CN1CCOC[C@H]1c1nc2ccccc2s1	3.647379765	4.535919473	0.75	33.88908251
ZINC000195105264	COc1ccc(CN(Cc2nnnn2C(C)C)[C@@H](C)C2CC2)cc1	2.938034612	3.031105113	0.65	94.10445711
ZINC000191388613	CCCCOc1ccccc1NC(=O)C(=O)N1CCSCC[C@H]1C	2.83307411	3.729974104	1	111.764999
ZINC000442895420	C[C@@H](CN(C)C(=O)c1ncccc1Oc1ccccc1)c1nn[nH]n1	3.065363922	3.980989542	0.94	87.87889896
ZINC000453720927	CC[C@@H]1CC[C@H](C)N1C(=O)C(=O)Nc1ccc2c(c1)CC[C@@H]2N(C)C	3.608508883	4.41436889	0.69	30.83100159
ZINC000269968920	CNC(=O)CCCN(C)C(=O)[C@H](C)Oc1ccc(CCC(C)=O)cc1	2.648320597	4.005363267	0.92	151.5571202
ZINC000479212122	C=C(C)CN(C)C(=O)[C@H](Cc1ccccc1)N1C(=O)c2ccccc2C1=O	2.741684417	2.374919317	0.87	76.05160361
ZINC000366143949	CC(C)C[C@H](CNC(=O)OC(C)(C)C)NC(=O)N1CC[C@@]2(CNC(=O)C2)C1	4.051417999	4.203191395	0.6	68.59011491
ZINC000443881335	COc1cc(F)ccc1NC(=O)[C@@H](c1ccc(Cl)cc1Cl)N1CCOCC1	2.646921948	3.382193417	0.89	125.7895564
ZINC000513662860	O=C(NCCc1nc(-c2cccc(Cl)c2)no1)c1cc(-c2ccc(Cl)s2)on1	2.481899852	4.90519516	0.97	189.9961825
ZINC000510139281	CN(CC(=O)NCc1cn(Cc2ccccc2)nc1-c1ccccc1)[C@@H]1CCCOC1	2.795440756	4.681348705	0.97	151.763201
ZINC000465668525	NS(=O)(=O)c1cccc(CNC(=O)NCc2ccc(Oc3ccccc3F)c(F)c2)c1	2.155742961	3.629829267	0.91	189.0212213
ZINC000479815949	O=C(CCC(=O)N1CCN(c2ncccn2)CC1)NCC1(N2CCCCC2)CCCCC1	2.596616243	4.150910266	0.85	152.3558614
ZINC000441852174	Cc1cc(=NC(=O)C(=O)Nc2cccc(COC(C)(C)C)c2C)[nH]n1-c1cc(C)cc(C)c1	3.244422584	3.891013839	0.95	91.57662359
ZINC000065063380	CC(=O)Nc1ccc(S(=O)(=O)Nc2ccc(Oc3ccc(C(=O)NC(C)C)cn3)cc2)cc1	2.143632183	3.780207052	0.99	222.9246499
ZINC000504022095	CCOC(=O)c1ccc(N2CCCN(C(=O)[C@H]3CCCN(Cc4cccc(F)c4)C3)CC2)nc1	2.726175529	4.108370266	0.92	193.350906
ZINC000500909540	C[C@@H]1CN([C@H](CNC(=O)NCc2cccc(N3CCCC3=O)c2)c2c(F)cccc2Cl)CCO1	3.300903464	4.494525795	0.89	191.152272
ZINC000008430783	CCOC(=O)C1=NN(c2ccc(OC)cc2)[C@]2(C=C(c3ccccc3)OC2=O)[C@H]1c1ccccc1	3.99729028	3.065153159	0.77	36.18383702
ZINC000503823783	COc1ccc(C[C@H](NC(=O)Nc2ccc(NC(=O)[C@H]3CCCO3)cc2)c2ccc(OC)cc2)cc1	2.886160208	3.9193135	0.96	197.0168628
ZINC000003012300	O=C(Nc1ccc(Cl)cc1C(F)(F)F)c1cc2n(n1)[C@@H](C(F)(F)F)C[C@@H](c1ccc3c(c1)OCO3)N2	3.840842078	4.631335991	0.91	175.0020314
ZINC000408748508	N#Cc1ccccc1CSc1nc2ccc(NC(=O)c3ccccc3C(=O)NCc3ccccc3)cc2s1	2.343375884	3.694915699	0.98	245.0759642
ZINC000409274957	CCOC(=O)Cn1cc(C=Nn2c(=O)c3ccccc3nc2-c2cc3c(cccc3OC)o2)c2ccccc21	2.766679712	4.249995811	0.75	126.9758108
ZINC000059222133	Cc1ccc(S(=O)(=O)Oc2ccc(/C=C(\NC(=O)c3ccc(OCC(C)C)cc3)C(=O)NCc3ccco3)cc2)cc1	2.586489484	3.571316135	0.98	277.386387
ZINC000261090219	CCc1ccc(N(CC(=O)N(Cc2ccccc2C)[C@@H](Cc2ccccc2)C(=O)N[C@H](C)CC)S(=O)(=O)c2ccccc2)cc1	3.314632964	3.847493344	0.98	207.4263695
ZINC000409156660	CCOc1cc(/C=c2/sc3n(c2=O)[C@H](c2cccc(OC)c2)C(C(=O)Nc2ccccc2)=C(C)N=3)ccc1OCC(=O)N1CCCC1	3.185823206	4.760200018	0.94	275.4969543
ZINC000225116082	CCOc1ccccc1N(CC(=O)N(Cc1cccc(OC)c1)[C@@H](Cc1ccccc1)C(=O)NC1CCCC1)S(=O)(=O)c1ccc(SC)cc1	3.30220813	4.258471154	0.88	243.649345
ZINC000097940350	COc1ccc(OCC(=O)Nc2ccc(C3(c4ccc(NC(=O)COc5ccc(OC)cc5)cc4)c4ccccc4-c4ccccc43)cc2)cc1	2.470648405	3.157847089	0.78	120.8386573
ZINC000408735476	COc1cc([N+](=O)[O-])ccc1N1C(=O)[C@H]2[C@H](C1=O)[C@@]1(c3ccccc3)C(=O)[C@@]2(c2ccccc2)C(c2ccc3c(c2)OCO3)=C1c1ccc2c(c1)OCO2	5.051791473	3.33409163	0.33	42.45087844
ZINC000252515141	CC[C@@H](C)[C@H](OC(=O)[C@@H](OC(=O)[C@@H](OC(=O)[C@@H](OC(=O)[C@@H](OC(C)=O)[C@@H](C)CC)[C@@H](C)CC)[C@H](C)CC)[C@H](C)CC)C(=O)O[C@H](CO)[C@H](O)[C@H](O)[C@H](O)CO	5.429068804	3.157700072	0.8	17.89862688
ZINC000239173907	C[C@@](c1ccccc1)(c1ccc(Oc2ccc(N3C(=O)[C@@H]4[C@H]5C=C[C@@H](C5)[C@@H]4C3=O)cc2)cc1)c1ccc(Oc2ccc(N3C(=O)[C@H]4[C@H]5C=C[C@@H](C5)[C@@H]4C3=O)cc2)cc1	5.473237907	2.899022229	0.61	88.23478454
ZINC000150409706	CC(C)(C)c1cc(C(=O)Oc2ccc(C3(c4ccc(OC(=O)c5cc(C(C)(C)C)cc(C(C)(C)C)c5)cc4)c4ccccc4-c4ccccc43)cc2)cc(C(C)(C)C)c1	2.962777482	3.41704968	0.62	71.9104412
ZINC000257346900	C[C@@]12CC[C@@H]3[C@H](CC[C@H]4C[C@@H](O[C@H]5O[C@@H](CO[C@@H]6O[C@H](CO[C@@H]7O[C@H](CO)[C@H](O)[C@@H](O)[C@@H]7O)[C@@H](O)[C@H](O)[C@@H]6O)[C@H](O)[C@@H](O)[C@@H]5O)CC[C@@]34C)[C@@]1(O)CC[C@H]2C1=CC(=O)OC1	6.055018112	1.689695273	0.54	37.48262468
ZINC000085537068	C[C@@H](N)C(=O)N[C@H](Cc1ccc2ccccc2c1)C(=O)N[C@@H](C)C(=O)N[C@@H](Cc1c[nH]c2ccccc12)C(=O)N[C@H](Cc1ccccc1)C(=O)N[C@@H](CCCCN)C(N)=O	4.353734775	4.290523924	0.77	165.8643696
ZINC000504780581	CO[C@@H]1/C=C\O[C@@]2(C)Oc3c(c4c(O)c(/C=N/N5CC[N+](C)([O-])CC5)c(c(O)c4c(O)c3C)NC(=O)/C(C)=C\C=C/[C@H](C)[C@H](O)[C@H](C)[C@H](O)[C@H](C)[C@H](OC(C)=O)[C@@H]1C)C2=O	7.461406562	4.928625787	0.05	-110.0416406
ZINC000252463740	O=C1c2c(O)cccc2[C@](c2ccc3c(c2O)C(=O)c2c(O)cc(CO)cc2[C@]3(O)[C@@H]2O[C@H](CO)[C@H](O)[C@H](O)[C@@H]2O)([C@@H]2O[C@H](CO)[C@H](O)[C@@H](O)[C@@H]2O)c2cc(CO)cc(O)c21	5.813538348	3.248515481	0.16	-22.59630452
