# Supplementary material for: SYBA: Bayesian estimation of synthetic accessibility of organic compounds
Source: J Cheminform. 2020 May 20;12:35. doi: 10.1186/s13321-020-00439-2 (PMC7238540; doi:10.1186/s13321-020-00439-2)
Supplement: Supplementary file 3 — Additional file 3. Manually curated test set (TMC). It consists of 40 HS compounds manually selected from scientific papers and of 30 ES sets, each of them contains 40 compounds selected from the ZINC15 database. [file 13321_2020_439_MOESM3_ESM.zip › test_set_mc_es_all.csv]

ID	smi	sascore	scscore	rf_prob	syba
ZINC000000388417	O=C1CCCCCO1	2.177300972	1.700875444	0.33	-18.05671776
ZINC000000056742	O=C(O)c1cc(F)c(Cl)cc1Cl	1.81811774	1.587380363	0.77	25.09558495
ZINC000495690644	CO[C@H](C)CN1CCCC[C@@H]1COC(=O)NC(C)C	3.200678077	3.070394034	0.53	36.14058393
ZINC000279304394	COc1cc(Cl)ccc1C(=O)N1CCO[C@]2(CCO[C@H]2C)C1	3.863795808	3.414633843	0.69	35.94703674
ZINC000090001517	COC(=O)C1(NC(=O)[C@@H]2C[C@@H]2c2sccc2C)CCSCC1	3.70811234	3.266588453	0.94	77.60915198
ZINC000548456096	COc1cc(NC(=O)C(=O)N[C@@H]2CCCc3occc32)nn1C	3.427030536	3.952568484	0.76	77.38077949
ZINC000359416617	CN(CCCO)C(=O)C(=O)NCC1CCN(c2ccncc2)CC1	2.45810113	4.429974925	0.73	92.8630747
ZINC000517237418	CC[C@H](C)C[C@@H](NC(=O)CS(=O)(=O)c1ccc(Cl)cc1)C(=O)OC	2.930010791	3.111867245	0.99	105.3924839
ZINC000367580174	CN1CCC(N(Cc2ccccc2)C(=O)NCC(=O)NCC#N)CC1	2.333786881	3.12294456	0.99	114.7445453
ZINC000492801821	CC(C)(C)/C=C\C(=O)N1C[C@H]2CCC[C@@]2(c2nc(CC3CC3)no2)C1	4.037458028	4.425089819	0.35	11.58849809
ZINC000480874089	CCc1nn(C)cc1CNS(=O)(=O)c1c(C)nn(CCN(C)C)c1C	2.794700834	4.943581852	0.91	116.4139616
ZINC000521981608	O=C(CNC(=O)c1cc(-c2ccccc2)on1)N1CCO[C@H](C2CCC2)C1	2.849716015	4.84687435	0.99	101.1895719
ZINC000293775072	NC(=O)c1ncn(C2CCN(C(=O)Cc3ccc4[nH]ncc4c3)CC2)c1N	2.66693815	4.359271141	0.74	99.72754939
ZINC000488933054	COCc1ccc([C@@H]2CCCN2C(=O)C[C@@H]2C[C@H](C)c3c2cccc3C)o1	3.70194569	3.807916751	0.65	58.73141196
ZINC000489229897	CC[C@H](C)c1nc([C@H](C)NC(=O)c2ccc(C)nc2Sc2ccccc2)n[nH]1	3.400249048	3.857428565	0.91	103.1921173
ZINC000518106788	COc1ccc(C(=O)N2CCC[C@@H](C(=O)N(C)C[C@@H]3CCCOC3)C2)c2ccccc12	3.064600722	4.15024397	0.95	161.897598
ZINC000481418160	C[C@H](NCCCc1nc2ccccc2[nH]1)c1ccc(S(=O)(=O)NCc2ccco2)cc1	2.78031139	4.485883646	0.83	191.1149212
ZINC000491755489	O=C(Nc1cc(CSCCO)ccn1)c1cccc(NC(=O)[C@@H]2Cc3ccccc3O2)c1	2.861291116	4.541466608	0.92	193.7697138
ZINC000511351946	COc1ccc(-c2noc(CN(c3ccc(OC)cc3)S(=O)(=O)c3ccc(C)cc3)n2)cc1	2.180382289	3.29942922	0.99	178.5596492
ZINC000514710721	C[C@H]1CCCN(S(=O)(=O)c2ccc(C(=O)N[C@@H](c3nccn3C)c3cccc(F)c3)cc2)C1	3.042916629	4.930232223	0.98	208.2477572
ZINC000009496968	C[C@H]1Cc2ccccc2N1S(=O)(=O)c1cccc(C(=O)Nc2ccc3c(c2)NC(=O)[C@H](C)O3)c1	3.154727349	4.2832715	0.83	177.0339009
ZINC000522212435	CCOC(=O)C1(NC(=O)c2ccc(OCc3cccnc3)c(OCC)c2)Cc2ccccc2C1	2.462804169	3.537464417	0.92	163.5283976
ZINC000504894929	O=C(NCCOc1ccccc1)Nc1cc(S(=O)(=O)N2CCOCC2)ccc1Oc1ccccc1	2.173691891	4.085101553	1	235.9664428
ZINC000013084791	CCOc1ccc(NC(=O)N2CCN(C(=O)[C@H](Cc3cccc4ccccc43)NC(C)=O)CC2)cc1	2.628392369	4.293608509	0.99	210.7548033
ZINC000516061556	COc1cccc(C[C@H]2CCCN2C(=O)C(=O)Nc2ccc(NC(=O)c3cccnc3)c(OC)c2)c1	2.809423437	4.617935534	0.99	206.8904073
ZINC000102104661	COc1ccc(/C=N/c2ccc(-c3ccc(/N=C/c4ccc(OC)cc4OC)c(C)c3)cc2C)c(OC)c1	2.602545489	2.437427154	0.99	83.06999572
ZINC000100792265	CCOc1cc(/C=C2/C(=N)N3C(c4ccccc4)=CSC3=NC2=O)ccc1OCCCOc1ccc(C)cc1	2.73357025	4.610148063	0.98	221.6913499
ZINC000408660353	O=C(OCc1ccc(Br)cc1)[C@H](Cc1ccccc1)N1C(=O)[C@@H]2[C@@H](C1=O)C1(Cl)c3ccccc3C2(Cl)c2ccccc21	4.640927153	3.015261531	0.52	84.47794871
ZINC000260900925	COc1ccc([N+](=O)[O-])cc1N(CC(=O)N(Cc1ccc(Br)cc1)[C@H](Cc1ccccc1)C(=O)NC1CCCCC1)S(C)(=O)=O	3.231097088	3.678327977	0.99	200.638303
ZINC000225354980	Cc1ccc(S(=O)(=O)N(CC(=O)N(Cc2ccc(Cl)cc2)[C@@H](Cc2ccccc2)C(=O)NC2CCCCC2)c2cccc(Br)c2)cc1	3.146738284	3.546221572	0.96	240.1822374
ZINC000409180149	Cc1ccc(C(=O)Oc2ccc(C(=O)COC(=O)c3ccc(C(=O)OCC(=O)c4ccc(OC(=O)c5ccc(C)cc5)cc4)cc3)cc2)cc1	2.165137784	1.981871205	0.99	163.3224918
ZINC000150343434	CCCCCCCCCCCCCCCCCCCCCC(=O)O[C@@H](CO)COC(=O)CCCCCCCCCCCCCCCCCCCC	2.951710528	2.721468144	0.95	76.66291506
ZINC000169682231	C[C@]12CC[C@H]3[C@@H](CC[C@@]4(O)C[C@@H](OC(=O)C[N+]5(C)[C@@H]6CC(OC(=O)[C@@H](CO)c7ccccc7)C[C@@H]5[C@@H]5O[C@@H]56)CC[C@]34C=O)[C@]1(O)CC[C@@H]2C1=CC(=O)OC1	6.612472682	3.947461814	0.32	21.50521917
ZINC000408832658	O=C1NC(=O)N(c2cc3c4c(c2)[C@H](c2ccccc2)CCN4CC[C@@H]3c2ccccc2)C(=O)/C1=C/c1c(OCc2ccc(Cl)cc2Cl)ccc2ccccc21	3.921146727	4.749291847	0.54	130.3271585
ZINC000239173906	C[C@](c1ccccc1)(c1ccc(Oc2ccc(N3C(=O)[C@@H]4[C@H]5C=C[C@@H](C5)[C@H]4C3=O)cc2)cc1)c1ccc(Oc2ccc(N3C(=O)[C@@H]4[C@H]5C=C[C@@H](C5)[C@@H]4C3=O)cc2)cc1	5.473237907	2.879050107	0.61	88.23478454
ZINC000504719103	CO[C@@H]1/C=C\O[C@@]2(C)Oc3c(c4c(c(OC(=O)c5ccccc5Cl)c3C)C(=O)C(=CC4=O)NC(=O)/C(C)=C\C=C/[C@H](C)[C@H](O)[C@H](C)[C@H](O)[C@H](C)[C@H](OC(C)=O)[C@@H]1C)C2=O	6.943311804	4.224380807	0.16	-98.08404256
ZINC000253476050	CC(=O)N[C@H]1[C@@H](OC(C)=O)[C@@H](OC(C)=O)[C@@H](COC(C)=O)O[C@H]1OC(=O)c1ccc2ccccc2c1O[C@@H]1O[C@H](COC(C)=O)[C@H](OC(C)=O)[C@H](OC(C)=O)[C@@H]1NC(C)=O	5.101614631	2.798385004	0.92	92.87358193
ZINC000253532348	C[C@@H]1O[C@H](O[C@@H]2[C@H](C)O[C@H](c3c(O)cc(O[C@@H]4O[C@H](CO)[C@H](O)[C@@H]4O)c(C(=O)CCc4ccc(O)cc4)c3O)[C@H](O)[C@@H]2O)[C@H](O)[C@H](OC(=O)/C=C/c2ccc(O)cc2)[C@@H]1O	5.517067791	1.345746693	0.55	107.2909106
ZINC000253617669	C[C@H]1[C@@H]2[C@@H](C[C@@H]3[C@@H]4CC=C5C[C@@H](O[C@@H]6O[C@H](CO)[C@@H](O[C@@H]7OC[C@H](O)[C@H](O)[C@H]7O)[C@H](O)[C@H]6O[C@@H]6O[C@@H](C)[C@H](O)[C@@H](O)[C@H]6O)CC[C@@]5(C)[C@H]4CC[C@]32C)O[C@]12CC[C@@H](C)CO2	6.650267834	3.319374671	0.16	-15.0982842
ZINC000503943840	COc1cc2ccc1c1c(O)c3c(O)cc(S(=O)(=O)O)cc3c(nnc3c4cc(S(=O)(=O)O)cc(O)c4c(O)c(c4ccc(cc4OC)[n+](=O)[nH]2)c3S(=O)(=O)O)c1S(=O)(=O)O	6.131707147	4.285442039	0.52	-3.936664431
==> test_set_mc_es_2.csv <==
ZINC000034427292	O=CCC(=O)CC=O	3.461945693	1.535414777	0.64	-0.852140878
ZINC000034070473	FC(F)(F)CNC[C@@H]1CCNC1	3.083784492	3.429770882	0.26	-16.84348009
ZINC000335945373	CN1CCN(C(=O)[C@H]2CC[C@H](C(F)(F)F)C2)CC1=O	3.250710047	3.959203025	0.51	32.58519627
ZINC000364371671	CC(C)[C@@H]1C[C@@H]1C(=O)N1C[C@@H](C)C(=O)N(C)c2ccccc21	3.549900268	3.88288367	0.63	11.40301786
ZINC000427516916	CS(=O)(=O)N(Cc1cccc(F)c1C#N)c1ccccc1F	2.363381819	3.108144219	0.97	79.51437677
ZINC000172695970	CCn1c(C)nnc1SCc1ccc2oc(C(=O)OC)cc2c1	2.365777169	3.661325711	0.99	117.9958363
ZINC000366984388	COC(=O)c1ccc(S(=O)(=O)N2CCC[C@@H]2[C@H]2COCC[C@@H]2O)s1	3.660089003	3.624787931	0.74	42.58000573
ZINC000298644503	CC[C@H](C)[C@H](NC(=O)[C@@]1(C)Cc2ccccc2C(=O)O1)C(=O)OC	3.3135722	2.796934425	0.91	72.54415324
ZINC000516413247	CSc1ccc(NC(=O)C(=O)N(C)[C@@H](C)c2ccc(Cl)cc2Cl)cc1	2.784576932	2.903322958	1	133.7349117
ZINC000362662200	CCCN(CCc1ccccn1)C(=O)C1(c2ccccc2)CC(=O)C1	2.453643869	3.053635948	0.62	76.61554088
ZINC000420515495	O=C(NCCCc1nc(C[C@H]2C[C@H]3CC[C@H]2C3)no1)c1ccccc1	3.922877244	4.10022681	0.93	111.9930556
ZINC000494068731	COC(=O)c1ccc(CCC(=O)N(C)C(C)(C)CN2CCCCCC2)cc1	2.326007193	3.53371917	0.99	106.6734606
ZINC000370728393	COC(=O)[C@H](c1cc(OC)cc(OC)c1)N1CCN([C@@H]2CCC[C@@H]2O)CC1	3.341444654	3.391249551	0.64	62.97632859
ZINC000464063066	Cc1nn(-c2ccccc2)cc1CCCNC(=O)Nc1ncc(Cl)cc1C	2.335419868	4.679948774	0.97	163.6222053
ZINC000500061689	CC(C)CCNS(=O)(=O)c1ccc(NC(=O)N2CC[C@H](OCC(C)C)C2)cc1	2.750840686	4.359494659	1	184.143119
ZINC000505923009	Cc1cc(N2C(=O)c3ccccc3C2=O)ccc1C(=O)N[C@H](C#N)c1ccccc1F	2.743798817	3.432689524	0.92	114.1956937
ZINC000484815601	CCc1nnc([C@@H]2CN(C(=O)C(=O)Nc3cc(-c4cccnc4)ccc3C)CCO2)o1	3.126852064	4.998821704	0.89	116.4192379
ZINC000011932673	COc1ccc(O)c(CN(C[C@H]2CCCO2)CC2CCN(Cc3ccccc3C)CC2)c1	2.821816178	4.229833362	0.88	141.6256959
ZINC000472607055	Cc1c(NC(=O)C(=O)N[C@@H](C)c2ccc(-c3ccncc3)cc2)cccc1NC(=O)N(C)C	2.741171374	4.175330411	1	181.3624563
ZINC000009392353	CS(=O)(=O)Nc1ccc(C2=NN(S(=O)(=O)c3ccc(F)cc3)[C@@H](c3ccccc3F)C2)cc1	2.830647628	4.317866148	0.91	125.4152816
ZINC000508554085	COc1ccc(C(=O)Nc2ccc3c(c2)Cc2ccccc2-3)cc1S(=O)(=O)Cc1cc(C)no1	2.473833273	3.851762622	0.92	177.5506356
ZINC000510385149	C[C@@H](OCCCNC(=O)CN1C(=O)N[C@@](C)(Cc2ccc3c(c2)OCO3)C1=O)c1ccccc1	3.248804812	4.441583484	0.93	189.799106
ZINC000523797529	N#Cc1ccc(CN(Cc2cccc(F)c2)C(=O)NCc2ccccc2CN2CCCC2=O)cc1	2.400737216	4.044939893	0.99	218.0398256
ZINC000223558699	CCc1ccccc1N(CC(=O)Nc1ccc(Cc2ccncc2)cc1)S(=O)(=O)c1ccc(C)cc1	2.254614914	4.147788219	0.92	247.1945965
ZINC000520083411	Cc1cc(C(=O)N2CCCC[C@@H]2C)ccc1NC(=O)C(=O)NCc1cccc(OCC(=O)N(C)C)c1	2.794451873	4.99961553	0.98	256.5636536
ZINC000225228537	CCc1ccccc1N(CC(=O)N(Cc1ccc(Cl)cc1Cl)[C@@H](CC)C(=O)NC1CCCCC1)S(C)(=O)=O	3.148146291	4.429875153	0.98	167.116941
ZINC000408657335	CC(=O)c1ccc(NC(=O)COC(=O)[C@@H]2CC(=O)N(c3ccc(Oc4cc(C)ccc4C(C)C)cc3)C2)cc1	2.8201819	4.372232229	0.93	227.6006764
ZINC000408775771	CCOC(=O)C1=C(c2ccccc2)N=c2s/c(=C\c3cc(OC)c(OC)c(OC)c3)c(=O)n2[C@@H]1c1ccc(SC)cc1	3.175018153	3.541981176	0.96	174.7369765
ZINC000098015576	COc1ccc(-n2ncc(Oc3ccc4c(c3)CCC4)c(Nc3cccc(C(=O)NCc4ccc5c(c4)OCO5)c3)c2=O)cc1	2.71040071	4.99999419	0.91	264.948914
ZINC000225647059	CCCCNC(=O)[C@@H](Cc1ccccc1)N(Cc1cccc(OC)c1)C(=O)CN(c1ccc(C)c(C)c1)S(=O)(=O)c1ccc(Cl)cc1	3.121669826	3.871713463	0.99	238.8598965
ZINC000504359192	COc1cc2c(c(OC)c1OC)-c1ccc(NCCCCCC(=O)N[C@@H](CC(C)C)c3nnc4ccccn43)c(=O)cc1[C@H](NC(C)=O)CC2	3.934057309	4.999826078	0.74	225.3085316
ZINC000150653907	CCOC(=O)C1=C(c2ccccc2)N=c2s/c(=C/c3cn(CCOc4ccc(F)cc4)c4ccccc34)c(=O)n2[C@H]1c1cc(OC)ccc1OC	3.393112956	4.384237576	0.81	224.1140193
ZINC000150405249	COc1c(C(=O)O)ccc(C(=O)NCCCCCN(O)C(=O)CCC(=O)NCCCCCN(O)C(=O)CCC(=O)NCCCCCN(O)C(C)=O)c1OC	3.384839067	4.286785433	0.85	85.06984336
ZINC000095551061	CCOC(=O)Cc1c(Cc2[nH]c(C(=O)OCc3ccccc3)c(CC(=O)OCC)c2CC(=O)OCC)[nH]c(C(=O)OCc2ccccc2)c1CC(=O)OCC	3.096627305	2.208061986	0.92	87.01517064
ZINC000253527863	CC1(C)[C@H](O[C@H]2O[C@@H](C(=O)O)[C@H](O)[C@@H](O)[C@@H]2O[C@@H]2O[C@H](C(=O)O)[C@@H](O)[C@@H](O)[C@@H]2O)CC[C@]2(C)[C@H]1CC[C@]1(C)[C@H]2C(=O)C=C2[C@@H]3C[C@](C)(C(=O)O)CC[C@@]3(C)CC[C@@]21C	5.929040122	2.133804895	0.14	8.901973354
ZINC000254376402	CO[C@H]1C=CO[C@@]2(C)Oc3c(c4c(c(O)c3C)C(=O)C(=C(Cc3cc(C)cc(C)c3)C4=O)NC(=O)C(C)=CC=C[C@H](C)[C@H](O)[C@@H](C)[C@H](O)[C@H](C)[C@H](OC(C)=O)[C@@H]1C)C2=O	7.016020492	4.335589715	0.11	-107.4400785
ZINC000306122917	CC[C@@H]1OC(=O)[C@](C)(F)C(=O)[C@H](C)[C@H](O[C@@H]2O[C@H](C)C[C@H](N(C)C)[C@@H]2O)[C@](C)(OC)C[C@H](C)C(=O)[C@H](C)[C@H]2N(CCCCn3cc(-c4cccc(N)c4)nn3)C(=O)O[C@@]21C	6.125368388	4.983633377	0.26	-31.32956162
ZINC000255970576	CC(=O)O[C@H]1C2=C(C)[C@@H](OC(=O)[C@@H](O)[C@@H](NC(=O)OC(C)(C)C)c3ccccc3)C[C@](O)([C@@H](OC(=O)c3ccccc3)[C@@H]3[C@]4(C[C@@H]4C[C@@H]4OC[C@@]43OC(C)=O)C1=O)C2(C)C	6.472110591	3.858419616	0.57	27.76884809
ZINC000150421812	CC(C)(C)OC(=O)N[C@H](Cc1ccccc1)C(=O)OCN1C(=O)[C@H]2[C@H](C1=O)[C@H]1[C@H]2[C@H]2C=C[C@H]1[C@@H]1C(=O)N(COC(=O)[C@@H](Cc3ccccc3)NC(=O)OC(C)(C)C)C(=O)[C@@H]12	5.716693833	2.930315553	0.64	72.31505474
ZINC000504739486	CC[C@]12C=CCN3CC[C@@]4(c5cc([C@]6(C(=O)OC)C[C@@H]7CN(C[C@](O)(CC)C7)CCC7=c8cc(SC)ccc8=N[C@@H]76)c(OC)cc5N(C)[C@@H]4[C@](O)(C(=O)OC)[C@@H]1OC(C)=O)[C@@H]32	7.556261452	4.899309839	0.23	-106.9394352
ZINC000034427292	O=CCC(=O)CC=O	3.461945693	1.535414777	0.64	-0.852140878
ZINC000034070473	FC(F)(F)CNC[C@@H]1CCNC1	3.083784492	3.429770882	0.26	-16.84348009
ZINC000335945373	CN1CCN(C(=O)[C@H]2CC[C@H](C(F)(F)F)C2)CC1=O	3.250710047	3.959203025	0.51	32.58519627
ZINC000364371671	CC(C)[C@@H]1C[C@@H]1C(=O)N1C[C@@H](C)C(=O)N(C)c2ccccc21	3.549900268	3.88288367	0.63	11.40301786
ZINC000427516916	CS(=O)(=O)N(Cc1cccc(F)c1C#N)c1ccccc1F	2.363381819	3.108144219	0.97	79.51437677
ZINC000172695970	CCn1c(C)nnc1SCc1ccc2oc(C(=O)OC)cc2c1	2.365777169	3.661325711	0.99	117.9958363
ZINC000366984388	COC(=O)c1ccc(S(=O)(=O)N2CCC[C@@H]2[C@H]2COCC[C@@H]2O)s1	3.660089003	3.624787931	0.74	42.58000573
ZINC000298644503	CC[C@H](C)[C@H](NC(=O)[C@@]1(C)Cc2ccccc2C(=O)O1)C(=O)OC	3.3135722	2.796934425	0.91	72.54415324
ZINC000516413247	CSc1ccc(NC(=O)C(=O)N(C)[C@@H](C)c2ccc(Cl)cc2Cl)cc1	2.784576932	2.903322958	1	133.7349117
ZINC000362662200	CCCN(CCc1ccccn1)C(=O)C1(c2ccccc2)CC(=O)C1	2.453643869	3.053635948	0.62	76.61554088
ZINC000420515495	O=C(NCCCc1nc(C[C@H]2C[C@H]3CC[C@H]2C3)no1)c1ccccc1	3.922877244	4.10022681	0.93	111.9930556
ZINC000494068731	COC(=O)c1ccc(CCC(=O)N(C)C(C)(C)CN2CCCCCC2)cc1	2.326007193	3.53371917	0.99	106.6734606
ZINC000370728393	COC(=O)[C@H](c1cc(OC)cc(OC)c1)N1CCN([C@@H]2CCC[C@@H]2O)CC1	3.341444654	3.391249551	0.64	62.97632859
ZINC000464063066	Cc1nn(-c2ccccc2)cc1CCCNC(=O)Nc1ncc(Cl)cc1C	2.335419868	4.679948774	0.97	163.6222053
ZINC000500061689	CC(C)CCNS(=O)(=O)c1ccc(NC(=O)N2CC[C@H](OCC(C)C)C2)cc1	2.750840686	4.359494659	1	184.143119
ZINC000505923009	Cc1cc(N2C(=O)c3ccccc3C2=O)ccc1C(=O)N[C@H](C#N)c1ccccc1F	2.743798817	3.432689524	0.92	114.1956937
ZINC000484815601	CCc1nnc([C@@H]2CN(C(=O)C(=O)Nc3cc(-c4cccnc4)ccc3C)CCO2)o1	3.126852064	4.998821704	0.89	116.4192379
ZINC000011932673	COc1ccc(O)c(CN(C[C@H]2CCCO2)CC2CCN(Cc3ccccc3C)CC2)c1	2.821816178	4.229833362	0.88	141.6256959
ZINC000472607055	Cc1c(NC(=O)C(=O)N[C@@H](C)c2ccc(-c3ccncc3)cc2)cccc1NC(=O)N(C)C	2.741171374	4.175330411	1	181.3624563
ZINC000009392353	CS(=O)(=O)Nc1ccc(C2=NN(S(=O)(=O)c3ccc(F)cc3)[C@@H](c3ccccc3F)C2)cc1	2.830647628	4.317866148	0.91	125.4152816
ZINC000508554085	COc1ccc(C(=O)Nc2ccc3c(c2)Cc2ccccc2-3)cc1S(=O)(=O)Cc1cc(C)no1	2.473833273	3.851762622	0.92	177.5506356
ZINC000510385149	C[C@@H](OCCCNC(=O)CN1C(=O)N[C@@](C)(Cc2ccc3c(c2)OCO3)C1=O)c1ccccc1	3.248804812	4.441583484	0.93	189.799106
ZINC000523797529	N#Cc1ccc(CN(Cc2cccc(F)c2)C(=O)NCc2ccccc2CN2CCCC2=O)cc1	2.400737216	4.044939893	0.99	218.0398256
ZINC000223558699	CCc1ccccc1N(CC(=O)Nc1ccc(Cc2ccncc2)cc1)S(=O)(=O)c1ccc(C)cc1	2.254614914	4.147788219	0.92	247.1945965
ZINC000520083411	Cc1cc(C(=O)N2CCCC[C@@H]2C)ccc1NC(=O)C(=O)NCc1cccc(OCC(=O)N(C)C)c1	2.794451873	4.99961553	0.98	256.5636536
ZINC000225228537	CCc1ccccc1N(CC(=O)N(Cc1ccc(Cl)cc1Cl)[C@@H](CC)C(=O)NC1CCCCC1)S(C)(=O)=O	3.148146291	4.429875153	0.98	167.116941
ZINC000408657335	CC(=O)c1ccc(NC(=O)COC(=O)[C@@H]2CC(=O)N(c3ccc(Oc4cc(C)ccc4C(C)C)cc3)C2)cc1	2.8201819	4.372232229	0.93	227.6006764
ZINC000408775771	CCOC(=O)C1=C(c2ccccc2)N=c2s/c(=C\c3cc(OC)c(OC)c(OC)c3)c(=O)n2[C@@H]1c1ccc(SC)cc1	3.175018153	3.541981176	0.96	174.7369765
ZINC000098015576	COc1ccc(-n2ncc(Oc3ccc4c(c3)CCC4)c(Nc3cccc(C(=O)NCc4ccc5c(c4)OCO5)c3)c2=O)cc1	2.71040071	4.99999419	0.91	264.948914
ZINC000225647059	CCCCNC(=O)[C@@H](Cc1ccccc1)N(Cc1cccc(OC)c1)C(=O)CN(c1ccc(C)c(C)c1)S(=O)(=O)c1ccc(Cl)cc1	3.121669826	3.871713463	0.99	238.8598965
ZINC000504359192	COc1cc2c(c(OC)c1OC)-c1ccc(NCCCCCC(=O)N[C@@H](CC(C)C)c3nnc4ccccn43)c(=O)cc1[C@H](NC(C)=O)CC2	3.934057309	4.999826078	0.74	225.3085316
ZINC000150653907	CCOC(=O)C1=C(c2ccccc2)N=c2s/c(=C/c3cn(CCOc4ccc(F)cc4)c4ccccc34)c(=O)n2[C@H]1c1cc(OC)ccc1OC	3.393112956	4.384237576	0.81	224.1140193
ZINC000150405249	COc1c(C(=O)O)ccc(C(=O)NCCCCCN(O)C(=O)CCC(=O)NCCCCCN(O)C(=O)CCC(=O)NCCCCCN(O)C(C)=O)c1OC	3.384839067	4.286785433	0.85	85.06984336
ZINC000095551061	CCOC(=O)Cc1c(Cc2[nH]c(C(=O)OCc3ccccc3)c(CC(=O)OCC)c2CC(=O)OCC)[nH]c(C(=O)OCc2ccccc2)c1CC(=O)OCC	3.096627305	2.208061986	0.92	87.01517064
ZINC000253527863	CC1(C)[C@H](O[C@H]2O[C@@H](C(=O)O)[C@H](O)[C@@H](O)[C@@H]2O[C@@H]2O[C@H](C(=O)O)[C@@H](O)[C@@H](O)[C@@H]2O)CC[C@]2(C)[C@H]1CC[C@]1(C)[C@H]2C(=O)C=C2[C@@H]3C[C@](C)(C(=O)O)CC[C@@]3(C)CC[C@@]21C	5.929040122	2.133804895	0.14	8.901973354
ZINC000254376402	CO[C@H]1C=CO[C@@]2(C)Oc3c(c4c(c(O)c3C)C(=O)C(=C(Cc3cc(C)cc(C)c3)C4=O)NC(=O)C(C)=CC=C[C@H](C)[C@H](O)[C@@H](C)[C@H](O)[C@H](C)[C@H](OC(C)=O)[C@@H]1C)C2=O	7.016020492	4.335589715	0.11	-107.4400785
ZINC000306122917	CC[C@@H]1OC(=O)[C@](C)(F)C(=O)[C@H](C)[C@H](O[C@@H]2O[C@H](C)C[C@H](N(C)C)[C@@H]2O)[C@](C)(OC)C[C@H](C)C(=O)[C@H](C)[C@H]2N(CCCCn3cc(-c4cccc(N)c4)nn3)C(=O)O[C@@]21C	6.125368388	4.983633377	0.26	-31.32956162
ZINC000255970576	CC(=O)O[C@H]1C2=C(C)[C@@H](OC(=O)[C@@H](O)[C@@H](NC(=O)OC(C)(C)C)c3ccccc3)C[C@](O)([C@@H](OC(=O)c3ccccc3)[C@@H]3[C@]4(C[C@@H]4C[C@@H]4OC[C@@]43OC(C)=O)C1=O)C2(C)C	6.472110591	3.858419616	0.57	27.76884809
ZINC000150421812	CC(C)(C)OC(=O)N[C@H](Cc1ccccc1)C(=O)OCN1C(=O)[C@H]2[C@H](C1=O)[C@H]1[C@H]2[C@H]2C=C[C@H]1[C@@H]1C(=O)N(COC(=O)[C@@H](Cc3ccccc3)NC(=O)OC(C)(C)C)C(=O)[C@@H]12	5.716693833	2.930315553	0.64	72.31505474
ZINC000504739486	CC[C@]12C=CCN3CC[C@@]4(c5cc([C@]6(C(=O)OC)C[C@@H]7CN(C[C@](O)(CC)C7)CCC7=c8cc(SC)ccc8=N[C@@H]76)c(OC)cc5N(C)[C@@H]4[C@](O)(C(=O)OC)[C@@H]1OC(C)=O)[C@@H]32	7.556261452	4.899309839	0.23	-106.9394352
ZINC000086862280	OC1(O)C=CC=CC1	3.582052386	1.895574402	0.15	-33.48511089
ZINC000005257305	CC(=O)Nc1nc([N+](=O)[O-])cs1	2.687620888	2.077064605	0.8	38.81093646
ZINC000338014656	COCC[C@H](N[C@H]1CN(C2CC2)C[C@@H]1C)C(C)(C)C	3.860776352	3.632353315	0.46	13.53515957
ZINC000173391455	CNC(=O)[C@H]1CCCN1C(=O)[C@@H](C)Cc1c(C)nn(C)c1C	3.149339749	4.18668411	0.95	94.41451737
ZINC000490687670	C#CCN(CC#CC)C(=O)/C=C/c1ccc2c(c1)OCCO2	2.909732148	2.832588041	0.92	97.79724433
ZINC000415762355	C[C@@H](N)c1ccc(NC(=O)Nc2nc(CC(F)(F)F)cs2)cc1	2.793381305	4.063961148	0.99	102.4017331
ZINC000341281516	COc1ccccc1[C@@H]1CCCN1C(=O)NCCn1ccnc1C	2.684321828	4.250410899	0.95	131.7070247
ZINC000418710608	N[C@@H]1CCC[C@H](CNC(=O)N2CCN(C(=O)[C@H]3CCCO3)CC2)C1	3.344301153	4.188568008	0.57	72.05271695
ZINC000413061093	COc1ccc(Cl)cc1CNc1cc(N2CC[C@@H]([C@H](C)O)C2)ncn1	3.153689983	4.373779113	0.84	116.01898
ZINC000410676233	C[C@H]1CCN(C(=O)C(=O)N2CCN(Cc3ccc(Cl)s3)CC2)[C@H]1CO	3.416742864	4.056989761	0.59	85.7796772
ZINC000090091105	CCn1cc(NC(=O)NCC2(c3ccc(F)cc3F)CC2)ccc1=O	2.48869137	4.348088182	0.83	137.0698918
ZINC000440360837	Cc1ccc(S(=O)(=O)N2CCC[C@H](C(=O)N3CCNCC3)C2)c([N+](=O)[O-])c1	2.829402571	3.503446912	0.81	103.5390511
ZINC000447692405	O=C(CCc1c[nH]c2ccccc12)N1CCC(Nc2cccc(Br)c2)CC1	2.145462086	3.425329125	0.98	186.7674407
ZINC000267767136	CCOc1ccccc1CNC(=O)Nc1ccc(C(=O)N(C)C)cc1OC	1.943557962	3.304304903	0.95	194.0418056
ZINC000277989402	CC(C)Oc1cc(F)ccc1NC(=O)C(=O)NCCCN1CCCO[C@@H](C)C1	2.815327775	4.785202978	0.96	158.5039915
ZINC000488092628	CCOc1ccc(NC(=O)C(=O)N2CCc3c(ncn3-c3ccc(C)cc3)C2)c(C)c1	2.527349857	4.690391317	0.91	138.1160176
ZINC000518748074	COc1ccc(-c2nn(Cc3ccccc3)cc2CNCCCN2CCOCC2)cc1	2.190451864	4.241813	0.97	166.5482262
ZINC000040398951	O=c1c2cc3c(ccn(C4CC4)c3=O)nc2ccn1-c1nc(SCc2ccccc2)n[nH]1	2.800357772	4.324071769	0.68	83.01035387
ZINC000014277996	CCc1ccc2oc(-c3cccc(NC(=O)c4cc5ccccc5c(Br)c4OC)c3)nc2c1	2.331269224	4.442208814	0.88	205.3599847
ZINC000058849214	COc1ccc(NS(=O)(=O)c2ccc3c(c2)[C@H]2C=CC[C@H]2[C@@H](c2ccccc2)N3)c(OC)c1	3.326812046	3.645333526	0.98	152.1359345
ZINC000408704246	C[C@H](C(=O)Nc1ccc(S(=O)(=O)N2CCCC2)cc1)N(c1ccc2c(c1)OCCO2)S(C)(=O)=O	2.878682868	4.632670188	0.98	191.0464181
ZINC000488839547	Cc1nc([N+](=O)[O-])cn1CCC(=O)Nc1cc(S(=O)(=O)N2CCOCC2)ccc1NCC(C)C	2.716175528	4.232684262	0.92	179.9015912
ZINC000011995603	Cc1ncc2c(c1CNC(=O)c1ccc3c(c1)OCO3)CCN(C(=O)/C=C/c1ccc(Cl)cc1)C2	2.61545816	4.537610625	0.96	216.8268562
ZINC000499226968	COc1cc2c(cc1OC)CN(Cc1ccccc1NC(=O)C[C@@H](C)NC(=O)c1ccccc1)CC2	2.687116192	4.442856327	0.97	212.7023662
ZINC000409335353	CCCCc1nc2ccc(Br)cc2c(=O)n1N=Cc1cc(Cl)c(OCC(=O)OC(C)C)c([N+](=O)[O-])c1	2.899803263	3.926513413	0.76	134.7289723
ZINC000011852975	CCOC(=O)N1CCN(S(=O)(=O)c2ccc(C(=O)Nc3nc4c(cc5c6c(cccc46)CC5)s3)cc2)CC1	2.602206962	4.710322987	0.79	223.3311197
ZINC000102707325	CCc1ccc([C@H]2/C(=C(\O)c3ccc(OCc4cccc(C)c4)cc3)C(=O)C(=O)N2Cc2cccnc2)cc1	2.772449292	4.30952341	0.86	176.9836614
ZINC000150419277	O=C(O)c1ccc(N2C[C@@H]3C[C@@H](C2)c2cccc(=O)n2C3)c(N/C(=N/c2ccc(Br)cc2)SCc2ccccc2Cl)c1	4.395078378	4.491887017	0.66	126.7252529
ZINC000261094512	CC[C@@H](C)NC(=O)[C@H](Cc1ccccc1)N(Cc1ccccc1Cl)C(=O)CN(c1ccc(C)cc1C)S(=O)(=O)c1ccccc1	3.362067402	4.056357264	0.88	206.3470437
ZINC000150393781	O=C(OC[C@@H]1O[C@@H](n2nc(N3CCOCC3)c(=O)[nH]c2=O)[C@@H](OC(=O)c2ccccc2)[C@H]1OC(=O)c1ccccc1)c1ccccc1	3.895851868	3.016422753	0.72	72.78382661
ZINC000224272147	CCOc1ccc(N(CC(=O)N(Cc2ccc(C)cc2)[C@@H](Cc2ccccc2)C(=O)NC(C)(C)C)S(=O)(=O)c2ccc(OC)c(OC)c2)cc1	3.215915523	3.564207816	0.99	257.6966474
ZINC000095549160	CCOc1cc(-c2ccc(/N=N/c3c(O)c4cc(N)ccc4cc3S(=O)(=O)O)cc2)ccc1/N=N/c1c(O)c2cc(N)ccc2cc1S(=O)(=O)O	3.512374148	3.627269973	0.76	57.52635192
ZINC000504650143	CCCNC1=C2NC(=O)/C(C)=C\C=C/[C@H](C)[C@H](O)[C@H](C)[C@H](O)[C@H](C)[C@H](OC(C)=O)[C@@H](C)[C@H](OC)/C=C\O[C@@]3(C)Oc4c(c(c(c(O)c4C)C2=O)C1=O)C3=O	6.932708452	4.660226113	0.03	-125.4032143
ZINC000257555158	COc1cc(/C=C/C(=O)O[C@H]2[C@H](CO[C@@H]3OC[C@](O)(CO)[C@@H]3O)O[C@H](OCCc3ccc(O)c(OC)c3)[C@@H](O)[C@@H]2O[C@@H]2O[C@H](C)[C@@H](O)[C@H](O)[C@@H]2O)ccc1O	5.330646663	1.79550047	0.54	97.71507764
ZINC000257459800	CO[C@@H]1C[C@H](O[C@@H]2CC[C@H](O[C@@H]3C[C@H](O)c4c(=O)c5c(O)c6c7c(c5oc4[C@@H]3O)OCO[C@H]7Cc3cc4c(c(O)c3-6)C(=O)N3CCO[C@]3(C)C4)O[C@@H]2C)O[C@@H](C)[C@H]1O	6.333193216	4.357814074	0.17	-89.69826702
ZINC000255974702	CC(=O)N[C@@H]1[C@H](OCc2ccccc2)O[C@H](CO[C@@H]2O[C@H](C)[C@H](OCc3ccccc3)[C@H](OCc3ccccc3)[C@@H]2OCc2ccccc2)[C@@H](OC(C)=O)[C@@H]1OC(C)=O	4.703233346	3.359215302	0.92	99.12724665
ZINC000409045319	CCOC(=O)c1ccc(-n2c(-c3ccccc3)cc(/C=c3/sc4n(c3=O)[C@@H](c3ccc(OCC(=O)OC)c(OCC)c3)C(C(=O)OCC)=C(C)N=4)c2-c2ccccc2)cc1	3.699062273	4.959186825	0.79	256.3439374
ZINC000306146085	C/C=C\[C@@H]1O[C@](O)([C@H](C)[C@H](O)[C@H](C)[C@@H]2OC(=O)C(OC)=CC(C)=C[C@H](C)[C@H](O)[C@H](C)[C@H](O)[C@H](C)CC(C)=CC=C[C@@H]2OC)C[C@H](O[C@@H]2C[C@H](O)[C@H](OC(N)=O)[C@H](C)O2)[C@@H]1C	6.834304577	4.233424695	0.04	-164.8176489
ZINC000150661918	CCOC(=O)c1c(NC(=O)COC(=O)[C@H](CC(C)C)N2C(=O)c3ccc(C(=O)OCC(=O)Nc4sc5c(c4C(=O)OCC)CC[C@H](C)C5)cc3C2=O)sc2c1CC[C@@H](C)C2	4.29068107	4.219458132	0.91	237.2382146
ZINC000257347019	CO[C@H]1[C@@H](O)[C@H](OC[C@H]2O[C@@H](OC[C@H]3O[C@@H](O[C@H]4C[C@H](O)[C@]5(C)[C@@H]6CC[C@]7(C)[C@H](C8=CC(=O)OC8)CC[C@]7(O)[C@H]6CC[C@H]5C4)[C@H](O)[C@H](O)[C@@H]3O)[C@H](O)[C@H](O)[C@@H]2O)O[C@@H](C)[C@@H]1O	6.252435756	2.736426129	0.32	-7.218029025
ZINC000059111167	[C-]#[N+]CC(C)(C)OC	3.851011407	2.327628116	0.56	18.51678062
ZINC000089219909	N#Cc1cnc2c[nH]nc2c1O	3.479063733	2.865137356	0.64	16.5541893
ZINC000368389754	Cc1ccc(NC(=O)N2C[C@H]3[C@H](CO)[C@H]3C2)c(C)c1	3.180188612	3.093659623	0.78	59.00990525
ZINC000425135192	Cc1nc(Cc2ccccc2)sc1C(=O)NC1C[C@H]2C[C@@H]2C1	3.051066489	3.449185023	0.88	99.81955715
ZINC000495594740	C[C@H]1CN(Cc2noc(CNC(=O)OC(C)(C)C)n2)CCO1	2.93081634	3.605860219	0.95	98.43775937
ZINC000410243096	C[C@@H](CCNC(=O)[C@@H](c1ccccc1)C1CC1)c1ccccc1	2.693374098	2.931081176	0.97	92.91429937
ZINC000358610437	CCN1CC[C@H]2CC[C@@H](C1)N2C(=O)C(=O)NC[C@@H]1CCC[C@@H]1OC	4.475365724	4.283422315	0.71	17.6593996
ZINC000290495388	CC[C@@H](Cc1ccccc1Br)NC(=O)[C@@H]1CCn2c(C)ncc2C1	3.475890062	3.712388037	0.77	69.8860684
ZINC000432943914	COC[C@@H](C)n1ccc(=NC(=O)NC[C@](C)(O)C(=O)OC(C)(C)C)[nH]1	4.455375771	3.072167973	0.61	34.77223279
ZINC000371145306	Cc1cccc(N2N=C(C(=O)N[C@H]3CCCC[C@@H]3CO)CCC2=O)c1	3.192476765	3.690143838	0.88	85.74908066
ZINC000122219470	CC(C)C[C@@H](C)NC(=O)CC[C@H]1NC(=O)N(c2ccc(Cl)cc2)C1=O	3.043233381	4.004972493	0.85	78.75934945
ZINC000366118021	COc1ncncc1NC(=O)N1CCC(C(=O)N2C[C@@H](C)O[C@@H](C)C2)CC1	3.237395472	4.896342019	0.86	116.6879152
ZINC000524302697	Cc1ccccc1-c1nc(C(=O)N[C@@H](C)c2cccc(S(N)(=O)=O)c2)cs1	2.599925648	4.155993098	0.98	165.9423529
ZINC000301897333	Cc1cc(C)cc(OCC(=O)N2CCN(c3nc4ccccc4[nH]3)CC2)c1	2.185827737	3.7213657	1	150.9932534
ZINC000433781693	CNC(=O)c1ccc(Cl)c(NC(=O)C(=O)N2CC[C@H](S(=O)(=O)NC(C)C)C2)c1	3.026118	4.999009374	0.81	144.1347726
ZINC000521839391	C=CCNC(=O)C(C#N)=c1sc(=Cc2ccc(C)c(F)c2)c(=O)n1C1CCN(C)CC1	2.961563632	4.684124923	0.61	76.65560258
ZINC000440194835	CN(Cc1nccn1Cc1ccccc1)C(=O)C(=O)Nc1csc(-c2ccccn2)n1	2.640943704	4.471085908	0.94	156.7582926
ZINC000520623052	O=C(NCc1cc(Br)c2c(c1)OCCO2)NCc1ccccc1COCc1ccccc1	2.342394967	3.248145236	0.96	196.7420712
ZINC000408763682	Cc1cc(/C=C2\C(=O)NC(=O)N(c3ccc4c(c3)OCO4)C2=O)c(C)n1-c1cccc(Cl)c1	2.545202832	4.399597985	0.77	146.9082768
ZINC000040736369	COc1ccc(CNCc2c(OCC(=O)Nc3ccc(C)cc3)ccc3ccccc32)cc1	1.980223738	3.79613711	1	201.8894677
ZINC000508004361	CC(C)[C@H](NC(=O)c1ccc(Cl)cc1)C(=O)N1CCC[C@H](c2nc(-c3cccc(F)c3)no2)C1	3.038266772	4.873354345	1	182.6437986
ZINC000524261939	C[C@@H]1CN(CC2CCN(C(=O)NCc3ccccc3COCc3ccccc3)CC2)C[C@@H](C)O1	3.100481851	3.910168093	0.99	214.4168412
ZINC000009764248	O=C(N[C@H](C(=O)N1CCN(C(=O)c2cccc(F)c2)CC1)S(=O)(=O)c1ccccc1)c1ccco1	2.839271679	3.873956001	1	184.2028102
ZINC000097993017	CCOc1cc(/C=C\C(=O)c2ccc(OC)cc2)ccc1OCC(=O)Nc1cccc(C(F)(F)F)c1	2.215095571	3.722929141	1	266.3751063
ZINC000409044226	O=C1NC(=O)N(c2ccc(Br)cc2)C(=O)/C1=C/c1cc(Cl)cc(Cl)c1OCc1ccc([N+](=O)[O-])cc1	2.557949879	3.580108113	0.78	152.0649088
ZINC000409163347	CCCOC(=O)c1cc(NC(=O)CN2C(=O)S/C(=C/c3cc(I)c(OCC)c(OCC)c3)C2=O)ccc1Cl	2.630263879	4.325487947	0.95	224.5456738
ZINC000223428423	CC[C@H](C(=O)NC)N(Cc1ccc(OC)cc1)C(=O)CN(c1cc(Cl)cc(Cl)c1)S(=O)(=O)c1ccc(C)cc1	3.052212275	3.406411483	0.98	190.4352612
ZINC000245343381	Cc1cccc(CN(C(=O)c2ccc(F)cc2)[C@H]2CC[C@H](NC(=O)C3CCN(C(=O)c4ccc(F)cc4)CC3)CC2)c1	2.425559274	4.407385467	0.98	230.46663
ZINC000260787035	COc1ccc(Cl)cc1N(CC(=O)N(Cc1ccc(Cl)cc1Cl)[C@H](C)C(=O)NC(C)(C)C)S(=O)(=O)c1ccc(C)c([N+](=O)[O-])c1	3.364710879	3.637993002	0.82	202.3037063
ZINC000163569691	CC1=C(C(=O)Nc2ccccc2)[C@H](c2ccc(C(C)C)cc2)n2c(=O)/c(=C\c3cn(Cc4ccc(Cl)cc4)c4ccccc34)sc2=N1	3.174970898	4.809136553	0.81	257.3017695
ZINC000150451558	CCOC(=O)[C@@H](Cc1ccc(NC(=O)/C(=C\c2ccc(OC(C)=O)c(OC)c2)NC(=O)c2ccccc2)cc1)N1C(=O)c2ccccc2C1=O	3.207032423	3.715792308	0.94	242.9303381
ZINC000408538777	CCOc1cc(COc2c(Cl)cc(C=C3C(=O)N(c4ccccc4)C(=O)N(c4ccccc4)C3=O)cc2OCC)ccc1OCc1ccccc1	2.783545835	3.393818862	0.93	208.5641009
ZINC000150417992	COc1ccc(/N=C/c2c(O)c(O)c(C(C)C)c3cc(C)c(-c4c(C)cc5c(c4O)c(/C=N\c4ccc(OC)cc4)c(O)c(O)c5C(C)C)c(O)c23)cc1	3.718132151	3.46285897	0.68	45.44364887
ZINC000150338762	CC(C)CCC[C@@H](C)[C@H]1CC[C@H]2[C@@H]3CC=C4C[C@@H](OC(=O)CCCCCCCCCCCCNc5ccc([N+](=O)[O-])c6nonc65)CC[C@]4(C)[C@H]3CC[C@]12C	4.902667629	3.821367872	0.47	97.66521371
ZINC000409186114	C=C/C=C\C(=C/C)N1C(=O)/C(=C/c2cc(CC=C)c(OCc3cccc4ccccc43)c(OCC)c2)C(=O)N=C1SCC(=O)NC(c1ccccc1)c1ccccc1	3.657320113	4.817592761	0.81	157.6304281
ZINC000504791379	CC[C@H](C)[C@H](NC(=O)[C@H](C(C)C)[C@H](O)[C@H](O)[C@@H](CC1CCCCC1)NC(=O)[C@H](CC1=NC=NC1)NC(=O)COc1cccc2ccccc21)C(=O)NCc1ccccn1	4.952727425	4.759088173	0.8	157.828404
ZINC000245190535	CC[C@]12C=CCN3CC[C@@]4(c5cc([C@@]6(C(=O)OC)C[C@H]7CN(C[C@](O)(CC)C7)CCc7c8ccccc8[nH]c76)c(OC)cc5N(C=O)[C@H]4[C@@](O)(C(=O)OC)[C@@H]1OC(C)=O)[C@H]32	7.204127394	4.761590511	0.31	-85.96256043
ZINC000169615617	C[C@H](CCC(=O)N(CCCNC(=O)[C@H](O)[C@@H](O)[C@H](O)[C@H](O)CO)CCCNC(=O)[C@H](O)[C@@H](O)[C@H](O)[C@H](O)CO)[C@H]1CC[C@H]2[C@@H]3CC[C@@H]4C[C@H](O)CC[C@]4(C)[C@H]3C[C@H](O)[C@]12C	5.803092168	4.016343338	0.49	30.47155467
ZINC000150372362	CC(C)C[C@H](NC(=O)[C@@H](Cc1ccccc1)NC(=O)CNC(=O)[C@H](CC(C)C)NC(=O)[C@H](Cc1ccccc1)NC(=O)CNC(=O)[C@H](CCC(=O)O)NC(=O)CN)C(=O)O	4.182050821	4.501700036	0.89	96.51391024
ZINC000150339415	CCCCC/C=C\C/C=C\CCCCCCCC(=O)OC[C@H](COC(=O)CCCCCCCCCCCCCCC)OC(=O)CCCCCCC/C=C\CCCCCCCC	3.524692313	3.203665794	0.81	114.9468201
ZINC000000409355	CCOC(=O)CCS	2.254521517	1.379073472	0.75	17.53297163
ZINC000217971426	CCS(=O)(=O)[C@H]1C[C@]1(N)COC	4.281793324	2.550211556	0.09	-9.788461576
ZINC000346594772	C[C@H](C(=O)NC1(C#N)CCC1)N1C[C@@H](O)C[C@@H]1CO	3.866860515	3.410827526	0.55	19.24365804
ZINC000264645482	Cc1ccc2c(c1)N(C(=O)c1cn(C)nc1C(C)C)CCC2	2.447210369	4.066382489	0.97	88.5497408
ZINC000051923083	CCCCN(CC(N)=O)Cc1nnc(-c2ccccc2Br)o1	2.350974474	3.373789264	0.95	113.4141294
ZINC000345783201	O=C(N[C@@H]1C[C@H]1C(F)F)c1ccc(N2NC(=O)CCC2=O)cc1	3.41339901	3.632144435	0.34	21.9646868
ZINC000369580935	CC(C)n1ncnc1CN1CCCN(C(=O)c2ccncc2)CC1	2.312655546	4.344198693	0.96	144.6770453
ZINC000450246450	C[C@H](c1ccccc1)[C@@H](O)CN(C)C[C@@H]1COc2ccccc2O1	3.240703829	3.270079756	0.85	71.41316921
ZINC000158703410	O=C(NC1CC1)[C@@H]1CCCN1C(=O)NCC[S@](=O)Cc1ccccc1	3.100278932	4.201395394	0.92	136.3871342
ZINC000283810373	CC(C)[C@H](NC(=O)C(=O)N(C)[C@@H](C)c1ccncc1)c1ccccc1	3.125459261	2.915820035	1	106.3974316
ZINC000364492945	O=C([C@H]1CCCCCN1)N1CCN(S(=O)(=O)c2ccc(F)cc2)CC1	2.552472834	3.679088575	0.87	76.49287435
ZINC000495461613	CCC(C)(C)[C@H]1CCc2nc(NC(=O)N3CC[C@@H](COC(F)F)C3)sc2C1	3.650033545	4.406490109	0.77	105.2800994
ZINC000368889869	O=C(NCC1(N2CCOCC2)CC1)NC[C@@]1(N2CCOCC2)CCCOC1	3.50426876	3.390909028	0.91	41.85244788
ZINC000301145289	Cc1csc([C@H](C)Nc2cnn(-c3cccc(C(F)(F)F)c3)c(=O)c2Cl)n1	3.041287245	4.737956464	0.93	119.2155018
ZINC000110732996	CC(C)CC(=O)N1Cc2ccccc2C[C@@H]1C(=O)NCc1nncn1C1CC1	3.032687831	4.369730935	0.86	128.7820954
ZINC000461627755	CC(=O)Nc1ccc(S(=O)(=O)NCc2ccc(C(=O)N3CCOC[C@H]3C#N)cc2)cc1	2.858817385	4.386616112	0.94	184.5538167
ZINC000432125893	O=C(NC1CCOCC1)c1ccc(Oc2ccc(S(=O)(=O)N3CCOCC3)cc2)nn1	2.453696011	4.089702343	0.92	171.1014953
ZINC000445282476	COc1cccc(NC(=O)Cc2noc(C3=NN(c4cc(C)ccc4C)C(=O)CC3)n2)c1	2.591577127	4.151380916	0.94	138.2039662
ZINC000031815301	COc1cccc(-c2csc(NC(=O)c3nn(C)c4c3Cc3cc(OC)c(OC)cc3-4)n2)c1	2.51433679	4.271043617	0.81	159.9001484
ZINC000508425123	Cn1nccc1[C@@H]1[C@@H](C(=O)N2CCN(C(=O)Cc3ccccc3)CC2)CCC(=O)N1C1CC1	3.389686187	4.134053561	0.73	108.6251945
ZINC000409774042	Cc1ccc(S(=O)(=O)N(C)C(C)C)cc1NC(=O)NCc1cccc(CN2CCO[C@@H](C)C2)c1	2.847879253	4.999775634	0.85	237.7985745
ZINC000509221934	Cc1ccc(-c2ccc(CN(C(=O)Nc3ccc(NC(=O)[C@@H]4CCCO4)cc3)C(C)C)s2)cc1	2.846120801	4.648708587	0.81	180.6445519
ZINC000511272853	Cc1ccccc1OCCN(C)C(=O)C(=O)Nc1ccc(NC(=O)c2ccoc2)cc1C(F)(F)F	2.568134206	4.971884514	0.89	224.1599597
ZINC000016215803	COc1ccc(/C=C(/C(=O)Nc2ccc(S(=O)(=O)Nc3ccc(F)cc3)cc2)c2ccccc2)cc1	2.133332016	2.985129537	1	213.2852902
ZINC000408535934	O=C(Oc1c(Br)cc(Br)cc1/C=C1/C(=O)NC(=O)N([C@H]2C[C@H]3CC[C@H]2C3)C1=O)c1ccc(Cl)cc1Cl	4.50072345	3.859172608	0.47	65.34621798
ZINC000224867711	CC[C@H](C(=O)NCC(C)C)N(Cc1c(Cl)cccc1Cl)C(=O)CCCN(c1cc(C)ccc1C)S(C)(=O)=O	3.233687907	4.616156966	0.99	154.0586181
ZINC000408756669	COc1ccc([C@H]2C3=C(N=c4s/c(=C\c5ccc(C(C)(C)C)cc5)c(=O)n42)c2ccccc2CC3)cc1OC	3.132587408	3.85090652	0.83	140.3360928
ZINC000218003798	COC(=O)C[C@H](c1cc2ccc(OC)cc2[nH]c1=O)c1oc(CN2C[C@H]3C[C@@H](C2)Cn2c(=O)cccc23)cc(=O)c1O	4.816342379	4.600507634	0.52	159.4549429
ZINC000299817906	C/C=C(\C)C(=O)O[C@H](C[C@@]1(C)[C@H](C)C[C@H](OC(C)=O)[C@]2(COC(C)=O)[C@@H]1[C@@H](OC(=O)[C@H](C)CC)CC[C@]21CO1)C1=CC(=O)OC1	5.905401238	4.14307293	0.1	-50.2733055
ZINC000409050517	CCOC(=O)C1=C(C)N=c2s/c(=C\c3cc(Cl)c(OCc4ccccc4F)c(OC)c3)c(=O)n2[C@H]1c1ccc(OC(C)C)c(OC)c1	3.326116375	4.059335407	0.91	268.4706072
ZINC000409017527	CCOc1cc(/C=c2/sc3n(c2=O)[C@H](c2cccc(OC)c2OCC)C(C(=O)OCCOC)=C(C)N=3)ccc1OCC(=O)Nc1ccccc1	3.353194351	4.986581906	0.88	280.2225302
ZINC000150538483	O=C(Oc1ccc(/C=N/c2ccc3c(c2)S(=O)(=O)c2cc(/N=C\c4ccc(OC(=O)c5ccc(F)cc5)cc4)ccc2-3)cc1)c1ccc(F)cc1	3.022197097	4.384078271	0.79	133.3568074
ZINC000504569579	CC1=C(C(=O)O)N2C(=O)[C@H](NC(=O)[C@H](NC(=O)C3=C(C)CS[C@@H]4[C@H](NC(=O)[C@H](NC(=O)OC(C)(C)C)c5ccccc5)C(=O)N34)c3ccccc3)[C@H]2SC1	4.642571709	3.950646867	0.68	76.15847038
ZINC000408993152	CCOC(=O)C1=C(c2ccccc2)N=c2s/c(=C\c3cc(-c4ccccc4)n(-c4ccc(C)cc4)c3-c3ccccc3)c(=O)n2[C@@H]1c1ccc(C(C)C)cc1	3.492336849	4.876508746	0.92	187.0873826
ZINC000150367741	COc1cc(NC(=O)c2ccc(NC(=O)c3ccc(N)cc3)cc2)c(OC)cc1/N=N/c1ccc(/N=N/c2ccc3cc(S(=O)(=O)O)cc(S(=O)(=O)O)c3c2)c(C)c1	3.41337184	4.38750206	0.77	183.3981248
ZINC000504761225	N=c1nc(Cl)nc(Nc2ccc(/N=N/c3c(S(=O)(=O)O)cc(S(=O)(=O)O)c4ccc(S(=O)(=O)O)c(/N=N/c5cccc6ccccc65)c43)c3cc(S(=O)(=O)O)ccc23)[nH]1	4.050175628	4.178993921	0.67	77.23736618
ZINC000504454580	CC(=O)N[C@@H]1[C@@H](O)[C@@H](O[C@@H]2O[C@H](CO)[C@H](O)[C@@H](O)[C@@H]2O)[C@@H](CO)O[C@@H]1O[C@H]1[C@H](O)[C@@H](O[C@H]2[C@@H](O)[C@@H](NC(C)=O)[C@H](Oc3ccc([N+](=O)[O-])cc3)O[C@H]2CO)O[C@@H](CO)[C@@H]1O	5.708802122	4.660133285	0.93	82.85777958
ZINC000238808973	CC(=O)OC[C@H]1O[C@H]2O[C@](C)(O[C@H]3[C@@H]4O[C@@H](C)O[C@H]4O[C@@H](CO[C@@]4(C)O[C@H]5O[C@@H](COC(C)=O)[C@H](OC(C)=O)[C@@H](OC(C)=O)[C@@H]5O4)[C@H]3O)O[C@@H]2[C@@H](OC(C)=O)[C@@H]1OC(C)=O	6.137220492	3.252103057	0.4	-28.34200933
ZINC000253387799	CCC(=O)OCCC(=O)O[C@H]1[C@H](O[C@@H]2[C@@H](C)[C@H](O[C@H]3C[C@](C)(OC)[C@H](O)[C@@H](C)O3)[C@@H](C)C(=O)O[C@H](CC)[C@@](C)(O)[C@H](O)[C@@H](C)C(=O)[C@H](C)C[C@@]2(C)O)O[C@H](C)C[C@@H]1N(C)C	6.355691171	2.918181797	0.36	5.382738324
ZINC000150341325	O=C(Nc1ccccc1)c1cc2ccccc2c(/N=N/c2ccc(-c3nnc(-c4ccc(/N=N\c5c(O)c(C(=O)Nc6ccccc6)cc6ccccc65)cc4)o3)cc2)c1O	3.271947665	4.423763786	0.92	124.1640168
ZINC000000032313	O=Cc1ccc(Br)s1	2.576488051	1.294526153	0.88	29.65615836
ZINC000037730091	CN(C)C(=O)Cn1cnc(N)n1	2.550794927	2.639329224	0.96	46.61007974
ZINC000249541375	C[C@H](NC(=O)CC(C)(C)C)C(=O)N1CC[C@H](C)[C@H]1C	3.395135462	3.219151464	0.81	40.22588624
ZINC000546377941	CCC(CC)c1noc(/C=C\c2ccc(OC)cc2OC)n1	2.647804747	3.03911274	0.9	86.15677715
ZINC000182886943	CSC1(CNC(=O)CCc2cc(F)ccc2Br)CCOCC1	2.890943208	3.43130773	0.95	109.4108185
ZINC000345498165	CO[C@@H]1C[C@H](c2nc[nH]n2)N(C(=O)CCCC[C@H](C)C(C)=O)C1	4.124279569	3.855988571	0.41	42.29313232
ZINC000504932527	CS(=O)(=O)c1ccc(OCCCCC(=O)NC2CCSCC2)cc1	2.212533483	3.816729599	0.92	153.5247318
ZINC000286958806	CCC[C@H](CNC(=O)[C@@H]1CCC(=O)c2ccccc21)C(=O)OCC	3.139856034	3.089951812	0.73	47.60114386
ZINC000517825235	O=C(N=c1[nH]nc(Cc2cccc(F)c2)s1)N1CC(C2CCCC2)C1	3.085320467	4.578225763	0.85	52.76731736
ZINC000470477322	COCCN(Cc1scnc1C)C(=O)[C@@H](C)NC(=O)c1ccccc1	2.731789692	3.632224834	1	134.1155702
ZINC000267046021	CCNc1ncc(C(=O)N2CCN(C(=O)CN3CCOCC3)CC2)s1	2.386151236	3.93838166	0.92	138.6372735
ZINC000422135357	CN(C)C[C@H](Cc1ccccc1)NC(=O)C(=O)NCC[C@@H]1C[C@H]2CC[C@H]1O2	4.407979194	3.938009854	0.79	50.44094634
ZINC000543658318	C[C@@H](Cc1ccsc1)NC(=O)Nc1cc(C(C)(C)C)nn1-c1ccccn1	2.983017292	4.189909592	1	157.5353161
ZINC000471849733	COC(=O)c1cc(NC(=O)N[C@@H](CC(N)=O)C2CCCCC2)c(C)cc1C	2.836691611	3.541602263	0.89	101.7202118
ZINC000475604798	CN(C)CCNC(=O)Cn1cc(NC(=O)C(=O)Nc2cc(Cl)ccc2Cl)cn1	2.315109243	4.063784106	0.94	169.7949972
ZINC000475709131	Cc1nc2n(n1)CCN(C(=O)C(=O)Nc1ccccc1OCC(=O)N1CCOCC1)C2	2.688478639	4.929985896	0.97	156.1203604
ZINC000432501746	CCCN(C(=O)c1cccs1)C1CCN(C(=O)CCOc2ccc(C(C)C)cc2)CC1	2.346659123	4.575355181	0.97	184.566382
ZINC000110704264	CC(C)[C@@H](NC(=O)C1CCN(S(=O)(=O)c2ccc(C#N)cc2)CC1)c1nc(C2CC2)no1	3.012365937	4.997751944	0.95	175.7858083
ZINC000475023262	CCN1CCN(c2ccc(NC(=O)N[C@H](C)c3ccc(-c4cccnc4)cc3)c(C)c2)CC1	2.618752537	4.953345982	0.98	202.0474485
ZINC000521192425	COc1cccc([C@H](CNC(=O)C(=O)Nc2cccc(N3C(=O)CN(C)C3=O)c2)N(C)C)c1	2.932863981	4.595542887	0.81	134.1732618
ZINC000117000294	Cc1ccc(SCCC(=O)Nc2ccc(CC(=O)N3CCN(c4ncccn4)CC3)cc2)cc1	2.252635638	4.395061523	0.96	270.0724749
ZINC000508957839	COC[C@@H](C)n1c(SCC(=O)Nc2ccccc2CN2CCOCC2)nnc1-c1ccccc1	2.819053394	4.719274417	0.98	180.5619755
ZINC000410351206	Cc1ccc(C(=O)Nc2ccccc2)cc1NC(=O)NCc1ccc(CN2CCN(C)CC2)cc1	2.012495175	4.982652669	0.99	242.6863668
ZINC000261093494	CC[C@H](C)NC(=O)[C@H](C)N(Cc1cccc(Cl)c1)C(=O)CCCN(c1ccc(C)c(C)c1)S(C)(=O)=O	3.299894073	4.657835138	0.98	161.6045018
ZINC000006148941	CC1CCN([C@H](c2nnnn2Cc2ccc(F)cc2)c2cc3cc4c(cc3[nH]c2=O)OCCO4)CC1	3.144399961	4.696836017	0.81	197.9530196
ZINC000409308518	COc1cc(Cl)cc(C=Nn2c(=O)c3ccccc3nc2C2CCCCC2)c1Oc1ccc([N+](=O)[O-])cn1	2.902688825	4.061376864	0.6	112.1577383
ZINC000062632916	Cc1ccccc1-c1noc(CN(C[C@H]2CCN(Cc3nc(-c4ccccc4C)no3)C2)c2ccccn2)n1	3.186084272	4.995943499	0.82	138.6214564
ZINC000222965688	COc1ccc(N(CC(=O)N(Cc2c(Cl)cccc2Cl)[C@@H](Cc2ccccc2)C(=O)NCC(C)C)S(C)(=O)=O)cc1Cl	3.187152361	4.135381141	0.99	178.9000351
ZINC000224233443	Cc1ccc(S(=O)(=O)N(CC(=O)N(Cc2cccc(C)c2)[C@@H](Cc2ccccc2)C(=O)NC(C)(C)C)c2ccccc2Cl)cc1	3.102842863	3.727105013	0.91	201.5589814
ZINC000409183810	O=C(COC(=O)c1ccc2c(c1)C(=O)N(c1ccccc1C(=O)OCC(=O)c1ccc([N+](=O)[O-])cc1)C2=O)c1ccc([N+](=O)[O-])cc1	2.672965506	3.316780495	0.98	167.1796501
ZINC000409041253	CCOC(=O)C1=C(C)N=c2s/c(=C\c3cc(I)c(OCc4ccc(Cl)cc4Cl)c(I)c3)c(=O)n2[C@H]1c1ccc(OCC(=O)OC)c(OCC)c1	3.593678445	4.442007208	0.85	255.6662147
ZINC000409183795	C=C/C=C\C(=C/C)N1C(=O)/C(=C/c2cc(OCC)c(OCC(=O)OCC)cc2Br)C(=O)N=C1SCC(=O)NC(c1ccccc1)c1ccccc1	3.509831176	4.515831327	0.77	111.151523
ZINC000408821438	COc1cc(/C=C2\C(=O)NC(=O)N(c3cc4c5c(c3)[C@@H](c3ccccc3)CCN5CC[C@@H]4c3ccccc3)C2=O)cc(I)c1OCc1ccc(Cl)c(Cl)c1	3.967505344	3.910663523	0.58	143.4838404
ZINC000257373548	CC(C)(O)[C@H]1CC[C@](C)([C@@H]2[C@H](O)C[C@]3(C)[C@H]4C[C@H](O)[C@H]5C(C)(C)[C@@H](O[C@@H]6OC[C@H](O)[C@H](O)[C@@H]6O[C@H]6O[C@@H](CO)[C@H](O)[C@@H](O)[C@@H]6O)CC[C@@]5(C)[C@@H]4CC[C@@]23C)O1	6.041270937	1.866065021	0.27	-12.16687608
ZINC000504497622	CO[C@@H]1/C=C\O[C@@]2(C)Oc3c(c4c(c(O)c3C)C(=O)C(=C3NC5(CCN(CC(C)C)CC5)N=C34)NC(=O)/C(C)=C\C=C/[C@H](C)[C@H](O)[C@H](C)[C@H](O)[C@H](C)[C@H](O)[C@@H]1C)C2=O	7.587085838	4.566380976	0.08	-115.5278207
ZINC000247703206	O=C1[C@@H]2[C@H]3C=C[C@@H](C3)[C@H]2C(=O)N1c1ccc(Oc2ccc(C(c3ccc(Oc4ccc(N5C(=O)[C@@H]6[C@H]7C=C[C@@H](C7)[C@@H]6C5=O)cc4)cc3)(C(F)(F)F)C(F)(F)F)cc2)cc1	5.536108858	3.164437982	0.56	60.52187541
ZINC000150339599	CCCCCCOc1cc2c(cc1OCCCCCC)c1cc(OCCCCCC)c(OCCCCCC)cc1c1cc(OCCCCCC)c(OCCCCCC)cc21	2.515006618	2.95125064	0.85	58.54756157
ZINC000238808912	C[C@H]1[C@H]2[C@H](C[C@H]3[C@@H]4CC=C5C[C@@H](O)C[C@@H](O[C@H]6O[C@H](C)[C@H](O)[C@H](O[C@@H]7OC[C@@H](O)[C@H](O)[C@H]7O)[C@@H]6O[C@@H]6O[C@@H](C)[C@H](O)[C@@H](O)[C@H]6O)[C@]5(C)[C@H]4CC[C@]23C)O[C@]12CC[C@@H](C)CO2	6.774967215	2.345255484	0.13	-35.53046621
ZINC000253595499	C[C@@H]1[C@@H]2[C@@H](C[C@@H]3[C@H]4CC=C5C[C@@H](O)C[C@H](O[C@@H]6O[C@H](C)[C@@H](O)[C@H](O[C@@H]7OC[C@@H](O)[C@H](O)[C@@H]7O)[C@@H]6O[C@@H]6O[C@H](C)[C@@H](O)[C@H](O)[C@@H]6O)[C@]5(C)[C@@H]4CC[C@@]32C)O[C@@]12CC[C@H](C)CO2	6.774967215	2.257847683	0.13	-35.53046621
ZINC000255999353	CSCC[C@H](NC(=O)[C@H](CCC(=O)O)NC(=O)[C@H](CCC(=O)O)NC(C)=O)C(=O)N[C@H](CCC(N)=O)C(=O)N[C@H](CCCN=C(N)N)C(=O)N[C@@H](CCCN=C(N)N)C(N)=O	4.602930513	4.11709091	0.72	57.43901974
ZINC000008294962	Nc1ccc(N)cc1	1.668224414	1.340335835	1	17.52725583
ZINC000095627505	O[C@H]1[C@@H]2OCC[C@@H](O2)[C@@H](O)[C@@H]1O	4.772490904	2.467293258	0.23	-27.77041977
ZINC000357754564	Cc1cc(CNC(=O)NCCS(=O)(=O)N(C)C)on1	2.524303242	3.775547786	0.9	96.14611881
ZINC000457679618	O=C(NCCC1Cc2ccccc2C1)C1(CO)CCOCC1	2.625079607	3.563273732	0.88	54.7113484
ZINC000067552568	CCCCC1CCC(NC(=O)[C@@H]2CCCN(C(C)=O)C2)CC1	2.577550249	4.003982524	0.99	102.5315682
ZINC000264730530	CCN(CC(=O)N(C)c1nccs1)c1ccc(OC)c(OC)c1	2.441404196	3.509499109	0.97	107.3497238
ZINC000248646779	CCN1CCC[C@@H](NC(=O)N2CCC[C@@H](CC(=O)OC(C)C)C2)C1	3.080741223	4.004123652	0.97	90.16855867
ZINC000272826151	COC(=O)c1cccc(NC(=O)C[C@H](C)NCc2cccn2C)c1	2.620467907	3.837928456	0.99	131.0294652
ZINC000495842762	Cn1nncc1COC(=O)[C@@H]1CCN(C(=O)OCc2ccccc2)C1	2.895569692	3.112391793	0.96	112.6664114
ZINC000186938704	COCCN(Cc1cc(-c2ccncc2)ccc1OC)[C@H](C)C(N)=O	2.760338483	3.827879437	0.94	89.60105406
ZINC000413336384	Cc1nc(CNC(=O)N2CC[C@@](C(N)=O)(c3ccccc3)C2)sc1C	3.084397824	4.826417396	0.97	87.25822098
ZINC000459299351	Cc1ccccc1C(=O)NC1CCN(C(=O)N[C@H](C)c2ccn(C)n2)CC1	2.732941179	4.381159613	0.95	147.4361734
ZINC000125574199	CCOC(=O)C1(C(=O)Nc2cccc(Oc3ccc(C#N)cc3)c2)CCC1	2.277505112	3.397543941	0.99	130.0583432
ZINC000279463809	CC(C)[C@H](CNC(=O)[C@H](O)c1ccccn1)NC(=O)[C@H](O)c1ccccn1	3.56115795	2.85268327	1	59.85195509
ZINC000413137096	COc1cc(CNC(=O)N2CC(CO)(c3ccccc3)C2)ccc1OCCO	2.351706474	3.467807559	0.95	138.3824708
ZINC000465026471	COc1ccccc1N1CC[C@H](NC(=O)[C@H](CCSC)NC(=O)c2cccc(C)c2)C1	2.886460406	4.071462763	0.93	168.3137801
ZINC000442714755	COCc1nc(CNC(=O)N2CCCC[C@H]2Cc2ccccc2)c(-c2ccccc2)s1	2.871084881	4.298773857	0.98	125.7814043
ZINC000461526658	CC[C@@H](c1nnc(N2CCc3ccc(OC)cc3C2)n1C[C@H]1CCOC1)c1ccccc1	3.421964822	4.180591753	0.67	96.75042301
ZINC000506111962	CC[C@@H](C)C(=O)Nc1cccc(CNC(=O)Nc2ccccc2CN2C[C@@H](C)O[C@@H](C)C2)c1	3.175040239	4.715990598	0.96	234.586315
ZINC000095474783	C#CCN1C(=O)[C@]2(CC(O)=Nc3c2c(C)nn3-c2ncnc3[nH]cnc32)c2cccc(Cl)c21	4.671358971	4.487104557	0.35	17.57369679
ZINC000009197194	COc1ccc(OC)c(N2C[C@@H](C(=O)Nc3ccccc3C(=O)NC[C@H]3CCCO3)CC2=O)c1	2.971292203	4.062042852	0.98	222.1506036
ZINC000500114451	CC[C@@H](C)[C@@H](NC(=O)c1ccccc1)C(=O)NC1CCN(c2ccc(S(=O)(=O)CC)cc2)CC1	2.925559672	4.670988249	0.97	162.6360795
ZINC000509879557	O=C(NC[C@@H]1CCN(c2ccccc2)C1)Nc1cccc(NC(=O)c2cccc(C(F)(F)F)c2)c1	2.605558826	4.608436894	1	237.3510065
ZINC000097632242	C[C@@H]1CN(C(=O)c2cc3ccsc3n2Cc2cccc(F)c2)CCN1S(=O)(=O)/C=C\c1ccccc1	3.233450472	4.694513516	0.91	153.6044324
ZINC000001380164	CC(C)c1ccc([C@@H](C(=O)NC2CCCC2)N(Cc2ccc3c(c2)OCO3)C(=O)c2ccco2)cc1	2.922040506	3.564812946	1	205.3835315
ZINC000224837079	COc1ccc(-c2nnc(NC(=O)[C@@H]3CN(S(=O)(=O)c4ccc(OC)cc4)c4cc(C)ccc4O3)s2)cc1	2.943954422	4.231299519	0.83	182.9090088
ZINC000504221767	C=CCOc1cccc(C(=O)[C@@H]2[C@@H]3CCCN3[C@@]3(C(=O)Nc4c3cccc4Cl)[C@@]23C(=O)Nc2ccccc23)c1	4.750527662	4.344465935	0.62	66.69155325
ZINC000224179989	CC[C@@H](C(=O)NC1CCCC1)N(Cc1ccccc1C)C(=O)CN(c1ccc(OCc2ccccc2)cc1)S(C)(=O)=O	3.040857067	3.5383874	0.95	210.4559869
ZINC000103844814	CCOc1cc(/C=C2\C(=O)NC(=O)N(c3ccc(C45CC6CC(CC(C6)C4)C5)cc3)C2=O)cc(Cl)c1OCc1ccccc1F	3.987624961	4.445907114	0.66	179.0074269
ZINC000008407261	CC1=C(C(=O)Nc2ccccc2)[C@@H](c2ccccc2)n2c(=O)/c(=C/c3ccc(OCCOc4ccc(C(C)(C)C)cc4)cc3)sc2=N1	3.090339103	4.368156135	0.96	241.3089792
ZINC000150654340	CCCCCN/N=C/c1c(O)c(O)c(C(C)C)c2cc(C)c(-c3c(C)cc4c(c3O)c(/C=N\NCCCCC)c(O)c(O)c4C(C)C)c(O)c12	3.952741295	4.125455371	0.5	13.49145484
ZINC000223681140	CC[C@@H](C)NC(=O)[C@@H](Cc1ccccc1)N(Cc1ccccc1F)C(=O)CN(c1cc(OC)ccc1OC)S(=O)(=O)c1ccc(OC)c(OC)c1	3.571383317	4.393526685	0.93	241.661855
ZINC000008455795	Cc1ccc(C)c(N2CCN(C(=O)c3cc(C(=O)N4CCN(c5cc(C)ccc5C)CC4)cc(C(=O)N4CCN(c5cc(C)ccc5C)CC4)c3)CC2)c1	2.516019358	2.745547681	1	104.9016265
ZINC000238809509	C[C@H]1O[C@@H](O[C@@H]2[C@@H](O)[C@H](O[C@H]3CC[C@@]4(C)[C@@H](CC[C@@]5(C)[C@H]4C=C[C@@]46OC[C@@]7(CCC(C)(C)C[C@H]47)[C@@H](O)C[C@@]65C)[C@]3(C)CO)O[C@H](CO)[C@@H]2O)[C@H](O)[C@@H](O)[C@@H]1O	7.259962356	2.418265654	0.28	-36.67029796
ZINC000504746504	COC(=O)[C@H](C)O[C@H]1[C@@H](O[C@@H]2O[C@H](COC(C)=O)[C@H](OC(C)=O)[C@H](OC(C)=O)[C@H]2NC(C)=O)[C@@H](COCc2ccccc2)O[C@@H](OCc2ccccc2)[C@H]1NC(C)=O	5.023837655	3.392502314	0.86	116.2782536
ZINC000150580301	COc1cc(/C=N\c2ccc(Cc3ccc(/N=C\c4ccc(Oc5ccc([N+](=O)[O-])cc5[N+](=O)[O-])c(OC)c4)cc3)cc2)ccc1Oc1ccc([N+](=O)[O-])cc1[N+](=O)[O-]	3.205467927	2.935995248	0.76	177.9113242
ZINC000150345564	CCCCCCCCCCCCCCCCCC(=O)O[C@@H](CCCCCC)CCCCCCCCCCC(=O)OC[C@@H](CCCCCCCC)CCCCCCCCCC	3.498740539	3.226323666	0.93	87.49418373
ZINC000254611619	CO[C@@H]1C=CO[C@@]2(C)Oc3c(c4c(c(OC(=O)C(C)C)c3C)C(=O)C(=C(N3CCCC3)C4=O)NC(=O)C(C)=CC=C[C@H](C)[C@H](O)[C@H](C)[C@H](O)[C@H](C)[C@@H](OC(C)=O)[C@H]1C)C2=O	7.072343399	4.538376412	0.15	-121.5871006
ZINC000097972789	CC(=O)N[C@H](CO)C(=O)N[C@H](CCC(N)=O)C(=O)N[C@H](CC(N)=O)C(=O)N[C@@H](Cc1ccc(O)cc1)C(=O)N1CCC[C@H]1C(=O)N[C@H](C(=O)N[C@H](C(N)=O)C(C)C)C(C)C	4.618316117	3.86278203	0.8	159.252785
ZINC000085480241	CCCCCCCC/C=C/CCCCCCCC(=O)OCC(COC(=O)CCCCCCC/C=C/CCCCCCCC)OC(=O)CCCCCCCCCCCCCCC	2.964465851	2.69347147	0.85	94.80122845
ZINC000095611804	C#COC(C)(C)OC	3.946771407	2.037798909	0.87	3.830289795
ZINC000019410242	Cc1ccc(C(=O)NCCN)s1	2.07454296	2.451555062	0.84	40.57837755
ZINC000436232686	COCCC1(CNCCOCC2CC2)CCCCC1	2.58495216	3.525361823	0.67	58.92063026
ZINC000455373549	C[C@H](CCCCO)NC(=O)Nc1cc(C(F)(F)F)ccc1Br	2.658892921	3.245485686	0.99	102.8425635
ZINC000275079135	Cc1ccc(S(=O)(=O)N[C@H](C)CCC(=O)O)cc1C(F)(F)F	2.644555173	3.017643176	0.86	81.31201722
ZINC000187930566	CC(C)NC(=O)Nc1cccc(C(=O)NCC2(CCO)CC2)c1	2.271337575	3.952424736	0.98	133.866837
ZINC000288379787	CC(C)(CNCc1cccc(OCc2ccccn2)c1)OCCO	2.359078289	2.57142452	0.97	124.5532277
ZINC000290362576	C=CCn1c([C@H](C)NS(C)(=O)=O)nnc1N(C)[C@H](C)c1ccco1	3.798306494	3.97186733	0.84	67.10014153
ZINC000368730641	COC(=O)[C@H]1[C@H](O)CCCN1C(=O)CNC(=O)c1ccc(OC)cc1	2.850496719	3.762190628	0.99	90.96004102
ZINC000476124749	C=CCc1cccc(C(C)C)c1NC(=O)c1ccnn1C(CC)CC	2.751126153	3.607254636	0.85	83.28755336
ZINC000273429117	Cc1ccnn1-c1ccccc1NC(=O)C(=O)NCCC[C@@H](C)CO	2.84301189	3.907981048	0.95	104.8681798
ZINC000528961655	COCCOc1ccc(F)cc1NC(=O)N[C@H]1[C@H]2c3ccc(Cl)cc3C[C@H]12	3.392690945	4.151632599	0.76	112.2365805
ZINC000266200449	CC(C)n1cc(S(=O)(=O)N[C@@H](C)c2ccc(NC(=O)NC3CC3)cc2)cn1	2.815540675	4.491611263	0.89	165.0475528
ZINC000441735254	CCOCCO[C@H]1CCN(C(=O)c2ccc(Oc3cccc(Br)c3)nc2)C1	2.780975187	4.001666011	0.99	182.8320368
ZINC000479272242	CC(C)N(Cc1ccc(F)cc1)C(=O)N[C@H]1CCCN(c2ccnn2C)C1=O	3.119426592	4.729817831	0.75	100.1302747
ZINC000013502551	CCOC(=O)CNC(=O)CSc1nnc2c3c4c(sc3nc(C(C)C)n12)C[C@H](C)CC4	3.21190704	4.983908997	0.82	168.9713209
ZINC000442620774	C[C@H]1CCN(C(=O)C(=O)Nc2cccnc2-n2cncn2)CCN1Cc1ccccc1	2.937257544	4.32250771	0.85	128.7392084
ZINC000472634401	C[C@@H]1CCN(C(=O)C(=O)Nc2cccc(N3C(=O)CCCC3=O)c2)[C@H]1c1cccc(F)c1	3.305794249	4.532616215	0.84	82.85595401
ZINC000469379011	CCCN1Cc2cccc(NC(=O)[C@@H]3CN(Cc4nc(O)c5ccccc5n4)CCO3)c2C1	3.168930174	4.896591434	0.7	121.8271605
ZINC000019800190	CCOc1ccccc1N1CCN(Cc2ccc(C(=O)N[C@H](C)c3cccs3)c(=O)[nH]2)CC1	2.873612133	4.559204245	0.94	183.0674764
ZINC000009011556	COC(=O)c1ccc(NC(=O)COC(=O)c2ccc3c(c2)C(=O)N(Cc2ccco2)C3=O)cc1	2.205774842	3.472452745	0.98	212.0645947
ZINC000498871678	O=C(CCCC[C@@H]1SC[C@@H]2NC(=O)N[C@@H]21)Nc1ccc(CN2C(=O)Cc3ccc(Cl)cc32)cc1	3.61615882	4.6625518	0.79	141.2515818
ZINC000515956839	CCc1ccccc1NC(=O)CN1CCN(C(=O)C(=O)Nc2cccc(Cn3cncn3)c2)CC1	2.383777734	4.914728737	0.89	245.400778
ZINC000519941742	CC(C)CC(=O)Nc1cccc(CNC(=O)C(=O)Nc2ccc(NC(=O)[C@@H](C)n3cncn3)cc2)c1	2.821705573	4.962644734	1	253.0838656
ZINC000096022318	O=c1/c(=C\c2ccc(Cl)cc2Cl)sc2n1[C@H](c1ccccc1)C1=C(N=2)/C(=C\c2ccccc2)CCC1	3.146252708	4.531704329	0.74	108.4123457
ZINC000100837885	CCCCN1C(=O)/C(=C/c2cn(-c3ccccc3)nc2-c2ccc(OCc3ccc(Cl)cc3)cc2)SC1=S	2.413746177	4.528678336	0.99	238.4469587
ZINC000097940488	CCN(CC)C(=O)Oc1ccc2c(ccn2Cc2cccc(SC(F)(F)F)c2)c1-c1ccc(OC)c(OC)c1	2.770123995	4.439648648	0.96	164.1090376
ZINC000225288781	CC[C@H](C(=O)NC1CCCCC1)N(Cc1c(Cl)cccc1Cl)C(=O)CN(c1ccccc1)S(=O)(=O)c1ccc(Cl)cc1	3.111914933	4.314860179	0.98	201.8977762
ZINC000195824312	C=Cc1c(C)c2n3c1C=C1N=C(C=c4c(CCC(=O)O)c(C)c(n4[Sn]3(Cl)Cl)=CC3=NC(=C2)C(C=C)=C3C)C(CCC(=O)O)=C1C	6.257816111	4.750279159	0.17	-57.21079212
ZINC000409034109	CCCC1=C(C(=O)OCC)[C@@H](c2cc(Br)ccc2OC)n2c(=O)/c(=C\c3c(OCc4ccc(Br)cc4)ccc4ccccc43)sc2=N1	3.403369513	4.123376142	0.82	190.9379478
ZINC000409037252	CCOC(=O)C1=C(C)N=c2s/c(=C/c3cc(Br)c(OCc4cccc5ccccc54)c(OC)c3)c(=O)n2[C@@H]1c1ccc(OC(C)C)c(OC)c1	3.401455991	3.851688314	0.85	292.8722424
ZINC000409033193	CCOC(=O)C1=C(C)N=c2s/c(=C\c3cc(Br)c(OCc4ccc(C)cc4)c(OCC)c3)c(=O)n2[C@H]1c1ccc(OCC(=O)OC)c(OCC)c1	3.447330677	4.021032283	0.81	282.9890676
ZINC000150339667	COCCO[C@@H]1[C@H](O)[C@@H](COC(c2ccccc2)(c2ccc(OC)cc2)c2ccc(OC)cc2)O[C@H]1n1cnc2c1ncnc2NC(=O)c1ccccc1	4.087979407	3.284306282	0.53	115.7806502
ZINC000085591642	CCCCCCCCCCCCCCCCCC(=O)OC[C@@H](CO[C@@H]1O[C@H](CO)[C@H](O)[C@H](O)[C@H]1O)OC(=O)CCCCCCCCCCCCCCCCC	4.253227012	3.15299239	0.58	85.68549164
ZINC000150696122	CC(C)(C)OC(=O)CCOCCOCCOCCOCCOCCOCCOCCOCCOCCOCCOCCOCCOCCOCCOCCOCCO	3.048065111	1.504087562	0.99	70.51139192
ZINC000254486049	CO[C@@H]1C=CO[C@@]2(C)Oc3c(c4c(c(OC(=O)c5ccc(C)cc5)c3C)C(=O)C(=CC4=O)NC(=O)C(C)=CC=C[C@H](C)[C@H](O)[C@H](C)[C@H](O)[C@H](C)[C@@H](OC(C)=O)[C@H]1C)C2=O	6.91401282	3.875983211	0.1	-100.5638595
ZINC000271779289	C[C@@H](NC(=O)[C@@H](CC(=O)O)NC(=O)CNC(=O)CNC(=O)[C@H](C)NC(=O)[C@H](N)Cc1c[nH]c2ccccc12)C(=O)N[C@@H](CO)C(=O)NCC(=O)N[C@@H](CCC(=O)O)C(=O)O	4.509935751	4.468518893	0.82	124.441184
ZINC000504550438	CC(C)CN(C[C@H](O)[C@@H](Cc1ccccc1)NC(=O)CCC(=O)N[C@@H](Cc1ccccc1)[C@@H](O)CN(CC(C)C)S(=O)(=O)c1ccc(N)cc1)S(=O)(=O)c1ccc(N)cc1	4.171341329	4.668643386	1	117.1769795
ZINC000150338506	O=C(O[C@H]1[C@H](OC(=O)c2cccnc2)[C@@H](OC(=O)c2cccnc2)[C@H](OC(=O)c2cccnc2)[C@@H](OC(=O)c2cccnc2)[C@H]1OC(=O)c1cccnc1)c1cccnc1	2.876337961	1.843239267	0.84	47.28874493
ZINC000504521782	CC(=O)O[C@]12CO[C@@H]1C[C@H](O)[C@]1(C)C(=O)[C@H](O)C3=C(C)[C@H](OC(=O)[C@@H]4OC(C)(C)N(C(=O)OC(C)(C)C)[C@@H]4c4ccccc4)C[C@@](O)([C@@H](OC(=O)c4ccccc4)[C@H]21)C3(C)C	6.159671804	3.780165666	0.33	-4.998239884
ZINC000113254782	Cn1nc(Br)cc1Br	3.44217866	2.314570255	0.76	17.57421215
ZINC000095642529	Cc1ccc2c(n1)NC(=O)CC2	2.375610792	2.666876622	0.11	17.26021877
ZINC000345348498	C[C@H]1C[C@H](CNC(=O)c2cnccc2C#N)CCO1	3.35880145	3.984465883	0.69	56.51424783
ZINC000474144704	Fc1ccc(-n2nccc2CN2CCC[C@H]3CCC[C@@H]32)cc1	3.041320361	4.068254224	0.8	37.20826323
ZINC000410832253	COc1cnc(NC(=O)CCCNC(=O)[C@@H]2CC=CCC2)s1	3.082747307	3.916898643	0.74	111.481863
ZINC000450929315	FC1(F)CCC[C@H]1CN1CCOC[C@H]1c1nc2ccccc2s1	3.647379765	4.535919473	0.75	33.88908251
ZINC000195105264	COc1ccc(CN(Cc2nnnn2C(C)C)[C@@H](C)C2CC2)cc1	2.938034612	3.031105113	0.65	94.10445711
ZINC000191388613	CCCCOc1ccccc1NC(=O)C(=O)N1CCSCC[C@H]1C	2.83307411	3.729974104	1	111.764999
ZINC000442895420	C[C@@H](CN(C)C(=O)c1ncccc1Oc1ccccc1)c1nn[nH]n1	3.065363922	3.980989542	0.94	87.87889896
ZINC000453720927	CC[C@@H]1CC[C@H](C)N1C(=O)C(=O)Nc1ccc2c(c1)CC[C@@H]2N(C)C	3.608508883	4.41436889	0.69	30.83100159
ZINC000269968920	CNC(=O)CCCN(C)C(=O)[C@H](C)Oc1ccc(CCC(C)=O)cc1	2.648320597	4.005363267	0.92	151.5571202
ZINC000479212122	C=C(C)CN(C)C(=O)[C@H](Cc1ccccc1)N1C(=O)c2ccccc2C1=O	2.741684417	2.374919317	0.87	76.05160361
ZINC000366143949	CC(C)C[C@H](CNC(=O)OC(C)(C)C)NC(=O)N1CC[C@@]2(CNC(=O)C2)C1	4.051417999	4.203191395	0.6	68.59011491
ZINC000443881335	COc1cc(F)ccc1NC(=O)[C@@H](c1ccc(Cl)cc1Cl)N1CCOCC1	2.646921948	3.382193417	0.89	125.7895564
ZINC000513662860	O=C(NCCc1nc(-c2cccc(Cl)c2)no1)c1cc(-c2ccc(Cl)s2)on1	2.481899852	4.90519516	0.97	189.9961825
ZINC000510139281	CN(CC(=O)NCc1cn(Cc2ccccc2)nc1-c1ccccc1)[C@@H]1CCCOC1	2.795440756	4.681348705	0.97	151.763201
ZINC000465668525	NS(=O)(=O)c1cccc(CNC(=O)NCc2ccc(Oc3ccccc3F)c(F)c2)c1	2.155742961	3.629829267	0.91	189.0212213
ZINC000479815949	O=C(CCC(=O)N1CCN(c2ncccn2)CC1)NCC1(N2CCCCC2)CCCCC1	2.596616243	4.150910266	0.85	152.3558614
ZINC000441852174	Cc1cc(=NC(=O)C(=O)Nc2cccc(COC(C)(C)C)c2C)[nH]n1-c1cc(C)cc(C)c1	3.244422584	3.891013839	0.95	91.57662359
ZINC000065063380	CC(=O)Nc1ccc(S(=O)(=O)Nc2ccc(Oc3ccc(C(=O)NC(C)C)cn3)cc2)cc1	2.143632183	3.780207052	0.99	222.9246499
ZINC000504022095	CCOC(=O)c1ccc(N2CCCN(C(=O)[C@H]3CCCN(Cc4cccc(F)c4)C3)CC2)nc1	2.726175529	4.108370266	0.92	193.350906
ZINC000500909540	C[C@@H]1CN([C@H](CNC(=O)NCc2cccc(N3CCCC3=O)c2)c2c(F)cccc2Cl)CCO1	3.300903464	4.494525795	0.89	191.152272
ZINC000008430783	CCOC(=O)C1=NN(c2ccc(OC)cc2)[C@]2(C=C(c3ccccc3)OC2=O)[C@H]1c1ccccc1	3.99729028	3.065153159	0.77	36.18383702
ZINC000503823783	COc1ccc(C[C@H](NC(=O)Nc2ccc(NC(=O)[C@H]3CCCO3)cc2)c2ccc(OC)cc2)cc1	2.886160208	3.9193135	0.96	197.0168628
ZINC000003012300	O=C(Nc1ccc(Cl)cc1C(F)(F)F)c1cc2n(n1)[C@@H](C(F)(F)F)C[C@@H](c1ccc3c(c1)OCO3)N2	3.840842078	4.631335991	0.91	175.0020314
ZINC000408748508	N#Cc1ccccc1CSc1nc2ccc(NC(=O)c3ccccc3C(=O)NCc3ccccc3)cc2s1	2.343375884	3.694915699	0.98	245.0759642
ZINC000409274957	CCOC(=O)Cn1cc(C=Nn2c(=O)c3ccccc3nc2-c2cc3c(cccc3OC)o2)c2ccccc21	2.766679712	4.249995811	0.75	126.9758108
ZINC000059222133	Cc1ccc(S(=O)(=O)Oc2ccc(/C=C(\NC(=O)c3ccc(OCC(C)C)cc3)C(=O)NCc3ccco3)cc2)cc1	2.586489484	3.571316135	0.98	277.386387
ZINC000261090219	CCc1ccc(N(CC(=O)N(Cc2ccccc2C)[C@@H](Cc2ccccc2)C(=O)N[C@H](C)CC)S(=O)(=O)c2ccccc2)cc1	3.314632964	3.847493344	0.98	207.4263695
ZINC000409156660	CCOc1cc(/C=c2/sc3n(c2=O)[C@H](c2cccc(OC)c2)C(C(=O)Nc2ccccc2)=C(C)N=3)ccc1OCC(=O)N1CCCC1	3.185823206	4.760200018	0.94	275.4969543
ZINC000225116082	CCOc1ccccc1N(CC(=O)N(Cc1cccc(OC)c1)[C@@H](Cc1ccccc1)C(=O)NC1CCCC1)S(=O)(=O)c1ccc(SC)cc1	3.30220813	4.258471154	0.88	243.649345
ZINC000097940350	COc1ccc(OCC(=O)Nc2ccc(C3(c4ccc(NC(=O)COc5ccc(OC)cc5)cc4)c4ccccc4-c4ccccc43)cc2)cc1	2.470648405	3.157847089	0.78	120.8386573
ZINC000408735476	COc1cc([N+](=O)[O-])ccc1N1C(=O)[C@H]2[C@H](C1=O)[C@@]1(c3ccccc3)C(=O)[C@@]2(c2ccccc2)C(c2ccc3c(c2)OCO3)=C1c1ccc2c(c1)OCO2	5.051791473	3.33409163	0.33	42.45087844
ZINC000252515141	CC[C@@H](C)[C@H](OC(=O)[C@@H](OC(=O)[C@@H](OC(=O)[C@@H](OC(=O)[C@@H](OC(C)=O)[C@@H](C)CC)[C@@H](C)CC)[C@H](C)CC)[C@H](C)CC)C(=O)O[C@H](CO)[C@H](O)[C@H](O)[C@H](O)CO	5.429068804	3.157700072	0.8	17.89862688
ZINC000239173907	C[C@@](c1ccccc1)(c1ccc(Oc2ccc(N3C(=O)[C@@H]4[C@H]5C=C[C@@H](C5)[C@@H]4C3=O)cc2)cc1)c1ccc(Oc2ccc(N3C(=O)[C@H]4[C@H]5C=C[C@@H](C5)[C@@H]4C3=O)cc2)cc1	5.473237907	2.899022229	0.61	88.23478454
ZINC000150409706	CC(C)(C)c1cc(C(=O)Oc2ccc(C3(c4ccc(OC(=O)c5cc(C(C)(C)C)cc(C(C)(C)C)c5)cc4)c4ccccc4-c4ccccc43)cc2)cc(C(C)(C)C)c1	2.962777482	3.41704968	0.62	71.9104412
ZINC000257346900	C[C@@]12CC[C@@H]3[C@H](CC[C@H]4C[C@@H](O[C@H]5O[C@@H](CO[C@@H]6O[C@H](CO[C@@H]7O[C@H](CO)[C@H](O)[C@@H](O)[C@@H]7O)[C@@H](O)[C@H](O)[C@@H]6O)[C@H](O)[C@@H](O)[C@@H]5O)CC[C@@]34C)[C@@]1(O)CC[C@H]2C1=CC(=O)OC1	6.055018112	1.689695273	0.54	37.48262468
ZINC000085537068	C[C@@H](N)C(=O)N[C@H](Cc1ccc2ccccc2c1)C(=O)N[C@@H](C)C(=O)N[C@@H](Cc1c[nH]c2ccccc12)C(=O)N[C@H](Cc1ccccc1)C(=O)N[C@@H](CCCCN)C(N)=O	4.353734775	4.290523924	0.77	165.8643696
ZINC000504780581	CO[C@@H]1/C=C\O[C@@]2(C)Oc3c(c4c(O)c(/C=N/N5CC[N+](C)([O-])CC5)c(c(O)c4c(O)c3C)NC(=O)/C(C)=C\C=C/[C@H](C)[C@H](O)[C@H](C)[C@H](O)[C@H](C)[C@H](OC(C)=O)[C@@H]1C)C2=O	7.461406562	4.928625787	0.05	-110.0416406
ZINC000252463740	O=C1c2c(O)cccc2[C@](c2ccc3c(c2O)C(=O)c2c(O)cc(CO)cc2[C@]3(O)[C@@H]2O[C@H](CO)[C@H](O)[C@H](O)[C@@H]2O)([C@@H]2O[C@H](CO)[C@H](O)[C@@H](O)[C@@H]2O)c2cc(CO)cc(O)c21	5.813538348	3.248515481	0.16	-22.59630452
ZINC000003099341	OC1N[C@@H](O)[C@H](O)N1	5.021170727	1.414039908	0.04	-21.40257999
ZINC000004977867	NC(=O)N[C@@H]1C=C(Br)S(=O)(=O)C1	4.283194508	2.540366631	0.08	2.36967324
ZINC000281005484	C#C[C@H](NC(=O)N1CCc2sccc2[C@@H]1C)C(C)C	3.707655	3.345259693	0.83	55.28713757
ZINC000177174510	COCCCOc1ccccc1NC(=O)CCc1ccoc1	2.070742348	3.436490305	1	157.3267877
ZINC000453937683	CC[C@H](NC(=O)C(=O)Nc1ccc(C(C)=O)c(Cl)c1)[C@@H](C)O	2.987721752	3.357574244	0.98	82.86128506
ZINC000455245758	COC[C@](C)(O)CCNC(=O)NC[C@@H](O)CCc1ccccc1	3.081796606	3.269280467	0.97	93.48184895
ZINC000247367208	C[C@@H]1[C@H](c2ccccc2)CCN1C(=O)N[C@@H]1CCC[C@H]2OCC[C@H]21	3.863137832	4.185691122	0.66	47.61916824
ZINC000340245201	COc1cnc(NC(=O)N(C)Cc2cccc3ccccc32)nc1	2.172058891	3.479075734	0.97	132.1249093
ZINC000457614863	O=C(NC1(c2cccc(C(F)(F)F)c2)CCC1)[C@@H]1C[C@H]2CC(=O)[C@@H]1C2	4.394700854	2.998107879	0.65	43.395771
ZINC000331441209	Cc1nc2n(n1)CCC[C@@H]2NC(=O)C(=O)N(C)C1CCC(C)(C)CC1	3.565875377	4.410556965	0.58	77.96157193
ZINC000518508075	COc1c(N[C@H]2C[C@@H](C)c3ccccc32)cc(Cl)cc1C(=O)N(C)C	3.221180331	3.995578401	0.53	43.43377092
ZINC000461398612	CCOc1ccc(C(=O)N[C@H](C(=O)N[C@H](CO)C2CCCC2)C(C)C)cc1	2.879406468	3.757994393	0.94	131.8104698
ZINC000269025694	CN(C)C(=O)Cn1ccc(NC(=O)C(=O)N2CC[C@]3(O)CCCC[C@@H]3C2)n1	3.544730776	4.541863861	0.79	100.9532638
ZINC000428699264	CN(C[C@]1(O)CCN(Cc2ccccc2)C1)C(=O)[C@H]1C[C@H]1C1CCCCC1	3.57044808	3.45215948	0.63	61.27093143
ZINC000284958372	COc1ccccc1C1(CNC(=O)N2CCN(C)[C@H](c3nc(C)no3)C2)CC1	3.170800586	4.509660921	0.82	82.6010942
ZINC000503025924	COc1ccc(-n2ccc(CNC(=O)N[C@H](c3ccccc3)c3ccncc3)n2)cc1	2.702867806	3.966422732	0.98	194.2530389
ZINC000516831599	O=C(NCc1cccc(C(=O)NC[C@H]2CCCO2)c1)NC[C@@H](O)COc1ccccc1	2.854190056	3.894160281	1	229.4030673
ZINC000469178511	CCn1nccc1C1CCN(C(=O)[C@@H](NC(=O)C23CC4CC(CC(C4)C2)C3)C(C)C)CC1	4.327140779	4.324934227	0.85	102.7922475
ZINC000514344460	CC(=O)N1CCN(C(=O)CCNC(=O)N2CCN(CC(=O)N3C[C@@H](C)C[C@H](C)C3)CC2)CC1	3.130391211	4.743319968	0.97	171.6832269
ZINC000475264015	Cc1cc(C)n(-c2ccc(CNC(=O)Nc3ncccc3O[C@H](C)c3ccccc3)cn2)n1	2.903454238	4.206491112	0.89	190.6455588
ZINC000068715716	CC[C@H](C)c1ccc(S(=O)(=O)N2CCN(C(=O)c3cc(F)cc4nc(C)c(C)nc43)CC2)cc1	2.926434082	4.500316863	0.95	175.1650136
ZINC000507732143	COc1ccccc1NC(=O)Nc1cc(NC(=O)N2CCC(OCC(C)C)CC2)ccc1OC	2.268546958	4.316333019	1	221.5684328
ZINC000509991784	O=C1c2ccccc2C(=O)N1CCNc1cc(S(=O)(=O)N2CCOCC2)ccc1N1CCCCC1	2.408597993	4.269522533	0.9	155.3696275
ZINC000521728627	COc1ccc(C(=O)N2CCCC2)cc1NC(=O)c1ccccc1-c1ncc(-c2ccccc2F)o1	2.296610808	4.394554844	0.95	186.0776279
ZINC000012210184	CCn1nc(C)c(CN2CCC([C@@H](Cc3ccccc3)N(CCOC)Cc3cccnc3)CC2)c1C	3.102511808	4.499297489	0.94	161.943402
ZINC000409289144	Cc1cc(C=Nn2c(=O)c3ccccc3nc2-c2cc3cc(Br)ccc3o2)c(C)n1-c1cccc(C)c1C	2.79351289	4.651549618	0.6	145.2318779
ZINC000100946266	CC(C)NC(=O)CC1=CSC2=NC(C(F)(F)F)=C(C(=O)OC(C)C)[C@@H](c3cccc(Oc4ccccc4)c3)N12	3.400942744	4.730295258	0.82	80.90619108
ZINC000409221480	CCOc1cc(/C=C2/NC(=O)N(CC(=O)Nc3ccccc3CC)C2=O)cc(Br)c1OCC(=O)Nc1ccc(C)cc1	2.612352279	4.192560718	0.95	250.6471075
ZINC000226012408	COc1ccc(N(CC(=O)Nc2ccc3c(c2)N(S(=O)(=O)c2ccc(Cl)cc2)CC3)S(=O)(=O)c2ccc(OC)c(OC)c2)cc1	2.581743467	4.145933865	0.95	300.8565075
ZINC000225107856	COc1cccc(CN(C(=O)CN(c2cccc(Cl)c2C)S(=O)(=O)c2ccccc2)[C@@H](Cc2ccccc2)C(=O)NC2CCCC2)c1	3.161070087	4.372790803	0.88	217.4785871
ZINC000408821673	Cc1cccc(COc2ccc(/C=C3\C(=O)NC(=O)N(c4cc5c6c(c4)[C@@H](c4ccccc4)CCN6CC[C@@H]5c4ccccc4)C3=O)cc2)c1	3.692863732	4.397994204	0.57	134.0755129
ZINC000253612175	CC(=O)OC[C@@H]1O[C@H](OCc2ccccc2)[C@@H](OC(C)=O)[C@H](OC(C)=O)[C@@H]1O[C@H]1O[C@@H](COC(C)=O)[C@H](OC(C)=O)[C@@H](OC(C)=O)[C@@H]1OC(C)=O	4.664672471	2.446564492	0.93	75.35429988
ZINC000408828116	COc1cc(/C=C2\C(=O)NC(=O)N(c3cc4c5c(c3)[C@H](c3ccccc3)CCN5CC[C@@H]4c3ccccc3)C2=O)cc(I)c1OCc1ccc(Cl)cc1Cl	3.977969463	4.362789334	0.6	147.390222
ZINC000263602478	COC(=O)[C@@H]1[C@H](O)[C@H](C)[C@H](O)O[C@@H]1[C@H](C)[C@H](O)[C@H](C)/C=C/C=C(\C)C(=O)Nc1c(C)c(OC(C)=O)c2c(c1O)C(=O)C(C)=C1OCOC(/C(C)=C\C(C)=O)=C21	5.798553348	4.842191406	0.11	-70.82187627
ZINC000150661920	COC(=O)c1c(NC(=O)COC(=O)c2ccc3c(c2)C(=O)N([C@H](CC(C)C)C(=O)OCC(=O)Nc2sc4c(c2C(=O)OC)CC[C@H](C)C4)C3=O)sc2c1CC[C@H](C)C2	4.242580001	4.106263501	0.86	224.155263
ZINC000504659372	CO[C@H]1C2=C(C)[C@@H](OC(=O)[C@H](O)[C@H](NC(=O)OC(C)(C)C)c3ccccc3)C[C@](O)([C@@H](OC(=O)c3ccccc3)[C@H]3[C@@]4(OC(C)=O)CO[C@H]4C[C@@H](O)[C@@]3(C)C1=O)C2(C)C	5.965353904	3.846812924	0.53	46.92097432
ZINC000238808914	C[C@H]1[C@H]2[C@H](C[C@H]3[C@@H]4CC=C5C[C@@H](O)C[C@@H](O[C@@H]6O[C@H](C)[C@H](O)[C@H](O[C@@H]7OC[C@@H](O)[C@H](O)[C@H]7O)[C@@H]6O[C@@H]6O[C@@H](C)[C@H](O)[C@@H](O)[C@H]6O)[C@]5(C)[C@H]4CC[C@]23C)O[C@]12CC[C@@H](C)CO2	6.774967215	2.35187366	0.13	-35.53046621
ZINC000150630379	Cc1cc2c(c(O)c1-c1c(C)cc3c(c1O)/C(=C/Nc1cccc4c(N)cccc14)C(=O)C(O)=C3C(C)C)/C(=C\Nc1cccc3c(N)cccc13)C(=O)C(O)=C2C(C)C	3.758658218	4.381717373	0.54	24.15157893
ZINC000306122916	CC[C@@H]1OC(=O)[C@](C)(F)C(=O)[C@H](C)[C@H](O[C@@H]2O[C@H](C)C[C@H](N(C)C)[C@@H]2O)[C@](C)(OC)C[C@H](C)C(=O)[C@H](C)[C@@H]2N(CCCCn3cc(-c4cccc(N)c4)nn3)C(=O)O[C@@]21C	6.125368388	4.916290541	0.26	-31.32956162
ZINC000504096054	CCCCCCCC/C=C/CCCCCCCC(=O)OC[C@H](CO[P@](=O)(O)OCCN)OC(=O)CCCCCCCCCCCNC(=O)CCCC[C@@H]1SC[C@H]2NC(=O)N[C@@H]21	4.842673849	4.745518998	0.56	148.2920911
ZINC000005291077	CC(=O)CCN(C)C	2.089102176	1.501984273	0.9	20.99208502
ZINC000118627860	CS[C@@H](C)C(=O)Nc1ccsc1	2.870960716	2.447513612	0.98	58.36200373
ZINC000287554021	C[C@@H](c1cccnc1)N(C)C(=O)N[C@H]1CCC1(C)C	3.377059438	3.503278724	0.78	81.00823274
ZINC000463683018	COC(=O)c1ccc(NC(=O)c2ccc(F)c(Br)c2)cc1Cl	1.829637973	2.255127521	0.99	135.7306102
ZINC000521696007	Cc1ccc(C)c(NC(=O)NCCN2[C@@H](C)CCC[C@@H]2C)c1	2.839419622	3.487563783	0.95	93.13890607
ZINC000142423917	CCO[C@@H](C(=O)N[C@H]1CCc2cc(F)ccc21)c1ccccc1	2.838406266	3.472649274	0.85	82.99693695
ZINC000290382182	C[C@@H]1C[C@@H](NC(=O)c2cc(O)ccc2Cl)CN1Cc1ccccc1	2.783146623	3.508491823	0.94	81.28366593
ZINC000436485041	Cc1cc(=NC(=O)[C@H](C)Oc2ccc(I)cc2)[nH]n1[C@@H](C)C1CC1	3.981521674	3.375509438	0.49	73.62698719
ZINC000362521782	C[C@H](CNC(=O)[C@H]1Oc2ccccc2O[C@@H]1C)c1ccc(F)cc1F	3.315680015	3.344839503	0.93	106.3419396
ZINC000494876624	CC[C@@H]1CN(C(=O)Nc2cc(Cl)c(F)c(Cl)c2)[C@H](CC)CN1C(C)=O	3.454832216	3.652196651	0.5	27.31983864
ZINC000301853110	COCc1cc(N[C@H](CS(C)(=O)=O)c2ccccc2)n2ncnc2n1	3.149513137	3.979239717	0.95	122.1058805
ZINC000533657193	CO[C@@H]1CC[C@@H]2OCCN(C(=O)c3ccccc3OCc3cscn3)[C@H]2C1	3.563168715	4.220818535	0.77	115.4841872
ZINC000129747257	CC[C@@H](NC(=O)N1CCC(C(=O)Nc2nncs2)CC1)c1c(C)noc1C	3.195391786	4.610786827	0.92	143.5529315
ZINC000365304402	CN(C(=O)c1ccc(C(F)(F)F)cc1)C1CCN(C(=O)c2cscn2)CC1	2.417583808	4.302318536	0.89	129.5644117
ZINC000476126547	CC(C)Oc1cccc(CNC(=O)CS[C@H](C)c2nc(-c3cccs3)no2)c1	2.929684846	4.246677007	0.99	202.4090821
ZINC000427454044	Cc1nc(Cn2nnc(C(=O)Nc3ccc(F)cc3Nc3ccccc3F)c2C)no1	2.569618389	4.453857499	0.96	145.5409217
ZINC000475001087	COc1ccc(CCC(=O)N2CCN(C(=O)NC[C@H]3CCCN(C(C)=O)C3)CC2)cc1	2.638355726	4.302242704	1	194.1636146
ZINC000072391163	Nc1c(C(=O)[C@H]2CCCN2C(=O)COCCN2CCCC2=O)cnn1-c1cccc(F)c1	3.159282058	4.534708032	0.83	128.1258813
ZINC000515683810	COCCNC(=O)C(C#N)=c1sc(=Cc2cccc3c2OCO3)c(=O)n1-c1ccccc1C	2.833782289	4.322229718	0.84	90.57724318
ZINC000519127736	O=C(Nc1ccc(Oc2ccc(C(F)(F)F)cc2)nc1)c1cc2c(cc1[N+](=O)[O-])OCCO2	2.442699606	3.693626108	0.95	167.1655132
ZINC000019635303	CCNC(=O)[C@@H]1C[C@H](NCc2ccc3c(c2)c2ccccc2n3CC)CN1Cc1ccccc1	3.079011921	4.683926977	0.93	129.2088739
ZINC000502689038	C[C@@H]1CCCCN1C(=O)c1ccc(NC(=O)C(=O)N[C@@H](CC(F)(F)F)c2ccccc2)cc1Cl	3.153871569	4.189318562	0.97	182.8178542
ZINC000037382507	O=C(CCN(Cc1ccccc1)c1nc(-c2ccccc2)nc2ccccc21)NCc1ccco1	2.295962879	4.068330046	1	182.7201212
ZINC000077311423	CCOC(=O)[C@H](CCC1CCCCC1)N[C@@H](C)C(=O)N1Cc2cc(OC)c(OC)cc2C[C@@H]1C(=O)O	3.553532636	3.999566248	0.64	80.94005484
ZINC000520911050	C[C@@H]1CN(c2ccc(CNC(=O)N3CCN(CCNC(=O)c4ccccc4F)CC3)cn2)C[C@@H](C)O1	3.154077054	4.900185117	0.97	217.2334368
ZINC000001765092	CCOC(=O)c1c2c(sc1NC(=O)c1nn3c(c1Cl)N[C@H](c1ccc(Cl)cc1)C[C@@H]3C(F)(F)F)CCCC2	3.834255237	4.176315808	0.9	200.628867
ZINC000002965846	Cc1nnc(NC(=O)CSc2nnc(CNC(=O)c3ccccc3C(F)(F)F)n2-c2ccc([N+](=O)[O-])cc2)s1	2.653342485	4.62894339	0.98	244.7443998
ZINC000072131403	CC(C)(O)c1cc(O)ccc1CC[C@H](SCC1(CC(=O)O)CC1)c1cccc(/C=C/c2ccc3ccc(Cl)cc3n2)c1	3.66958638	4.923660242	0.66	133.3684036
ZINC000100153404	CCCCCCOc1ccc(NC(=O)C[C@@H]2C(=O)N(c3ccc(OCC)cc3)C(=S)N2CCCN2CCC(C(N)=O)CC2)cc1	3.14253809	4.998194432	0.84	245.2590384
ZINC000408848162	CCOc1ccc([C@H]2C(C(=O)Nc3ccccc3)=C(C)N=c3s/c(=C\c4ccc(OCc5ccccc5Cl)c(OC)c4)c(=O)n32)cc1	3.103926796	4.324798709	0.99	286.6967335
ZINC000223379768	O=C(COc1ccc(S(=O)(=O)Nc2ccc(F)cc2)cc1)N(Cc1ccc(Cl)cc1)[C@H](C(=O)NCc1ccc2c(c1)OCO2)c1ccccc1	3.095114666	4.366602963	0.98	314.8092082
ZINC000409002437	CCOC(=O)C1=C(c2ccccc2)N=c2s/c(=C\c3ccc(OCc4cccc5ccccc54)c(OC)c3)c(=O)n2[C@H]1c1ccc(C(C)C)cc1	3.304417509	4.159764269	0.98	279.546157
ZINC000306122526	CCCN1C[C@@H](C)[C@@H](O)[C@@](C)(O)[C@H](CC)OC(=O)[C@H](C)[C@@H](O[C@H]2C[C@@](C)(OC)[C@@H](O)[C@H](C)O2)[C@@H](C)[C@@H](O[C@@H]2O[C@H](C)C[C@H](N(C)C)[C@H]2O)[C@](C)(O)C[C@@H]1C	6.220127051	3.456037562	0.38	-4.350518777
ZINC000504550458	N=c1nc(O)n([C@@H]2C[C@H](O)[C@H](CO[P@](=O)(O)O[P@](=O)(O)OP(=O)(O)O)O2)cc1/C=C/CNC(=O)CCCCCNC(=O)CCCC[C@@H]1SC[C@H]2NC(=O)N[C@@H]21	5.557552331	4.999992944	0.41	90.93295515
ZINC000254605410	CO[C@H]1C=CO[C@@]2(C)Oc3c(c4c(c(O)c3C)C(=O)C(=C(N3C[C@H](C)O[C@@H](C)C3)C4=O)NC(=O)C(C)=CC=C[C@H](C)[C@H](O)[C@@H](C)[C@H](O)[C@H](C)[C@H](OC(C)=O)[C@@H]1C)C2=O	7.178939013	4.262946144	0.02	-132.5794193
ZINC000245204956	CC[C@@]1(O)C[C@H]2CN(C1)CCc1c3ccccc3[nH]c1[C@](C(=O)OC)(c1cc3c(cc1OC)N(C)[C@H]1[C@]34CCN3CC=C[C@](CC)([C@@H]34)[C@H](OC(C)=O)[C@]1(O)C(=O)OC)C2	7.094351398	4.977932692	0.35	-73.60726999
ZINC000504652230	C/C=C/[C@@H]1O[C@](O)([C@H](C)[C@H](O)[C@H](C)[C@@H]2OC(=O)/C(OC)=C/C(C)=C\[C@H](C)[C@H](O)[C@H](C)[C@H](O)[C@H](C)C/C(C)=C/C=C\[C@@H]2OC)C[C@H](O[C@@H]2C[C@H](O)[C@H](OC(=N)O)[C@@H](C)O2)[C@H]1C	6.944108904	3.500893681	0.05	-173.9966568
ZINC000253598747	C[C@@H]1[C@@H]2[C@@H](C[C@@H]3[C@H]4CC=C5C[C@@H](O[C@H]6O[C@@H](CO)[C@H](O)[C@@H](O[C@@H]7OC[C@H](O)[C@H](O)[C@@H]7O)[C@@H]6O[C@@H]6O[C@H](C)[C@@H](O)[C@H](O)[C@@H]6O)CC[C@@]5(C)[C@@H]4CC[C@]32C)O[C@@]12CC[C@@H](C)CO2	6.649561432	3.22764614	0.16	-19.40397185
ZINC000253476392	CO[C@H]1[C@H](O)[C@H](O[C@H]2CC[C@@]3(C)[C@H](CC[C@H]4[C@@H]3CC[C@]3(C)[C@H](C5=CC(=O)OC5)CC[C@]43O)C2)O[C@@H](C)[C@@H]1O[C@@H]1O[C@H](CO[C@@H]2O[C@H](CO)[C@@H](O)[C@H](O)[C@H]2O)[C@@H](O)[C@H](O)[C@H]1O	6.089005415	3.139676035	0.58	36.71071371
ZINC000253532080	COC(=O)C[C@@H](CCCCCCCCCCC[C@@H](CCCCC[C@H](C)O[C@H]1O[C@@H](CO)[C@H](O)[C@@H](O)[C@@H]1O)O[C@@H]1O[C@H](CO)[C@@H](O)[C@H](O)[C@@H]1O)O[C@@H]1O[C@H](CO)[C@@H](O)[C@@H](O)[C@@H]1O	5.505871384	3.450359359	0.66	47.1025605
ZINC000001695170	O=CC1CCCCC1	2.324292946	1.500929893	0.54	1.240685714
ZINC000000482045	CSc1nnnc2ccccc21	2.384197386	2.583668465	0.95	41.21550069
ZINC000435503527	C[C@H](Cc1ncc[nH]1)OCc1c(F)ccc(Br)c1F	3.350439097	3.450070864	0.65	41.40486997
ZINC000409916480	C[C@@H]1OCC[C@]1(C)NC(=O)[C@H]1C[C@@]12CCc1cc(Br)ccc12	4.7892643	3.480631581	0.32	-2.65433865
ZINC000438134689	COCCOc1ccc(F)cc1NC(=O)N[C@H](C)CC(N)=O	2.552947197	3.97044206	1	136.5455436
ZINC000493846361	CCOc1ccccc1/C=C/C(=O)NC[C@H]1CCN(C)C(=O)C1	2.759660832	4.090284622	0.93	103.2452353
ZINC000332224456	CCc1nc(NS(=O)(=O)c2ccc3c(c2)C[C@@H](C)N3C(C)=O)n[nH]1	3.073066644	4.546334623	0.55	107.2877629
ZINC000418816638	NC1CCC(NC(=O)C(=O)N[C@@H]2C[C@H]2c2ccc(Br)c(F)c2)CC1	3.272963037	3.218787333	0.62	41.20767247
ZINC000102570143	CCN(CCNC(=O)Nc1ccc(OC[C@@H]2CCCO2)cc1)C(C)C	2.633603495	4.200319562	0.96	146.2922349
ZINC000008429090	COc1ccc(NC(=O)C[C@H](C)NCCCN2CCCC[C@@H]2C)cc1	2.772879799	3.962486915	0.96	98.24262885
ZINC000132813461	CN(Cc1cccc(F)c1)C(=O)NC1CCN(C[C@@H]2CCOC2)CC1	2.749898538	4.528036722	0.99	136.3559488
ZINC000486300426	O=C(C[C@H](O)Cc1ccccc1)N(Cc1ccccc1)CC1CCOCC1	2.598688234	2.927852136	0.96	109.7020522
ZINC000486836545	Cc1ccc(C(=O)NCc2cccnc2N(C)C)c(Sc2ccccc2)n1	2.30676732	3.531372872	0.98	116.0129118
ZINC000553937472	O=C(NCc1ccc(O)cc1)NCc1ccncc1OCc1ccccc1	2.031539789	3.075767752	0.97	144.698501
ZINC000442675104	C[C@@H]1COCC[C@H]1c1noc(-c2ccc(Sc3ccc([N+](=O)[O-])cc3)cc2)n1	3.381180564	3.598508053	0.41	40.52384343
ZINC000469939848	Cc1c([C@H]2[C@H](NC(=O)c3oc4ccccc4c3COC(C)C)CC(=O)N2C)cnn1C	3.671374278	4.452603559	0.36	118.1581093
ZINC000537707266	COC(=O)C1(O)CCN(C(=O)C2CCN(c3oc(-c4ccco4)nc3C#N)CC2)CC1	2.926965592	4.467501025	0.76	110.2834854
ZINC000475753724	O=C(c1ccco1)N1CCC(N[C@H](c2nc(-c3ccccc3)no2)c2ccccc2)CC1	2.832834692	4.375475148	0.92	123.8493939
ZINC000510492203	Cc1ccccc1C1(CNC(=O)N(C)CCCc2cc(-c3ccccc3)no2)CCOCC1	2.67390018	4.971225401	0.89	178.3097997
ZINC000515726294	CCCOc1c(Cl)cc(C(=O)Nc2ccc(C(=O)N3C[C@H](C)O[C@@H](C)C3)cc2)cc1OCC	2.964652749	4.444608932	0.94	197.8611695
ZINC000015823477	COC(=O)c1c(NC(=O)c2cc3ccccc3oc2=O)sc2c1CCN(Cc1ccccc1)C2	2.345960998	3.672831913	0.95	225.8380821
ZINC000409906683	C[C@@H](CC(=O)NCCS(=O)(=O)N1CCN(C(=O)C[C@H](C)c2ccccc2)CC1)c1ccccc1	3.027439368	3.635247091	0.97	176.9867844
ZINC000012749882	CCOc1cc(/C=C/C(=O)N(Cc2ccccc2)Cc2nc3ccccc3c(=O)[nH]2)ccc1OC	2.390445822	3.818386992	0.98	225.6379864
ZINC000514298834	CC(=O)c1ccc(S(=O)(=O)N(C)CCCC(=O)N2CCN(S(=O)(=O)c3c(Cl)cccc3Cl)CC2)cc1	2.444464174	4.299049872	0.97	202.2081337
ZINC000010083050	Cc1noc(C)c1COc1cc2ccccc2cc1C(=O)N1CCC(C(=O)Nc2ccccc2)CC1	2.28955992	4.307542773	0.96	209.0005981
ZINC000409104011	COc1cc(/C=C2/NC(=O)N(CC(=O)Nc3cccc(C)c3)C2=O)cc(Cl)c1OCc1ccc(Cl)cc1Cl	2.537011003	4.094813598	0.93	246.0373823
ZINC000003450622	Cn1c(N)c(C(=O)COC(=O)c2cc(-c3ccc(-c4ccccc4)cc3)nc3ccccc32)c(=O)n(C)c1=O	2.407007063	4.225163097	0.92	176.7038727
ZINC000247853076	CC[C@H](C(=O)[C@H](C)[C@H](O)[C@H](C)CCc1ccc(C)c(O)c1C(=O)O)[C@@H]1O[C@](CC)([C@@H]2CC[C@](O)(CC)[C@@H](C)O2)C[C@H]1C	5.398974338	4.431365166	0.12	-37.3330795
ZINC000224160723	CCCNC(=O)[C@@H](Cc1ccccc1)N(Cc1ccccc1Cl)C(=O)CN(c1ccccc1OCC)S(=O)(=O)c1ccccc1	3.074708162	4.325813583	0.95	213.1593236
ZINC000409259456	CCOc1cc(/C=C2/C(=O)NC(=O)N(c3ccc(OCc4ccccc4)cc3)C2=O)cc(Cl)c1OCC(=O)Nc1ccc(C)c(Cl)c1	2.675602919	4.159922905	0.75	272.7520128
ZINC000409268204	COc1cc(C2C3=C(CC(C)(C)CC3=O)N(CCc3ccccc3)C3=C2C(=O)CC(C)(C)C3)cc(Cl)c1OCC(=O)Nc1ccc(C)c(C)c1	3.124100886	4.653111042	0.87	175.2016496
ZINC000169616969	COc1ccc(C2=C(c3ccc(OC)cc3)[C@]3(c4ccccc4)C(=O)[C@@]2(c2ccccc2)[C@H]2C(=O)N(c4ccc(C)cc4[N+](=O)[O-])C(=O)[C@H]23)cc1	4.752649863	3.367797168	0.7	54.50490554
ZINC000408994228	CC1=C(C(=O)Nc2ccccc2)[C@@H](c2ccc(Cl)cc2)n2c(=O)/c(=C/c3ccc(Sc4nc5ccc(N6C(=O)c7ccccc7C6=O)cc5s4)o3)sc2=N1	3.652846588	4.919470772	0.81	230.6673407
ZINC000257378438	C[C@@H]1C[C@@H]2O[C@@]3(C[C@]4(C)[C@@H]5[C@@H](CC[C@]4(C)[C@H]13)[C@]1(C)CC[C@H](O[C@@H]3OC[C@@H](O)[C@H](O)[C@@H]3O)C(C)(C)[C@@H]1C[C@@H]5O)O[C@H]2C(C)(C)O[C@H]1O[C@@H](CO)[C@H](O)[C@@H](O)[C@@H]1O	7.349072344	1.155564312	0.28	-13.08298423
ZINC000504702522	CC[C@@H]1C[C@H]2CN(C1)CCC1=c3ccccc3=N[C@@H]1[C@](C(=O)OC)(c1cc3c(cc1OC)N(C)[C@H]1[C@@]34CCN3CC=C[C@](CC)([C@@H]34)[C@@H](OC(C)=O)[C@@]1(O)C(=O)OC)C2	7.386124277	4.988213825	0.39	-119.3285005
ZINC000504565053	CO[C@@H]1/C=C\O[C@@]2(C)Oc3c(c4c(c(O)c3C)C(=O)C(=C(N3CCC[C@H](C(N)=O)C3)C4=O)NC(=O)/C(C)=C\C=C/[C@H](C)[C@H](O)[C@H](C)[C@H](O)[C@H](C)[C@H](OC(C)=O)[C@H]1C)C2=O	7.094737141	4.999822967	0.1	-117.7303551
ZINC000085548520	c12c3c4c5c1c1c6c7c2c2c8c3c3c9c4c4c%10c5c5c1c1c6c6c%11c7c2c2c7c8c3c3c8c9c4c4c9c%10c5c5c1c1c6c6c%11c2c2c7c3c3c8c4c4c9c5c1c1c6c2c3c14	2.383394754	1.782809814	0.56	5.704107579
ZINC000150681453	O=C(N[C@@H](Oc1ccccc1O[C@H](NC(=O)C1=C(N2CCOCC2)/C(=C\c2ccccc2)CC1)C(Cl)(Cl)Cl)C(Cl)(Cl)Cl)C1=C(N2CCOCC2)/C(=C/c2ccccc2)CC1	4.502452216	3.987607432	0.88	72.75138785
ZINC000504698880	CO[C@@H]1/C=C\O[C@@]2(C)Oc3c(c4c(O)c(/C=N/N=C\N5CCCCC5)c(c(O)c4c(O)c3C)NC(=O)/C(C)=C\C=C/[C@H](C)[C@H](O)[C@H](C)[C@H](O)[C@H](C)[C@H](OC(C)=O)[C@@H]1C)C2=O	7.36207348	4.792211232	0.17	-131.9362146
ZINC000271773280	CO[C@@H]1C=CO[C@@]2(C)Oc3c(c4c(c(O)c3C)C(=O)C(=C3NC5(CCN(CC(C)C)CC5)N=C34)NC(=O)C(C)=CC=C[C@H](C)[C@H](O)[C@H](C)[C@H](O)[C@H](C)[C@@H](OC(C)=O)[C@H]1C)C2=O	7.644886145	4.284921512	0.09	-115.0453955
ZINC000504493461	CSC1=CC=C=C[CH-]1	5.85083609	2.833473117	0.11	-30.63399893
ZINC000111932813	CO/N=C1\CS(=O)(=O)C[C@H]1SC	4.190035017	2.610703593	0.29	-5.42514434
ZINC000546127872	O=C(CNC(=O)c1ncc(Br)cc1Br)c1cccs1	2.506030366	2.636900377	0.99	72.51734975
ZINC000467260068	CO[C@@H](CNC(=O)N(C)[C@H](C)c1cccc(Cl)c1)C(C)(C)C	3.240762601	3.277941602	0.99	124.8723439
ZINC000071767783	NC(=O)CCCC(=O)N1CCO[C@@H](c2ccc(Cl)c(Cl)c2)C1	2.707137399	3.860342514	0.93	102.4972926
ZINC000245740810	Cc1nc(C[C@@H]2CCCN(C(=O)C3C[C@H](C)O[C@@H](C)C3)C2)no1	3.668470175	4.41486044	0.88	97.08208682
ZINC000457682276	C=C(C)[C@H]1OCCC[C@H]1C(=O)NC[C@@H](C)Cc1ccc(OC)cc1	3.383048131	3.335082298	0.81	95.21726511
ZINC000413368727	Cc1ccc(CNC(=O)NC[C@@H]2C[C@@H](C)O[C@@H]2C)c(OC(C)C)c1	3.448265519	3.597590107	0.8	93.08596748
ZINC000460987823	CO[C@@]1(CNC(=O)N2CCC[C@@H](c3cc(C(N)=O)n[nH]3)C2)CCOC1	3.815916419	4.530081573	0.53	63.69131348
ZINC000442223932	O=C(c1cc(S(=O)(=O)Nc2cc(Cl)cc(F)c2F)c[nH]1)N1CCCC1	2.446117457	4.159938379	0.8	113.5018079
ZINC000420479371	C[C@@H](CC(F)(F)F)c1nc(-c2ccc(N3CCN(C)CC3)nc2)no1	3.05548112	4.187809063	0.82	74.97560267
ZINC000137198924	Cc1nn(C)c(C)c1[C@@H]1CCCN1CCCC(=O)Nc1c(C)cccc1C	2.80788011	4.163339717	0.84	104.266209
ZINC000369309616	CN1CCN(C[C@@H]2CCCN(C(=O)COc3ccc([N+](=O)[O-])cc3)C2)CC1	2.606752509	4.186446925	1	145.7057644
ZINC000480623073	Cn1c(=O)oc2cc(NC(=O)N3CCN(c4ncc(F)cn4)CC3)ccc21	2.472960727	4.238806017	0.83	145.0234217
ZINC000372278634	C[C@]1(c2ccc(F)cc2)NC(=O)N(CC(=O)N2[C@@H]3CC[C@H]2CC(C)(O)C3)C1=O	4.421981855	3.78892869	0.26	53.31542007
ZINC000472896280	CCn1c(=O)c(=O)[nH]c2cc(C(=O)NC[C@@H]3C[C@H](F)CN3Cc3cc(C)no3)ccc21	3.574828093	4.786964283	0.5	87.72468952
ZINC000302042789	COc1ccc([C@H](CN2CCCC2)Nc2cc(-c3ccccc3)nc3ncnn32)cc1	2.869821825	4.472894292	0.94	134.635147
ZINC000551024092	CC[C@H](CNC(=O)C(=O)NCc1oc2ccccc2c1OC)N1CCc2ccccc2C1	3.112962472	4.418691279	0.98	98.74436468
ZINC000519199629	CCOc1cc(CNC(=O)NC[C@H](c2cccc(F)c2)N2CCOCC2)ccc1OC(F)F	2.839181105	4.282492608	1	251.2695023
ZINC000519991099	Cc1cc(S(=O)(=O)N2CCN(C(=O)Nc3ccc(NC(=O)c4ccco4)cc3)CC2)c(C)s1	2.354304569	4.638007631	0.96	203.5254084
ZINC000009368032	Cc1ccc(-c2csc(NC(=O)c3ccc(S(=O)(=O)N(CC(C)C)CC(C)C)cc3)n2)c(C)c1	2.354664963	4.109210329	0.93	208.4718171
ZINC000225180660	CC[C@H](C(=O)NC1CCCCC1)N(Cc1ccc(Cl)cc1)C(=O)COc1cc(C)c(Cl)c(C)c1	2.891556876	4.203853282	0.98	168.543325
ZINC000022832225	CC[C@@H](C)c1ccc2oc(-c3ccc(NC(=S)NC(=O)COc4ccc(Cl)cc4C)cc3)nc2c1	2.844773777	4.61403857	0.99	271.7719014
ZINC000012149848	COc1ccccc1CCNC(=O)Cc1ccc(N2CCC(N[C@@H](C)Cc3cccnc3)CC2)cc1	2.786561279	4.628630216	0.99	210.6665937
ZINC000033356658	O=S(=O)(c1nnn2c1nc(N1CCN(c3ccc(F)cc3)CC1)c1cc(Cl)ccc12)c1ccccc1	2.548738618	4.984606821	0.82	163.5105687
ZINC000002107501	COc1ccc(CN2CC(=O)N3[C@H](c4ccc(OC)c(OC)c4)c4[nH]c5ccccc5c4C[C@H]3C2=O)cc1	3.210698636	4.065683522	0.99	149.267272
ZINC000008440649	COCCCN1C(=O)C(O)=C(C(=O)c2ccc(OC)c(F)c2)[C@@H]1c1ccc(OCc2ccccc2)c(OC)c1	2.856395308	3.499658438	0.97	223.2002092
ZINC000227251606	Cc1ccc(C(=O)[C@@H]2[C@H](c3ccc(C(C)C)cc3)C3(C(=O)c4ccccc4C3=O)[C@@H]3C=Cc4cc(Cl)ccc4N23)cc1	4.136859718	3.682296505	0.74	86.38717898
ZINC000408849545	CCOC(=O)C1=C(C)N=c2s/c(=C\c3cc(Br)c(OCc4ccc(Cl)cc4Cl)c(Br)c3)c(=O)n2[C@@H]1c1ccc(OC(C)C)cc1	3.354918186	4.268136329	0.9	233.9356187
ZINC000097949002	O=C(CCCCCN1C(=O)[C@H]2[C@H](C1=O)C1c3ccccc3C2c2ccccc21)OCC(=O)c1ccc(OC(=O)c2ccccc2)cc1	4.083732576	3.638248612	0.86	181.1785181
ZINC000408919169	CCOc1cc(C2C3=C(CC(C)(C)CC3=O)N(CCc3ccccc3)C3=C2C(=O)CC(C)(C)C3)cc(I)c1OCc1cccc2ccccc21	3.19128153	4.333049463	0.76	159.5726652
ZINC000245228007	O=C1[C@@H]2[C@H]3C=C[C@@H](C3)[C@H]2C(=O)N1c1ccc(Sc2ccc(Sc3ccc(Sc4ccc(N5C(=O)[C@@H]6[C@H]7C=C[C@@H](C7)[C@@H]6C5=O)cc4)cc3)cc2)cc1	5.240173915	2.579691393	0.56	42.19929777
ZINC000504753057	CCCCC(=O)O[C@@H]1CC[C@@H]2[C@@H]3CCc4cc5c(cc4[C@@H]3CC[C@]12C)C(C)(C)c1cc2c(cc1O5)CC[C@H]1[C@@H]3CC[C@@H](OC(=O)CCCC)[C@@]3(C)CC[C@H]21	5.16995225	4.512973992	0.27	1.889507744
ZINC000504237477	CCCCC[C@H](CC[C@@H]1[C@H](O)C[C@@H]2Cc3c(cccc3OCC(=O)O)C[C@@H]21)OC(=O)COc1cccc2c1C[C@H]1C[C@@H](O)[C@@H](CC[C@@H](O)CCCCC)[C@H]1C2	5.16703284	4.941946467	0.41	-1.080051002
ZINC000256070301	CC[C@H](NC(=O)[C@@H](C)NC)C(=O)N1C[C@@H](O)C[C@H]1Cc1c2ccc(F)cc2[nH]c1-c1[nH]c2cc(F)ccc2c1C[C@H]1C[C@@H](O)CN1C(=O)[C@H](CC)NC(=O)[C@H](C)NC	5.174866661	4.986838729	0.64	43.1188601
ZINC000169621223	CO[C@H]1/C=C/O[C@@]2(C)Oc3c(c4c(O)c(/C=N/N5CCN(C)CC5)c(c(O)c4c(O)c3C)NC(=O)/C(C)=C\C=C\[C@H](C)[C@H](O)[C@@H](C)[C@@H](O)[C@@H](C)[C@H](OC(C)=O)[C@@H]1C)C2=O	7.204112385	4.689859178	0.03	-105.2745384
ZINC000250829995	CCCCCCCCCCCCCCCCCCCCCC[C@H](OC(C)=O)C(=O)N[C@H](COC(C)=O)[C@@H](OC(C)=O)[C@H](CCCCCCCCCCCCCC)OC(C)=O	4.188259547	3.394591524	0.68	52.43867847
ZINC000253504001	CC[C@H](C)C(=O)O[C@@H]1C[C@@]2(C)[C@H](c3ccoc3)OC(=O)C[C@]23O[C@]2(C)O[C@]14[C@]1(C)[C@@H](CC(=O)OC)[C@]5(C)C[C@]1(O)[C@](O)([C@H]5OC(=O)[C@]1(C)O[C@H]1C)[C@@H](OC(=O)C(C)C)[C@@]43O2	6.837881544	4.05292775	0.18	-42.76176382
ZINC000245190581	C[C@@H]1[C@H]2CC[C@H](C)CN2[C@H]2C[C@H]3[C@@H]4CC=C5C[C@@H](O[C@@H]6O[C@H](CO)[C@H](O[C@@H]7O[C@@H](C)[C@H](O)[C@@H](O)[C@H]7O)[C@H](O)[C@@H]6O[C@@H]6O[C@@H](C)[C@@H](O)[C@@H](O)[C@H]6O)CC[C@]5(C)[C@H]4CC[C@]3(C)[C@@H]12	6.24335432	3.265861905	0.05	-39.72063224
ZINC000255996516	CC(=O)OC[C@@]12[C@@H](OC(C)=O)[C@@H](OC(=O)c3ccoc3)[C@@H]3OC(=O)[C@@H](C)CCc4ncccc4C(=O)OC[C@]4(C)O[C@@]1([C@H](OC(C)=O)[C@H]4[C@@H](OC(C)=O)[C@H]2OC(C)=O)[C@]3(C)O	7.675227986	4.347005449	0.24	-47.79961797
ZINC000012495998	C[C@@](O)(CO)C(=O)O	3.191519094	1.939373286	0.9	7.001907246
ZINC000308156048	C=CCN(C)S(=O)(=O)C1COC1	3.209749998	2.613287643	0.34	14.10475125
ZINC000414967167	Cc1cc(N)cc(CN[C@@H](C)CC2CCOCC2)c1	2.823723809	3.227498735	0.63	52.98803637
ZINC000527913606	c1ccc2c(c1)ccnc2N1CC[C@H](CN2CCOCC2)C1	2.587128526	3.796795754	0.96	93.68665419
ZINC000444049924	Cc1cccc(NC(=O)NCc2c(F)cc(Br)cc2F)c1C	2.097856434	2.532954574	1	115.2592806
ZINC000276213175	O=C1[C@@H](Nc2ncccn2)CCCN1Cc1ccc(F)cc1F	2.774245641	3.685467696	0.84	91.39405729
ZINC000345045545	CC(C)[C@@H]1C[C@H](NC(=O)[C@H](C)OC[C@@H]2CCCO2)c2ccccc21	3.660101226	3.717163594	0.82	62.40757248
ZINC000264313122	CCN(C(=O)CN1Cc2ccccc2C1=O)c1cccc(OC)c1	2.158232125	3.190953903	0.62	86.04951234
ZINC000479975514	Cc1c(Br)cccc1CC(=O)N(C)[C@H]1CCCN(c2cccnn2)C1	2.997577926	4.33581341	0.99	104.8524886
ZINC000177377830	CC(C)Sc1ccc(C(=O)NCc2ccccc2CS(C)(=O)=O)cc1	2.113296052	3.341438046	0.99	163.0013204
ZINC000279861625	CCOC(=O)c1ccn(-c2cccc(CNC(=O)N[C@H]3C[C@H]3C)c2)n1	3.001591655	3.837032413	0.87	142.7327971
ZINC000485440193	Cc1cccc(C)c1NC(=O)CCCN1CC[C@@H](Cc2ccccc2)[C@H]1C	2.927962185	3.944139932	0.77	94.00202351
ZINC000282248317	COc1ccc(N2C[C@@H](C(=O)N3CC[C@@H]4COC(=O)N[C@H]4C3)CC2=O)cc1	3.468895141	3.509699762	0.77	56.53421986
ZINC000119723722	Cc1ccc([C@H](CNC(=O)c2ccc(CN(C)C)cc2)N2CCCC2)cc1	2.389457804	3.725797694	0.99	151.5675138
ZINC000454999578	Cc1c(NC(=O)N2[C@H](C)[C@H](CC(F)(F)F)C[C@@H]2C)cnn1-c1ccccc1F	3.938787978	4.464303685	0.75	55.74669043
ZINC000463510320	CSCC[C@H](NC(=O)CC[C@H]1CN(C(C)=O)c2ccccc21)c1nnc2ccccn21	3.447796919	3.907636374	0.72	135.5639396
ZINC000550684941	N#Cc1ccc(N2CCN(C(=O)C(=O)NCCc3cn4ccccc4n3)CC2)c(F)c1	2.580985813	4.298690694	0.8	170.2960098
ZINC000518640465	O=C(CNC(=O)[C@H]1c2ccccc2C(=O)N1C1CC1)NC[C@@H](c1cccs1)N1CCCC1	3.267467426	4.290852599	0.8	117.3378802
ZINC000428903795	Cc1ccc(C(=O)Nc2cccc(CNC(=O)N3CCC[C@H]3c3noc(C(C)C)n3)c2)cc1	2.818942152	4.713317285	0.94	197.7791341
ZINC000537528885	CC[C@H](C)Oc1cc(CNC(=O)N[C@H](c2nc3ccccc3n2C)c2ccccc2)ccn1	3.153298167	4.86176359	0.98	185.2364277
ZINC000506689643	CCN(Cc1ccccc1)C(=O)[C@@H](NC(=O)c1cccc(S(=O)(=O)N2CCOCC2)c1)C(C)C	2.683013394	4.209677439	0.99	204.2313545
ZINC000302999729	CC(C)N(Cc1ccc([N+](=O)[O-])cc1)C(=O)[C@H]1CCCN(C(=O)c2cccc3ccccc32)C1	2.710987529	4.374439994	0.99	180.9362971
ZINC000523370180	O=C(NCc1ccnc(N2CCCCC2)c1)NC[C@@H](c1ccc(C(F)(F)F)cc1)N1CCOCC1	2.926761231	4.65746237	0.98	216.1125828
ZINC000509875032	Cc1nn(Cc2ccccc2)c(C)c1CNC(=O)Nc1ccc(C(=O)NCc2ccccc2F)cc1	2.169813271	4.135822983	0.97	275.0952597
ZINC000523180876	COc1cccc(C(=O)C(C#N)=c2sc(=Cc3ccccc3OC)c(=O)n2CCc2ccccn2)c1	2.679547998	3.414074003	0.89	149.5378333
ZINC000103041771	Cc1nn(-c2cccc(Cl)c2)c(Oc2ccccc2)c1CN(Cc1ccccc1)C(=O)c1ccc(F)cc1	2.315077226	3.985899339	1	210.1324504
ZINC000003026822	CCOc1ccc(-n2c3nc(SCC(=O)NCc4ccccc4)n(-c4ccccc4C)c(=O)c3sc2=S)cc1	2.535270122	4.527171748	0.98	208.684575
ZINC000102759117	COc1ccc(NC(=O)N2CCCN(c3ccc(NC(=O)c4ccc(OC)cc4)cc3C(=O)N3CCCC3)CC2)cc1	2.296376289	4.383710462	1	241.352887
ZINC000408899924	CC1(C)CC(=O)C2=C(C1)N(Cc1ccccc1)C1=C(C(=O)CC(C)(C)C1)C2c1cc(Br)ccc1OCc1ccc([N+](=O)[O-])cc1	3.007018192	3.003063708	0.8	130.2790199
ZINC000224824328	Cc1ccc(S(=O)(=O)N(CC(=O)N(Cc2cccc(C)c2)[C@@H](Cc2ccccc2)C(=O)NC2CCCC2)c2ccc(Cl)cc2C)cc1	3.167613913	4.252778514	0.85	222.6321836
ZINC000150416162	O=C1[C@@H]2[C@H]3C=C[C@@H](C3)[C@@H]2C(=O)N1c1ccc(-c2c3ccccc3c(-c3ccc(N4C(=O)[C@@H]5[C@H]6C=C[C@@H](C6)[C@@H]5C4=O)cc3)c3ccccc32)cc1	5.097620495	3.220878527	0.43	19.80174809
ZINC000504145428	Cc1c2occ(C(C)(C)C)c2cc2c1OC(=O)[C@@H](CC(=O)N[C@@H](CC1=c3ccccc3=NC1)C(=O)N[C@H](CSCc1ccccc1)C(=O)O)[C@H]2C	4.693555412	4.596094946	0.72	89.32505344
ZINC000504630139	N=C(N)NCCC[C@H](NC(=O)[C@H](CC(=O)NO)Cc1ccc2ccccc2c1)C(=O)N[C@@H](CC1=c2ccccc2=NC1)C(=O)N[C@@H](CCC(=O)O)C(N)=O	4.451322312	4.999048065	0.81	79.09552739
ZINC000257373296	Cc1cc(=O)oc2cc(NC(=O)[C@H](Cc3ccc(O)cc3)NC(=O)[C@H](NC(=O)[C@@H](CC(C)C)NC(=O)[C@H](CC(C)C)NC(=O)CCC(=O)O)C(C)C)ccc12	4.049705303	4.292562145	0.91	196.1232081
ZINC000150581271	COc1ccc(OC)c(N/C=C2/C(=O)C(O)=C(C(C)C)c3cc(C)c(-c4c(C)cc5c(c4O)/C(=C/Nc4cc(OC)ccc4OC)C(=O)C(O)=C5C(C)C)c(O)c32)c1	3.64780456	3.716094254	0.89	54.62444192
ZINC000257049073	Cc1ccccc1N=Nc1c(O)c2ccc(NC(=O)Nc3ccc4c(c3)cc(S(=O)(=O)O)c(N=Nc3ccc5cc(S(=O)(=O)O)ccc5c3)c4O)cc2cc1S(=O)(=O)O	3.655555489	3.686127091	0.78	113.3381234
ZINC000094313257	CCCc1nc(C(C)(C)O)c(C(=O)OCc2oc(=O)oc2C)n1Cc1ccc(-c2ccccc2-c2nnnn2C(c2ccccc2)(c2ccccc2)c2ccccc2)cc1	3.498915674	4.041675435	0.79	83.1748317
ZINC000150339599	CCCCCCOc1cc2c(cc1OCCCCCC)c1cc(OCCCCCC)c(OCCCCCC)cc1c1cc(OCCCCCC)c(OCCCCCC)cc21	2.515006618	2.95125064	0.85	58.54756157
ZINC000200342097	CC(=O)N[C@@H](CO)C(=O)N[C@H](CCC(N)=O)C(=O)N[C@@H](CC(N)=O)C(=O)N[C@H](Cc1ccc(O)cc1)C(=O)N1CCC[C@@H]1C(=O)N[C@H](C(=O)N[C@H](C(N)=O)C(C)C)C(C)C	4.618316117	4.291335899	0.8	159.252785
ZINC000257173325	CC[C@@H]1OC(=O)C[C@H](O)[C@H](C)[C@H](O[C@@H]2O[C@H](C)[C@H](O)[C@H](N(C)C)[C@@H]2O)[C@H](CCN2C[C@H](C)C[C@H](C)C2)C[C@H](C)C(=O)/C=C/C(C)=C/[C@@H]1CO[C@@H]1O[C@H](C)[C@H](O)[C@@H](OC)[C@@H]1OC	6.559421057	4.181658266	0.15	-65.53976941
ZINC000001590037	Nc1cnc(N)nc1	2.464894344	1.768455529	0.49	18.8924751
ZINC000006022347	C=C(C)CNC(=S)NNC(N)=S	2.960621958	2.251336379	0.75	32.47845384
ZINC000517229287	O=C(NCc1cccnn1)N[C@@H]1CCN(C2CC2)C1	2.848000126	4.822365037	0.89	47.75588682
ZINC000452215073	CC(F)(F)CCNC(=O)c1ccccc1Oc1ccncc1	2.211152886	2.978632339	1	106.0084935
ZINC000301184135	C[C@@H](CNc1ccc(Cl)c(C#N)n1)N1CCc2ccccc21	3.002707747	3.78400741	0.9	106.3666356
ZINC000182959595	Cc1cc(C(=O)N[C@@H]2CCS(=O)(=O)C2)nn1-c1ccccc1Cl	2.753626738	3.525832328	0.91	88.66281702
ZINC000490070835	Cc1nc(N(C)C)nc(N(Cc2ccco2)Cc2ccccc2)n1	2.387864242	2.965177408	0.96	97.15729729
ZINC000507005811	COCc1ccccc1/C=C(\C)CN1CCC[C@H]1c1cccn1C	3.028543233	3.676495839	0.71	58.89839957
ZINC000358792665	Cc1ccc(C(=O)C(=O)N(Cc2cc[nH]n2)Cc2ccccc2)cc1	2.499866621	2.613257205	0.98	116.3426639
ZINC000245383249	CC[C@H]1CCCCN1CC(=O)N(Cc1cccs1)[C@H]1CCS(=O)(=O)C1	3.258585325	4.155916957	0.97	106.0944739
ZINC000173288394	C[S@@](=O)c1ccc(NC(=O)[C@H]2CCCCN2Cc2ccccc2)cc1	2.76729605	3.302782072	0.99	113.4689
ZINC000266284856	CCN(Cc1ccc(OC)cc1)C(=O)c1ccc(S(=O)(=O)CC(N)=O)cc1	2.068003301	2.903430732	1	158.3174539
ZINC000503652781	CCOC(=O)Cn1nc(-c2ccccc2)cc1NC(=O)[C@H]1CCC[C@H](O)C1	3.050595951	3.800686073	0.92	86.56786852
ZINC000518166020	Cc1nc(C)c(CCNC(=O)Nc2ccccc2CN2C(=O)CNC2=O)s1	2.537601468	4.358723554	0.94	139.0096108
ZINC000185070165	COc1ccc(-c2cc(C(=O)N3CC[C@]4(C3)OCc3ccccc34)[nH]n2)cc1	3.39375515	4.476941622	0.63	96.00732099
ZINC000444851113	CCCCCOc1ccc([C@H](C)NC(=O)N2C[C@@H](O)C[C@@H]2c2nc(C)no2)cc1OC	3.479039288	4.48590784	0.71	153.2795674
ZINC000501926836	COCc1nc([C@@H]2COCCN2C(=O)CCC(=O)N(CCC#N)c2ccccc2)no1	3.274288711	3.887533164	0.97	123.4566229
ZINC000551345321	O=C(c1ccccc1)N1[C@@H]2CCCC[C@H]2C[C@H]1C(=O)N1CCC(F)(c2cccnc2)CC1	3.553618008	4.57726885	0.68	63.07150948
ZINC000516640450	COc1ccc(C2(CNC(=O)N3CCN(C(=O)C(=O)N4CCCC4)CC3)CCOCC2)cc1	2.580395053	3.505874103	0.83	168.0205466
ZINC000498662271	CC(=O)Nc1ccc(CC(=O)N(C)Cc2cn(-c3ccccc3)nc2-c2ccccc2)cc1	2.132657078	4.403282305	0.99	198.7191449
ZINC000020320671	CCOC(=O)c1oc2ccc(S(=O)(=O)N3CCC(c4c(C)[nH]c5ccccc54)CC3)cc2c1C	2.5443234	4.16918849	0.81	184.79342
ZINC000503601053	CC[C@@H](C)NC(=O)c1cccc(CNC(=O)C(=O)Nc2ccc(F)cc2-c2ccc(F)cc2)c1	2.606425216	4.393754763	0.97	197.0806976
ZINC000509326326	CN(CCCCNC(=O)c1ccccc1NS(=O)(=O)c1ccc2c(c1)OCCO2)c1ccccc1	2.299317566	4.062011415	0.95	234.4271093
ZINC000499052830	COc1ccc(C[C@H](NCc2nc3scc(-c4ccccc4)c3c(O)n2)c2ccc(OC)cc2)cc1	2.928812708	3.966546629	0.9	133.943489
ZINC000002590867	CCCCCCN1C(=O)/C(=C/c2ccc(OC)c(COc3ccc(NC(C)=O)cc3)c2)C(O)=NC1=S	2.60139778	4.24505615	0.94	178.2969178
ZINC000010013536	COc1ccc([C@@H]2C(C(=O)Nc3ccc(F)cc3)=C(C)NC3=C2C(=O)C[C@H](c2ccccc2)C3)c(OC)c1	3.136247448	3.793930486	0.98	159.8680873
ZINC000002801679	CCOC(=O)C1=C(C)N=c2s/c(=C\c3cc([N+](=O)[O-])ccc3N3CCCC3)c(=O)n2[C@@H]1c1ccc(OC)cc1	3.132487616	3.99364378	0.92	184.8189722
ZINC000260954409	Cc1cccc(CN(C(=O)CN(c2ccc(Br)c(C)c2)S(C)(=O)=O)[C@H](Cc2ccccc2)C(=O)NC2CCCCC2)c1	3.127800461	4.27648748	0.97	183.6566567
ZINC000408768789	CCOC(=O)C1=C(C)N=c2s/c(=C\c3cc(Br)c(OCc4ccccc4)c(OC)c3)c(=O)n2[C@@H]1c1cc(OC)c(OC)cc1Br	3.293977307	3.332431158	0.93	221.6130086
ZINC000408993719	CCOC(=O)C1=C(c2ccccc2)N=c2s/c(=C\c3cccc(OCc4ccc([N+](=O)[O-])cc4)c3)c(=O)n2[C@H]1c1cccc(OC)c1	3.213667308	3.495664989	0.95	232.9172765
ZINC000408834319	COc1ccc([C@H]2C(C(=O)Nc3ccc(C)cc3C)=C(C)N=c3s/c(=C/c4cc(I)c(OCc5ccc(Cl)c(Cl)c5)c(OC)c4)c(=O)n32)cc1	3.383936644	4.249090233	0.85	272.7078679
ZINC000150483953	CCCCCCCCCCCCCCCCCCOc1ccccc1C(=O)Nc1ccc(Cl)c(NC2=NN(c3c(Cl)cc(Cl)cc3Cl)C(=O)C2)c1	3.019273365	4.728375248	0.8	195.0068024
ZINC000150567420	O=C(O)c1ccc2c(c1)C(=O)N(c1cccc(C(=O)/C=C/c3ccc(/C=C\C(=O)c4cccc(N5C(=O)c6ccc(C(=O)O)cc6C5=O)c4)cc3)c1)C2=O	2.858563611	3.802469413	0.66	89.7458552
ZINC000095550634	CC[C@@H]1/C=C(\C)C[C@H](C)C[C@H](OC)[C@H]2O[C@@](O)(C(=O)C(=O)N3CCCC[C@H]3C(=O)O[C@H](/C(C)=C/[C@@H]3CC[C@@H](O)[C@H](OC)C3)[C@H](C)/C=C/C1=O)[C@H](C)C[C@@H]2OC	6.810063001	4.683905571	0.05	-95.29872723
ZINC000253389440	C[C@@H]1CC[C@]2(C(=O)O[C@@H]3O[C@H](CO[C@@H]4O[C@H](CO)[C@@H](O)[C@H](O)[C@H]4O)[C@@H](O)[C@H](O)[C@H]3O)CC[C@]3(C)C(=CC[C@H]4[C@@]5(C)CC[C@H](O)[C@](C)(C(=O)O)[C@@H]5CC[C@]43C)[C@@H]2[C@]1(C)O	6.046779576	1.121949252	0.4	-6.298380421
ZINC000257049148	CC[C@]12C=CCN3CC[C@]4(c5cc([C@]6(C(=O)OC)C[C@H]7C[C@H](C(C)(F)F)CN(C7)Cc7c8ccccc8[nH]c76)c(OC)cc5N(C)[C@@H]4[C@](O)(C(=O)OC)[C@H]1OC(C)=O)[C@@H]32	6.732444462	4.999979594	0.38	-87.57045808
ZINC000098052858	COc1cc(-c2ccc(/N=N/c3ccc4c(S(=O)(=O)O)cc(S(=O)(=O)O)c(N)c4c3O)c(OC)c2)ccc1/N=N/c1ccc2c(S(=O)(=O)O)cc(S(=O)(=O)O)c(N)c2c1O	3.80099532	3.333596138	0.52	30.54916599
ZINC000504123804	COc1ccc(C(=O)Oc2c(C)c3c4c5c2C(=O)C(=CC5=O)NC(=O)/C(C)=C\C=C/[C@H](C)[C@H](O)[C@H](C)[C@H](O)[C@H](C)[C@H](OC(C)=O)[C@@H](C)[C@H](OC)/C=C\O[C@@](C)(O3)C4=O)cc1	6.922058651	4.415381098	0.08	-89.87646859
ZINC000255977113	CC[C@@H]1OC(=O)[C@H](C)[C@H](O[C@@H]2C[C@](C)(OC)[C@H](O)[C@H](C)O2)[C@H](C)[C@H](O[C@@H]2O[C@H](C)C[C@H](N(C)C)[C@@H]2O)[C@](C)(O)C[C@H](C)C(=NOCOCOCCOC)[C@H](C)[C@@H](O)[C@@]1(C)O	6.506254577	3.367548415	0.32	-1.642875334
ZINC000257361066	CC(=O)O[C@H]1[C@H](O)CO[C@H](O[C@@H]2CC[C@]34C[C@]35CC[C@]3(C)[C@H]([C@]6(C)CC[C@H](C(C)(C)O)O6)[C@@H](O)C[C@@]3(C)[C@@H]5C[C@H](O[C@@H]3O[C@H](CO)[C@H](O)[C@H](O)[C@@H]3O)[C@@H]4C2(C)C)[C@H]1OC(C)=O	6.968116308	1.147924359	0.34	-6.514363242
ZINC000000158588	O=Cc1cccnc1	2.027070203	1.382004096	0.97	28.73541538
ZINC000002556260	O=P(O)(O)C#Cc1ccccc1	2.720940163	2.224258242	0.91	40.30094624
ZINC000422995052	C[C@H](CCCCN)N[C@@H](C)[C@H](O)Cc1ccccc1	3.109578453	3.518401068	0.83	25.46037197
ZINC000372894696	CC1(c2ccccc2F)CN(C(=O)c2ccc(O)cc2F)C1	2.381031049	3.31074704	0.69	34.60756525
ZINC000555851032	COc1c(Cl)cc(NC(=O)N[C@H](CC(C)C)C(=O)O)cc1Cl	2.50245481	3.283471465	0.89	65.19606621
ZINC000417647780	COc1cc(NC(=O)NCC[C@@H](C)O)ccc1OCCN(C)C	2.49246702	3.947692541	1	138.5257042
ZINC000268729493	C=CCSc1ccccc1NC(=O)CN1CCN(C(C)=O)C[C@@H]1C	2.826872729	3.755726995	0.82	96.09671348
ZINC000263648883	Cc1nc(CCNC(=O)N[C@H](COCC(C)C)c2ccco2)cs1	3.057636327	3.644264191	0.99	173.1341422
ZINC000466213034	O=C(N[C@H]1COc2c1ccc(Cl)c2Cl)N1CCN(C2CCCC2)CC1	2.995302384	4.002587199	0.7	78.61999783
ZINC000041786201	CC(C)Cc1noc(CN2C(=O)N[C@@]3(CCc4ccccc43)C2=O)n1	3.437281647	4.023639598	0.91	107.7111536
ZINC000354346230	CN(C)C[C@H](NC(=O)N[C@@H]1CCc2n[nH]cc2C1)c1ccc(F)cc1	3.569285216	4.660176437	0.65	76.02566669
ZINC000091657348	O=C(C1CCC1)N1CCc2[nH]cnc2C12CCN(c1ccncc1F)CC2	3.477124299	4.429367271	0.53	64.76138772
ZINC000329010999	CC(C)n1nccc1[C@@H]1OCCC[C@H]1C(=O)N1CC[C@@H](C(C)(C)C)[C@@H](O)C1	4.236379856	4.37380732	0.64	42.23687175
ZINC000457977386	COc1ccc([C@H](NC(=O)NC[C@H]2CCC[C@@H]2O)c2ccc(C)cc2)cc1	3.00657566	3.226045931	0.99	135.0050508
ZINC000459829418	CN1CCC([C@@H]2CCN(C(=O)C(=O)N3CC=C(c4ccccc4)CC3)C2)CC1	3.012273009	3.588395733	0.9	66.10912741
ZINC000446498862	C[C@]1(CNC(=O)[C@@H](Cc2c[nH]c3ccccc23)NC(=O)c2ccc(F)cc2)CCCO1	3.148564421	4.039040777	0.95	171.4377782
ZINC000005525617	O=C(Nc1cccc2cnccc21)/C(=C/c1ccc(OC(F)F)cc1)c1ccccc1	2.292749857	3.969377277	0.95	170.9678293
ZINC000046079782	O=C(NCCc1ccc(Cl)cc1)c1ccc(N2CCCN(Cc3ccccc3)C2=O)cc1	2.020062983	4.365989291	1	200.7248231
ZINC000009693746	Cc1ccc(Cl)cc1N1CCN(C(=O)CSc2c3cc(Cl)ccc3nc3c2CCCC3)CC1	2.513706147	4.290460614	0.94	177.3632944
ZINC000055325726	CN(Cc1cccs1)Cc1cccc(OC2CCN(C(=O)/C=C/c3cccc(F)c3)CC2)c1	2.462548738	4.53843602	0.96	221.4854808
ZINC000302998356	C[C@@H](C(=O)Nc1ccc(NC(=O)c2nc(C3CC3)n(-c3ccccc3Cl)n2)cc1)n1cncn1	2.977697803	4.571570427	0.95	166.5764139
ZINC000408751331	Cc1cc(/C=N\Nc2ccc([N+](=O)[O-])cn2)c(C)n1-c1ccc(OCc2ccc(Br)cc2)cc1	2.469295446	3.753864131	0.85	239.1471074
ZINC000101893295	COc1cc(OC)cc(N2C(=O)[C@@H]3N=NN(Cc4nc(-c5ccc6c(c5)OCO6)no4)[C@@H]3C2=O)c1	3.597780355	4.267254833	0.59	114.127338
ZINC000003770271	COC(=O)c1ccc([C@@H]2C3=C(N=c4s/c(=C\c5cccc(O)c5)c(=O)n42)c2ccccc2CC3)cc1	3.086194648	3.982681317	0.72	114.586327
ZINC000504182470	COc1ccc(-c2noc(CN3CCN(C(=O)N[C@@H](CC(=O)N(C)C)c4ccccc4)CC3)n2)cc1	2.827100808	4.852610064	0.99	214.442775
ZINC000102429889	COc1ccc(/C(O)=C2/C(=O)C(=O)N(CCN3CCNCC3)[C@H]2c2cccc(Oc3ccccc3)c2)cc1	2.830752045	4.252434751	0.69	134.2300441
ZINC000225107841	CCCNC(=O)[C@@H](CC)N(Cc1ccccc1C)C(=O)CN(c1cccc(Cl)c1C)S(=O)(=O)c1ccccc1	3.038126078	4.434528063	0.91	183.1596466
ZINC000261022675	COc1ccc(N(CC(=O)N(Cc2ccccc2F)[C@H](C)C(=O)NC2CCCCC2)S(=O)(=O)c2ccccc2)cc1Cl	3.070489118	3.977989972	0.95	221.1697801
ZINC000408777766	O=C1NC(=O)N(c2ccc(C34CC5CC(CC(C5)C3)C4)cc2)C(=O)/C1=C/c1cn(CCSc2ccc(Cl)cc2)c2ccccc12	4.047644658	4.422636334	0.53	170.0850644
ZINC000409183276	C=C/C=C\C(=C/C)N1C(=O)/C(=C/c2cc(Br)c(OCC)cc2OCC)C(=O)N=C1SCC(=O)NC(c1ccccc1)c1ccccc1	3.432372265	4.525135499	0.74	83.79615316
ZINC000008399364	CCC(C)(C)c1ccc(OCCCC(=O)Nc2ccc(Cl)c(NC(=O)[C@H](C(=O)C(C)(C)C)n3nnc4cc(Br)ccc43)c2)c(C(C)(C)CC)c1	3.657491702	4.62034572	0.83	241.3930384
ZINC000080522361	CC1(C)O[C@H](C(O)(c2ccc3ccccc3c2)c2ccc3ccccc3c2)[C@@H](C(O)(c2ccc3ccccc3c2)c2ccc3ccccc3c2)O1	3.455735596	2.021450556	0.61	40.26398688
ZINC000504213940	CCCCC/C=C/C/C=C/CCCCCCCC(=O)OC[C@H](CO[P@](=O)(O)OC[C@H](N)C(=O)O)OC(=O)CCCCCCC/C=C/C/C=C/CCCCC	4.397976946	4.618545172	0.57	85.29600037
ZINC000408836521	CCOc1cc(/C=C2\C(=O)NC(=O)N(c3cc4c5c(c3)[C@H](c3ccccc3)CCN5CC[C@@H]4c3ccccc3)C2=O)ccc1OCc1cccc([N+](=O)[O-])c1	3.916043178	4.212827186	0.66	175.206766
ZINC000306120594	CC1(C)c2cc(S(=O)(=O)O)ccc2[N+](CCCCS(=O)(=O)O)=C1/C=C/C=C/C=C1/N(CCCCCC(=O)ON2C(=O)CCC2=O)c2ccc(S(=O)(=O)O)cc2C1(C)C	3.952273106	4.587541282	0.42	39.87255755
ZINC000255975628	CC(=O)O[C@]12CO[C@@H]1C[C@H](O)[C@]1(C)C(=O)[C@H](O)C3=C(C)[C@H](OC(=O)[C@H](O)[C@H](NC(=O)OC(C)(C)CO)c4ccccc4)C[C@@](O)([C@@H](OC(=O)c4ccccc4)[C@H]21)C3(C)C	6.058290154	4.503781876	0.47	28.16889065
ZINC000504361050	CC(=O)CO[C@@]1(COC(C)=O)[C@@H](OC(C)=O)[C@H](OC(=O)c2ccc(OC(C)=O)cc2)[C@@H]2C=CO[C@@H](O[C@H]3O[C@@H](COC(C)=O)[C@H](OC(C)=O)[C@@H](OC(C)=O)[C@@H]3OC(C)=O)[C@@H]21	5.571004674	3.417287493	0.37	27.39932291
ZINC000150411223	COc1ccc(-n2c(=O)c3c(nc2SCCSc2nc4c(c(=O)n2-c2ccc(OC)cc2)C2(CCCCC2)Cc2ccccc2-4)-c2ccccc2CC32CCCCC2)cc1	4.122871168	4.60868694	0.96	138.8173893
ZINC000095549789	Cn1cc(NC(=O)c2cc(NC(=O)CCCCCCCCC(=O)Nc3cc(C(=O)Nc4cc(C(=O)NCCC(N)N)n(C)c4)n(C)c3)cn2C)cc1C(=O)NCCC(=N)N	3.573516782	4.619172453	0.69	116.5876856
ZINC000150426274	COc1ccc([C@@H]2N=C(N)N=C(SCC(=O)Nc3ccc(Cc4ccc(NC(=O)CSC5=NC(N)=N[C@@H](c6ccc(OC)cc6OC)N5)cc4C#N)c(C#N)c3)N2)c(OC)c1	4.68979639	3.800662536	0.72	76.92044454
ZINC000000404305	Nc1ccccc1Br	1.678791547	1.159563288	1	30.16165032
ZINC000040448851	Nc1cccc2c1CC(=O)CC2	2.392132512	2.340535412	0.2	-0.09058558
ZINC000534589117	COCc1nc(C)c(CNC(=O)C[C@@H]2CCOC2)s1	3.07484945	3.890173788	0.88	65.83615223
ZINC000301082974	COc1cccc(C2CCN(c3cc(C)nc(C)n3)CC2)c1	2.098846434	3.579021802	0.84	67.65796296
ZINC000366274991	Cn1cnnc1[C@@H]1CCCN(C(=O)[C@H]2CC23CCCCC3)C1	3.886606579	4.061700881	0.68	67.53474252
ZINC000178435991	CC(C)OCCCNC(=O)N1CCN([C@H]2C[C@@H]3CC[C@@H]2C3)CC1	4.008732687	3.980770493	0.69	71.56560331
ZINC000266443730	CO[C@H]1CCCC[C@H]1NC(=O)Nc1ccc(C)c(NS(C)(=O)=O)c1	2.903623772	3.58012935	1	122.0738382
ZINC000153243692	C[C@@H](N)C(=O)Nc1cc(Cl)ccc1NS(=O)(=O)c1ccccc1F	2.473640017	3.315835183	0.96	103.2070905
ZINC000425833532	CC(C)Cn1ccc2cc(NC(=O)C(=O)NC3C[C@H]4C[C@@H]4C3)ccc21	3.24497124	3.930733126	0.98	128.6762423
ZINC000408041933	Cc1nc(CC(C)C)sc1C(=O)N1CCC2(CC1)NC(=O)N(C)C2=O	3.17137942	4.078500455	0.71	90.70377033
ZINC000444133617	C[C@H]1CC[C@@H](NC(=O)N2CCC(C(=O)Nc3ccc(Br)cc3)CC2)C1	2.751127686	3.840927134	0.99	142.0511064
ZINC000126330790	NC(=O)[C@H]1Cc2ccccc2CN1C(=O)/C=C/c1ccc2c(c1)OCCO2	2.847351518	3.790139245	0.9	124.6143024
ZINC000431459234	O=C(O)C[C@@H](NC(=O)c1ccnc(OCC(F)(F)F)c1)c1ccc(Br)cc1	2.771949615	3.465021875	0.95	123.845774
ZINC000375319058	CC(=O)N[C@H]1CCCN(C(=O)CN2CC[C@]3(C2)c2ccccc2NC3=O)C1	3.680124996	4.998026181	0.66	72.08930902
ZINC000436697917	Cc1cc(N2CCNC2=O)ccc1NC(=O)C(=O)N=c1ccn(C(C)(C)C)[nH]1	3.426667685	4.117973425	0.84	48.52775429
ZINC000427584597	O=C([C@@H]1CCCN1C(=O)C12CC3CC(CC(C3)C1)C2)N(CCO)Cc1cccc(F)c1	4.115337239	4.196268195	0.79	120.781678
ZINC000519253062	O=C(NCc1nnc2ccc(C(F)(F)F)cn21)N[C@H](c1ccc(F)cc1)[C@@H]1CCCO1	3.390249567	4.389013968	0.67	179.5612087
ZINC000019458048	C[C@@H](C(=O)N1CCC2(CC1)NC(=O)c1cccnc1N2C)c1n[nH]c(=O)c2ccccc21	3.892307022	4.428766368	0.83	73.81656554
ZINC000522691578	O=C(NCc1ccco1)c1cccc(CNc2cccc(Oc3ccc([N+](=O)[O-])cc3)c2)c1	2.151526622	3.62964839	1	228.4937385
ZINC000514330228	CCOc1ccc(NC(=O)CCC(=O)Nc2nnc(C3CC3)o2)cc1S(=O)(=O)N(CC)CC	2.555826675	4.636286014	0.94	176.9162008
ZINC000034787197	Cc1ccc(C(=O)N2CCCN(C(=O)CN3CCc4sccc4[C@H]3c3ccccc3)CC2)cc1	2.732061786	4.212022432	0.94	183.0149712
ZINC000506617690	CCC(CC)NC(=O)[C@H]1CN(C(=O)C(=O)N(C)CCOc2ccccc2C)c2ccccc2O1	3.142960763	4.695539711	0.94	139.5462985
ZINC000524608507	CCOc1cc2c(cc1[C@@H]1C[C@@H]1NC(=O)[C@@H](NC(=O)NCc1ccc(F)cc1)C(C)C)O[C@@H](C)C2	3.666028103	4.759526825	0.75	138.374609
ZINC000006474123	N#Cc1c(-c2ccc(Cl)cc2)cc(-c2ccccc2)nc1SCC(=O)Nc1ccc([N+](=O)[O-])cc1Cl	2.366150322	3.629452193	1	214.4166316
ZINC000006599958	CCOC(=O)c1ccc2nc(NC(=O)COC(=O)CCC(=O)Nc3ccccc3C(=O)OC)sc2c1	2.285558785	3.551926866	0.99	265.4168006
ZINC000224011919	CCCNC(=O)[C@@H](Cc1ccccc1)N(Cc1ccccc1)C(=O)CC(c1ccccc1)c1ccccc1	2.692729682	3.111843071	1	127.3669986
ZINC000408532007	Cc1ccccc1N1C(=O)NC(=O)/C(=C/c2cc(Br)cc(Br)c2OC(=O)/C=C/c2ccc([N+](=O)[O-])cc2)C1=O	2.799821725	3.661694513	0.76	150.1472274
ZINC000503972125	O=C(NCc1ccc(F)cc1)c1ccccc1N1C(=O)[C@@H]2CC3=c4ccccc4=N[C@H]3[C@H](c3ccc(F)cc3)N2C1=O	3.854792475	4.405312413	0.83	88.51264039
ZINC000408538369	CCOc1cc(COc2ccc(/C=C3/C(=O)NC(=O)N(c4ccc(C(=O)OC)cc4)C3=O)cc2)ccc1OCc1ccccc1	2.512199946	3.491514852	0.92	246.8325769
ZINC000150650691	O=C(CN1N=N[C@H]2C(=O)N(c3ccc(Cl)cc3Cl)C(=O)[C@@H]21)N1N=C2/C(=C/c3ccc(Cl)cc3Cl)CCC[C@@H]2[C@@H]1c1ccc(Cl)cc1Cl	4.403454243	4.629844227	0.44	78.68304423
ZINC000150347929	N/C(=N\OC(=O)CSc1nc(-c2ccccc2)nc2ccccc21)c1nonc1NC(=O)CSc1nc(-c2ccccc2)nc2ccccc21	3.121134436	4.267954863	0.82	149.8234913
ZINC000408944517	C=CCc1cc(/C=N/N[C@@H](O)COc2ccc([C@@H]3NC(=O)NC(C)=C3C(=O)OC)cc2OCC)cc(OC)c1OCc1cccc2ccccc21	3.991190175	3.571616064	0.54	201.139396
ZINC000085537014	CC(C)c1nc(CN(C)C(=O)N[C@@H](CCN2CCOCC2)C(=O)N[C@H](CC[C@H](Cc2ccccc2)NC(=O)OCc2cncs2)Cc2ccccc2)cs1	4.209249658	4.913534446	0.94	191.5831951
ZINC000504550608	CO[C@@H]1[C@H](O)CC(=O)O[C@H](C)C/C=C\C=C\[C@H](O)[C@H](C)C[C@H](CC=O)[C@@H]1O[C@@H]1O[C@H](C)[C@H](O[C@@H]2C[C@](C)(O)[C@H](OC(=O)CC(C)C)[C@H](C)O2)[C@@H](N(C)C)[C@@H]1O	6.361977077	3.594385412	0.17	-101.6161318
ZINC000504672196	CC(=O)OC[C@@H]1O[C@H](O[C@@H]2O[C@H](C)[C@H](OC(=O)c3ccccc3)[C@H](OC(=O)c3ccccc3)[C@@H]2OC(=O)c2ccccc2)[C@@H](OC(C)=O)[C@H](OC(C)=O)[C@H]1OC(C)=O	4.620644378	3.260778403	0.95	85.52231268
ZINC000257355737	CS(=O)(=O)O[C@@H]1[C@H](COC(c2ccccc2)(c2ccccc2)c2ccccc2)O[C@@H](n2ccc(O)nc2=O)[C@H]1OC(c1ccccc1)(c1ccccc1)c1ccccc1	4.38467746	2.742468595	0.53	40.86117098
ZINC000085552021	O=C(O)CCc1c2cc3nc(cc4[nH]c(cc5[nH]c(cc(n2)c1CC(=O)O)c(CCC(=O)O)c5CC(=O)O)c(CCC(=O)O)c4CC(=O)O)c(CCC(=O)O)c3CC(=O)O	5.561339823	3.648719198	0.63	-0.289813286
ZINC000150553165	CCCCCCCCCCCCCCCCCC[C@H]1CC(=O)N(c2ccc(Cl)c(N[C@H]3NN(c4c(Cl)cc(Cl)cc4Cl)C(=O)[C@H]3/N=N/c3cccc4ccccc43)c2)C1=O	4.607376817	4.953402502	0.46	67.15347996
ZINC000504787282	CC(=O)OC[C@@H]1O[C@H](O[C@@H]2[C@H](OC(=O)c3ccccc3)[C@H](CO)O[C@@H](Oc3ccc([N+](=O)[O-])cc3)[C@@H]2OC(=O)c2ccccc2)[C@@H](OC(C)=O)[C@H](OC(C)=O)[C@H]1OC(C)=O	4.89219117	2.754143014	0.83	104.1597034
ZINC000257361076	CC(=O)O[C@H]1[C@H](O)CO[C@H](O[C@@H]2CC[C@]34C[C@]35CC[C@]3(C)[C@H]([C@]6(C)CC[C@H](C(C)(C)O)O6)[C@@H](O)C[C@@]3(C)[C@@H]5C[C@H](O[C@@H]3O[C@H](CO)[C@H](O)[C@H](O)[C@@H]3O)[C@H]4C2(C)C)[C@H]1OC(C)=O	6.968116308	1.353193353	0.34	-6.514363242
ZINC000021988613	CCC[C@H](C#N)CC	3.196503709	2.570000756	0.91	16.05433868
ZINC000082587616	C[C@@H]1c2cc(F)ccc2NC1=O	2.606260017	2.711461443	0.16	4.135483613
ZINC000280095418	C[C@H](C[S@](C)=O)N[C@H]1CC(C)(C)c2ccc(Br)cc21	4.012440606	3.355815542	0.16	18.81218319
ZINC000420578756	CO[C@@H]1C[C@H](NC(=O)C(=O)N(C)CCCC(=O)O)C12CCC2	4.061795884	4.037416363	0.24	27.81215698
ZINC000284465458	CO[C@H]1C[C@@H](CN(C)C(=O)[C@@H](C)c2cccc(F)c2)N(C)C1	3.566441807	4.096649128	0.76	60.84037026
ZINC000355346353	C[C@@](O)(CO)CNC(=O)CCn1c(=O)nc(O)c2ccccc21	3.043225261	4.151798385	0.96	83.52206344
ZINC000102716594	Cc1nc(C2=C(O)CN(C3CC(C)(C)NC(C)(C)C3)C2=N)sc1C	3.467396025	4.160806682	0.03	-18.8119141
ZINC000487674405	CCNC(=O)Nc1ccc(C)c(NC(=O)C2C[C@H](C)C[C@@H](C)C2)c1	2.873407688	4.046028457	0.95	116.7059011
ZINC000512449062	CN(Cc1cc(Br)cn1C)Cc1nnc(C(=O)Nc2ccccc2)s1	2.626948961	4.29534828	0.99	145.0939189
ZINC000529431755	O=C(Nc1ccc([C@@H]2CCOC2)cc1)[C@H]1[C@@H]2c3cccc(Cl)c3C[C@H]12	3.56840865	4.028922136	0.65	15.47190371
ZINC000467082320	CC(C)(C)OC(=O)[C@](C)(O)CNS(=O)(=O)c1c[nH]c2nccc(Cl)c21	3.481359202	3.049391263	0.95	97.55084284
ZINC000489530163	O=C(COc1cccc2ncccc21)NCCc1cccc2cccnc21	2.055047885	3.509139776	0.96	165.6906863
ZINC000417696153	CNC[C@H]1CCCN(C(=O)NCC2(N[C@H](C)c3ccccc3)CCCC2)C1	3.305359533	3.674150778	0.91	76.86581396
ZINC000374506489	N#Cc1cccc(CNC(=O)N2CCC[C@H](CNC(=O)c3ccco3)C2)c1	2.704201814	4.051459698	0.98	173.5043427
ZINC000509718802	COCCC[C@H](CNS(=O)(=O)[C@H]1CCCC[C@H]1C(=O)OC)c1ccc(Cl)cc1	3.559349781	4.005788927	0.91	80.53870846
ZINC000512360599	Cc1ccc(CNc2cccc(S(=O)(=O)NCc3ccco3)c2)c(-c2cnn(C)c2)c1	2.443034559	4.611903013	0.51	137.0426946
ZINC000444024921	Cc1c(C(=O)N2CCC(c3c[nH]c4ncccc34)CC2)nnn1Cc1ccc(F)cc1	2.512520627	4.627815681	0.95	162.2431124
ZINC000524196420	O=C(NCc1cccc(OCC(F)F)c1)Nc1cc(C(F)(F)F)ccc1N1CCOCC1	2.410724819	4.513430012	0.99	223.5313769
ZINC000436524705	CCn1cc(C2CCN(C(=O)C[C@H](NC(=O)c3ccc(O)cc3)c3ccccc3)CC2)cn1	2.838998205	4.50922383	0.99	172.784852
ZINC000026360970	Cc1cccc2nc(C(=O)N3CCN(c4ccc(S(=O)(=O)N5CCOCC5)cn4)CC3)cn21	2.557021288	4.275911537	0.88	190.2600209
ZINC000491278274	Cc1cc(C)cc(Oc2ccc(NC(=O)c3cc(S(N)(=O)=O)ccc3N3CCOCC3)cc2)c1	2.255080131	4.24038261	0.97	185.1075923
ZINC000520809396	CCOc1cc2c(cc1NC(=O)N[C@@H](CC(=O)OC(C)C)c1ccccc1[N+](=O)[O-])O[C@H](C)C2	3.350345547	3.870966518	0.89	176.7853881
ZINC000302933796	NC(=O)C1CCN(C(=O)C2CCN(C(=O)c3sc(-c4ccco4)nc3-c3ccccc3)CC2)CC1	2.509237597	4.776736672	0.99	157.9229338
ZINC000008883029	Cc1cc(-n2c(C)cc(C(=O)COC(=O)/C=C/c3c(C)nn(Cc4ccc(C)cc4)c3C)c2C)no1	2.707978494	4.484801667	0.91	219.5583028
ZINC000106009086	CC(C)Cn1c(=O)[nH]c(=O)c2c(C(=O)NC[C@@H]3CN(Cc4ccccc4)CCO3)cc(C3CC3)nc21	3.082499547	4.723916581	0.91	202.3485184
ZINC000008842945	CC(C)(C)OC(=O)N[C@H](Cc1ccc(OCc2ccccc2)cc1)C(=O)N1CCC[C@H]1C(=O)NCC(N)=O	3.014095295	3.480281043	0.99	192.0452943
ZINC000225453433	CCc1ccccc1-n1c(C)cc([C@H]2[C@@H](c3ccccn3)NC(=S)N2c2ccc(NS(C)(=O)=O)c(C)c2)c1C	3.722764998	4.608257648	0.48	55.29367066
ZINC000224738915	COc1cccc(N(CC(=O)N(Cc2ccc(C)cc2)[C@@H](C)C(=O)NC2CCCCC2)S(=O)(=O)c2ccc(C)cc2)c1	2.996633968	3.564903704	0.97	219.5740745
ZINC000408846849	CCOC(=O)c1c2c(sc1-n1c(C)cc(/C=C3\S/C(=N\c4ccc(CC)cc4)N(c4ccc(CC)cc4)C3=O)c1C)CCCC2	3.018124563	4.543219689	0.77	186.2924098
ZINC000097966929	CCOC(=O)Cc1nnc(Nc2ccc(Oc3ccc(Nc4nnc(CC(=O)OCC)c5ccccc54)cc3)cc2)c2ccccc12	2.801539796	2.971868814	1	136.0830867
ZINC000408939094	CCOc1cc([C@@H]2NC(=O)NC(C)=C2C(=O)OC)ccc1OC[C@H](O)N/N=C\c1cc(Br)c(OCc2cccc3ccccc32)c([N+](=O)[O-])c1	3.975678258	3.816759032	0.74	178.3825297
ZINC000409039572	CCOC(=O)c1ccc(COc2ccc(/C=c3/sc4n(c3=O)[C@@H](c3ccc(OC(C)C)c(OC)c3)C(C(=O)OCC)=C(C)N=4)cc2OCC)cc1	3.347369192	3.601466698	0.91	313.1170339
ZINC000150662755	CC[C@@H](C)[C@H](C(=O)N1CCOCCOCCN(C(=O)[C@H]([C@H](C)CC)N2C(=O)c3ccccc3C2=O)CCOCCOCC1)N1C(=O)c2ccccc2C1=O	4.497877795	3.147171064	0.94	61.18523103
ZINC000098002553	Cc1ccc(C(=O)c2cccc(NC(=O)c3ccc(N4C(=O)c5ccc(C(=O)Nc6cccc(C(=O)c7ccc(C)c(C)c7)c6)cc5C4=O)cc3)c2)cc1C	2.654935032	4.328072218	0.97	216.8772103
ZINC000252515382	CC(=O)O[C@]12CO[C@@H]1C[C@H](O)[C@]1(C)C(=O)[C@H](O)C3=C(C)[C@H](OC(=O)[C@H](O)[C@H](NC(=O)OC(C)(C)C)c4ccccc4)C[C@@H](C3(C)C)[C@](O)(OC(=O)c3ccccc3)[C@H]21	6.187687062	4.172017531	0.45	12.57628007
ZINC000098000437	CC(C)(c1ccc(Oc2ccc3c(c2)C(=O)N(c2cccc4ccccc42)C3=O)cc1)c1ccc(Oc2ccc3c(c2)C(=O)N(c2cccc4ccccc42)C3=O)cc1	2.849869984	3.277336205	0.86	133.0280932
ZINC000150641918	C(=N/c1ccc(-c2nc3ccc(-c4ccc5nc(-c6ccc(/N=C\c7ccccn7)cc6)nc(-c6ccccc6)c5c4)cc3c(-c3ccccc3)n2)cc1)\c1ccccn1	3.12469907	3.93429337	0.84	62.3910115
ZINC000253618219	CCCC[C@@H](CC)CN1CN(C[C@@H](CC)CCCC)C[C@](C)(NC(=O)[C@@]2(C)CC[C@]3(C)CC[C@]4(C)C(=CC(=O)[C@H]5[C@@]4(C)CC[C@H]4C(C)(C)[C@@H](OC(C)=O)CC[C@@]45C)[C@H]3C2)C1	5.829089975	4.517761559	0.2	58.86626636
ZINC000150661648	O=C(OC[C@H](OC(=O)c1ccccc1)[C@@H](OC(=O)c1ccccc1)[C@@H](OC(=O)c1ccccc1)[C@H](COC(=O)c1ccccc1)OC(=O)c1ccccc1)c1ccccc1	3.522706018	2.533430304	0.93	61.30129433
ZINC000257684836	CCCCCCCCCCCC(=O)SCCNC(=O)CCNC(=O)[C@H](O)C(C)(C)CO[P@](=O)(O)O[P@](=O)(O)OC[C@@H]1O[C@H](n2cnc3c2ncnc3N)[C@@H](O)[C@H]1OP(=O)(O)O	5.262791602	4.513062298	0.41	81.58961096
ZINC000001674845	C=CC/C=C/CCC	2.829740498	1.859098319	0.72	-11.58768005
ZINC000085390589	CCOCC1(CN)CCOCC1	2.773622557	2.063622577	0.54	8.771684472
ZINC000264389653	CCN1CCN([C@@H]2CCN(c3ncccn3)C2)CC1	2.647798992	3.904693659	0.78	37.73494885
ZINC000483249988	COc1cc(Cl)ccc1CN[C@@H](CO)c1c(Cl)cccc1Cl	2.65034547	2.905983057	0.99	89.85939365
ZINC000531309153	CCc1cccc(OCC(=O)N[C@H](COC)c2ccco2)c1	2.589437417	3.347604557	1	151.551746
ZINC000337838794	C[C@@H](CNC(=O)N1CCCC[C@H]1C(F)F)CN1CCN(C)CC1	3.296580741	4.208851345	0.73	73.08869798
ZINC000074822561	COc1ccccc1O[C@@H](C)CNC(=O)NC[C@@H]1CCCC[C@@H]1O	3.089330575	3.294392912	0.98	134.031137
ZINC000296210029	Cc1ncsc1CCS(=O)(=O)N[C@@H](C)C[C@@H](O)c1ccc(F)cc1	3.351318178	3.972464407	0.95	102.8236043
ZINC000289392029	NS(=O)(=O)c1ccc(OCCN2CCC[C@@H](c3nc(=O)[nH][nH]3)C2)cc1	3.012139789	4.198728789	0.68	98.60578536
ZINC000262479274	COc1ccccc1[C@H](C)CC(=O)N1[C@@H]2CCCC[C@@H]2C[C@H]1C(=O)O	3.399478934	3.226474409	0.6	64.81702506
ZINC000173427866	COc1ccc([C@@H](C)NC2CCN(C[C@H]3CCOC3)CC2)cc1OC	2.954332589	4.026718011	0.9	107.6740025
ZINC000298781269	O=C(Nc1ccc(NC(=O)[C@H]2CCC[C@@H](C(F)(F)F)C2)cc1)c1ccco1	2.884588185	3.93422687	0.93	135.7553438
ZINC000275004411	C[C@@H](C(=O)NCCc1nc2ccccc2s1)C1CN(C(=O)OC(C)(C)C)C1	2.902511361	3.410082781	0.93	131.5879066
ZINC000127573327	Cc1ccc(NC(=O)N2CCO[C@H](c3cccc(OC(F)F)c3)C2)cc1F	2.74162964	4.497997931	0.97	162.4279796
ZINC000009486373	COCCNC(=O)COc1ccc2c(c1)OC1(CCN(C(C)=O)CC1)CC2=O	2.94591451	4.493570483	0.91	141.1676999
ZINC000463904130	Cn1nc(-c2ccncc2)cc1NC(=O)c1cc(S(=O)(=O)Nc2ccccc2F)c[nH]1	2.53504706	4.470743192	0.98	186.4920689
ZINC000518300240	COc1ccc(C(=O)CCCC(=O)Nc2cccc(-c3cn4cccnc4n3)c2)cc1	2.276494473	4.061037127	0.97	212.1634858
ZINC000538589870	Cc1cc(=NC(=O)c2nnn(-c3cccc4cnccc43)c2C)[nH]n1-c1cccc(Cl)c1	3.123486157	4.7386894	0.7	94.7499692
ZINC000508130111	Cn1c(-c2ccc(COc3ccc4ccccc4c3)cc2)nnc1N1CCN(C)[C@H](C#N)C1	3.041399886	4.428839721	0.91	111.1875153
ZINC000463934296	C[C@]1(C2CC2)NC(=O)N(c2cccc(NC(=O)NCC(=O)NCCc3ccccc3)c2)C1=O	2.823663719	4.539792872	0.77	148.7867566
ZINC000515325476	CCCCn1c(N)c(N(Cc2ccco2)C(=O)COc2cccc3cccnc32)c(O)nc1=O	2.872080061	4.611331941	0.8	148.1392156
ZINC000523601515	O=C(NC1CCC(C(=O)N2CCSCC2)CC1)NC1CCN(c2ccc(C(F)(F)F)cn2)CC1	2.681235811	4.310550758	0.94	165.6442544
ZINC000520577595	O=C(Nc1cccc(OCc2cccnc2)c1)C(=O)N1Cc2ccccc2[C@@H](c2ccccc2)C1	2.812436402	4.728143622	0.89	144.0524042
ZINC000514130710	C[C@@H](NC(=O)NCCNC(=O)Cc1cccc(F)c1)c1cccc(NC(=O)Cc2ccccc2F)c1	2.675547511	4.598091716	1	256.9675491
ZINC000034912391	CCN1CCN(C(=O)C2CCN(C3CCN(C(=O)c4cc(OC)c(OC)c(OC)c4)CC3)CC2)CC1	2.40232272	4.33368408	0.94	161.9094404
ZINC000020079856	Cc1cccc(N2CCN([C@H](c3nnnn3C3CCCC3)c3cc4cc(C)c(C)cc4[nH]c3=O)CC2)c1C	3.188119913	4.985356803	0.82	207.9260486
ZINC000102559857	COc1ccc([C@@H]2/C(=C(/O)c3ccc4c(c3)OCCO4)C(=O)C(=O)N2c2nc3ccc(Cl)cc3s2)cc1OC	3.009510069	4.449654464	0.5	126.4789522
ZINC000408946122	CCOc1cc(/C=N/c2ccc([C@@H]3Nc4ccccc4[C@@H]4C=CC[C@H]43)cc2)cc(Br)c1OS(=O)(=O)c1ccc(C)cc1	3.834107924	4.125529845	0.61	126.6722725
ZINC000260945983	Cc1cc(Cl)ccc1N(CC(=O)N(Cc1ccc(Cl)cc1)[C@H](Cc1ccccc1)C(=O)NCC(C)C)S(=O)(=O)c1ccccc1	3.089900384	4.160179374	0.9	206.734133
ZINC000253506440	Cc1cc(OCC(=O)O[C@H]2CC[C@@]3(C)C(=CC[C@H]4[C@H]5CC[C@H]([C@H](C)CCCC(C)C)[C@@]5(C)CC[C@H]43)C2)c2c3c(c(=O)oc2c1)CCC3	4.705569355	4.104518924	0.34	108.0834775
ZINC000004577095	c1ccc(-c2cc(-c3ccccc3)[n+](CC[n+]3c(-c4ccccc4)cc(-c4ccccc4)cc3-c3ccccc3)c(-c3ccccc3)c2)cc1	2.342593202	1.558308223	0.98	52.7255543
ZINC000224862058	Cc1ccc(CN(C(=O)CN(c2ccc(Oc3ccccc3)cc2)S(=O)(=O)c2ccccc2)[C@@H](Cc2ccccc2)C(=O)NC2CCCC2)cc1	3.1571205	4.098637069	0.99	245.4434631
ZINC000150622929	COc1ccc(/C=C2/N=C(c3ccc(Br)cc3)N(CCCCCCN3C(=O)/C(=C\c4ccc(OC)c(OC)c4)N=C3c3ccc(Br)cc3)C2=O)cc1OC	3.105476621	3.647526145	0.98	116.2250997
ZINC000504237477	CCCCC[C@H](CC[C@@H]1[C@H](O)C[C@@H]2Cc3c(cccc3OCC(=O)O)C[C@@H]21)OC(=O)COc1cccc2c1C[C@H]1C[C@@H](O)[C@@H](CC[C@@H](O)CCCCC)[C@H]1C2	5.16703284	4.941946467	0.41	-1.080051002
ZINC000504752008	COC1=C(O[C@H]2O[C@@H](COC(C)=O)[C@H](O[C@@H]3O[C@H](COC(C)=O)[C@@H](OC(C)=O)[C@H](OC(C)=O)[C@@H]3OC(C)=O)[C@@H](OC(C)=O)[C@@H]2OC(C)=O)C(=O)c2ccccc2C1=O	5.069202645	3.560534399	0.69	40.52585192
ZINC000503983187	CCCCC/C=C/C/C=C/C/C=C/C/C=C/CCCC(=O)NCCOC(=O)Nc1ccc2c(c1)C(=O)OC21c2ccc(OC(C)=O)cc2Oc2cc(OC(C)=O)ccc21	4.174328028	4.202292273	0.71	133.2789154
ZINC000085911537	CC(C)C[C@@H](NC(=O)[C@@H](Cc1ccccc1)NC(=O)CNC(=O)COc1ccc2c(c1)occ(-c1ccc3c(c1)OCCO3)c2=O)C(=O)N[C@H](CCCNC(=N)N)C(=O)O	4.169695383	4.999999108	0.93	221.5687113
ZINC000169809182	O=P1(NS(=O)(=O)C(F)(F)F)Oc2c(-c3c4ccccc4cc4ccccc43)cc3ccccc3c2-c2c3ccccc3cc(-c3c4ccccc4cc4ccccc43)c2O1	3.364708287	3.871498523	0.81	15.29446563
ZINC000097972790	CC(=O)N[C@H](CO)C(=O)N[C@H](CCC(N)=O)C(=O)N[C@H](CC(N)=O)C(=O)N[C@@H](Cc1ccc(O)cc1)C(=O)N1CCC[C@H]1C(=O)N[C@H](C(=O)N[C@@H](C(N)=O)C(C)C)C(C)C	4.618316117	4.038034454	0.8	159.252785
ZINC000085603006	CCCCCCCC/C=C/CCCCCCCC(=O)O[C@H](COC(=O)CCCCCCC/C=C\CCCCCCCC)COC(=O)CCCCCCCCCCCCCCC	3.381276614	2.968732712	0.85	93.65418309
ZINC000002599002	Fc1ccnc(F)c1	2.363697841	1.494171085	0.89	13.43466229
ZINC000334781416	CCCCN1[C@H]2CC[C@H]1COC2	3.930195146	2.828494095	0.64	-0.371477252
ZINC000034937306	c1coc(CN[C@H]2CCN(Cc3ccccc3)C2)c1	2.302496954	2.964156292	0.89	83.78691847
ZINC000298097888	CCc1cc(C2CC2)nc(NC(=O)c2nn(CC)nc2C)n1	2.887765476	4.144290675	0.75	52.53657166
ZINC000504266261	O=C(NC[C@H]1CC=CCC1)N1CC[C@@H](c2ccccc2F)C1	3.082239806	3.96404387	0.99	91.19229719
ZINC000456232902	CC1(CO)CN(C(=O)c2ccc(-c3ccc(F)cc3)cc2F)C1	2.238660652	3.343214615	0.62	64.98995494
ZINC000355737696	CC1(C)[C@H](NC(=O)C(=O)NCCCO[C@@H]2CCOC2)[C@H]2CCO[C@H]21	4.038270231	4.115067507	0.84	83.65420211
ZINC000025661125	O=C(CSCc1cccc(Cl)c1)Nc1ccc(N2CCCC2)cn1	2.105883134	3.722506373	1	171.3557255
ZINC000104324226	CC(=O)N1Cc2ccccc2C[C@@H]1C(=O)N[C@@H]1C[C@@H]1c1ccccc1	3.124813147	3.716180192	0.86	81.88519387
ZINC000538523407	Cc1ccc(NC(=O)N2CC=C(c3cccc4ccccc43)C2)cc1	2.097448075	3.224295263	0.85	72.90103123
ZINC000480202571	CS(=O)(=O)CC1(CNC(=O)CS(=O)(=O)Cc2ccc(C#N)cc2)CC1	2.790005542	3.604312481	0.91	113.3793791
ZINC000432984338	CN(C)Cc1ccc(C(N)=O)cc1NC(=O)N[C@@H]1CCCc2sc(Cl)cc21	3.08160934	4.739893996	0.75	90.84282155
ZINC000191558371	CNS(=O)(=O)c1ccc2c(c1)N(Cc1cn(-c3ccccc3)nc1C)CC2	2.36033755	4.231265101	0.9	122.8625698
ZINC000510407611	CC(=O)N(CCC(=O)N1CCC(c2ccccc2)CC1)Cc1ccccc1	1.995464423	3.614725998	1	139.1065106
ZINC000433471888	O=C1C[C@]2(CCN(S(=O)(=O)c3ccc(S(=O)(=O)N4CCOCC4)cc3)C2)CN1	3.514801612	3.75954706	0.43	68.70901459
ZINC000463423365	CN1C(=O)C[C@@H](CNC(=O)N2CC[C@@H](O)C2(C)C)[C@@H]1c1cnn(Cc2ccccc2)c1	4.021165548	4.410086827	0.74	39.6346264
ZINC000556054711	CCN1CCN(Cc2ccccc2CNC(=O)C(=O)N(C)[C@@H]2CCN(C)C[C@@H]2C)CC1	3.297927298	4.999215237	0.87	107.0152518
ZINC000503149268	C[C@H](C(=O)Nc1cccc(NC(=O)[C@H]2C[C@H]2c2cccc3ccccc32)c1)n1cccn1	3.199533145	4.40576287	0.88	158.4250106
ZINC000008684547	O=C(NCCc1c[nH]c2ccccc12)C(=O)NC[C@H]1OCCN1S(=O)(=O)c1ccc(Cl)cc1	2.942047717	3.66427143	0.99	199.1556143
ZINC000059433382	CCC12c3ccccc3C(c3ccccc31)[C@@H]1C(=O)N(c3ccc(OC(C)=O)cc3)C(=O)[C@H]12	3.986458333	3.706519701	0.59	34.62035695
ZINC000477565310	COc1ccc(CC(=O)NCc2ccc(C(=O)NCc3ccnc(-n4cccn4)c3)cc2)cc1	2.206880393	3.992944546	1	255.5712434
ZINC000515948557	CCN1CCN(Cc2ccc(NC(=O)C(=O)N3CCN(Cc4cccc(Cl)c4)CC3)cc2)CC1	2.188937136	3.754046745	0.97	206.8867695
ZINC000517102621	COCCOc1cccc(NC(=O)c2ccc(CNS(=O)(=O)c3ccc(C(C)(C)C)cc3)cc2)c1	2.1144767	4.299240155	1	277.9065708
ZINC000503339966	CN(Cc1cn(-c2ccccc2)nc1-c1ccccc1)C(=O)C(=O)Nc1ccc2c(c1)OCC(=O)N2	2.566506962	4.85884172	0.76	165.3784421
ZINC000100871305	O=C(CN1C(=O)/C(=C2\SC(=S)N(Cc3ccccc3Cl)C2=O)c2ccccc21)Nc1cccc(Cl)c1	2.460021815	4.585567848	0.99	178.6887846
ZINC000103078970	COCCN(CC(=O)N1N=C(c2ccc(OC)cc2OC)C[C@H]1c1ccc(OC)cc1)C(=O)c1cccs1	3.051730063	4.373453371	0.85	172.2081436
ZINC000100490735	O=C(CN1C(=O)CSC1=O)O[C@H]1CCCN(c2ncc3c(n2)C[C@@H]2CC[C@@H]3N2C(=O)CN2C(=O)CSC2=O)C1	4.961177705	4.976745764	0.4	51.01250459
ZINC000409058185	COc1cc(C=C2C(=O)N(c3ccccc3)C(=O)N(c3ccccc3)C2=O)cc(Cl)c1OCC(=O)Nc1ccccc1	2.470083889	4.269249788	0.95	166.9461677
ZINC000408926450	CCCC1=C(C(=O)OCC)[C@@H](c2ccc3c(c2)OCO3)n2c(=O)/c(=C/c3ccc(OCc4ccc(C#N)cc4)c(Br)c3)sc2=N1	3.437381371	4.178578088	0.82	197.5502584
ZINC000260904314	Cc1ccc(S(=O)(=O)N(CC(=O)N(Cc2ccc(Cl)cc2)[C@H](Cc2ccccc2)C(=O)NCC(C)C)c2ccc(C(C)C)cc2)cc1	3.121870808	3.836043525	0.97	233.4987158
ZINC000150482726	CO[C@H]1OC[C@@H](O[C@H]2O[C@@H](COC(=O)c3ccccc3)[C@@H](OC(=O)c3ccccc3)[C@H]2OC(=O)c2ccccc2)[C@@H](OC(C)=O)[C@H]1OC(C)=O	4.380327171	2.692548365	0.71	61.11187859
ZINC000150483562	COC(=O)c1c(NC(=O)[C@@H](C)Sc2ccc(NC(=O)/C(=C/c3ccc(-c4ccc(C)cc4)o3)NC(=O)c3ccccc3)cc2)sc2c1CCCC2	3.339173381	4.5956747	0.93	326.0914728
ZINC000253376949	CC[C@H](O)C[C@@H]1CC[C@H]([C@H](C)C(=O)O[C@H](C)C[C@@H]2CC[C@H]([C@H](C)C(=O)O[C@H](C)C[C@@H]3CC[C@H]([C@H](C)C(=O)O[C@H](C)C[C@@H]4CC[C@H]([C@H](C)C(=O)O)O4)O3)O2)O1	5.802694636	3.390297879	0.25	4.53755416
ZINC000504759508	CCCCOc1ccc2c(c1)Oc1cc(O[P@](=O)(O)O[C@H]3[C@@H]4OC(C)(C)O[C@@H]4[C@@H](O[C@H](C)OCC)[C@@H]4OC(C)(C)O[C@@H]43)ccc1[C@]21OC(=O)c2ccccc21	5.692079339	3.911763767	0.43	59.17620963
ZINC000252694508	CC1(C)[C@@H]2CC[C@]3(C)[C@@H](C(=O)C=C4[C@@H]5C[C@@](C)(C(=O)O)CC[C@]5(C)CC[C@]43C)[C@@]2(C)CC[C@@H]1O[C@@H]1O[C@@H](C(=O)O)[C@H](O)[C@@H](O)[C@@H]1O[C@H]1O[C@@H](C(=O)O)[C@H](O)[C@@H](O)[C@@H]1O	5.929040122	2.850110737	0.14	8.901973354
ZINC000150549055	CC(C)(c1ccc(OC(F)=C(C(C(F)(F)F)C(F)(F)F)C(C(F)(F)F)C(F)(F)F)cc1)c1ccc(OC(F)=C(C(C(F)(F)F)C(F)(F)F)C(C(F)(F)F)C(F)(F)F)cc1	3.924364735	2.800692045	0.92	44.89173289
ZINC000150661626	Oc1c(Cl)cc(-c2c3ccc(n3)c(-c3cc(Cl)c(O)c(Cl)c3)c3ccc([nH]3)c(-c3cc(Cl)c(O)c(Cl)c3)c3ccc(n3)c(-c3cc(Cl)c(O)c(Cl)c3)c3ccc2[nH]3)cc1Cl	5.389097463	3.220230261	0.32	-6.237525543
ZINC000085617775	CCCCCCCCCCCCCC(=O)OC[C@H](CO[P@](=O)(O)OC[C@@H](O)COC(=O)CCCCCCCCCCCCC)OC(=O)CCCCCCCCCCCCC	3.941648353	4.096323025	0.83	91.91967481
ZINC000150447020	CO[C@H]1O[C@@H](COC(c2ccccc2)(c2ccccc2)c2ccccc2)[C@@H](O)[C@@H](OC(=O)CNC(=O)OCc2ccccc2)[C@H]1OC(=O)CNC(=O)OCc1ccccc1	4.321642157	2.260390699	0.84	105.4863841
ZINC000263593509	COc1ccc(NC(=O)CC(=O)N2N=C(C)[C@H](N=Nc3ccc(S(=O)(=O)c4ccc(N=N[C@H]5C(C)=NN(C(=O)CC(=O)Nc6ccc(OC)cc6)C5=O)cc4)cc3)C2=O)cc1	4.41882396	4.194512126	0.65	94.56815601
ZINC000253388108	C[C@H]1C/C1=C\C(=O)O	3.418969863	2.116509509	0.18	-18.95332493
ZINC000086861176	C[C@@H]1N(O)C(C)(C)N(O)C1(C)C	4.15361068	2.058190192	0.04	-21.52579395
ZINC000371719800	Cc1c(Cl)cc(NC(=O)N2C[C@H]3C[C@H]2CO3)cc1Cl	4.066023042	3.577295606	0.22	10.58248632
ZINC000332843146	O=C(N[C@H]1CCc2nc[nH]c2C1)N1CCC[C@@H]1c1cccs1	3.484919177	4.470497678	0.82	79.78945462
ZINC000355044754	COCC1(CCNC(=O)[C@@H](C)c2ccc(F)c(F)c2)CCC1	2.95630412	3.338207956	0.94	67.8327162
ZINC000183189766	O=C(NC[C@@H]1CC(=O)N(C2CC2)C1)C1C2CC3CC(C2)CC1C3	4.240469843	4.047570005	0.56	43.96538068
ZINC000338420038	Cc1nc(NC(=O)N[C@@H](c2nnc3ccccn32)C(C)C)sc1C	3.001848849	4.266665003	1	136.6466751
ZINC000295172294	CCOc1ccccc1[C@@H](CC)NC(=O)CN(C)[C@@H](C)C(C)(C)O	3.107494686	3.610030205	0.99	107.8557844
ZINC000370304466	C[C@@]1([C@@H]2CCCN(C(=O)c3ccc4cc[nH]c4c3)C2)NC(=O)NC1=O	3.435798542	4.354305308	0.77	80.60809042
ZINC000330378783	C[C@@H](C#N)CN(C)S(=O)(=O)NC[C@H]1CCCCN1Cc1ccccc1	3.20078638	3.910825606	0.91	92.86951614
ZINC000191743336	CCCOc1ccc(CNC(=O)N(C)C[C@H]2CCCC[C@@H]2O)c(C)c1	3.012714072	4.495991529	0.96	121.9372956
ZINC000266730642	C[C@H](NC(=O)N1C[C@@H](C)[C@@H]1c1ccccc1)c1ccc2c(c1)CC(=O)N2C	3.435747893	4.560145161	0.86	72.20333721
ZINC000508786058	CC(C)Cn1ccnc1CNC(=O)C(=O)N1CCCCC[C@H]1c1ccco1	3.085462599	4.998982992	0.95	131.9190309
ZINC000463194468	Cc1ccc([C@@H]2OCCC[C@H]2C(=O)NCC(=O)Nc2ccc(Cl)cc2)cc1	2.806223923	3.802403339	0.97	125.1504607
ZINC000377130930	C[C@@H]1Oc2cc(F)ccc2[C@@H]1NC(=O)[C@H]1CC=CC[C@H]1C(=O)N1CCOCC1	3.849496974	4.286351767	0.5	38.48808113
ZINC000541490390	CC[C@H]1CN(C(=O)NCc2ccnc(Oc3ccc(OC)cc3)c2)CCN1C[C@H](C)O	3.190976665	4.295642282	0.97	157.846248
ZINC000538237043	COc1ccccc1N(CCC#N)C(=O)[C@H](C)N[C@H](C)c1ccc(-n2cccn2)cc1	3.251712504	3.698765804	0.93	161.8118779
ZINC000484401011	CCCN(C(=O)C(=O)Nc1cccc(-n2cc(C)nc2O)c1)[C@@H]1CCCc2cccnc21	3.458135312	4.732292814	0.9	85.46564396
ZINC000509692314	Cc1ccc(NC(=O)C2CCN(C(=O)Nc3cc(C4CC4)nn3-c3ccccc3)CC2)nc1	2.443941936	4.491880973	0.87	179.1526331
ZINC000013086419	O=C(NCc1ccccc1F)C1CCN(c2ccc(S(=O)(=O)N3CCOCC3)cc2Cl)CC1	2.264611094	4.334320671	0.99	183.2026555
ZINC000520911559	COc1ccc(NC(=O)C(=O)N2CCN(CC3CCCCC3)CC2)cc1OCc1ccncc1	2.343720953	4.138674833	0.91	209.0721182
ZINC000516475945	O=C(NCc1cccc(NC(=O)c2ccncc2)c1)C(=O)Nc1ccccc1OC1CCCC1	2.240017456	4.320844992	0.95	235.3311588
ZINC000503695714	COc1ccc(CN(C(=O)C(=O)Nc2cccc(N3C(=O)c4ccccc4C3=O)c2)C2CC2)cc1	2.320139238	3.417234302	0.98	147.5210791
ZINC000408638179	COc1cccc(N2C[C@@H](C(=O)Oc3ccc(N4C(=O)c5ccc(Br)cc5C4=O)c(C)c3)CC2=O)c1	2.903107248	3.440078396	0.81	158.908548
ZINC000012661486	COc1ccc(/C(=N\OC(=O)c2ccc(C)cc2)c2nccc3cc(OC)c(OC)cc32)cc1OC	2.492708241	3.618673874	0.86	101.1234778
ZINC000015910839	Cc1ccc(O)c(C(=O)c2cc(C(=O)Nc3ccccc3[N+](=O)[O-])c(=O)n(-c3ccccc3[N+](=O)[O-])c2)c1	2.618877066	4.158697163	0.9	119.1563587
ZINC000222838198	CNC(=O)[C@H](C)N(Cc1ccc(OC)cc1)C(=O)CN(c1cc(C)ccc1OC)S(=O)(=O)c1ccc(C)cc1	2.955255553	3.316241316	0.91	193.3587811
ZINC000263586015	COc1cc(OC)c(OC)cc1/C=C1\Oc2c(ccc3c2[C@H](c2cc(OC)c(OC(C)=O)c(OC)c2)CC(=O)O3)C1=O	3.477701073	4.201359717	0.47	84.82422278
ZINC000253398693	COc1cccc(CN2CCN3C(=O)c4ccccc4OCC[C@@H]4CC[C@@H](NC(=O)C5CCOCC5)[C@@H](CNC(=O)[C@@H]3C2)O4)c1	5.248066178	4.998325638	0.6	45.76125827
ZINC000225340177	Cc1ccccc1N(CC(=O)N(Cc1cccc(Cl)c1)[C@@H](Cc1ccccc1)C(=O)NC1CCCCC1)S(=O)(=O)c1ccc(Cl)cc1	3.137019111	4.292737413	0.86	216.6302455
ZINC000150339297	CCc1cc(-c2nn(CN3C[C@]4(C)C[C@@H]3CC(C)(C)C4)c(C)c2-c2nc3ccccc3n2C)c(O)c(CN2C[C@@]3(C)C[C@@H]2CC(C)(C)C3)c1O	5.799841839	4.98570889	0.4	59.39007634
ZINC000408979040	CCOC(=O)C1=C(c2ccccc2)N=c2s/c(=C\c3ccc(OCc4ccc(C#N)cc4)c(OCC)c3)c(=O)n2[C@H]1c1ccc(OC)c(OC)c1	3.357512896	3.878524318	0.97	268.9693161
ZINC000408975513	COc1ccc(C(C)=O)cc1N1C(=O)[C@@H]2[C@H](C1=O)[C@@]1(c3ccccc3)C(=O)[C@@]2(c2ccccc2)C(c2ccc3c(c2)OCO3)=C1c1ccc2c(c1)OCO2	5.018132005	3.790989166	0.48	49.77353292
ZINC000409032828	CCOC(=O)C1=C(C)N=c2s/c(=C/C34c5ccccc5C(c5ccccc53)[C@@H]3C(=O)N(Cc5ccccc5)C(=O)[C@H]34)c(=O)n2[C@@H]1c1cccc2ccccc21	4.881615068	4.237722584	0.61	92.60549254
ZINC000504230079	CC(C)CCC[C@H](C)CCC[C@@H](C)CCC[C@@H](C)CC(=O)O[C@H](COC(=O)C[C@@H](C)CCC[C@@H](C)CCC[C@@H](C)CCCC(C)C)CO[P@](=O)(O)OC[C@H](N)C(=O)O	5.053351142	4.33502575	0.57	42.12349862
ZINC000257049148	CC[C@]12C=CCN3CC[C@]4(c5cc([C@]6(C(=O)OC)C[C@H]7C[C@H](C(C)(F)F)CN(C7)Cc7c8ccccc8[nH]c76)c(OC)cc5N(C)[C@@H]4[C@](O)(C(=O)OC)[C@H]1OC(C)=O)[C@@H]32	6.732444462	4.999979594	0.38	-87.57045808
ZINC000504672432	CC[C@@H]1OC(=O)[C@H](C)[C@H](O[C@@H]2C[C@](C)(OC)[C@H](O)[C@H](C)O2)[C@H](C)[C@H](O[C@@H]2O[C@H](C)C[C@H](N(C)C)[C@@H]2O)[C@](C)(O)C[C@H](C)/C(=N\OCOCOCCOC)[C@H](C)[C@H](O)[C@]1(C)O	6.506254577	3.833491856	0.32	-1.642875334
ZINC000306146077	CC[C@H](NC(=O)[C@@H](CC(=O)O)NC(=O)CNC(=O)[C@H](CCCN=C(N)N)NC(=O)CCC(=O)O[N+]1(c2cc(=O)c3cccc(-c4ccccc4)c3o2)CCOCC1)C(=O)O	4.682552442	4.998666838	0.86	90.01102589
ZINC000254820209	COc1ccc(C(=O)Oc2c(C)c3c4c5c2C(=O)C(=CC5=O)NC(=O)C(C)=CC=C[C@H](C)[C@H](O)[C@H](C)[C@H](O)[C@H](C)[C@H](OC(C)=O)[C@H](C)[C@@H](OC)C=CO[C@@](C)(O3)C4=O)cc1	6.922058651	4.159093981	0.08	-89.87646859
ZINC000245226421	CO[C@H]1/C=C/O[C@@]2(C)Oc3c(c4c(c(O)c3C)C(=O)C(=C(N3C[C@@H](C)O[C@@H](C)C3)C4=O)NC(=O)/C(C)=C\C=C\[C@H](C)[C@@H]3OC(C)(C)O[C@@H]([C@@H]3C)[C@H](C)[C@H](OC(C)=O)[C@@H]1C)C2=O	7.523194645	4.582743118	0.06	-132.3933589
ZINC000002242643	N#CCC1=CCCC1	3.045177896	1.757874839	0.88	12.90495164
ZINC000002529887	Fc1cccc(F)c1C(F)(F)F	2.059947517	1.502991888	0.95	22.78111447
ZINC000347483238	CO[C@@H](C)C(=O)N[C@H]1c2cc(Br)ccc2CC1(C)C	3.408306427	3.425331319	0.33	20.08537903
ZINC000360691385	C[C@@H]1C[C@H](C(C)(C)C)CCN1C(=O)CN1CCCCCC1=O	3.192860479	3.487315997	0.79	70.96334735
ZINC000477914744	Cc1[nH]c2ccc(C(=O)N3CC(C4CCCC4)C3)cc2c1C	2.242217402	3.611833792	0.88	87.23957378
ZINC000294700168	C[C@H]1[C@@H](NC(=O)c2cc(-c3ccccc3Cl)[nH]n2)CCS1(=O)=O	3.537484347	3.922278115	0.75	66.91335314
ZINC000122742770	CC(=O)c1c(C)[nH]c(C(=O)NCCc2ccc(F)cc2)c1C(C)C	2.31298097	3.41180008	0.95	118.861962
ZINC000285555998	COC[C@@H]1CN(C(=O)NCc2ccccc2[N+](=O)[O-])CC(C)(C)O1	3.057078532	3.218227531	0.87	75.33195558
ZINC000543867238	CCOC(=O)[C@H](NCC(=O)Nc1ccc(Br)c(C)c1)[C@H]1CCCOC1	3.141669237	3.102944613	0.92	108.756824
ZINC000371537102	COC(=O)[C@@H]1C[C@H](OC)CCN1S(=O)(=O)c1ccccc1S(C)(=O)=O	3.136091688	3.028830865	0.94	57.15977624
ZINC000271038188	O=C(NCCCN1CCNC(=O)C1)c1ccc(C(=O)NC2CC2)cc1	2.0724222	3.935140014	0.74	114.4716756
ZINC000466807583	C=CC[C@H](C(=O)N[C@H]1CC(=O)N(Cc2ccccc2)[C@@H]1C)c1ccccc1	3.393147688	3.181970986	0.8	52.51458622
ZINC000187298082	C[C@@H]1CN(C(=O)c2cc(OCc3ccccc3)ccc2O)CCN1CCO	2.579989872	3.199407838	0.96	116.5806741
ZINC000519457998	CCC[C@H](NC(=O)[C@H]1CCCN(C(=O)c2ccccc2)C1)C1CCCCC1	2.855354208	3.863856112	1	121.7179503
ZINC000373311284	C[C@H](N[C@@H]1CCCN(CCN2CCOCC2)C1=O)c1ccc(OCC#N)cc1	3.182076291	4.213269188	0.9	126.736588
ZINC000433547403	CCc1nc(C(=O)N2CCN(c3nccn4cnnc34)[C@H](C)C2)nn1-c1ccccc1	3.298943698	4.999999561	0.75	86.78918495
ZINC000103018607	COc1ccccc1/C=C\C=C1\Oc2cc(OC(=O)c3ccccc3Cl)ccc2C1=O	2.451318915	3.26761926	0.99	164.3227874
ZINC000434174039	Cc1ccc(NC(=O)CSc2ccccc2C(=O)NC[C@H](c2cccnc2)C(C)C)cc1	2.676910967	3.411328963	1	214.7948009
ZINC000116325718	CN1CCCN(C(=O)c2ccccc2NC(=O)CCCNC(=O)c2ccc(F)cc2F)CC1	2.151960152	4.499320899	0.93	222.8275505
ZINC000439902503	Cc1cc(O[C@H]2CCN(C)C2=O)ccc1NC(=O)N1CC(n2cc(-c3ccccc3)nn2)C1	3.114896326	4.888404393	0.83	100.3106723
ZINC000483551260	NC(=O)c1ccn(-c2ccc(NC(=O)[C@H]3CC(=O)N(Cc4cccc(C(F)(F)F)c4)C3)cc2)n1	2.871637362	4.542659224	0.91	201.8968962
ZINC000521503837	CCCCCn1c(CCC(=O)N2CCCN(C(N)=O)CC2)nc2c1c(O)nc(=O)n2CCCC	2.875638906	4.750468084	0.79	113.4761051
ZINC000508542722	Cc1nn(-c2ccccc2C)c(C)c1CN(C)CC(=O)N1CCC(C(=O)N2CCC[C@H](C)C2)CC1	2.945854025	4.992059232	0.92	169.467217
ZINC000222854563	C[C@@H](C(=O)NCCO)N(Cc1ccc(F)cc1)C(=O)COc1ccc(S(=O)(=O)N2CCOCC2)cc1	2.871782039	3.832687574	0.95	194.5212514
ZINC000409384665	COC(=O)c1ccc(CN2C(=O)S/C(=C/c3cc(C)n(-c4cc(C(=O)OC)ccc4C)c3C)C2=O)o1	2.664965501	4.26385127	0.88	159.7608449
ZINC000003363330	COC(=O)c1c(NC(=O)COC(=O)c2ccc3c(c2)C(=O)N(c2cc(C)ccc2C)C3=O)sc2c1CCC2	2.521443224	3.951387918	0.92	235.1372374
ZINC000033730594	C[C@H](CCc1ccccc1)NC(=O)c1ccc(/C=C2/Oc3ccccc3N(Cc3ccccc3F)C2=O)cc1	2.832209876	4.710340027	0.93	232.889503
ZINC000222910182	C[C@H](C(=O)NC(C)(C)C)N(Cc1ccc(Cl)cc1Cl)C(=O)CN(c1cccc(C(F)(F)F)c1)S(=O)(=O)c1ccccc1	3.18894665	3.706276417	0.97	200.0711585
ZINC000409111132	CCN(CC)C(=O)C1=C(C)N=c2s/c(=C/c3cccc(OCc4ccc(Cl)cc4Cl)c3)c(=O)n2[C@H]1c1cc(OC)ccc1OC	3.292306978	4.651213527	0.83	221.5404871
ZINC000260901295	COc1ccc(S(=O)(=O)N(CC(=O)N(Cc2ccc(Cl)cc2)[C@H](Cc2ccccc2)C(=O)NCC(C)C)c2ccc(C)cc2)cc1Br	3.172997995	3.68997514	0.99	234.0307244
ZINC000224885483	CC(=O)OCOC(=O)CN(CC(=O)OCOC(C)=O)C(=O)c1ccc2c(c1)C(=O)OC21c2ccc(N=[N+]=[N-])cc2Oc2cc(N=[N+]=[N-])ccc21	4.230741698	3.700642371	0.41	52.17881687
ZINC000260941629	CCOc1ccc(N(CC(=O)N(Cc2ccc(F)cc2)[C@H](Cc2ccccc2)C(=O)NC2CCCC2)S(=O)(=O)c2ccc(OC)c(OC)c2)cc1	3.236955487	4.637254952	0.98	267.9557973
ZINC000150604559	Cc1cccc(N/C=C2/C(=O)C(O)=C(C(C)C)c3cc(C)c(-c4c(C)cc5c(c4O)/C(=C\Nc4cccc(C)c4C)C(=O)C(O)=C5C(C)C)c(O)c32)c1C	3.584924612	3.796093942	0.73	34.26237912
ZINC000301054276	C[C@H]1O[C@@H](O[C@H]2[C@H](O)[C@@H](O)[C@H](CO)O[C@@H]2O[C@@H]2C[C@@H]3[C@@H](C[C@@H](O)[C@@H]4[C@@H]([C@]5(C)CC[C@H](C(C)(C)O)O5)CC[C@@]43C)[C@@]3(C)CC[C@H](O)C(C)(C)[C@@H]23)[C@H](O)[C@H](O)[C@H]1O	6.066840133	3.597221121	0.14	-25.40579132
ZINC000150384958	CO[C@H]1O[C@H](COC(c2ccccc2)(c2ccccc2)c2ccccc2)[C@H](OS(=O)(=O)c2ccc(C)cc2)[C@@H](OC(=O)c2ccccc2)[C@H]1OC(=O)c1ccccc1	4.184451541	1.79176899	0.93	109.6646435
ZINC000257101407	CC(=O)O[C@]12CO[C@@H]1C[C@H](O)[C@]1(C)C(=O)[C@H](O)C3=C(C)[C@H](OC(=O)[C@H](O)[C@H](NC(=O)c4ccccc4)c4ccccc4)C[C@@](O)([C@H](OC(=O)c4ccccc4)[C@@H]21)C3(C)C	5.823157005	4.044182838	0.51	50.55845634
ZINC000504823657	CC[C@H](C)[C@@H](NC(=O)[C@@H](NC(=O)[C@H](CCC(=O)O)NC(=O)[C@H](Cc1ccccc1)NC(=O)[C@H](C)NC(=O)[C@]1(N)CCc2cc(O)ccc2C1)[C@@H](C)CC)C(=O)NCC(N)=O	4.799115456	4.998989339	0.74	115.2898713
ZINC000504746418	CC[C@H](C)[C@H](NC(=O)C[C@H](O)[C@H](CC1CCCCC1)NC(=O)[C@H](CC1=NC=NC1)NC(=O)[C@H](Cc1ccccc1)NC(=O)CCc1cccnc1)C(=O)NC(C)(CO)CO	4.941820255	4.999595308	0.78	146.4933702
ZINC000253529846	CC(=O)N[C@@H]1[C@@H](O)[C@H](O)[C@@H](CO)O[C@H]1O[C@@H]1O[C@H](C[C@H](O)[C@H]2O[C@@H](n3ccc(O)nc3=O)[C@H](O)[C@@H]2O)[C@H](O)[C@H](O)[C@H]1NC(=O)/C=C/CCCCCCCCCCCC(C)C	5.747473157	4.659713518	0.44	44.59754665
ZINC000150353500	COc1cc(/C=N/c2ccc(Cc3ccc(/N=C/c4ccc(Oc5ccc([N+](=O)[O-])cc5[N+](=O)[O-])c(OC)c4)c(Cl)c3)cc2Cl)ccc1Oc1ccc([N+](=O)[O-])cc1[N+](=O)[O-]	3.432606293	2.994218014	0.73	148.8406605
ZINC000015442004	O[C@@H]1CCCC[C@@H]1F	3.225725872	2.228468296	0.41	-16.8564966
ZINC000019271950	CCc1ccc([C@H](C)NN)cc1	2.333184492	2.220331435	0.98	44.39310022
ZINC000019906699	FC(F)(F)c1cccc(CNCc2ccc(Br)o2)c1	2.118236171	2.866805339	0.95	92.1446044
ZINC000164130735	C[C@@H](NC(=O)N(C)C1CC1)[C@@H](C)c1ccccc1C(F)(F)F	3.218229179	3.168336047	0.97	92.93878977
ZINC000377089003	O=C(NCc1noc2c1CCCC2)[C@@H]1C[C@H]1c1ccccc1	3.17139539	3.35265374	0.93	83.34840004
ZINC000177153925	COc1ccccc1CCC(=O)N[C@@H](C)[C@H](C)c1ccccc1	2.596319498	3.108160752	0.98	138.4149512
ZINC000192606486	CN(C(=O)C(=O)Nc1cc(C#N)cn1C(C)(C)C)C1CCCCC1	2.937719431	3.374383159	0.76	92.62993851
ZINC000129292473	Cc1ccc(NC(=O)CN2CC[C@H](CN3CCOCC3)C2)cc1F	2.509147915	4.067071169	0.98	139.9497444
ZINC000504554873	COC(=O)c1cc(NC(=O)c2sc(C)cc2OC)cc(C(=O)OC)c1	2.218449652	2.559262555	0.92	124.6437803
ZINC000183630798	CC(=O)Nc1ccc(NC(=O)C(=O)NC2Cc3ccccc3C2)cc1	2.002524476	2.867806246	0.97	110.3057175
ZINC000421154328	CC(C)Oc1cc(C(N)=O)ccc1NC(=O)N(CCC#N)CC1CC1	2.430487209	4.188382829	0.97	130.3694448
ZINC000287128925	C[C@@H](NC(=O)C(=O)N1CC(=O)N(C)[C@@H](C)C1)c1cccc(-n2cccn2)c1	3.401413853	4.655982633	0.46	86.49001773
ZINC000515004952	C[C@H]1C(=O)N(Cc2nnc(-c3ccccc3Cl)o2)C(=O)N1c1ccccc1	2.739725936	4.042837226	0.79	87.02633892
ZINC000559262409	O=C(c1ccccc1Cn1cncn1)N1[C@H]2C[C@@H]3[C@H]4C[C@@H]([C@H]3[C@@H]2O)[C@H]1[C@@H]4O	5.593277016	4.429495914	0.32	23.63334416
ZINC000551870524	Cn1nccc1[C@@H]1[C@H](C(=O)Nc2nc(-c3ccccc3F)cs2)CC(=O)N1C	3.43141341	4.637611485	0.73	94.43650802
ZINC000447295342	CCO[C@@H]1C[C@@](CO)(NC(=O)C(=O)Nc2ccc(OCc3noc(C)n3)cc2)C1(C)C	3.778395387	4.165664828	0.56	106.6682435
ZINC000495054911	COCCN(C(=O)CN1CCN(c2ccc3ccccc3n2)CC1)[C@@H]1CCS(=O)(=O)C1	2.907525876	4.80691964	0.96	149.991387
ZINC000519356399	CCOc1cc2c(cc1[C@@H]1C[C@H]1NC(=O)N(CC)Cc1ccc3c(c1)OCO3)O[C@H](C)C2	3.634662366	4.20155319	0.72	134.7095971
ZINC000464158086	Cn1c2ccccc2nc1[C@H](NC(=O)N1Cc2ccc(O)cc2C2(CC2)C1)c1ccccc1	3.513577714	4.652644671	0.7	94.98170551
ZINC000410353066	O=C(NC[C@H](O)COc1ccc(F)c(F)c1)C(=O)Nc1c(F)cccc1Oc1ccccc1	2.774646846	4.390262303	0.99	184.0270592
ZINC000518209345	O=C(C[C@H]1Oc2ccccc2NC1=O)Nc1nc(-c2ccc(OC(F)F)cc2OC(F)F)cs1	3.19823224	4.757249914	0.81	136.8416064
ZINC000515413850	Cc1ccc(C(=O)Nc2ccccc2)cc1NC(=O)NCCN1CCN(c2ccccc2)CC1	1.96680347	4.457071204	1	231.8267621
ZINC000509731443	COc1cccc(NC(=O)COc2ccc(C(=O)N(Cc3ccc([N+](=O)[O-])cc3)C(C)C)cc2)c1	2.133673403	3.576282252	1	239.1979995
ZINC000223472486	CCc1ccc(CCC(=O)N(Cc2ccc(C)cc2)[C@H](Cc2ccccc2)C(=O)N[C@@H](C)CC)cc1	2.937558937	3.942959511	0.99	161.9572665
ZINC000108622273	O=C(NC[C@H]1CCCO1)Nc1ccc(NC(=O)[C@@H]2CCCN(C(=O)CCOc3ccccc3)C2)cc1	2.948902583	4.466142939	1	244.6022201
ZINC000225054342	O=C(CSCc1ccccc1F)N(Cc1ccc(Cl)cc1Cl)[C@@H](Cc1ccccc1)C(=O)NC1CCCC1	2.957611938	3.715851651	0.78	175.8416129
ZINC000100005784	O=C1/C(=N\Nc2c(Cl)cc([N+](=O)[O-])cc2Cl)C(c2ccc([N+](=O)[O-])cc2)=NN1c1nc(-c2ccccc2)cs1	2.883237972	3.865813614	0.95	122.7264403
ZINC000224879536	CS(=O)(=O)N(CC(=O)N(Cc1ccccc1Cl)[C@@H](Cc1ccccc1)C(=O)NC1CCCC1)c1cccc([N+](=O)[O-])c1	3.13937608	3.852535173	0.97	180.3962579
ZINC000409084595	CCOC(=O)C1=C(C)N=c2s/c(=C/c3cc(I)c(OCc4ccc(Cl)cc4Cl)c(OC)c3)c(=O)n2[C@@H]1c1ccc(OC)c(Br)c1	3.380713017	4.079003964	0.9	238.8183346
ZINC000224427672	CC[C@H](C(=O)NC1CCCC1)N(Cc1ccc(Cl)cc1Cl)C(=O)CN(c1cc(Cl)ccc1OC)S(=O)(=O)c1ccc(OC)c(OC)c1	3.316658078	4.535093485	0.71	224.0869794
ZINC000409032057	CCOC(=O)C1=C(C)N=c2s/c(=C\c3cc(Br)ccc3OCc3ccc([N+](=O)[O-])cc3)c(=O)n2[C@H]1c1ccc(OCC(=O)OC)c(OCC)c1	3.430530929	3.819413249	0.87	283.6250832
ZINC000257349230	COC(=O)[C@@H]1O[C@@H](O[C@@H]2CC[C@]3(C)[C@H](CC[C@H]4[C@@H]5CC[C@](O)([C@@H](O)COC(C)=O)[C@]5(C)CC(=O)[C@@H]43)C2)[C@H](OC(C)=O)[C@@H](OC(C)=O)[C@@H]1OC(C)=O	5.470017945	3.346637037	0.28	-0.670766321
ZINC000408836119	COc1cc(/C=C2\C(=O)NC(=O)N(c3cc4c5c(c3)[C@H](c3ccccc3)CCN5CC[C@@H]4c3ccccc3)C2=O)cc(Br)c1OCc1ccc(Cl)cc1Cl	3.941136014	4.374950566	0.64	162.9328499
ZINC000150372354	O=c1ccn([C@@H]2O[C@H](COC(c3ccccc3)(c3ccccc3)c3ccccc3)[C@H](OC(c3ccccc3)(c3ccccc3)c3ccccc3)[C@@H]2O)c(=O)[nH]1	4.020620128	1.834843909	0.58	44.60617986
ZINC000504132199	CO[C@@H]1/C=C\O[C@@]2(C)Oc3c(c4c(c(O)c3C)C(=O)C(=C(N(C)C[C@@H]3CCCO3)C4=O)NC(=O)/C(C)=C\C=C/[C@H](C)[C@H](O)[C@H](C)[C@H](O)[C@H](C)[C@H](OC(C)=O)[C@H]1C)C2=O	7.169477165	4.859744659	0.11	-105.6976358
ZINC000150348464	O=C(Oc1ccc(/C=N/c2ccc(/N=N\c3ccccc3)cc2)cc1)c1ccc(C(=O)Oc2ccc(/C=N/c3ccc(/N=N\c4ccccc4)cc3)cc2)c([N+](=O)[O-])c1	3.285359463	3.069652363	0.93	185.1467564
ZINC000504664965	CO[C@@H]1/C=C\O[C@@]2(C)Oc3c(c4c(O)c(/C=N/N5CCN(C6CCCC6)CC5)c(c(O)c4c(O)c3C)NC(=O)/C(C)=C\C=C/[C@H](C)[C@H](O)[C@H](C)[C@H](O)[C@H](C)[C@@H](O)[C@H]1C)C2=O	7.218132031	4.980999746	0.04	-91.98502365
ZINC000227073102	CO[C@@H]1O[C@H](COC(c2ccccc2)(c2ccccc2)c2ccccc2)[C@@H](O)[C@@H](OC(=O)CNC(=O)OCc2ccccc2)[C@@H]1OC(=O)CNC(=O)OCc1ccccc1	4.321642157	2.264608767	0.84	105.4863841
ZINC000255985297	C[C@H](NC(=O)[C@@H]1CCC(=O)N1)C(=O)N[C@H](CCCCN)C(=O)N[C@H](CO)C(=O)N[C@H](CCC(N)=O)C(=O)NCC(=O)NCC(=O)N[C@H](CO)C(=O)N[C@H](CC(N)=O)C(=O)O	4.744451537	4.530383499	0.54	82.24900516
ZINC000252463738	O=C1c2c(O)cccc2[C@](c2ccc3c(c2O)C(=O)c2c(O)cc(CO)cc2[C@]3(O)[C@@H]2O[C@H](CO)[C@H](O)[C@H](O)[C@@H]2O)([C@@H]2O[C@H](CO)[C@H](O)[C@H](O)[C@H]2O)c2cc(CO)cc(O)c21	5.813538348	3.200743888	0.16	-22.59630452
ZINC000002141061	Clc1cncc(Cl)n1	2.541085953	1.3577741	0.88	23.21655134
ZINC000420147620	NCCCNc1ncccc1I	2.383055136	2.297828155	0.78	30.8404733
ZINC000353540458	Cc1noc([C@@H]2CCCCN2CC2CCCCC2)n1	2.799223992	3.67579709	0.76	43.62426273
ZINC000370123021	Cc1nc2cc(NC(=O)N3CC([C@H]4CCOC4)C3)ccc2o1	2.968986868	4.575900061	0.91	80.56958757
ZINC000413095957	Cc1nc(C)c(NCc2ccc(OCC3CC3)nc2)nc1C	2.447475466	3.45497927	0.91	112.3476685
ZINC000359478589	COCCNc1ccc(CNC(=O)C[C@@H]2CCC(=O)[C@@H]2C)cc1	2.986708611	3.81371297	0.82	85.31399459
ZINC000542720588	C[C@H](CCc1ccccc1)NC(=O)N(C)[C@H](C)C1CCN(C)CC1	2.977050064	3.729109838	0.93	115.6268111
ZINC000493980731	CCN(CC)C(=O)[C@H](C)N1CC[C@@H](NC(=O)OC(C)(C)C)[C@H](C)C1	3.361766418	3.771399572	0.83	64.274655
ZINC000362124486	Cc1ccc(-n2ncc(NC(=O)N[C@H](C)CC(N)=O)c2C(C)C)cc1	2.885682361	3.752444986	1	89.52961309
ZINC000264578997	CCOC(=O)CN(C)C(=O)COc1ccc2c(CC)cc(=O)oc2c1	2.261329497	3.194341205	0.98	166.6314733
ZINC000177940720	Cc1cnc([C@@H](C)NC(=O)c2ccc(NC(=O)CC(C)C)c(F)c2)s1	2.751358379	4.088428153	0.98	151.2033678
ZINC000120819891	C[C@@H]1CCCC[C@@]12NC(=O)N(CC(=O)N1CCC(n3ccnc3)CC1)C2=O	3.822019302	4.494440161	0.75	71.62905804
ZINC000303086524	CC(C)N1CCC(NC(=O)NCc2ccc(OC3CCCCC3)cc2)CC1	2.146724778	4.084578595	0.99	165.3089752
ZINC000176851250	Cc1cccc([C@@H](NC(=O)N2CCO[C@@H](Cn3cccn3)C2)C(C)(C)C)c1	3.320395877	4.254958924	0.78	127.3395132
ZINC000432165249	O=C(Nc1ccc(COC2CCCC2)cc1)N1CC[C@H](c2ccc(F)cc2)C1	2.519269903	4.227609856	1	176.0859171
ZINC000499179616	CCCc1nc(C)c(C(=O)NCc2ncccc2NC(=O)c2oc(CCC)nc2C)o1	2.948486197	3.990191862	0.97	91.61951221
ZINC000482314053	O=C(Nc1cc2c(cc1F)NC(=O)CC2)N1CCOC[C@@H]1c1nnc(-c2cccs2)o1	3.361442159	4.99993646	0.49	78.71836303
ZINC000438421583	CCn1c2ccccc2nc1[C@@H]1CCCN1C(=O)Nc1ccc(OC)c(-n2cnnn2)c1	2.970206749	4.679810029	0.93	167.7311572
ZINC000444376192	Cc1ccccc1-c1cc(C(=O)N2CCCN(C(=O)C3CC3)CC2)c2cnn(C(C)C)c2n1	2.424494147	4.746530807	0.88	168.5078398
ZINC000514650226	CCN(CC)S(=O)(=O)c1ccc(N2C[C@@H](C(=O)Nc3cccc(C(F)(F)F)c3)CC2=O)cc1	2.713482578	4.303675768	0.93	203.8204937
ZINC000002424455	CCCCCCCn1c(C)nc2c(c3nc4ccccc4nc3n2Cc2ccc(F)cc2)c1=O	2.460563353	4.440930208	0.87	129.5588926
ZINC000506019429	CN1CCN(c2ccc(CNC(=O)NC3CCN(C(=O)CCc4ccccc4)CC3)cn2)CC1	2.276955918	4.575463262	0.97	215.5547493
ZINC000485116335	COc1ccc(C(=O)N2CCN(C(=O)C(=O)Nc3ccc4nc(C5CC5)sc4c3)CC2)c(OC)c1	2.429379797	4.029625913	0.9	214.9483163
ZINC000014743290	COc1ccc(-c2ccc(C(=O)N3CCc4c(c(C(=O)NCCN5CCOCC5)nn4C)C3)o2)cc1	2.617755038	4.719420552	0.99	206.4182007
ZINC000100333425	CN(c1ncc(C(F)(F)F)cc1Cl)N1C(=O)[C@@H]2C([C@@]3(C)NC(=O)N(c4ccccc4)N3)=NO[C@@H]2C1=O	4.499035979	3.94296784	0.24	16.95276063
ZINC000036065127	COc1ccc(CCN(C)c2cc(C(C)(C)C)nc(SCc3ccc(C(=O)NC4CC4)cc3)n2)cc1OC	2.58331855	4.38747622	0.75	215.2220604
ZINC000103044390	CCOC(=O)N1CCN(C(=O)[C@@H]2Cc3cc([N+](=O)[O-])ccc3N3CCN(c4cc(Cl)ccc4OC)C[C@H]23)CC1	3.417513695	3.669779919	0.63	140.0316868
ZINC000409136389	CCOC(=O)C1=C(Nc2ccc(OC)cc2)S/C(=C\c2cn(CCOc3ccc(C)c(C)c3)c3ccc(Br)cc23)C1=O	2.81389569	4.279515485	0.88	210.2903876
ZINC000225346786	CCCCNC(=O)[C@@H](Cc1ccccc1)N(Cc1ccc(C)cc1)C(=O)CN(c1ccc(Cl)cc1C)S(=O)(=O)c1ccccc1	3.055353486	3.82659684	0.9	212.7291592
ZINC000260987473	COc1ccc(Cl)cc1N(CC(=O)N(Cc1ccc(C)cc1)[C@H](Cc1ccccc1)C(=O)NC(C)(C)C)S(=O)(=O)c1ccc(C)cc1	3.155951095	3.406177135	0.95	217.4268217
ZINC000223930675	CC[C@@H](C)NC(=O)[C@@H](Cc1ccccc1)N(Cc1c(Cl)cccc1Cl)C(=O)CN(c1cc(C)cc(C)c1)S(=O)(=O)c1ccc(OC)c(OC)c1	3.625818783	3.88072608	1	230.4462637
ZINC000150657831	CCOC(=O)c1sc(N2C(=O)[C@@H]3ON(c4cccc([N+](=O)[O-])c4)[C@@H](c4ccc(OC(=O)c5ccccc5)c(OC)c4)[C@H]3C2=O)c(C(=O)OC)c1C	4.012267288	3.833762134	0.75	137.9034201
ZINC000409184611	C=C/C=C\C(=C/C)N1C(=O)/C(=C/c2ccc(OCc3ccc4ccccc4c3)c(OC)c2)C(=O)N=C1SCC(=O)NC(c1ccccc1)c1ccccc1	3.388876061	4.640216262	0.78	167.7966589
ZINC000409185918	C=C/C=C\C(=C/C)N1C(=O)/C(=C/c2cc(Br)c(OCc3ccc4ccccc4c3)c(OC)c2)C(=O)N=C1SCC(=O)NC(c1ccccc1)c1ccccc1	3.492062541	4.336983516	0.71	161.514295
ZINC000263584600	CC(=O)OC[C@H]1O[C@@H](C[C@@]23[C@]45O[C@@]6(C[C@H]7O[C@@H](COC(C)=O)[C@@H](OC(C)=O)[C@H](OC(C)=O)[C@H]7O)OC[C@@H](O[C@@]67O[C@H](C)O[C@@]247)[C@@]35O)[C@@H](O)[C@@H](OC(C)=O)[C@H]1OC(C)=O	7.076393346	3.255712568	0.38	-42.96217339
ZINC000504594642	CCc1ccccc1NC1=C2NC(=O)/C(C)=C\C=C/[C@H](C)[C@H](O)[C@H](C)[C@H](O)[C@H](C)[C@H](OC(C)=O)[C@@H](C)[C@H](OC)/C=C\O[C@@]3(C)Oc4c(c(c(c(O)c4C)C2=O)C1=O)C3=O	6.953648524	4.319855995	0.18	-86.85001953
ZINC000263598431	O=C(Nc1ccc(Sc2ccc(N=Nc3c(O)c(S(=O)(=O)O)cc4cc(S(=O)(=O)O)ccc43)cc2)cc1)c1ccc(N=Nc2ccc3c(cccc3S(=O)(=O)O)c2O)cc1	3.667062701	4.126942353	0.8	163.5310946
ZINC000169357474	Nc1ccc2cc(S(=O)(=O)O)cc(O)c2c1/N=N/c1ccc(NC(=O)Nc2ccc(/N=N/c3c(N)ccc4cc(S(=O)(=O)O)cc(O)c43)c(S(=O)(=O)O)c2)cc1S(=O)(=O)O	3.829945663	3.154030989	0.82	68.8481503
ZINC000008552129	CC[C@@H]1NC(=O)[C@@H](NC(=O)c2ncccc2O)[C@@H](C)OC(=O)[C@@H](c2ccccc2)NC(=O)[C@@H]2CC(=O)CCN2C(=O)[C@@H](Cc2ccccc2)N(C)C(=O)[C@@H]2CCCN2C1=O	5.394159051	4.79919883	0.39	12.2213355
ZINC000150344929	COc1ccc(C(O[C@H]2C[C@H](n3ccc(NC(=O)c4ccccc4)nc3=O)O[C@@H]2CO[P@](=O)(OCCC#N)N(C(C)C)C(C)C)(c2ccccc2)c2ccc(OC)cc2)cc1	4.659372737	3.705308122	0.85	125.7686109
ZINC000034331205	Sc1ncc(Br)cn1	3.346063575	1.43850856	0.53	9.028876113
ZINC000001719683	c1ccc(NC2=NCCN2)nc1	2.538333869	2.884834018	0.72	22.13042704
ZINC000341266760	C[C@@H]1CCCC[C@@H]1CN[C@@H](CO)C[C@@H](O)C(C)(C)C	3.785958542	3.672708455	0.38	26.21042194
ZINC000001512005	Cc1ccc(/C=C/C2=N/C(=C/c3cc(Br)cs3)C(=O)O2)cc1	2.752936544	3.184101773	0.92	114.0179381
ZINC000438136340	CCC(CC)(CO)CNC(=O)c1ncsc1-c1ccccc1	2.635461571	3.468822749	0.98	68.19482028
ZINC000290756467	Cc1nnc(CCNC(=O)NCC(C)(C)c2ccc(Cl)cc2)s1	2.38200636	3.726391196	0.99	140.6533939
ZINC000275602993	COCCN1CC[C@@H](NS(=O)(=O)c2ccc(C(=O)OC)c(C)c2)C1	2.614708602	3.828412351	0.93	93.78583135
ZINC000189816476	CO[C@@H]1CN(C(=O)Cn2c(S)nc3ccccc3c2=O)CC[C@H]1C	3.285414243	4.25786986	0.7	51.84692151
ZINC000411795135	CN(C(=O)CCN[C@](C)(CO)c1cc(Cl)cc(Cl)c1)c1ccccc1	2.968809157	2.859935062	0.98	92.20183143
ZINC000264133731	Cn1cc(C(=O)Oc2ccc(C(=O)N3CCCC3)cc2)c(O)nc1=O	2.408622445	3.573013553	0.83	101.5478232
ZINC000494841828	O=C(NCc1ccc(Br)c(F)c1)[C@@H](O)Cc1cccc(C(F)(F)F)c1	2.676908832	3.001775256	1	112.0489304
ZINC000445598942	N=c1[nH]c(C2CC2)ncc1-c1noc(/C=C\c2cccc3ccccc23)n1	2.945273771	4.215222973	0.33	60.00509952
ZINC000500402797	Cn1nccc1[C@@H]1CCCCN1C[C@@H](O)COc1ccc(C(C)(C)C)cc1	3.183655999	4.18623984	0.89	103.3865801
ZINC000465156258	C[C@@H](C(=O)Nc1ccc2ccn(CC(=O)N(C)C)c2c1)c1cccc(Cl)c1	2.713432725	4.429827001	0.97	167.3215829
ZINC000544022609	CC(C)[C@H](NC(=O)NC(C)(C)C)C(=O)N1CCC(CCCn2ccnc2)CC1	2.976211115	4.548496242	0.66	114.7631239
ZINC000440008651	COC(=O)c1cccc(NC(=O)C(=O)N2CCN(CC(C)C)C(=O)[C@H]2C)c1OC(C)C	3.159208072	3.7854741	0.91	83.94603903
ZINC000507557142	COc1ccc(S(=O)(=O)NC[C@@H](c2ccc(Cl)cc2)N2CCOC(C)(C)C2)cc1OC	2.856121622	3.289936234	0.87	165.9574314
ZINC000483890644	Cc1ccc2[nH]c3c(c2c1)C[C@@H](NC(=O)NCCCN1C(=O)NC2(CCCC2)C1=O)CC3	3.587185108	4.757279735	0.86	135.5116044
ZINC000478690371	Cn1ncc2c1ncnc2N1CCN(C(=O)NCCCC(=O)N2CCc3ccccc32)CC1	2.543518449	4.822726281	0.93	205.474221
ZINC000102711456	CCCOc1ccc(/C(O)=C2\C(=O)C(=O)N(CCN3CCOCC3)[C@@H]2c2ccccn2)cc1	2.844135857	4.259281859	0.89	127.4353126
ZINC000101313398	C=CCOc1cccc([C@@H]2/C(=C(\O)c3ccc(F)cc3)C(=O)C(=O)N2CCCn2ccnc2)c1	2.950562197	4.599843199	0.77	165.4418673
ZINC000008718175	C[C@H](Sc1nnc(-c2ccccc2)c2ccccc12)C(=O)Nc1cccc(S(=O)(=O)N(C)C)c1	2.733969259	4.159250683	0.91	188.829525
ZINC000484917965	CCOc1cc(C(=O)N2CCN(CC(=O)Nc3c(C)cccc3C)CC2)ccc1OCC(=O)OC	2.191807469	4.03685514	1	235.3917663
ZINC000012157541	COC(=O)[C@@H]1CCCCN1C(=O)C[C@@]1(c2ccccc2)CC(=O)N(CCCOc2cccnc2)C1=O	3.345447032	4.110096597	0.92	169.8896894
ZINC000012548784	Cc1ccc(-c2noc(CSc3nnc4n3c3ccccc3c(=O)n4Cc3ccccc3)n2)cc1F	2.497807659	4.995934653	0.91	223.8194408
ZINC000245285873	COC(=O)[C@H]1[C@H](c2ccc(O)cc2)[C@@H](C(=O)OC)S(=O)(=O)C(=NNc2ccc(OC)cc2[N+](=O)[O-])S1(=O)=O	4.252285095	3.097089794	0.7	55.38415521
ZINC000408600329	O=C(COc1ccc(S(=O)(=O)Nc2cccc(C(F)(F)F)c2)cc1Cl)Nc1ccccc1Sc1ccccc1	2.367336573	4.049026466	0.99	273.3343186
ZINC000409077314	CCOc1cc(/C=C2\C(=O)NC(=O)N(c3ccc(C)c(C)c3)C2=O)cc(Br)c1Oc1ccc(C(F)(F)F)cc1[N+](=O)[O-]	2.853235934	4.052809945	0.78	169.2460838
ZINC000254398050	CCc1cc(=O)oc2cc(OCC(=O)O[C@H]3CC[C@@]4(C)C(=CC[C@@H]5[C@H]6CC[C@@H]([C@H](C)CCCC(C)C)[C@]6(C)CC[C@H]54)C3)ccc12	4.535472327	4.196653644	0.56	127.1206632
ZINC000261068247	CCOc1ccc(N(CC(=O)N(Cc2ccccc2)[C@H](Cc2ccccc2)C(=O)N[C@H](C)CC)S(=O)(=O)c2ccc(SC)cc2)cc1	3.404225292	4.306107075	0.99	223.2964111
ZINC000408771520	COc1cc(/C=C2\SC(=Nc3cc4c5c(c3)[C@@H](c3ccccc3)CCN5CC[C@@H]4c3ccccc3)NC2=O)cc(Br)c1OCc1ccccc1	4.008200286	3.773556799	0.6	167.5583995
ZINC000253504320	CO[C@@H]1O[C@@H]2C[C@]3(C)[C@@H]4[C@H](O[C@@H]5O[C@H](CO)[C@@H](O)[C@H](O)[C@H]5O)C[C@H]5[C@@]6(C[C@]46CC[C@]3(C)[C@@H]2C[C@H]1C)CC[C@@H](O[C@@H]1OC[C@@H](O)[C@H](O)[C@H]1O)C5(C)C	6.740722807	2.817413585	0.19	-7.580239131
ZINC000150347504	CC(=O)Nc1ccc(/N=N\c2c(O)c3ccc(NC(=O)Nc4ccc5c(c4)cc(S(=O)(=O)O)c(/N=N/c4ccccc4)c5O)cc3cc2S(=O)(=O)O)cc1	3.378992115	3.718497258	0.85	120.5169364
ZINC000409039537	CCOC(=O)C1=C(C)N=c2s/c(=C/c3cc(C)n(-c4ccc(OCc5ccc(Cl)c(Cl)c5)cc4)c3C)c(=O)n2[C@H]1c1ccc(OCC(=O)OC)c(OCC)c1	3.575437047	4.985735841	0.83	322.9468711
ZINC000256069875	CC[C@H]([C@H](C)OCc1ccccc1)n1ncn(-c2ccc(N3CCN(c4ccc(OC[C@H]5CO[C@@](Cn6cncn6)(c6ccc(F)cc6F)C5)cc4)CC3)cc2)c1=O	4.569226575	4.570896218	0.31	110.4732271
ZINC000263596437	CO[C@@H]1[C@H](OC(C)=O)CC(=O)O[C@H](C)C[C@@H]2O[C@@H]2C=CC(=O)[C@H](C)C[C@H](CC=O)[C@@H]1O[C@@H]1O[C@H](C)[C@H](O[C@@H]2C[C@](C)(O)[C@H](OC(=O)CC(C)C)[C@H](C)O2)[C@H](N(C)C)[C@H]1O	6.507120334	4.215847256	0.11	-79.76903105
ZINC000504319619	COc1ccc(C(OC[C@@H]2O[C@@H](N3CN=C4C3=NC(NC(=O)C(C)C)=NC4=O)C[C@@H]2OP(OCCC#N)N(C(C)C)C(C)C)(c2ccccc2)c2ccc(OC)cc2)cc1	4.897118232	4.538895286	0.61	40.30048615
ZINC000150448271	CC(=O)Oc1ccc(/C=C/C(=O)OC[C@@H]2O[C@@H](Oc3cc(OC(C)=O)c4c(c3)O[C@@H](c3ccc(OC(C)=O)cc3)CC4=O)[C@@H](OC(C)=O)[C@@H](OC(C)=O)[C@@H]2OC(C)=O)cc1	4.792511696	3.505493959	0.71	118.8865557
ZINC000504585131	CCCCC(=O)O[C@@H]1[C@@H]2[C@]3(OC(C)=O)CO[C@@H]3C[C@H](O)[C@]2(C)C(=O)[C@H](OC(C)=O)C2=C(C)[C@H](OC(=O)[C@H](O)[C@H](NC(=O)c3ccccc3)c3ccccc3)C[C@@]1(O)C2(C)C	5.955351704	4.036088856	0.66	74.96914225
ZINC000254793076	CO[C@@H]1C[C@H](O[C@@H]2[C@H](C)O[C@H](O[C@@H]3C(C)=CC[C@H]4C[C@@H](C[C@]5(C=C[C@H](C)[C@H](C(C)C)O5)O4)OC(=O)[C@@H]4C=C(C)[C@H](O)[C@@H]5OCC(=CC=C[C@@H]3C)[C@@]54O)C[C@@H]2OC)O[C@H](C)[C@@H]1O	7.99663056	4.350266543	0.09	-145.8425226
ZINC000096527013	C[C@H](O)C1(CN)CC1	3.707904478	2.464908999	0.41	-5.340073782
ZINC000336334640	C[C@H]1CCCN(CCO)[C@H]1CO	3.284965397	3.217021931	0.69	7.348263468
ZINC000182239809	Cc1c(CCC(=O)NCCCCCCO)cnn1C	2.194194081	3.693760401	0.94	104.6285228
ZINC000419732510	NC[C@H]1CCCC[C@H]1NC(=O)C(=O)NCc1ccc(Cl)cc1	2.800907874	3.315141849	0.71	77.81493511
ZINC000044907909	CNS(=O)(=O)Cc1ccc(CNc2cc(C)nc(C)n2)cc1	2.259642651	4.042399677	0.97	132.0110612
ZINC000411077229	CCOc1cc(Cl)ccc1C(=O)NC1(C(=O)OC)CCOCC1	2.357221744	2.92409741	0.96	90.95938777
ZINC000453528309	COc1ccc(-c2nnc(N(C)C[C@H](C)C#N)n2C(C)C)cc1Br	3.261294455	3.750957241	0.87	64.39435935
ZINC000461617334	Cc1ccc(Br)c(C(=O)Nc2cc3c(cc2O)n(C)c(=O)n3C)c1	2.319414106	3.626017823	0.95	94.84024527
ZINC000494646488	CNC(=O)c1ccc(OC)c(NC(=O)C2(c3cncc(Br)c3)CC2)c1	2.381648561	3.611949515	0.82	113.4174932
ZINC000273172481	CC(C)[C@@H]1C[C@H](CC(=O)N2CCCc3ccc([N+](=O)[O-])cc32)CCO1	3.344293853	3.287332469	0.6	85.58638774
ZINC000441031435	C[C@H]1CC(C)(C)CC[C@H]1NC(=O)NCc1ccncc1OCC(F)F	3.518894713	4.671687782	0.78	84.62472171
ZINC000499975038	C[C@H](Cc1cccc(F)c1)C(=O)N1CCN(CCN2[C@H](C)CC[C@@H]2C)CC1	3.279337367	4.067085986	0.95	100.5265502
ZINC000014167110	C[C@@H]1Sc2ccc(C(=O)NC[C@@H](Cc3ccccc3)N(C)C)cc2NC1=O	3.074701343	4.313421555	0.87	120.0818469
ZINC000543154930	Cc1cc(=NC(=O)CCc2nc(-c3ccncc3)no2)[nH]n1[C@H](C)C1CC1	3.701406056	4.582073969	0.67	101.2974146
ZINC000332135695	CN(C)C(=O)[C@@H]1CC[C@@H](CNC(=O)c2ccc3c(=O)n(C)c(=O)n(C)c3n2)O1	3.429197703	4.59128647	0.8	138.7629168
ZINC000472793837	Cc1cc(N2CCOCC2)ccc1NC(=O)c1ccc(O[C@@H](C)c2ccccc2)cc1	2.443085236	4.033618656	1	192.27703
ZINC000500411350	COc1ccccc1NS(=O)(=O)c1ccc(O)c(C(=O)Nc2ccnc(N(C)C)c2)c1	2.263772219	4.469921037	0.98	171.9355291
ZINC000501890216	Cn1ccnc1SCc1cccc(C(=O)Nc2cccc(CN3CCC[C@H]3C(N)=O)c2)c1	2.759608626	4.564313945	0.94	198.3896367
ZINC000008815734	C#CCOc1ccc2ccccc2c1/C=C1\SC(=O)N(CC(=O)Nc2ccc(C)cc2)C1=O	2.413990473	4.223427915	0.95	181.7671417
ZINC000541403952	COCCOc1ccc(C#N)cc1NC(=O)C(=O)N[C@@H](CC1CCCCC1)c1ccccc1	2.862421525	4.183576812	0.96	185.1434497
ZINC000523330858	Cc1[nH]c2c(cc(C)cc2CNC(=O)NCc2ccc(C(=O)N3C[C@@H](C)O[C@H](C)C3)cc2)c1C	3.24148372	4.437320077	0.79	188.5743473
ZINC000507863552	CC[C@@H](C)NC(=O)c1ccc(NC(=O)c2ccccc2OCc2cn3cc(C)ccc3n2)cc1	2.701312871	4.271622173	1	257.146271
ZINC000408638360	Cc1cc(OC(=O)[C@H]2CC(=O)N(c3cccc(Cl)c3)C2)ccc1N1C(=O)[C@@H]2CC(C)=CC[C@@H]2C1=O	3.550206704	4.195995916	0.6	110.9906951
ZINC000035926101	CCC[C@H](C)c1nc2c(cnn2-c2ccccc2)c(N2CCCN(C(=O)NC3CCCCC3)CC2)n1	3.079557763	4.999523526	0.88	193.468607
ZINC000225214076	CCCNC(=O)[C@H](CC)N(Cc1ccccc1Cl)C(=O)CN(c1cc([N+](=O)[O-])ccc1C)S(C)(=O)=O	3.137430839	4.143666653	0.98	151.0389447
ZINC000409294539	CCc1nc2ccc(Br)cc2c(=O)n1N=Cc1cc(OC)c(OCC(=O)Nc2cccc(F)c2)c(Br)c1Br	2.855929726	4.288962502	0.77	157.5150547
ZINC000100376043	CC[C@H](c1nnnn1Cc1ccc(OC)cc1)N(Cc1ccco1)Cc1cc2cc3c(cc2[nH]c1=O)OCO3	3.261714742	4.14059435	0.98	256.6998637
ZINC000408688802	Cc1ccc(NC(=O)COC(=O)c2ccc(N3C(=O)[C@H]4[C@H](C3=O)C3c5ccccc5C4c4ccccc43)cc2)c(C)c1	3.878818133	3.694728441	0.81	155.4160686
ZINC000261110347	Cc1ccc(S(=O)(=O)N(CC(=O)N(Cc2ccccc2)[C@H](Cc2ccccc2)C(=O)NC(C)(C)C)c2cc(Cl)ccc2C)cc1	3.083257756	3.481543652	0.92	198.1296525
ZINC000224808680	COc1ccc(S(=O)(=O)N(CC(=O)N(Cc2cccc(C)c2)[C@@H](Cc2ccccc2)C(=O)NC(C)C)c2ccc(Cl)cc2)cc1OC	3.134057537	3.783737491	0.99	231.3920243
ZINC000408665768	O=C(Oc1ccc(C(=O)CN(C(=O)c2ccc([N+](=O)[O-])cc2)N2C(=O)[C@H]3[C@H](C2=O)C2c4ccccc4C3c3ccccc32)cc1)c1ccco1	4.485949609	3.689109394	0.75	123.267257
ZINC000255193324	C=C1CC[C@]2(C(=O)O)CC[C@]3(C)C(=CC[C@@H]4[C@@]5(C)CC[C@H](O[C@@H]6OC[C@H](O)[C@H](O)[C@H]6O[C@@H]6O[C@@H](C)[C@H](O)[C@@H](O)[C@H]6O)C(C)(C)[C@@H]5CC[C@]43C)[C@@H]2C1	5.763340208	2.084131452	0.2	-23.12990733
ZINC000156189597	CCOC(=O)[C@@H]1[C@@H]2C(=NNS(=O)(=O)c3ccc(C)cc3)[C@H]3[C@@H](C(=NNS(=O)(=O)c4ccc(C)cc4)[C@H]2[C@@H]1C(=O)OCC)[C@@H](C(=O)OCC)[C@H]3C(=O)OCC	4.798571362	2.676351504	0.81	55.58553526
ZINC000169712916	O=C(Nc1nnc2[nH]c(=O)c(C(C(=O)c3cccc([N+](=O)[O-])c3Cl)c3nn4c(NC(=O)Nc5ccc(Cl)cc5)nnc4[nH]c3=O)nn12)Nc1ccc(Cl)cc1	3.91731731	4.493630198	0.79	97.76232944
ZINC000263607078	Cc1cc(-c2ccc(N=Nc3c(O)c4c(O)cc(S(=O)(=O)O)cc4cc3S(=O)(=O)O)c(C)c2)ccc1N=Nc1c(O)c2c(O)cc(S(=O)(=O)O)cc2cc1S(=O)(=O)O	3.745078225	3.947536929	0.76	42.91822955
ZINC000150345357	CSCC[C@H](NC(=O)[C@@H](NC(=O)[C@H](CCSC)NC(=O)[C@H](Cc1ccc(O)cc1)NC(=O)[C@H](CCCCN)NC(=O)[C@@H](N)Cc1c[nH]c2ccccc12)C(C)C)C(=O)O	4.496166024	4.461424354	0.9	124.9507846
ZINC000504801054	CO[C@@H]1/C=C\O[C@@]2(C)Oc3c(c4c(c(O)c3C)C(=O)C(=C(Nc3ccc(-c5ccccc5)cc3)C4=O)NC(=O)/C(C)=C\C=C/[C@H](C)[C@H](O)[C@H](C)[C@H](O)[C@H](C)[C@@H](O)[C@@H]1C)C2=O	6.84908644	4.578131467	0.22	-83.61255968
ZINC000254405986	CC1=NN(c2ccccc2)C(=O)[C@@H]1[C@@H](c1ccc(C([C@H]2C(C)=NN(c3ccccc3)C2=O)[C@H]2C(C)=NN(c3ccccc3)C2=O)cc1)[C@H]1C(C)=NN(c2ccccc2)C1=O	4.368603531	2.825614392	0.93	41.84583775
ZINC000245204653	CO[C@@H]1/C=C\O[C@@]2(C)Oc3c(c4c(O)c(N5CCN(CC(C)C)CC5)c(c(O)c4c(O)c3C)NC(=O)/C(C)=C\C=C/[C@H](C)[C@H](C)[C@H](C)[C@H](O)[C@H](C)[C@H](OC(C)=O)[C@H]1C)C2=O	7.096827012	4.935992572	0.07	-96.40334614
ZINC000095550039	NC(=O)CNC(=O)[C@H]1CCCN1C(=O)[C@H]1CCCCNOC(=O)CC[C@H](NC(=O)OCC2c3ccccc3-c3ccccc32)C(=O)N[C@H](Cc2c[nH]c3ccccc23)C(=O)N1	5.09156148	4.518246579	0.64	81.2868196
ZINC000002598988	Fc1ncccc1Cl	2.230894344	1.530799571	0.96	21.0862774
ZINC000000518540	COC(=O)[C@@H]1CC(OC)=CC1=O	3.407260017	2.028737274	0.09	-10.75179268
ZINC000361369907	CO[C@@H]1CCN(CCCOc2cc(C)cc(C)c2)C1	2.506534066	4.655302654	0.83	91.17201883
ZINC000455141208	CC[C@@H](NC(=O)N(C)Cc1ccc(C(=O)NC)cc1)C(F)F	2.803920822	4.052902018	1	103.4079836
ZINC000452132023	CCc1nc(=NC(=O)CCCC(=O)c2ccc(C)cc2)o[nH]1	2.964155863	3.017745493	0.72	70.6558633
ZINC000507513551	CCn1ccnc1[C@@H](N[C@H]1CCC(=O)NC1)c1ccc(I)cc1	3.448448923	3.973598679	0.36	62.66678619
ZINC000447132672	C[C@H]1c2ccsc2CCN1Cc1nnnn1CCOCC(F)(F)F	3.29023135	4.113738543	0.74	92.80112404
ZINC000357344367	CCO[C@@H]1C[C@@H](NC(=O)[C@H](C)NC(=O)c2ccccc2)C12CCC2	3.698914233	3.811403041	0.8	97.60093929
ZINC000443116055	CC(C)c1ncc(CN(C)C(=O)C(=O)Nc2c(F)cccc2F)cn1	2.541044675	4.033402997	0.97	114.4187567
ZINC000378456902	CN1CC[C@@H]2CCN(C(=O)Nc3ccc4nc(C5CC5)oc4c3)C[C@H]21	3.232744127	4.644926257	0.95	106.2056816
ZINC000455372294	O=C(NCC1(CF)CCOCC1)N1CCC(F)(c2ccccc2)CC1	2.909062775	3.990719672	0.78	36.53568924
ZINC000463635214	O=C(Nc1ccc(F)c(S(=O)(=O)NC2CC2)c1)N1CCC(F)(F)[C@H](CO)C1	3.190009855	4.471181601	0.85	101.3613483
ZINC000453827353	O=C(Nc1ccc([C@@H]2CCOC2)cc1)C(=O)N[C@@H]1CCCN(CCCO)C1	3.067161309	4.759564151	0.83	91.98607722
ZINC000073596540	CCN(CC)[C@H](CNC(=O)N[C@H]1CCCN(c2cnn(C)c2)C1)CC(C)C	3.430236007	4.626120413	0.91	111.5242059
ZINC000537412614	O=C(N[C@H]1CCN(c2ccc(Cl)cc2)C1)N1CCc2c(cccc2[N+](=O)[O-])C1	2.823121385	3.83785197	0.85	120.4858522
ZINC000490353970	Cc1ccc(NC(=O)NCC2(c3ccc(F)cc3F)CCCC2)cc1N1CCNC1=O	2.64541192	4.728059056	0.74	126.9088612
ZINC000462599919	CC[C@H](Cc1ccc([N+](=O)[O-])cc1)C(=O)N[C@H](C)c1ccc2c(c1)O[C@@H](CC)C(=O)N2	3.484120042	4.029178495	0.73	105.9309851
ZINC000440957165	CCc1ccc([C@@H]2CCCCCN2C(=O)C(=O)Nc2ccc(OCCC(=O)NC)cc2)o1	2.956843681	4.770082784	0.95	176.9342582
ZINC000472964549	Cc1ccc([C@H]2CCN(C(=O)C(=O)Nc3ccc(C(=O)N4CCCCCC4)cc3)C2)c(C)c1	2.69257685	4.220614692	0.88	164.7377612
ZINC000475231944	Cn1c(O)nc2ncc(-c3cccc(C(=O)NCCCc4nc5ccccc5n4C)c3)cc21	2.643975134	4.999614875	0.93	162.5673195
ZINC000012437327	CN1C(=O)C[C@@H](c2ccc(OCCCCOc3ccc([C@@H]4CC(=O)N(C)C4=O)cc3)cc2)C1=O	3.232662445	3.431983249	0.72	53.62015695
ZINC000517824343	CC(=O)c1ccc(OCCCC(=O)Nc2ccc(S(=O)(=O)Nc3ccc(F)cc3F)cc2)cc1	2.075761173	3.594054008	1	255.895048
ZINC000104823500	Cc1cccc(NC(=O)CN(C[C@@H]2CCCO2)C(=O)CN2C(=O)N(C)C3(CCCCC3)C2=O)c1C	3.570016594	4.687762564	0.84	155.4405684
ZINC000260886081	COc1ccc(S(=O)(=O)N2C[C@H](C(=O)NCCOc3cc(C)ccc3C)Oc3ccc(Cl)cc32)cc1	2.85926018	4.048330099	0.96	189.8212568
ZINC000482537817	COC(=O)c1ccc(OC(C)C)c(NC(=O)C(=O)NCc2ccc(CN3C[C@H](C)C[C@@H](C)C3)cc2)c1	3.062106693	4.120118951	0.91	201.7176131
ZINC000009679352	CCOC(=O)c1ccc(N2C(=O)c3[nH]nc(-c4ccc(OC)cc4)c3[C@@H]2c2ccc(C(=O)OC)cc2)cc1	2.830077499	3.765410296	0.95	157.7280135
ZINC000101191566	COc1ccc(CNC(=O)[C@H]2CCC(=O)N(c3cc(OC)c(OC)c(OC)c3)[C@@H]2c2ccc(OC)cc2)cc1	3.132985304	3.808317605	0.71	145.2909518
ZINC000017653835	COc1ccc(-c2cc(=O)c3c(O)cc(O[C@@H]4O[C@H](CO[C@@H]5O[C@@H](C)[C@@H](O)[C@@H](O)[C@@H]5O)[C@@H](O)[C@@H](O)[C@@H]4O)cc3o2)cc1	4.562344066	2.721972162	0.96	140.4090717
ZINC000408818010	C#CCOc1c(Cl)cc(/C=c2\sc3n(c2=O)[C@@H](c2ccc(OC)c(OC)c2)C(C(=O)Nc2ccccc2)=C(C)N=3)cc1OCC	3.312248701	4.273904909	0.89	228.9809005
ZINC000244998717	CC(=O)N[C@@H]1[C@H](OC[C@@H]2O[C@@H]3OC4(CCCCC4)O[C@@H]3[C@@H]3OC4(CCCCC4)O[C@@H]32)O[C@H](COC(C)=O)[C@H](OC(C)=O)[C@H]1OC(C)=O	5.731791104	2.768792635	0.57	54.28242729
ZINC000224348067	CC(C)(C)NC(=O)[C@@H](Cc1ccccc1)N(Cc1cccc(Cl)c1)C(=O)CN(c1ccc(Oc2ccccc2)cc1)S(=O)(=O)c1ccccc1	3.17353758	4.407589343	0.99	236.46607
ZINC000260987488	COc1ccc(OC)c(N(CC(=O)N(Cc2cccc(Cl)c2)[C@H](Cc2ccccc2)C(=O)NC(C)(C)C)S(=O)(=O)c2ccc(OC)c(OC)c2)c1	3.322786559	4.06531937	0.95	242.245667
ZINC000299817490	CC(C)=CCC[C@](C)(O)[C@@H]1CC[C@]2(C)[C@@H]1[C@H](O)C[C@@H]1[C@@]3(C)CC[C@H](O)C(C)(C)[C@@H]3[C@H](O[C@@H]3O[C@H](CO)[C@@H](O)[C@H](O)[C@H]3O[C@H]3OC[C@H](O)[C@H](O)[C@@H]3O)C[C@]12C	5.977530332	3.042677223	0.12	-23.73543944
ZINC000409032825	CCOC(=O)C1=C(C)N=c2s/c(=C/C34c5ccccc5C(c5ccccc53)[C@@H]3C(=O)N(Cc5ccccc5)C(=O)[C@@H]34)c(=O)n2[C@H]1c1cccc2ccccc21	4.881615068	4.293263873	0.61	92.60549254
ZINC000150339116	CC(C)OC(=O)N[C@H](C(=O)N1CCC[C@H]1c1nc(-c2ccc(-c3ccc(-c4c[nH]c([C@@H]5CCCN5C(=O)[C@@H](NC(=O)OC(C)C)C(C)C)n4)cc3)cc2)c[nH]1)C(C)C	4.59072282	4.350004309	0.89	77.799978
ZINC000150343496	CCCCCCCCCCCCCCCCCC(=O)OC[C@H](COC(=O)CCCCCCCCCCCCCCC)OC(=O)CCCCCCCCCCCCCCC	3.013783922	2.606594497	0.95	84.16309873
ZINC000257347369	CC(=O)[C@@H]1CC[C@@H]2[C@@H]3CC[C@@H]4C[C@H](OC(=O)c5ccc6c(c5)C(=O)c5ccccc5C6=O)CC[C@]4(C)[C@@H]3C[C@H](OC(=O)c3ccc4c(c3)C(=O)c3ccccc3C4=O)[C@]12C	4.946476192	3.708913854	0.5	49.08922268
ZINC000253529847	CC(=O)N[C@@H]1[C@@H](O)[C@H](O)[C@@H](CO)O[C@H]1O[C@@H]1O[C@@H](C[C@@H](O)[C@H]2O[C@@H](n3ccc(O)nc3=O)[C@H](O)[C@@H]2O)[C@H](O)[C@H](O)[C@H]1NC(=O)/C=C/CCCCCCCCCCCC(C)C	5.747473157	4.938975806	0.44	44.59754665
ZINC000409421650	CO[C@H]1C[C@H]2OC[C@@]2(OC(C)=O)[C@H]2[C@H](OC(=O)c3ccccc3)[C@]3(O)C[C@@H](OC(=O)[C@H](O)[C@@H](NC(=O)OC(C)(C)C)c4ccccc4)C(C)=C([C@@H](OC)C(=O)[C@@]21C)C3(C)C	6.027036369	4.017945219	0.47	33.573224
ZINC000150345895	CCCCCCCCCCCC(=O)Nc1ccc2c(c1)C(=O)OC21c2ccc(O[C@@H]3O[C@H](CO)[C@H](O)[C@H](O)[C@H]3O)cc2Oc2cc(O[C@@H]3O[C@H](CO)[C@H](O)[C@H](O)[C@H]3O)ccc21	5.553715597	4.350022236	0.49	129.4173709
ZINC000084327113	CC(C)C1(N)COC1	3.285402946	2.108709761	0.18	-6.299483953
ZINC000095707679	FC1(F)Oc2cccc(I)c2O1	2.894113589	2.049837219	0.34	14.32346262
ZINC000299469875	Cc1ncc(C(=O)NCCCOC[C@@H]2CCCO2)s1	2.840057469	4.229859718	0.98	128.9859825
ZINC000372077900	CNC(=O)C(C)(C)CNC(=O)N1C[C@@H]2CCCCN2C[C@@H]1C	3.441355094	4.22288487	0.88	57.49457286
ZINC000040512178	CC(=O)N1C=Cc2ccccc2[C@H]1CC(=O)Nc1cn[nH]c1	3.094659395	3.36155232	0.82	76.3887939
ZINC000171224451	COCc1ccccc1NC(=O)NCCN1CCOC(C)(C)C1	2.31730498	3.603323948	0.96	137.6110171
ZINC000113206125	CCc1csc([C@H]2CCCN(C(=O)c3ccc(S(N)(=O)=O)o3)C2)n1	3.080036219	4.829885336	0.92	118.4041839
ZINC000341845021	CN(Cc1nccn1C)C(=O)N[C@H](c1ccc(F)cc1)C(F)(F)F	2.971937532	4.042296924	0.92	110.1255459
ZINC000432551160	C[C@@H]1CN(CCCNC(=O)c2ccc(C(=O)N(C)C)cc2)CCCO1	2.502475626	4.383115653	0.96	141.7319
ZINC000172869070	C=CCN(CC(F)(F)F)C(=O)c1ccc(NC(=O)CC(C)C)c(F)c1	2.394994593	3.656429069	0.9	114.4389063
ZINC000097474969	Cc1nn(C)c(C)c1CCC(=O)NC1CCN(C2CCSCC2)CC1	2.595440185	4.216940468	0.88	108.7639396
ZINC000286850617	Cc1cnn(CCNC(=O)C(=O)N[C@@H](C)c2noc(-c3ccccc3)n2)c1	2.960314947	4.631140477	1	138.5281126
ZINC000092525674	Cn1cnn(-c2ccc(NC(=O)[C@@H]3CCCN(C(=O)C4CC4)C3)cc2)c1=O	2.841569721	4.765812727	0.99	155.7239609
ZINC000368168878	CN(CC(=O)N1CC[C@H](Oc2ccc(F)cc2)C1)S(=O)(=O)c1cccnc1	2.720783891	4.621936016	0.97	151.6546387
ZINC000290139525	COc1cc(OC)c(-c2noc([C@H]3CCO[C@@H]3c3cccnc3)n2)cc1OC	3.323845521	4.066794049	0.37	32.39216328
ZINC000430667928	C[C@H]1CCc2c(F)cccc2[C@H]1NC(=O)CCc1nnc(-c2cc3ccccc3o2)o1	3.417143902	4.649976155	0.89	151.1506691
ZINC000534755072	Cc1c(C(=O)Nc2cc(-c3ncco3)ccc2C)nnn1-c1ccc(OC(C)C)cc1	2.466269438	4.706393202	0.98	200.2635078
ZINC000475637400	Cc1ccc(-n2cccn2)cc1NC(=O)N[C@@H]1CCCN(Cc2ccc(F)cc2F)C1=O	2.912869209	4.755563302	0.8	151.651038
ZINC000032999639	CC(C)c1ccc(S(=O)(=O)N2CCN(C(=O)c3ccc(OC[C@H]4CCCO4)cc3)CC2)cc1	2.600443953	4.41272815	0.89	223.2029044
ZINC000523022860	CCCN(C(=O)CCc1ncc(-c2ccccc2)o1)C1CCN(C(=O)c2ccccc2)CC1	2.299925661	4.641155137	0.98	184.3549736
ZINC000510431773	Cc1nn(-c2ccccc2C)c(C)c1CN(C)C(=O)Nc1cccc(NC(=O)c2cccs2)c1	2.363507054	4.757014471	0.99	219.346477
ZINC000515088611	COc1ccc2[nH]cc(CC(=O)Nc3cc(OC)c(NC(=O)c4ccccc4)cc3OC)c2c1	2.14224501	3.345521413	0.96	214.3202902
ZINC000108558783	O=C(Nc1ccc(S(=O)(=O)Nc2cccc(Cl)c2Cl)cc1)C1CCN(Cc2ccc(Cl)cc2)CC1	2.127662315	3.905622951	1	223.5079692
ZINC000515142422	CC(C)[C@H](NC(=O)C(=O)Nc1ccc(C(=O)N2CCOCC2)cc1)c1ccc(C2CCCCC2)cc1	2.798070935	4.342078046	0.95	206.3481919
ZINC000252676157	CCOC(=O)C1=C(C)N=c2sc(=Cc3cc(Br)cc(OC)c3O)c(=O)n2[C@@H]1c1ccc(OCC)cc1	3.094244642	3.791384442	0.95	179.352745
ZINC000223102176	CCNC(=O)[C@@H](Cc1ccccc1)N(Cc1ccccc1)C(=O)CN(c1cc(C)ccc1OC)S(C)(=O)=O	2.91824107	3.459785761	0.98	152.9632115
ZINC000224139185	Cc1cccc(N(CC(=O)N(Cc2ccc(Br)cc2)[C@@H](C)C(=O)NC(C)(C)C)S(=O)(=O)c2ccccc2)c1C	3.040105033	3.306023083	0.89	185.6833894
ZINC000408990871	CCOC(=O)C1=C(C)N=c2s/c(=C/c3cc(C)n(-c4ccc(C(=O)OC)cc4)c3C)c(=O)n2[C@@H]1c1ccc(SC)cc1	3.227579179	4.533773051	0.93	225.6150061
ZINC000102725957	COc1cc(NC(=O)c2ccc(N3C[C@H]4C[C@@H](C3)c3cccc(=O)n3C4)c(NC(=O)c3ccc(F)cc3)c2)cc(OC)c1OC	4.075497364	4.768997429	0.78	207.5025722
ZINC000150441441	CCOC(=O)c1sc(N2C(=O)[C@H]3[C@H](ON(c4ccccc4)[C@@H]3c3ccc(OS(=O)(=O)c4ccccc4)cc3)C2=O)c(C(=O)OC)c1C	3.861500869	3.921168215	0.68	121.3831067
ZINC000260964519	COc1ccc(Cl)cc1N(CC(=O)N(Cc1cccc(Br)c1)[C@H](Cc1ccccc1)C(=O)NCC(C)C)S(=O)(=O)c1ccc(C)c([N+](=O)[O-])c1	3.393947943	3.885540194	0.91	236.0215866
ZINC000409161172	CCOC(=O)C1=C(c2ccccc2)N=c2s/c(=C/c3ccc(OCC(=O)N4CCOCC4)c(OCC)c3)c(=O)n2[C@H]1c1ccc(OC)c(OC)c1	3.402451252	4.657556003	0.94	262.865375
ZINC000098052509	CC(C)C[C@@H]1N[C@H](C)[C@H](CC(C)C)NC(=O)CNC(=O)[C@H](Cc2ccccc2)NC(=O)[C@H](Cc2c[nH]c3ccccc23)NC(=O)[C@H](CCC(N)=O)NC1=O	5.234098891	4.999780312	0.61	21.99613345
ZINC000257412265	C=C(C)[C@@H]1NC(=O)[C@H](NC)[C@H](O)c2cc(Cl)c(O)c(c2)O[C@](C)(CC)[C@H](C(=O)N2CC=C[C@@H]2C(=O)N/C(C(=O)N/C(=C/C(=O)O)C(=O)O)=C(\C)CC)NC1=O	6.855374223	4.997405856	0.08	-105.4430295
ZINC000253588209	O=C(O)[C@@H]1O[C@H](Oc2ccc(-c3sc4cc(O[C@@H]5O[C@H](C(=O)O)[C@@H](O)[C@@H](O)[C@@H]5O)ccc4c3C(=O)c3ccc(OCCN4CCCCC4)cc3)cc2)[C@@H](O)[C@H](O)[C@H]1O	4.931687573	4.70704294	0.71	116.991141
ZINC000195529368	COc1ccc(C(Nc2ncnc3c2ncn3[C@H]2CC[C@@H](COC(c3ccccc3)(c3ccccc3)c3ccccc3)[C@@H](O)C2)(c2ccccc2)c2ccccc2)cc1	4.152907287	3.915145057	0.28	65.0403433
ZINC000256079641	C[C@H]1[C@H]2[C@H](C[C@@H]3[C@@H]4CC=C5C[C@@H](O)C[C@@H]([C@@]6(O[C@@H]7OC[C@@H](O)[C@H](O)[C@H]7O)O[C@H](C)[C@H](O)[C@@H](O)[C@H]6O[C@@H]6O[C@@H](C)[C@H](O)[C@@H](O)[C@H]6O)[C@]5(C)[C@H]4CC[C@@]32C)O[C@]12CC[C@@H](C)CO2	6.970523841	3.317358756	0.11	-59.20306007
ZINC000150482624	CC1=NN(c2ccccc2)C(=O)[C@@H]1C(c1ccc(C([C@@H]2C(C)=NN(c3ccccc3)C2=O)[C@H]2C(C)=NN(c3ccccc3)C2=O)cc1)[C@@H]1C(C)=NN(c2ccccc2)C1=O	4.368603531	2.708698415	0.93	41.84583775
ZINC000257355878	CCCCCCc1cc2c(cc1CCCCCC)[C@@H]1O[C@@H]2[C@@H]2CC3=C(CC4=C(C3)CC3=C(C4)C[C@H]4[C@@H](C3)[C@@H]3O[C@@H]4c4cc(CCCCCC)c(CCCCCC)cc43)C[C@@H]21	6.327375308	4.266748568	0.24	-5.912065241
ZINC000257173324	CC[C@@H]1OC(=O)C[C@H](O)[C@H](C)[C@H](O[C@@H]2O[C@H](C)[C@H](O)[C@H](N(C)C)[C@@H]2O)[C@H](CCN2C[C@H](C)C[C@H](C)C2)C[C@H](C)C(=O)/C=C/C(C)=C/[C@@H]1CO[C@@H]1O[C@H](C)[C@H](O)[C@@H](OC)[C@H]1OC	6.559421057	4.202733167	0.15	-65.53976941
ZINC000015021095	NC(=O)C1CC=CC1	2.674575463	1.627520021	0.6	15.41983075
ZINC000071792165	Cc1cc(Br)c(N)c(Br)c1C#N	2.832853224	1.824226781	0.87	22.37007849
ZINC000362365264	C[C@@H](CC(N)=O)NC(=O)c1ccc(C(F)(F)F)nc1	2.655012938	3.261930865	0.99	82.01886813
ZINC000352773224	COc1cccc(-c2c[nH]cc2C(=O)N2C[C@@H](C)[C@H](O)C2)c1	3.229785789	3.846539582	0.68	49.68928664
ZINC000545198011	C[C@@H](C(=O)Nc1cncc2ccccc21)n1cnc(C#N)n1	2.997002252	3.71771286	0.93	98.13991445
ZINC000497262120	O=C(NC1CN(C(=O)OCc2ccccc2)C1)[C@H]1CCCCO1	2.581280606	2.732433535	0.79	94.33399221
ZINC000418671678	C[C@@H](CCCCN)NC(=O)N1CCC[C@@](C)(c2ccccc2)CC1	3.038455446	3.950828443	0.86	51.66481605
ZINC000480959903	CC[C@@H]1[C@H](C)CCN1C(=O)Nc1cc(C)ccc1-n1cc(C)cn1	3.336372222	4.081581818	0.91	77.93252767
ZINC000299417942	CCOCC(C)(C)CNC(=O)C(=O)Nc1cc(C)c([N+](=O)[O-])cc1C	2.567515572	2.619612346	0.95	99.33144553
ZINC000190730239	COc1cccc(Cl)c1CNC(=O)N(C)[C@@H](C)Cc1ccc(O)cc1	2.661783739	3.521968468	0.98	143.3929567
ZINC000507361106	CN(C)C1(CNC(=O)N2CCC[C@H]2c2cccc(Br)c2)CCOCC1	3.059222563	3.780896982	0.84	105.5436363
ZINC000189504630	CC(C)C1(C)CCN(C(=O)C(=O)Nc2ccc(NC(=O)C3CC3)cc2)CC1	2.423662344	3.589923276	0.79	112.3915908
ZINC000547289702	COC(=O)c1cn([C@@H]2CCCN(C(=O)Nc3cc(Br)cc(OC)c3)C2)nn1	2.928410612	3.751447218	0.83	120.5902576
ZINC000429850281	CCC(C)(C)NC(=O)c1ccc(NC(=O)c2ccc(Br)cc2[N+](=O)[O-])cc1	2.121777384	2.99642488	1	175.5321051
ZINC000438219290	C[C@@H]1C[C@H](NC(=O)Nc2cccc(COCCc3ccccc3)c2)CCN1C	2.879672872	4.584087058	0.78	161.4386904
ZINC000478956742	COc1ccc(N2C[C@H](C(=O)Nc3ccc(OC(F)F)cc3OC(F)F)CC2=O)cc1	2.765654717	3.702548711	0.96	173.5195551
ZINC000428024544	NC(=O)N1CCc2ccc(NC(=O)CN(Cc3ccccc3)Cc3ccccc3)cc21	2.156899088	3.714436861	0.93	127.1148135
ZINC000504837635	Cc1ccc(NC(=O)N2CCC[C@@H](n3ncc(N(C)C(C)C)cc3=O)C2)cc1OC(C)C	3.254158694	4.81405045	0.91	119.0180928
ZINC000439263874	O=C(N=c1cc[nH]cc1)c1cccc(CNC(=O)[C@H]2CC=CC[C@@H]2C(=O)N2CCOCC2)c1	3.720258937	4.390617876	0.6	109.4935192
ZINC000035976365	Cc1nn(-c2ccccc2)c(Oc2ccc(F)cc2F)c1CN(CC1CC1)C(=O)C1CCC1	2.499157671	4.509147573	0.99	170.8760984
ZINC000521764908	O=C(Nc1ccc(-c2cn3ccccc3n2)cc1)c1ccccc1CS(=O)(=O)c1ccccc1	2.253520953	3.965878157	0.94	184.2777504
ZINC000012381405	CC(C)(C)[C@H]1CCc2c(sc(NC(=O)c3ccc(F)cc3)c2C(=O)N2CCC(C(N)=O)CC2)C1	2.892767306	4.162423363	0.93	193.2441182
ZINC000521955282	O=C(Nc1ccc2nc([C@H]3CCCO3)[nH]c2c1)c1cccc(CN2C(=O)c3ccccc3C2=O)c1	2.834966002	4.195408734	0.91	218.2366185
ZINC000253399655	C=C(C)COc1ccc([C@@H]2CC(=O)Oc3c4c(cc(C)c32)oc(=O)cc4-c2ccccc2)cc1OC	3.27128371	3.560563974	0.64	80.35968146
ZINC000006489113	CCOC(=O)C1=C(C)N=c2s/c(=C/c3ccc(-c4ccc(Cl)cc4)o3)c(=O)n2[C@@H]1c1ccc(Cl)cc1	2.974453393	3.72822379	0.99	186.4805359
ZINC000105310686	O=C(/C=C/c1ccc(-c2ccc(Cl)cc2Cl)o1)NC(=S)Nc1ccc(-c2nc3cc(Cl)ccc3o2)c(O)c1	2.755721864	4.623395624	0.95	216.7414123
ZINC000409261857	CCOc1cc(/C=C2/SC(=O)N(CC(=O)Nc3ccc(F)c(F)c3F)C2=O)cc(I)c1OCc1ccccc1	2.618177065	3.4078883	0.92	226.9711792
ZINC000103255158	COc1ccc(CCN(Cc2nc(C(=O)N3CCN(c4ccccc4Cl)CC3)cs2)Cc2ccc(C)cc2)cc1OC	2.533241642	4.254941287	0.95	250.7853963
ZINC000225495377	CCCCNC(=O)[C@H](Cc1ccccc1)N(Cc1ccc(F)cc1)C(=O)CN(c1cccc(Cl)c1)S(=O)(=O)c1ccc(C)cc1	3.041448459	3.901469816	0.96	224.8450593
ZINC000409047555	CCOC(=O)C1=C(C)N=c2s/c(=C/c3cc(I)c(OCc4ccc(C#N)cc4)c(I)c3)c(=O)n2[C@H]1c1ccc(OC(C)C)c(OC)c1	3.507934343	3.489967847	0.8	233.0641368
ZINC000245241714	CCc1ccc(-n2ccc(=Nc3ccc(S(=O)(=O)N4CCCC[C@H]4C)cc3)c(C(=O)Nc3ccc(S(=O)(=O)N4CCCC[C@@H]4C)cc3)n2)cc1	3.748745412	4.872825766	0.93	166.7830293
ZINC000408985592	CCOC(=O)C1=C(c2ccccc2)N=c2s/c(=C\c3cc(Cl)c(OCc4ccc(Cl)cc4Cl)c(OC)c3)c(=O)n2[C@@H]1c1ccc(OC)c(OC)c1	3.406565978	4.352411142	0.95	258.2639587
ZINC000408834716	COc1cc(/C=C2\C(=O)NC(=O)N(c3cc4c5c(c3)[C@H](c3ccccc3)CCN5CC[C@H]4c3ccccc3)C2=O)cc(I)c1OCc1ccc(C)c(C)c1	3.955756659	4.493849892	0.66	133.8732035
ZINC000306147129	CCCCCCCCCCCCC/C=C\[C@](O)(C(=O)c1ccccc1)[C@H](NC(=O)OC(C)(C)C)[C@@H](O)C(c1ccccc1)(c1ccccc1)c1ccccc1	4.159653422	3.023139367	0.91	79.00653968
ZINC000098002624	COc1ccccc1NC(=O)c1ccc2c(c1)C(=O)N(c1ccc(-c3ccc(N4C(=O)c5ccc(C(=O)Nc6ccccc6OC)cc5C4=O)c(C)c3)cc1C)C2=O	2.836026285	3.85542238	0.97	152.6750402
ZINC000504595224	COC(=O)[C@@H]1O[C@@H](O[C@@H](COc2ccccc2OC)CN2CCN(CC(=O)Nc3c(C)cccc3C)CC2)[C@@H](OC(=O)C(C)C)[C@H](OC(=O)C(C)C)[C@H]1OC(=O)C(C)C	4.708466617	4.227939126	0.82	163.1535269
ZINC000254379762	CO[C@@H]1C=CO[C@@]2(C)Oc3c(c4c(c(O)c3C)C(=O)C(=C(N3CCC(C)CC3)C4=O)NC(=O)C(C)=CC=C[C@H](C)[C@H]3OC(C)(C)O[C@@H]([C@@H]3C)[C@H](C)[C@H](OC(C)=O)[C@@H]1C)C2=O	7.312010577	4.130023671	0.09	-125.2714458
ZINC000252441664	COc1cc(S(=O)(=O)CCOS(=O)(=O)O)c(OC)cc1/N=N/c1c(O)c2c(N)c(/N=N/c3ccc(S(=O)(=O)CCOS(=O)(=O)O)cc3)c(S(=O)(=O)O)cc2cc1S(=O)(=O)O	4.078632001	3.925357235	0.69	90.89010682
ZINC000256079936	C[C@@H]1[C@@H]2[C@@H](C[C@@H]3[C@H]4CC=C5C[C@@H](O[C@H]6O[C@@H](CO)[C@H](O[C@@H]7O[C@H](CO)[C@@H](O)[C@@H]7O)[C@@H](O)[C@@H]6O[C@@H]6O[C@H](C)[C@@H](O)[C@H](O)[C@@H]6O)CC[C@@]5(C)[C@@H]4CC[C@]32C)O[C@@]12CC[C@@H](C)CO2	6.60506719	2.414248858	0.11	-8.944164147
ZINC000254132303	CC[C@H]1OC(=O)[C@H](C)[C@@H](O[C@H]2C[C@@](C)(O)[C@@H](O)[C@H](C)O2)[C@H](C)[C@@H](O[C@@H]2O[C@H](C)C[C@H](N(C)C)[C@H]2O)[C@](C)(O[C@H]2C[C@H](N(C)C)[C@H](O)[C@@H](C)O2)C[C@@H](C)C(=O)[C@H](C)[C@@H](O)[C@]1(C)O	6.671543539	2.406169151	0.27	-33.19479624
ZINC000036683897	CC[C@H](N)C(C)(C)C	3.021954721	2.218367311	0.54	9.236313274
ZINC000335397711	NCCN1CC[C@@]2(CCCN2)C1	3.819912978	3.902263926	0.34	-34.6500823
ZINC000360997690	CCS[C@H]1CCC[C@H](NC(=O)c2cc(Br)cn2C)C1	3.39070624	3.974588186	0.91	99.51653892
ZINC000341540819	Cc1ccc(CNC(=O)N[C@H]2CCCc3sccc32)cc1F	2.641380274	4.154719987	0.94	146.0506402
ZINC000412055519	C[C@@H](C(=O)OC(C)(C)C)N1CCC[C@H](N2CCCC2=O)CC1	3.001691248	3.219264935	0.7	41.10570637
ZINC000493693055	COc1ccc(CC(=O)NC[C@H](C)c2c(Cl)cccc2Cl)nc1	2.69684669	3.206016382	0.99	102.5574795
ZINC000496420441	C[C@@H](CCC(=O)OCc1cc(F)ncc1F)NC(=O)OC(C)(C)C	2.98288275	2.782084984	0.91	78.78184351
ZINC000540585800	CC[C@H](C)n1[nH]c(=NC(=O)C(=O)N[C@@H](CO)CC(F)(F)F)cc1C	4.453752343	3.798373325	0.74	35.75585659
ZINC000444293786	COc1ccc(O)cc1C(=O)N1CCN(C(=O)C(C)(C)C)CC1(C)C	2.55893725	3.067984223	0.79	56.87628076
ZINC000333820893	CC1CCN([C@H](CNC(=O)N2CCC[C@@H](O)[C@@H]2C)c2cccs2)CC1	3.465083163	4.056692685	0.82	86.41156332
ZINC000354166036	CC(=O)NC[C@@H]1CCN(C(=O)CNC(=O)CCc2ccc(C)cc2)C1	2.476545736	4.737261804	0.99	140.039205
ZINC000298935526	C=CCOc1ccc(/C=C/C(=O)NCCCN(CC)S(C)(=O)=O)cc1OC	2.435225754	3.334024288	0.96	191.2320079
ZINC000257330682	Clc1ccccc1CN1CCC(c2cccc(Nc3ncccn3)n2)CC1	2.318124808	4.118804591	0.96	121.8784093
ZINC000369228423	Cn1ncc2c1CCC[C@H]2N[C@H]1CCc2nnc(Cc3ccccc3)n2C1	3.471123468	4.515548649	0.86	89.15488113
ZINC000535449859	Cc1ccc(-c2ncco2)cc1NC(=O)N1CCc2c(F)cc(F)cc2[C@@H]1C	3.111929895	4.540152312	0.53	103.4734535
ZINC000552832897	Cn1c(C(=O)N2CCN(C)[C@@H](c3nc(C4CC4)no3)C2)cc2cc(C(F)(F)F)ccc21	3.276539154	4.995447358	0.89	84.39877377
ZINC000522955024	Cn1c(=O)c2cc(NC(=O)N[C@@H]3C[C@@H]3c3ccccc3C(F)(F)F)cnc2n(C)c1=O	3.323919197	4.990785051	0.81	127.9060348
ZINC000553117567	Cc1c(C(=O)N2CCC[C@@H]2C[C@@]2(C)NC(=O)NC2=O)nnn1-c1ccc(OC(F)F)cc1	3.638761613	4.976079827	0.58	95.05432352
ZINC000410343947	C[C@H]1CCCCN1Cc1ccccc1CNC(=O)N1CCN(c2ccc(C(N)=O)cn2)CC1	2.806515128	4.989360983	0.96	174.6905333
ZINC000475711937	C[C@@H](c1ccc(-c2ccccc2)cc1)N(C)C(=O)C(=O)Nc1cnn(Cc2ccccc2)c1	2.713616181	4.15800152	0.99	182.9304172
ZINC000505191533	COc1ccc(C(=O)N2CCC(NC(=O)N[C@H](C)c3cccc(C(F)(F)F)c3)CC2)c(OC)c1	2.708654703	3.799921962	0.98	228.2033775
ZINC000012067099	COc1cc(C(=O)N(C)Cc2cn(-c3ccccc3)nc2-c2ccccc2)cc(OC)c1OC	2.210112575	4.095511614	0.99	177.2304742
ZINC000013096389	CC[C@H](C)c1ccc(S(=O)(=O)N2CCN(c3nc(-c4cccnc4)nc4ccccc43)CC2)cc1	2.772354681	4.971006528	0.94	195.6709509
ZINC000036302603	CCc1nn(-c2ccccc2)c(Oc2cccc(OC)c2)c1CN(C[C@@H](O)COC(C)(C)C)C1CC1	3.1726713	3.939233157	0.81	148.8508789
ZINC000097947256	O=C(O)CN1C(=O)/C(=C/c2c(=O)n3ccccc3nc2N2CCN(c3ccccc3F)CC2)SC1=S	2.672453037	4.708573189	0.89	152.30049
ZINC000010004085	CCn1cc(/C=C(\NC(=O)c2cc(OC)c(OC)c(OC)c2)C(=O)NCc2ccccc2)c2ccccc21	2.425742377	4.021799815	0.96	204.6506206
ZINC000102687916	COC(=O)C1=C(C)N=C2SC=C(CC(=O)NCc3ccccn3)N2[C@H]1c1cccc(OCc2ccccc2)c1	3.108264199	3.892447854	0.92	141.4668597
ZINC000504720428	COc1cc2c(c(OC)c1OC)-c1ccc(N[C@@H](CCSC)C(=O)N=c3cc[nH]cc3)c(=O)cc1[C@H](NC(C)=O)CC2	4.168008827	4.143131048	0.44	110.0004309
ZINC000409288291	CCOc1cc(C=Nn2c(=O)c3ccccc3nc2-c2cc3cc(Br)ccc3o2)c(Br)c(Br)c1OCc1ccc(C(=O)O)cc1	3.040969635	4.129713352	0.69	123.0517509
ZINC000408992007	CCOC(=O)C1=C(c2ccccc2)N=c2s/c(=C/c3ccccc3OCc3ccc([N+](=O)[O-])cc3)c(=O)n2[C@H]1c1ccc(SC)cc1	3.282423206	3.26866614	0.97	229.4084939
ZINC000408779790	CCOC(=O)C1=C(c2ccccc2)N=c2s/c(=C\c3cc(Br)c(OCc4ccc(Cl)c(Cl)c4)c(OC)c3)c(=O)n2[C@@H]1c1ccc(C(C)C)cc1	3.400185287	4.460112355	0.86	260.3546512
ZINC000150352311	COc1ccc(C(O)(c2ccc(CCC(F)(F)C(F)(F)C(F)(F)C(F)(F)C(F)(F)C(F)(F)C(F)(F)C(F)(F)F)cc2)c2ccc(OC)cc2)cc1	3.019118421	2.201196782	0.9	77.81565802
ZINC000150349972	CCn1c2cccc(S(=O)(=O)O)c2c2cc3c(cc21)Oc1c(Cl)c2c(c(Cl)c1=N3)Oc1cc3c(cc1N=2)c1c(c(S(=O)(=O)O)ccc1S(=O)(=O)O)n3CC	4.088402094	4.359719407	0.63	0.67011161
ZINC000094303140	O=C(CN1c2ccccc2CC[C@H](N[C@@H](CCc2ccccc2)C(=O)OCc2ccccc2)C1=O)O[C@@H]1O[C@@H](C(=O)OCc2ccccc2)[C@@H](O)[C@@H](O)[C@H]1O	4.418784022	4.053283415	0.8	133.1702702
ZINC000256074657	CC(C)CCC[C@H](C)CCC[C@H](C)CCC[C@@H](C)CC(=O)O[C@H](COC(=O)C[C@@H](C)CCC[C@@H](C)CCC[C@@H](C)CCCC(C)C)CO[P@](=O)(O)OCC[N+](C)(C)C	5.064378572	4.2696692	0.71	69.98644972
ZINC000095713001	CC(=O)OC[C@H]1O[C@@](COC(=O)C(C)C)(O[C@H]2O[C@H](COC(C)=O)[C@@H](OC(=O)C(C)C)[C@H](OC(=O)C(C)C)[C@H]2OC(=O)C(C)C)[C@@H](OC(=O)C(C)C)[C@@H]1OC(=O)C(C)C	5.269854973	2.350594502	0.35	10.99397433
ZINC000504801057	CO[C@@H]1/C=C\O[C@@]2(C)Oc3c(c4c(c(O)c3C)C(=O)C(=C(Nc3ccc(-c5ccccc5)cc3)C4=O)NC(=O)/C(C)=C\C=C/[C@H](C)[C@H](O)[C@H](C)[C@H](O)[C@H](C)[C@@H](O)[C@H]1C)C2=O	6.84908644	4.95872177	0.22	-83.61255968
ZINC000257355877	CCCCCCc1cc2c(cc1CCCCCC)[C@@H]1O[C@@H]2[C@H]2CC3=C(CC4=C(CC5=C(C4)C[C@H]4[C@@H](C5)[C@@H]5O[C@@H]4c4cc(CCCCCC)c(CCCCCC)cc45)C3)C[C@H]12	6.327375308	4.290210725	0.24	-5.912065241
ZINC000095549789	Cn1cc(NC(=O)c2cc(NC(=O)CCCCCCCCC(=O)Nc3cc(C(=O)Nc4cc(C(=O)NCCC(N)N)n(C)c4)n(C)c3)cn2C)cc1C(=O)NCCC(=N)N	3.573516782	4.619172453	0.69	116.5876856
ZINC000253499037	CC(=O)O[C@H]1[C@H](O[C@@H]2CC[C@]34C[C@]35CC[C@]3(C)[C@H]([C@@]6(C)CC[C@@H](C(C)(C)O)O6)[C@@H](O)C[C@@]3(C)[C@@H]5C[C@H](O[C@H]3O[C@@H](CO)[C@H](O)[C@@H](O)[C@@H]3O)[C@H]4C2(C)C)OC[C@@H](O)[C@@H]1OC(C)=O	6.968116308	1.162609488	0.34	-6.514363242
