# Supplementary material for: SYBA: Bayesian estimation of synthetic accessibility of organic compounds
Source: J Cheminform. 2020 May 20;12:35. doi: 10.1186/s13321-020-00439-2 (PMC7238540; doi:10.1186/s13321-020-00439-2)
Supplement: Supplementary file 3 — Additional file 3. Manually curated test set (TMC). It consists of 40 HS compounds manually selected from scientific papers and of 30 ES sets, each of them contains 40 compounds selected from the ZINC15 database. [file 13321_2020_439_MOESM3_ESM.zip › test_set_mc_hs.csv]

ID	smi	sascore	scscore	rf_prob	syba
SAScore_120	CCCC(NC(=O)C1CC2CN1C(=O)C(C(C)(C)C)NC(=O)Cc3cccc(OCCCO2)c3)C(=O)C(=O)NCC(=O)NC(C(O)=O)c4ccc(NS(N)(=O)=O)cc4	6.2989	4.9977	0.36	-87.80292774
SAScore_121	CC(C)(C)c4ccc(C(=O)Nc3nc2C(CC(=O)NCC#C)C1(C)CCC(O)C(C)(CO)C1Cc2s3)cc4	4.2412	4.3014	0.91	166.7828099
SAScore_122	OC8Cc7c(O)c(C2C(O)C(c1ccc(O)c(O)c1)Oc3cc(O)ccc23)c(O)c(C5C(O)C(c4ccc(O)c(O)c4)Oc6cc(O)ccc56)c7OC8c9ccc(O)c(O)c9	5.3203	3.4012	0.23	-17.23589103
SAScore_123	CC45CC(O)C1C(CC=C2CC3(CCC12)OCCO3)C4CCC56OCCO6	5.5019	3.129	0.09	-53.8205851
SAScore_124	CC(C)CC(NC(=O)C(CC(=O)NC2OC(CO)C(OC1OC(CO)C(O)C(O)C1NC(C)=O)C(O)C2NC(C)=O)NC(=O)c3ccccc3)C(=O)NC(C(C)O)C(N)=O	5.3024	4.8987	0.79	112.3838741
SAScore_125	CCc1c(C)c2cc5nc(nc4[nH]c(cc3nc(cc1[nH]2)C(=O)C3(C)CC)c(CCC(=O)OC)c4C)C(C)(O)C5(O)CCC(=O)OC	6.5846	4.7398	0.34	-9.066035227
SAScore_126	COc8ccc(C27C(CC1C5C(CC=C1C2c3cc(OC)ccc3O)C(=O)N(c4cccc(C(O)=O)c4)C5=O)C(=O)N(Nc6ccc(Cl)cc6Cl)C7=O)cc8	4.4622	4.8929	0.46	10.05729753
SAScore_127	CC(C)C(C)C=CC(C)C1CCC3C1(C)CCC4C2(C)CCC(O)CC25CCC34OO5	6.4954	3.1316	0.18	-62.52642115
SAScore_128	CCC(C)=CC(=O)OC1C(C)CC3OC1(O)C(O)C2(C)CCC(O2)C(C)(C)C=CC(C)C3=O	6.8287	3.4504	0.08	-72.75499276
SAScore_129	CC5CC(C)C(O)(CC4CC3OC2(CCC1(OC(C=CCCC(O)=O)CC=C1)O2)C(C)CC3O4)OC5C(Br)=C	6.7016	3.9423	0.04	-92.04199757
SAScore_130	CC=CC(O)CC=CCC(C)C(O)CC(=O)NCC(O)C(C)C(=O)NCCCC2OC1(CCCC(CCC(C)C=C(C)C(C)O)O1)CCC2C	6.0551	4.453	0.41	-19.94059432
SAScore_131	COC4C=C(C)CC(C=CC=CC#CC1CC1Cl)OC(=O)CC3(O)CC(OC2OC(C)C(O)C(C)(O)C2OC)C(C)C(O3)C4C	7.3266	3.5773	0.01	-116.65115
SAScore_132	COC4C(O)C(C)OC(OCC3C=CC=CC(=O)C(C)CC(C)C(OC2OC(C)CC1(OC(=O)OC1C)C2O)C(C)C=CC(=O)OC3C)C4OC	6.9473	4.6305	0.05	-122.7262667
SAScore_133	CCCC5OC(=O)C(C)C(=O)C(C)C(OC1OC(C)CC(N(C)C)C1O)C(C)(OCC=Cc3cnc2ccc(OC)cc2c3)CC(C)C4=NCCN6C(C4C)C5(C)OC6=O	6.9177	4.7855	0.28	-50.35177513
SAScore_134	CCC5OC(=O)C(C)C(=O)C(C)C(OC1OC(C)CC(N(C)C)C1O)C(C)(OCC#Cc4cc(c3ccc2ccccc2n3)no4)CC(C)C(=O)C(C)C6NC(=O)OC56C	6.2462	4.9999	0.3	-35.87737147
SAScore_135	CC5C4C(CC3C2CC=C1CC(OC(C)=O)C(O)C(O)C1(C)C2CC(O)C34C)OC56CCC(=C)CO6	5.9761	3.0992	0.11	-89.38960058
SAScore_136	CCC7(C4OC(C3OC2(COC(c1ccc(OC)cc1)O2)C(C)CC3C)CC4C)CCC(C6(C)CCC5(CC(OCC=C)C(C)C(C(C)C(OC)C(C)C(O)=O)O5)O6)O7	6.9575	4.4692	0.31	-58.5117643
ANN_137	CC(=NO)CCCCC(=NO)C	2.9086	1.6744	0.84	14.82132092
ANN_138	ClC(C)(C)CCCN	2.796	2.0598	0.56	-10.2483166
ANN_139	N#CCCOCC#CC[N+](C)(C)CCCS(=O)(=O)[O-]	3.9105	2.9406	0.87	60.14326619
ANN_140	c1ccccc1-C2O[C@H]3[C@H](O[C@H](C)C(=O)O)[C@@H](NC(=O)C)[C@@H](OCc4ccccc4)O[C@@H]3CO2	3.9829	2.2806	0.95	76.67153446
ANN_141	CC(=O)OC1C[C@]2(Cl)C(Cl)CC3C4CCC(C(C)CCCC(C)C)C4(C)CCC3C2(C)CC1	4.6826	3.4956	0.26	-11.67225891
ANN_142	O=C(OC)C1CC(CC2(C(O)=O)C=1O)(C(O)=O)C(O)=C(C(OC)=O)C2	4.7659	2.0447	0.23	-12.58923557
ANN_143	O=C1OCC(=C1)C1CCC2(O)C3CCC4CC(OC5CC(O)C(C(C)O5)OC6CC(O)C(C(C)O6)OC7CC(O)C(O)C(C)O7)CCC4(C)C3CCC12C	5.9836	3.7772	0.4	1.641644534
KEGG_144	c12c3C4=C[C@H](CN([C@@H]4Cc1c[nH]c2ccc3)C)C(=O)N[C@@H](CC)CO	3.8234	3.8529	0.5	-12.39150058
KEGG_145	[C@@]123[C@]([C@H](N(CC2)CC2CCC2)Cc2c1cc(cc2)O)(CCCC3)O	4.3722	4.0786	0.34	-25.08883559
KEGG_146	[C@@]12([C@H]([C@H]3[C@H]([C@H](C2)O)[C@@]2(C(=CC(=O)CC2)CC3)C)CC[C@@]1(C(=O)COC(=O)CCC1CCCC1)O)C	4.3707	3.25	0.55	78.52192746
KEGG_147	[C@H]1([C@@H]([C@@H]([C@H]([C@H](O1)SC)OP(=O)(O)O)O)O)[C@H](NC(=O)[C@H]1N(C[C@@H](C1)CCC)C)[C@@H](Cl)C	4.9841	4.9948	0.22	-2.872492427
KEGG_148	C1C[C@H]([C@H](O[C@@H]1[C@@H](N)C)O[C@H]1[C@@H]([C@@H]([C@H]([C@H]([C@@H]1N)O)OC)N(C)C(=O)CN)O)N	5.1201	3.9594	0.32	-53.18816814
KEGG_149	[C@@H]12N(C(=C(CS1)SCSc1cnn[nH]1)C(=O)O)C(=O)[C@H]2NC(=O)/C(=N\O)/c1csc(n1)N	4.5012	4.9997	0.29	-0.847759021
KEGG_150	[C@H]1(C(=O)N2[C@@H]1SC([C@@H]2C(=O)O)(C)C)NC(=O)[C@@H](c1ccccc1)NC(=O)N1C(=O)N(CC1)S(=O)(=O)C	4.0388	4.4028	0.69	52.49629473
KEGG_151	C1=C[C@]2(C(=CC1=O)[C@H](C[C@@H]1[C@@]2([C@H](C[C@]2([C@H]1C[C@H]([C@@H]2C(=O)COC(=O)C(C)(C)C)C)C)O)Cl)F)C	4.9901	3.7491	0.02	-67.47516446
KEGG_152	[C@@]1(C(=O)C)(OC(=O)C)[C@@]2([C@@H](CC1)[C@@H]1C=C(C3=CC(=O)CC[C@@H]3[C@H]1CC2)Cl)C	4.602	3.5546	0.06	-65.27926016
KEGG_153	C1C(=O)C=C2C(=C3[C@@H](CC2)[C@H]2[C@](C=C3)([C@](CC2)(O)C#C)CC)C1	4.7015	3.5103	0.02	-74.85962048
KEGG_154	[C@@]12([C@@H](CC[C@@]1(C(=O)C)O)[C@H]1[C@H](CC2)[C@@H]2C(=CC(=O)CC2)C(=C1)C)C	4.4944	3.3302	0.07	-54.87013075
KEGG_155	c1(c2c3c(cc1)C[C@@H]1[C@H]4[C@@]3([C@H](C(=CC4)OC(=O)C)O2)CCN1C)OC	5.2018	3.0648	0.26	-49.69147689
KEGG_156	c1ccc2c(c1)[C@@]13[C@@H](N2C)[C@H]2[N+]4([C@@H](C1)C([C@@H](C2)[C@@H]([C@H]4O)CC)[C@H]3O)CCC	6.7036	4.4552	0.14	-38.9938923
KEGG_157	c1(c2c3c(cc1)C[C@@H]1[C@]4([C@@]3([C@H](C(=C(C4)C(=O)NC(c3onc(n3)c3ccccc3)(C)C)O)O2)CCN1CC1CC1)O)O	5.5206	4.9937	0.48	-0.605704726
RASA_158	C[C@@H]1CC(=O)C[C@@H]2CC[C@@H]3[C@@H]4CC[C@H](O)[C@@]4(C)CC[C@H]3[C@]12C	4.3223	3.2064	0.11	-40.60819762
RASA_159	C[C@@]12CC[C@H]3[C@@H](CC[C@@H]4CC(=O)[C@H](F)C[C@]34C)[C@H]1CC[C@H]2O	4.4261	3.5303	0.05	-44.72785277
