# Supplementary material for: SYBA: Bayesian estimation of synthetic accessibility of organic compounds
Source: J Cheminform. 2020 May 20;12:35. doi: 10.1186/s13321-020-00439-2 (PMC7238540; doi:10.1186/s13321-020-00439-2)
Supplement: Supplementary file 4 — Additional file 4. Computationally picked test set (TCP). It consists of 3 581 HS compounds that were obtained from the GDB-17 database complemented by the same number of compounds randomly selected from the ZINC15 database. [file 13321_2020_439_MOESM4_ESM.zip]

Archive with 2 entries (2 files):
- train_set_es.csv
- train_set_hs.csv
