# Supplementary material for: SYBA: Bayesian estimation of synthetic accessibility of organic compounds
Source: J Cheminform. 2020 May 20;12:35. doi: 10.1186/s13321-020-00439-2 (PMC7238540; doi:10.1186/s13321-020-00439-2)
Supplement: Supplementary file 4 — Additional file 4. Computationally picked test set (TCP). It consists of 3 581 HS compounds that were obtained from the GDB-17 database complemented by the same number of compounds randomly selected from the ZINC15 database. [file 13321_2020_439_MOESM4_ESM.zip › train_set_es.csv]

ID	smi	sascore	scscore	rf_prob	syba
ZINC000000000353	COc1ccccc1OC[C@H](O)CO	2.100741053	1.933873027	1	67.67436581
ZINC000000000550	CN1C(=O)N[C@H](c2ccccc2)C1=O	2.494312651	2.450841717	0.47	5.506879664
ZINC000000000567	CC(=O)N1C[C@H](O)C[C@@H]1C(=O)O	2.97229109	2.286607422	0.45	-1.24368703
ZINC000000000859	CN[C@@H](C)Cc1ccc2c(c1)OCO2	2.481687887	2.744840689	0.98	51.51868828
ZINC000000000882	Nc1ncnc2[nH]cnc21	2.745044433	2.25665373	0.92	30.04905879
ZINC000000001221	CC(=O)Oc1c(C)cccc1C(=O)O	1.860226947	1.83655323	0.9	26.96193909
ZINC000000001544	CCOC(=O)C1(c2cccc(O)c2)CCN(C)CC1	2.303502935	2.985845681	0.76	38.59784617
ZINC000000001669	CC(O)(CC(=O)O)CC(=O)O	2.39693367	1.681131598	0.87	10.16506454
ZINC000000002055	NC(=O)c1ccccc1O	1.576705264	1.621999476	1	36.19392602
ZINC000000002101	Nc1ccc(S(N)(=O)=O)cc1	1.694442246	1.416602087	1	39.46984516
ZINC000000003837	Cn1c2ncn(CC3OCCO3)c2c(=O)n(C)c1=O	2.801238203	3.284032604	0.44	38.37391538
ZINC000000004060	Nc1nc(=O)n([C@@H]2CC[C@H](CO)O2)cc1F	3.516569513	3.923499416	0.37	2.882992959
ZINC000000004623	NC(=O)Cc1cccc(C(=O)c2ccc(Cl)cc2)c1N	1.9772909	2.827751703	0.99	69.36997695
ZINC000000005171	CC(=O)NC1CCC(O[N+](=O)[O-])CC1	2.539836456	2.199753587	0.62	27.45808924
ZINC000000005467	C#Cc1c[nH]c(=O)[nH]c1=O	3.054315521	2.306814529	0.77	16.16206133
ZINC000000007570	O=[N+]([O-])/C(Br)=C\c1ccc(Br)o1	3.373663196	1.899119626	0.8	30.26783753
ZINC000000007573	NOCc1c(F)cccc1Cl	2.200858798	2.154177067	1	38.34322436
ZINC000000008699	C[C@H]1O[C@]2(CS1)CN1CCC2CC1	5.424422733	3.207330679	0.13	-45.39763214
ZINC000000011301	O=C(O)CCCN(Cc1cccs1)Cc1cccs1	2.202606985	2.66500444	0.9	58.16618755
ZINC000000015124	COc1ccc(C(=O)N[C@H]2CCCCNC2=O)cc1	2.301216117	2.976109161	0.89	86.25479211
ZINC000000020222	CC(C)(S)C(=O)N[C@@H](CS)C(=O)O	3.313022629	2.379509026	0.63	1.683073903
ZINC000000022325	O=C1NC2(CCCCC2)C(=O)N1c1nccs1	3.123496183	3.152536586	0.29	20.61053286
ZINC000000028147	Oc1cc(Cl)c(Cl)cc1O	1.990630313	1.486653849	0.89	15.67796387
ZINC000000029471	N#CCN(CC#N)S(=O)(=O)c1ccc(F)cc1	2.376612401	1.943503337	0.99	69.64276627
ZINC000000029670	O=S(=O)(Nc1cccc(F)c1)c1ccc(F)cc1	1.569182811	1.977420108	0.99	110.6966046
ZINC000000029942	Cc1ccc(C(=O)NC[C@@H]2CCCO2)cc1C	2.18639273	3.292918374	1	103.7196007
ZINC000000030565	CCN(Cc1ccccc1)C(=O)[C@H](C)Oc1ccccc1	2.121045922	2.42650873	1	115.8921551
ZINC000000030939	COC(=O)C1CCN(C(=O)c2ccccc2)CC1	1.592720403	2.093040349	1	108.2206357
ZINC000000031759	CC[C@H](C)C(=O)N1CCC(C(=O)OC)CC1	2.435732405	2.533362205	0.99	74.93001234
ZINC000000032429	COC(=O)c1ccc(N2C(=O)[C@@H](C)S[C@@H]2c2ccccc2)cc1	2.824075948	2.879814025	0.66	51.79161581
ZINC000000033204	COc1ccc(-c2cc(C)nc(SCc3cccnc3)c2C#N)cc1	2.20282239	3.666155047	0.97	110.535369
ZINC000000033352	CS[C@@H]1CCCC[C@]1(O)CSc1nc2ccccc2s1	3.545872015	2.265800335	0.73	54.54021434
ZINC000000033651	COc1nsc(I)c1C#N	3.512407828	1.925041123	0.72	21.40767815
ZINC000000033691	O=C(O)Cc1ccc(-n2cccc2)cc1	1.845646178	2.47384109	0.97	55.00412646
ZINC000000034968	c1cc(Nc2nc3nonc3nc2N2CCOCC2)cc2c1OCO2	2.693738621	3.917923638	0.86	104.6541033
ZINC000000035597	COC(=O)c1c(NC(=O)c2cccc(F)c2)sc2c1CCCC2	2.004859063	2.898801898	1	157.1235813
ZINC000000035659	Cc1sc(NC(=O)c2ccc(Br)o2)c(C(N)=O)c1C	2.316543061	3.232460353	0.97	110.5936902
ZINC000000035808	COCc1c(N)c(C)nc(Cl)c1C#N	2.900335056	2.822271118	0.93	30.11190686
ZINC000000036037	COc1cc(C(=O)NCc2ccccc2F)cc(OC)c1OC	1.7537566	2.69006085	1	132.3551391
ZINC000000036357	Nc1cc([N+](=O)[O-])cc2snc(O)c21	3.040225525	2.713591855	0.49	19.38129282
ZINC000000037174	O=C(c1ccccc1I)n1cccn1	2.348522509	1.565464842	0.93	60.28709989
ZINC000000038371	COc1ccc(NC(=O)c2ccc(OC)c(Br)c2)cc1	1.506888323	2.137625188	1	149.1568429
ZINC000000038778	N#Cc1cccc(NC(=O)c2cccc([N+](=O)[O-])c2)c1	1.770593268	1.967576783	1	125.3366029
ZINC000000039041	O=C(O)/C=C/C(=O)c1ccccc1	1.719843596	1.52429812	0.96	32.39457766
ZINC000000039083	Nc1ccc(N2CCCC2=O)cc1	1.812509189	2.461670173	0.88	41.59416341
ZINC000000039090	CNC[C@@H](O)c1ccc(O)c(O)c1	2.651571832	2.713486543	0.94	25.16041072
ZINC000000039112	NCCc1cc(O)c(O)cc1O	2.353426658	2.726860087	0.69	0.66847507
ZINC000000039522	CCn1cc([N+](=O)[O-])nc1C	2.581469832	2.111471127	0.94	34.2823194
ZINC000000039799	O=C(O)CNC(=O)c1ccccc1Cl	1.511395161	1.921654301	1	58.82449913
ZINC000000039810	O=C(O)c1ccc2c(c1)CCO2	1.812051969	2.358264291	0.71	23.14756153
ZINC000000040137	Cc1ccc(S(=O)(=O)N2CCC2)cc1	1.472203258	2.100965147	0.99	79.78540798
ZINC000000040190	Cc1nonc1NC(=O)CN1CCCCC1	2.211974897	3.18379109	0.94	59.77114589
ZINC000000040303	Cn1cc(/C=C/[N+](=O)[O-])c2ccccc21	2.391525426	2.792434136	0.91	57.893733
ZINC000000040732	CCOC(=O)c1cc(N)cc(C(=O)OCC)c1	1.856845846	1.576292206	0.99	44.90086128
ZINC000000042074	CC(C)(C)c1ccc(C2=CSC3=NCCN23)cc1	2.654693254	3.098087828	0.78	13.22868943
ZINC000000043475	COC(=O)N=c1[nH]c2ccccc2[nH]1	2.804092124	2.117568923	0.99	46.10806666
ZINC000000043518	O=C(Nc1ccc(Cl)cc1Cl)N1CCNC1=O	2.140907826	2.662259213	0.93	63.15780481
ZINC000000044008	COc1ccc2sc(C)[n+](C)c2c1	2.64483975	1.664209841	0.79	45.70081807
ZINC000000044692	Cc1cc(C)n(CNc2ccc3c(c2)Cc2cc([N+](=O)[O-])ccc2-3)n1	2.54774116	3.268145094	0.55	72.53657518
ZINC000000046593	COc1ccccc1N1C(=O)C=C(Nc2ccccc2)C1=O	2.11920028	2.771338842	0.77	53.77620157
ZINC000000046847	CCOC(=O)C1=C(C)NC(=O)N[C@H]1c1ccc(Br)o1	2.980240772	2.30405346	0.88	63.68695946
ZINC000000047719	O=C(Nc1ccc(Br)cc1)c1cccs1	1.607212189	1.909930777	1	112.3873735
ZINC000000048085	CCOC(=O)c1ccc(NC(=O)c2cc3ccccc3o2)cc1	1.738499214	2.417639541	1	156.9108579
ZINC000000049637	O=C(Cn1cnc([N+](=O)[O-])c1)c1ccccc1	2.238467543	1.959654943	0.94	71.91016672
ZINC000000049639	CC(=O)Cn1cnc([N+](=O)[O-])c1	2.827635792	1.923726272	0.95	42.64395237
ZINC000000049801	c1ncn(CCn2cncn2)n1	2.619033869	2.002846819	0.9	30.47088839
ZINC000000049829	Cc1cc(C)c2nncn2n1	2.584924902	2.32893857	0.47	22.95876519
ZINC000000049959	O=C(NC[C@@H](O)c1ccccc1)c1cccc(Cl)c1	2.036728938	2.68825201	1	132.2215816
ZINC000000050080	Cc1cccc(/N=C/c2ccc(OCc3ccccc3Cl)cc2)c1	1.949342474	2.722217871	0.96	153.9547255
ZINC000000050411	COc1ccc(NC(=O)c2ccc(C(C)(C)C)cc2)cc1	1.477245212	2.112502917	1	137.9105385
ZINC000000050501	COc1ccc([C@@H](N)CC(=O)O)cc1	2.154834669	2.356985254	0.99	29.93131414
ZINC000000050561	CC1(C)Cc2ccccc2-c2nnnn21	2.729913083	3.230102942	0.63	10.68222153
ZINC000000051154	CC[C@@]1(C)OC(=O)N(CCO)[C@@]1(C)O	3.776713861	2.579265122	0.21	2.472760301
ZINC000000051521	C=CCn1c2ccccc2c2nnc(SCC(N)=O)nc21	2.50201362	3.935812068	0.87	96.27402904
ZINC000000052544	CCOC(=O)c1ccc(-c2ccc(/C=C(\C)[N+](=O)[O-])o2)cc1	2.281728401	2.490924437	0.96	94.9184151
ZINC000000052809	Cc1c(Cl)cccc1-c1ccc(/C=N/n2cnnc2)o1	2.675053196	3.343746579	0.77	93.10267263
ZINC000000053325	O=C(Cn1cnc([N+](=O)[O-])n1)NC1CCCC1	2.435757928	2.605692593	0.78	81.45876748
ZINC000000053528	COC(=O)c1ccc(NC(=O)C[C@@H]2SCCNC2=O)cc1	2.684625961	2.926547877	0.91	84.83625576
ZINC000000053536	O=C(O)[C@@H]1CC(=O)CC[C@H]1Cc1ccccc1	2.894377742	2.971555378	0.86	18.62087876
ZINC000000054220	Nc1cccn2cc(-c3cccs3)nc12	2.455804098	3.138081257	0.8	46.5999232
ZINC000000054336	Cn1ccnc1S(=O)(=O)c1ccc([N+](=O)[O-])cc1	2.364868487	2.140856593	0.89	61.51208113
ZINC000000054465	Oc1ccc(Cl)c2c1N[C@H](c1ccc(Cl)cc1)[C@@H]1CC=C[C@H]21	3.414821807	3.32277695	0.92	29.75451927
ZINC000000054479	Cc1oc(C)c(C(=O)O)c1CN	2.57014702	2.705086865	0.47	-8.531458473
ZINC000000054931	O=[N+]([O-])c1cnn2cccnc12	2.603506267	2.18822706	0.47	36.93583923
ZINC000000056855	COc1cc(C=O)cc(OC)c1OC(C)=O	1.990537026	1.578822962	0.97	47.03822211
ZINC000000056876	CCN(CC)c1ccc(N)c(C)c1	1.993165464	2.139132266	1	53.555111
ZINC000000056959	C/C=C/C(=O)c1cc(OC)c(C)cc1OC	2.163820032	2.465099639	0.79	34.01707613
ZINC000000057559	CC(C)(C)OC(=O)Nc1ccc(N)cc1	1.689669657	1.56640332	1	77.35460915
ZINC000000057570	COc1cc(Br)c(C=O)cc1O	2.279163677	1.540293413	0.93	28.80978188
ZINC000000057908	O=c1ccc2cc(O)c(O)cc2o1	2.179666673	2.027582676	0.48	31.96443612
ZINC000000057951	O=c1c(Br)coc2c(Br)cc(Cl)cc12	2.768130383	2.50662294	0.5	28.39187425
ZINC000000057990	Cc1c2cc(Cl)cc(Cl)c2oc(=O)c1-c1ccccc1	2.087089147	2.923657145	0.83	55.06849523
ZINC000000058199	Cc1cc(C#N)c(N)s1	2.914012623	2.209811475	0.41	13.87340898
ZINC000000058474	Cc1cc(C)n(C(=O)CSc2nc3ccccc3o2)n1	2.38678867	2.81898338	1	110.1342946
ZINC000000059332	O=C(Nc1ccc(-c2ccc([N+](=O)[O-])cc2)cc1)c1ccccc1F	1.668923826	2.497228107	1	134.9104905
ZINC000000059427	CCOC(=O)c1sc2nc(C)c(C)c(C)c2c1N	2.354397157	2.840960595	0.96	58.89687159
ZINC000000060160	O=[N+]([O-])/C=C/c1ccc(Cl)cc1Cl	2.328143486	1.892460455	0.93	39.85056198
ZINC000000060950	CCC1=C[C@@H](c2ccccc2)NC(=S)N1	3.294336726	2.498600103	0.4	-6.839473263
ZINC000000061511	COC(=O)c1cccc(C(=O)OC)c1	1.454979371	1.633270079	1	55.29527668
ZINC000000062673	O=C(O)c1ccc(F)c2ccccc12	1.618711355	2.046596292	0.91	34.13278831
ZINC000000063707	Cc1cccc(N2C(=O)OC(C)(C)[C@@]2(C)O)n1	3.371800422	2.382849654	0.28	5.707284809
ZINC000000064983	N#CCC(=O)Nc1nccs1	2.43665046	2.074634615	0.97	50.86458246
ZINC000000066377	NS(=O)(=O)Cc1ccccc1Cl	1.888935792	2.05587761	1	58.57479784
ZINC000000066391	CC(=O)c1cc(C#N)c(C)nc1C	2.364294049	2.554203601	0.82	34.16217221
ZINC000000066961	COc1cccc2cc(C#N)c(=N)oc21	2.48631224	2.242699072	0.89	42.66048451
ZINC000000067189	COC(=O)C1=C(C)N(C)C(=O)N[C@H]1c1ccc(Br)cc1	2.651906046	3.052781537	0.95	76.90922145
ZINC000000067600	O=C1N=C(N2CCCC2)S/C1=C/c1cccc(Cl)c1	2.218857335	3.471544465	0.96	92.23471844
ZINC000000068011	COC(=O)C1=C(C)NC(=O)/C1=C\c1ccc(C(=O)OC)cc1	2.270822588	2.712671384	0.84	72.2186731
ZINC000000069450	O=C(NCc1csc2ccccc12)C1CC1	1.908714027	2.763647843	1	121.0128464
ZINC000000070516	O=c1oc2ccc(Br)cc2cc1-c1ccc([N+](=O)[O-])cc1	2.056262395	2.635080798	0.85	90.38215169
ZINC000000073901	C[C@H](CC(=O)NC1CCCC1)c1ccccc1	2.167365571	2.464656809	1	102.3258937
ZINC000000074128	c1ccn(Cc2cccnc2)c1	2.0848031	2.287461642	0.97	58.2470913
ZINC000000074801	COc1cccc(/C=C/C(=O)O)c1	1.683320519	1.403527571	0.94	55.72819868
ZINC000000075514	S=C(Nc1ccccc1)N1CCCCC1	1.630557594	2.128012173	1	81.97875066
ZINC000000075594	CNC(=O)Nc1cc(C(F)(F)F)cc(C(F)(F)F)c1	2.145326809	2.287285946	0.85	67.8384588
ZINC000000076079	O=C(O)[C@H]1CCCN1C(=O)Cc1ccccc1	2.107296576	2.676265508	1	58.69950134
ZINC000000076412	O=c1oc(-c2c(Cl)cccc2Cl)ns1	2.780261651	2.104637317	0.6	27.30008815
ZINC000000076639	COc1nc(N)nc(C2CC2)n1	2.556166736	2.670324686	0.48	21.35432233
ZINC000000076829	O=C1CNC(=S)N1CCc1c[nH]cn1	3.26589597	2.990843958	0.44	23.50942656
ZINC000000077581	CCOC(=O)c1cc(C(F)(F)F)[nH]n1	2.464188694	1.786796754	0.95	44.81450146
ZINC000000078765	CCC(=O)Nc1ccc(F)c(Cl)c1	1.574738651	2.083737765	1	78.91401712
ZINC000000079111	O=C1C[C@@H](N2CCOCC2)C(=O)N1	2.876882114	2.038546687	0.7	-1.776735292
ZINC000000081241	O=S1(=O)CCN2C=CC=CC2=N1	3.412019842	2.506408978	0.16	-24.15718412
ZINC000000081697	COc1ccc(OC)c(S(=O)(=O)NCCC(=O)O)c1	1.851119532	2.322314238	0.97	98.23153509
ZINC000000082150	Cc1csc2c1ncnc2N1C[C@H](C)O[C@@H](C)C1	3.398035806	3.747642593	0.58	51.09338676
ZINC000000082207	COc1ccc(-c2nc(C=O)c3ccccn32)cc1	2.249867685	3.117766712	0.92	66.87477638
ZINC000000082702	O=[N+]([O-])c1ccc(Oc2ccc(F)cc2)cc1	1.52955312	1.682007561	0.97	78.23403547
ZINC000000083000	COc1ccc2c(c1)CCc1sc(NC(=O)c3cc(C)on3)nc1-2	2.40356257	3.893161883	0.92	121.5408208
ZINC000000083146	Nc1nc(-c2ccc(Cl)s2)cs1	2.406630249	2.462233682	0.96	44.93929391
ZINC000000084328	O=C(C[C@H]1Nc2ccccc2NC1=O)Nc1ccccc1C(F)(F)F	2.676917384	3.199417069	0.94	88.65564264
ZINC000000084765	CCN(CC)CCNc1nc2c(c(=O)n(C)c(=O)n2C)n1C	2.551229224	4.252270714	0.85	64.90605904
ZINC000000084929	CC(=O)c1ccccc1OC(=O)c1ccccc1	1.511801851	1.849127971	1	88.05953081
ZINC000000085314	O=C(O)c1ccc(C(=O)O)c([N+](=O)[O-])c1	1.814699983	1.596549913	0.74	16.83394578
ZINC000000085322	Cc1cc(-c2csc(N)n2)ccc1Cl	2.021620231	2.582957622	0.97	46.50540823
ZINC000000085329	CCN1C(=O)N[C@H]2NC(=O)N[C@@H]21	4.04758218	2.376457541	0.72	-1.987239111
ZINC000000085663	Cc1ccc2cc(Cl)ccc2n1	1.655390883	2.148992528	0.83	57.94986306
ZINC000000085749	CN1C(=O)N(C)[C@@H]2[C@@H]1NNC(=S)N2C	4.497877583	2.726246464	0.76	-10.04788179
ZINC000000085903	CCc1c(O)[nH]c2ccccc2c1=O	2.233239166	2.653861587	0.72	39.13826585
ZINC000000087106	CC1(C)Cc2sc(=O)nc(N)c2C1	3.32637997	2.769413145	0.31	4.563612932
ZINC000000088612	CCc1ccc(NN)cc1	1.643122663	1.822030981	0.98	39.91715643
ZINC000000089092	CCOc1ccc(NC(=O)c2ccc(C(F)(F)F)cc2)cc1	1.577883004	2.377189352	1	150.5950991
ZINC000000090404	CCc1cccc(C)c1NC(=S)NCCC(=O)O	2.004286384	3.146263793	1	81.4984532
ZINC000000090500	CCc1nc2cc(Cl)c(Cl)cc2nc1CC	2.282098825	2.462328303	0.72	41.32866367
ZINC000000090681	COc1c(C(C)C)cc(N)cc1C(C)C	2.251929569	2.250094141	0.92	25.6432578
ZINC000000091672	O=C1O[C@@H](Nc2cccc(Cl)c2)c2ccccc21	2.527911692	2.810888121	0.86	62.29407876
ZINC000000091814	CCCC(=O)c1cc2cc(Br)ccc2oc1=O	2.153990968	2.446046193	0.92	90.10788789
ZINC000000091836	Cc1ccc(C(=O)COC(=O)/C=C/c2ccc([N+](=O)[O-])o2)c(C)c1	2.363149587	2.906972145	0.96	116.7709124
ZINC000000092678	Cc1cc(C)n(C(N)=S)n1	2.774562266	1.424124576	0.82	23.13647943
ZINC000000092975	Oc1ccccc1C[C@@H]1CC2CCN1CC2	3.618914036	3.598972202	0.66	6.010492967
ZINC000000093332	CCOC(=O)c1[nH]c(C)c(CNc2cccc(OC)c2)c1C	2.139766737	2.649754216	0.96	118.6334753
ZINC000000093589	CC(=O)c1cccc(NS(C)(=O)=O)c1	1.684560419	1.770741213	0.98	75.25637387
ZINC000000094122	O=C(COc1cccc(Cl)c1)NCc1ccco1	1.776386136	2.8869752	1	136.185626
ZINC000000095305	Cc1ccc(-c2coc3c2cc2c4c(c(=O)oc2c3C)CCC4)cc1	2.463843544	4.1718312	0.56	77.49760465
ZINC000000096977	Nc1ccccc1S[C@@H]1CC(=O)N(c2ccccc2)C1=O	2.549316691	3.064326923	0.94	63.69270553
ZINC000000097004	Cc1ccccc1N1C(=O)c2cccc3c(C(=O)O)ccc(c32)C1=O	2.030454313	3.355789588	0.83	50.06012775
ZINC000000097653	Cc1cc(NC(=O)/C=C/C(=O)O)no1	2.316600019	2.613668821	0.79	35.31407355
ZINC000000097995	O=C1C=CC(=O)N1c1cccc(Br)c1	2.240077035	1.991815833	0.68	32.84165333
ZINC000000098503	Cc1ccc(C)c(NC(=S)Nc2c(Cl)cccc2Cl)c1	1.877732019	2.345573409	0.99	105.3118132
ZINC000000098801	CNNC(=S)Nc1cc(C(F)(F)F)cc(C(F)(F)F)c1	2.499642718	2.706902244	0.71	61.95008518
ZINC000000100774	O=C(O)/C=C/C(=O)NCC1CC1	2.190794927	2.599257681	0.74	24.71955959
ZINC000000101335	COc1ccc(CC(=O)Nc2cc(C)ccc2C)cc1	1.498192444	2.268576426	1	143.893647
ZINC000000101337	O=[N+]([O-])/C=C/c1ccc(F)cc1	2.103460443	1.548954924	0.9	34.82886714
ZINC000000101956	COc1ccc(Br)cc1[C@H]1Nc2ccccc2C(=O)N1	2.658253684	2.687325935	0.78	57.86556396
ZINC000000102123	O=C1C=CC(=O)N1c1ccc(F)c(Cl)c1	2.259763513	2.501739349	0.6	21.53598127
ZINC000000102312	N#C[C@@H](Nc1cc(C(F)(F)F)cc(C(F)(F)F)c1)c1ccccc1	2.769579189	2.362786747	1	82.32248119
ZINC000000102575	Cc1ccc(F)cc1N1C(=O)C=CC1=O	2.254093344	2.319501558	0.45	17.52407295
ZINC000000103009	CC[C@H](C)c1ccc(NC(=O)c2ccc([N+](=O)[O-])cc2Cl)cc1	2.294341745	3.024195097	1	147.9888794
ZINC000000103083	COC(=O)c1ccc(C(=O)OC)c(NC(=O)COCC(=O)O)c1	1.981757391	2.27844573	0.86	107.263782
ZINC000000104383	CC1(C)CC(=O)C2=C(C1)N1CCCC[C@H]1CC2=O	3.364500035	3.504071841	0.78	12.06969617
ZINC000000104682	Cc1nc2ccccc2c(=O)n1CC(=O)NCc1ccccc1	1.745627885	3.150960107	0.99	136.3378774
ZINC000000105007	CCNS(=O)(=O)c1cccc2nonc21	2.335445207	2.26416821	0.98	76.04371925
ZINC000000105134	Cc1ccc2oc(-c3cccc(C)c3)nc2c1	1.781392171	3.07336296	0.77	83.66497964
ZINC000000105234	COC(=O)c1ccc([N+](=O)[O-])o1	2.190825215	1.790642496	0.99	46.5471073
ZINC000000105565	COc1cccc(C(=O)N2CCN(C(=O)c3cccnc3)CC2)c1	1.79365354	2.360004071	1	137.0158
ZINC000000106524	O=C(Nc1nc2ccc(Br)cc2s1)c1cccs1	2.030537615	2.857923303	1	140.9710625
ZINC000000106552	CC1=NN(c2ccc(-c3csnn3)cc2)C(=O)C1	2.664893828	3.409453389	0.45	33.75337214
ZINC000000106802	Cc1cc(Cl)ccc1OCC(=O)n1cnc2ccccc21	2.106142851	3.11910628	0.98	118.6568372
ZINC000000106837	Cc1ccc2c(c1)[C@@](O)(CC(=O)c1cccs1)C(=O)N2	2.869952658	2.991922453	0.92	76.50414075
ZINC000000107283	NC1=NN2C(=CS[C@@H]2c2ccc(F)cc2)S1	3.574140844	3.426184044	0.55	-6.05308128
ZINC000000107578	CCn1cc(C#N)c2ccccc21	2.04866844	2.696284269	0.96	53.20546466
ZINC000000107714	O=C(CCSc1cccs1)Nc1cccc(C(F)(F)F)c1	2.164079344	2.548781435	0.99	134.6191787
ZINC000000107967	NC(=O)c1ncoc1-c1ccc(Cl)cc1Cl	2.391278895	2.910719193	0.82	48.06410966
ZINC000000109585	NC(=O)c1sccc1Br	2.393789546	1.732504564	0.93	35.81477569
ZINC000000109749	Cc1ccc(C)n1N(C)c1cccc(C(F)(F)F)n1	2.910019079	2.775141718	0.85	40.43959388
ZINC000000109876	Cc1ncc2c(N)ncnc2n1	2.582533417	3.100053482	0.78	29.155164
ZINC000000110445	O=C(Nc1c[nH]c(=O)[nH]c1=O)c1cccc(Br)c1	2.142588041	2.92238377	0.99	106.9213205
ZINC000000110774	O=C(CN1C(=O)[C@@H]2CC(Cl)=CC[C@@H]2C1=O)N1CCCCC1	3.132170834	3.20513501	0.4	46.24924758
ZINC000000111008	O=C1CCSc2ccc(F)cc21	2.348610792	2.046631427	0.43	16.34171947
ZINC000000111379	OC1(c2ccccc2)CCOCC1	2.061827604	1.628208488	0.92	29.84795225
ZINC000000111401	CCCn1c2ccccc2nc1NCc1ccccc1O	1.997392927	3.781946307	0.99	109.4681738
ZINC000000112098	CCc1ccc(NC(=O)CSC(=O)c2ccccc2C)cc1	1.917136509	2.528725918	1	99.45235459
ZINC000000112374	COc1ccccc1N1CCN(C(=O)Nc2ccc(C)cc2)CC1	1.696343172	3.088100422	1	152.7035296
ZINC000000112495	C[C@H](N)C(=O)N1CCCCC1	2.298049561	2.52953867	0.9	23.55115167
ZINC000000112522	COc1ccc(OC)c(NC(=O)c2c(C)nc3ccccn32)c1	2.035082021	2.843561762	0.99	141.1548023
ZINC000000112896	CC(C)Cc1ccc([C@H](C)c2nc(-c3cccs3)no2)cc1	2.748857197	3.960253373	0.97	113.3616988
ZINC000000113653	O=C(Nc1cccc([N+](=O)[O-])c1)/C(Br)=C\c1ccccc1	2.141420935	1.796466225	0.99	92.27019862
ZINC000000113800	Oc1cc(Cl)c(Cl)c(Cl)c1O	2.406195941	2.121110114	0.81	9.57069346
ZINC000000114258	CC(C)[C@H]1OCC[N+]1(C)C	4.248202023	1.470277123	0.38	5.94905156
ZINC000000114502	O=[N+]([O-])c1cccc([C@H]2NNC(=S)S2)c1	3.43475597	2.402387569	0.38	19.5646137
ZINC000000114506	O=[N+]([O-])c1cccc([C@@H]2NNC(=S)S2)c1	3.43475597	2.532833825	0.38	19.5646137
ZINC000000114636	NC(=O)COc1ccc(C=C2C(=O)NC(=S)NC2=O)cc1	2.349065902	2.683006058	0.89	90.13953193
ZINC000000115468	CCCc1ccc(OCc2ccc(C(=O)n3cc(Cl)cn3)o2)cc1	2.412486316	3.513836813	0.97	132.1627007
ZINC000000116120	COc1ccc(N)c(CS(=O)(=O)c2ccc(C)cc2)n1	2.257942369	2.329786858	0.97	76.4615182
ZINC000000116301	Cc1cc(NC(=O)CC(C)(C)C)no1	2.203794931	2.280097451	1	62.53752634
ZINC000000116454	CCCC(=O)Nc1ccc(Br)c(Cl)c1	1.74048342	2.080476706	0.98	91.74862586
ZINC000000116686	CCOC(=O)Cc1cnc(N)s1	2.44876254	2.121345105	0.93	50.80221156
ZINC000000117083	CCNC(=S)Nc1ccc(C(C)(C)C)cc1	1.814607152	2.235377413	1	89.49357819
ZINC000000117231	Fc1cc(Br)c(F)cc1Br	2.169416112	1.215229504	0.91	21.11569278
ZINC000000118002	CSc1nc2sc3c(c2c2nnc(C)n21)CC[C@@H](C(C)(C)C)C3	3.268054623	4.519223532	0.39	83.11748391
ZINC000000118107	Cc1cc(OC(=O)c2cc3ccccc3o2)cc(C)c1Cl	2.094672564	2.588293523	0.94	109.8268529
ZINC000000118627	CN(C)c1nc(N)nc(Cn2nnc(-c3ccc4c(c3)OCO4)n2)n1	2.69667239	4.747324753	0.89	120.1283913
ZINC000000119324	O=C(O)c1nccnc1C(=O)N1CCCCCC1	2.107319498	2.409838527	0.9	51.80497142
ZINC000000119373	COC(=O)c1c(C)oc(C)c1S(=O)(=O)NCC1CC1	2.399155405	2.818364505	0.77	77.67761007
ZINC000000119680	COc1ccc(O[C@@H](C)C(=O)N[C@@H](C)c2ccccc2)cc1	2.309626236	2.277735124	1	149.9202334
ZINC000000119814	O=C(c1ccco1)[C@@H](O)c1ccco1	2.98249981	1.969239183	0.91	44.40499473
ZINC000000120210	N=C(N)COc1ccc(Cl)cc1	1.843324778	2.018471574	0.94	40.98720659
ZINC000000120364	CSc1ncc(C)cc1C#N	2.611064952	2.383755336	0.91	25.72739252
ZINC000000121188	CCn1nc(C)cc1C(=O)Sc1cccc(Cl)c1	2.536547118	2.550512144	1	67.89663529
ZINC000000122635	CC(=O)c1csc(Nc2c(C)cc(C)cc2C)n1	2.221916839	2.714074689	0.8	73.29867957
ZINC000000122808	Cn1c(CSc2nc3ccccc3s2)nc2ccccc21	2.079078608	3.101850763	0.99	117.5674467
ZINC000000123368	O=C(c1cccc([N+](=O)[O-])c1)N1CCCCCC1	1.695122213	2.121756866	1	104.9039343
ZINC000000123396	C[N+]1(C/C=C2\COCO2)CCCCC1	3.890783025	2.126208007	0.43	-8.941269474
ZINC000000123865	CCOC(=O)c1cnc(C(F)(F)F)nc1Nc1ccccc1Cl	2.26824307	2.71543754	0.96	99.08531094
ZINC000000123927	C[C@@H](O)c1cc(-c2ccc(Cl)cc2Cl)no1	2.779516232	2.743924652	0.95	40.07005513
ZINC000000123956	COC(=O)[C@@H](NC(=O)Nc1ccccc1)C(C)C	2.109753662	2.294883296	1	99.86650099
ZINC000000124146	Cc1nn(C(=O)c2ccccc2)c(C)c1Oc1ccc(Cl)cc1	2.070093619	2.841173491	0.95	81.99771597
ZINC000000124207	CC(=O)c1ccc(C#N)c(S)n1	2.93705935	2.335448883	0.42	11.97961755
ZINC000000124284	Cc1c(C(=O)N2CCCCC2)sc2nc(C(F)(F)F)nn12	2.628371472	3.545819238	0.82	63.66161876
ZINC000000124322	N#Cc1cnn2cc(-n3cc([N+](=O)[O-])cn3)cnc12	2.963810482	3.196610754	0.69	38.27257412
ZINC000000124387	N#Cc1ccccc1CSc1nnc(N)s1	2.312931418	2.402950089	0.99	85.55658558
ZINC000000124449	NC(=S)c1ccc(C(F)(F)F)cn1	2.339476854	2.927296498	0.9	44.46966308
ZINC000000124698	O=C1C2CC3CC1CC(C2)C3=O	3.955297582	1.612968246	0.12	-4.027193026
ZINC000000125101	CSc1scc(Cl)c1S(=O)(=O)C(C)C	3.187284432	2.630211864	0.55	27.0042496
ZINC000000125714	C=Cc1c(C)c(C(N)=O)sc1SC	3.138803098	2.711068422	0.31	6.657414397
ZINC000000125905	Cc1ccc(C)c(NC(=O)CSc2nnnn2-c2ccccc2)c1	1.901745847	2.835307999	1	183.78484
ZINC000000126128	CSc1sc(C(=O)NCC2CC2)cc1S(=O)(=O)C(C)C	2.626522472	3.31392056	0.92	76.70913533
ZINC000000126687	CN(C)CCNc1cn[nH]c(=O)c1Cl	2.520419047	3.092115028	0.71	52.84681032
ZINC000000127526	NC(=O)c1ccccc1NC(=O)c1cccnc1	1.628820856	2.41273916	1	107.4229769
ZINC000000127708	N/C(S)=N/N=C/c1ccc(-c2ccc(Br)cc2)o1	2.663334883	2.791774403	0.57	71.57458947
ZINC000000129220	C[C@H](CC#N)C(=O)c1ccccc1	2.446877436	2.398103037	1	47.18855749
ZINC000000129359	CC(C)c1ccc(OCC(=O)Nc2cccc(Br)c2)cc1	1.645538536	2.696501743	1	173.4282173
ZINC000000129425	COc1ccc(OC)c(/C=C/C(=O)Oc2ccc(C)c(C)c2)c1	1.967677513	1.955586875	0.98	124.1331617
ZINC000000129793	O=C(Nc1ccc2c(c1)CCC2)c1ccco1	1.839546582	2.662265593	1	118.6545954
ZINC000000129903	N[C@@H](CC(=O)O)c1ccc(Br)cc1	2.316708535	2.165278804	0.96	28.56698453
ZINC000000130216	O=C(Nc1ccccc1C(=O)N1CCOCC1)c1ccccc1F	1.758763239	2.886463043	1	139.8993026
ZINC000000131265	Cc1nc(COc2ccccc2Cl)sc1-c1ccnc(S)n1	2.692995885	3.505251586	0.91	77.13259198
ZINC000000131519	Ic1ccc2ncnc(Nc3ccccc3)c2c1	1.929075803	2.872297376	0.92	100.1700585
ZINC000000132258	Cc1onc2c1c(-c1ccccc1)nn(-c1ccccc1)c2=O	2.126751254	2.977535105	0.64	58.40637983
ZINC000000132347	N#Cc1ccc(-n2cccc2)cc1	1.966489548	2.115865446	0.97	52.91867224
ZINC000000132465	O=c1c2cc(-c3ccccc3)sc2ncn1Cc1ccccc1F	2.06160709	3.788163836	0.85	117.609626
ZINC000000132579	O=C(O)[C@@H]1C[C@H]1C(=O)Nc1ccc(Oc2ccc(F)cc2)nc1	2.801306481	3.50305269	0.86	99.79105146
ZINC000000133092	CCOC(=O)c1sc2ccc(OC)cc2c1Cl	1.973440068	2.035037428	0.99	83.04617201
ZINC000000133117	N#Cc1ccc(C(=S)N2CCOCC2)cc1	2.155058174	1.772198131	0.9	62.86411553
ZINC000000133120	S=C(c1ccc(Cl)cc1)N1CCCCC1	1.832244389	2.138832722	0.92	66.0328665
ZINC000000133719	Cc1ccc(NC(=O)COc2ccc(Cl)c(C)c2)cc1Cl	1.707972268	2.690040283	1	160.5668253
ZINC000000134089	C=CC[C@@H]1C=C(C)C[C@H](CC=C)N1C(C)=O	4.09333354	2.75413494	0.06	-18.13666925
ZINC000000134130	O=C(O)CCC(=O)Nc1ccc(S(=O)(=O)N2CCCCC2)cc1	1.790790735	3.031898379	0.98	133.3470841
ZINC000000134413	CNC(=O)Nc1ccc(C(=O)OC)cc1	1.548550755	2.173693063	1	83.88644025
ZINC000000134523	O=[N+]([O-])C(CO)(CO)c1ccccc1	2.894294351	1.82845762	0.95	31.09844574
ZINC000000134528	O=C(O)[C@@H]1C[C@@H]1C(=O)O	2.879775831	1.826390356	0.42	-6.52194578
ZINC000000134734	Cc1ccccc1NC(=O)/C=C/C(N)=O	1.911130867	2.282566632	0.99	54.00918769
ZINC000000134760	O=C(O)[C@@H]1C[C@@H]2C=C[C@H]1CC2	4.506276106	2.200947205	0.44	-22.08289458
ZINC000000135749	Clc1ccc2c(c1)Cc1cc(Cl)ccc1-2	1.879791437	2.322044922	0.82	20.05435364
ZINC000000135914	CN1[C@@H]2CC[C@H]1CC(NS(=O)(=O)c1ccc(F)cc1)C2	3.707926092	3.187404331	0.82	53.71175665
ZINC000000136125	O=C(c1ccccc1O)c1ccc(O)cc1O	1.886471492	2.192652707	0.97	55.61137113
ZINC000000136314	Clc1cc(Cl)c(Cl)cc1Cl	1.476082411	1.400459656	0.91	20.50970058
ZINC000000136888	CCC(CC)c1nc2ccccc2c(Nc2ccc(C(=O)O)cc2)n1	2.201345494	3.310390467	0.99	74.35610512
ZINC000000137045	O=Cc1ccc(-c2nc3ccccc3s2)o1	2.188688574	2.82826979	0.91	73.36239797
ZINC000000137112	NS(=O)(=O)/C=C/c1ccccc1	2.07535275	2.14110267	0.99	32.3253846
ZINC000000138037	N#CCC(=O)Nc1cc(C(F)(F)F)cc(C(F)(F)F)c1	2.312266979	2.25962812	0.95	76.93357496
ZINC000000138995	CCOC(=O)Nc1ccccc1N1C(=O)c2ccccc2C1=O	1.907999891	2.309657714	1	75.49660325
ZINC000000139145	COC(=O)c1ccccc1CS(C)(=O)=O	1.853279273	2.111896702	1	73.54525379
ZINC000000139255	N#Cc1c(F)cccc1NC(=O)c1ccc(Cl)cc1Cl	1.909842509	2.327419142	0.99	117.8226792
ZINC000000139433	O=C(O)c1nc(Cl)ccc1Cl	2.034107498	1.624740292	0.76	31.44339873
ZINC000000139454	COC(=O)c1ncc(Cl)c(Cl)c1Cl	2.269435678	2.06742035	0.85	39.27632441
ZINC000000139549	Cc1cccc(OCc2nc(-c3nonc3N)no2)c1C	2.46094362	3.620294583	0.89	96.4396313
ZINC000000139796	O=C(CN1C(=O)c2cccc3cccc1c23)Nc1ccc(F)c(F)c1	1.980661204	3.620802715	0.95	136.7168672
ZINC000000139966	CC(=O)N[C@H](C#N)C(N)=O	3.44682413	1.843036871	0.92	13.34160358
ZINC000000139992	Cn1cnc2c1c(=O)n(Cc1ccc(Cl)cc1F)c(=O)n2C	2.323059511	3.89333772	0.89	90.51308099
ZINC000000139993	O=[N+]([O-])c1ccc(C2OCCO2)s1	2.937816049	1.736125896	0.37	26.50495401
ZINC000000140095	Nc1ncnc2ccc(Br)cc12	2.010056041	2.359983297	0.82	46.84354455
ZINC000000141169	Cc1nn(C)c(C)c1[N+](=O)[O-]	2.250535501	2.372511412	0.89	26.30744405
ZINC000000141253	CN(C)c1cccc(N(C)C)c1CNC(=O)c1ccccc1F	2.16590241	3.032084952	1	83.34681693
ZINC000000141303	CCNC(=O)C[C@H]1Sc2ccccc2NC1=O	2.640312922	2.579565871	0.99	69.61052779
ZINC000000141313	NS(=O)(=O)c1ccc(CNC(=O)NC2(c3ccccc3)CC2)cc1	2.107558636	3.107280792	0.98	120.3548282
ZINC000000141408	COc1cc(S(=O)(=O)NCc2cccnc2)ccc1Cl	1.894424861	2.963027802	1	134.4513504
ZINC000000141655	C[C@@H]1CCCC[C@@H]1NC(=O)c1cc2ccccc2o1	2.660365086	3.182526526	1	88.01847503
ZINC000000141928	CSc1nc(-c2ccco2)cc(C(F)(F)F)c1C#N	2.588084151	3.049714827	0.89	61.42988085
ZINC000000141942	N#CCc1cccc(CC#N)c1F	2.748643596	1.949833627	0.98	27.91242359
ZINC000000142127	O=C(c1ccc(Br)o1)N1CCOCC1	2.087069047	2.520677254	1	74.97072448
ZINC000000142208	O=C(NCC[C@@H]1CC1(Cl)Cl)Nc1ccc(Cl)cc1Cl	2.839434367	3.126186273	0.85	90.15941161
ZINC000000142529	O=C(Nc1ccc(S(=O)(=O)N2CCOCC2)cc1)C1CC1	1.796116632	3.234929945	1	139.885115
ZINC000000142579	O=C1C=C(O)C[C@@H](c2ccccc2)C1	2.669877887	2.037761282	0.49	10.31319431
ZINC000000142668	Cc1cc(Br)cc(Br)c1OCC(N)=O	2.137846074	2.136113927	0.99	75.48725328
ZINC000000143032	Nc1ccc([C@H]2CC(=O)NC(=O)N2)cc1	2.83985597	2.987320896	0.1	-15.5463184
ZINC000000143111	COc1ccc(NS(=O)(=O)C[C@@]23CC[C@@H](CC2=O)C3(C)C)cc1	3.826145885	2.184109133	0.79	75.24666086
ZINC000000143162	N#Cc1csc([N+](=O)[O-])c1	2.895238597	1.840184243	0.84	31.46013219
ZINC000000143536	O=S(=O)(Nc1ccc(-c2cnco2)cc1)c1ccccc1	1.940734919	2.774488382	0.94	124.324619
ZINC000000144757	COC(=O)[C@H](C)n1cnc2scc(-c3ccccc3)c2c1=O	2.661393177	3.726923961	0.89	100.4806296
ZINC000000145667	CCOC(=O)c1sc(NC(=O)C=C(C)C)c(C#N)c1C	2.491843807	2.390143058	0.83	94.79104006
ZINC000000145801	O=C(O)c1ccc(C(=O)O)s1	2.045279912	1.551059874	0.73	11.68061633
ZINC000000145978	COc1ccc(/C=C2/Oc3cc(OCC(N)=O)ccc3C2=O)cc1	2.152019682	3.344473313	1	139.9767217
ZINC000000146202	CCOC(=O)c1ccccc1NC(=S)NC(=O)C(C)(C)C	2.011485928	2.220334717	1	116.4378651
ZINC000000146262	Cc1cc(C)n(-c2nc(C)nc3c2cnn3-c2ccccc2)n1	2.332446766	4.58903056	0.84	71.88737508
ZINC000000146917	O=C(Nc1ccc(N2CCCCC2)cc1)c1ccc(F)cc1	1.55221903	3.059509322	1	147.5443869
ZINC000000148556	N#Cc1ccc(NC(=O)c2nccnc2C(=O)O)cc1	2.089532004	2.58521442	0.98	69.57397674
ZINC000000148718	CSc1nccc(-c2ccsc2)n1	2.406742584	2.210530811	0.76	62.6378174
ZINC000000148882	CCOc1ccc(-c2csc3ncn([C@H](C)C(C)=O)c(=O)c23)cc1	2.748606828	4.10984337	0.98	112.2465104
ZINC000000148999	CC(C)=CC(=O)Oc1ccc(-c2ccccc2)cc1	1.778451508	2.341209515	1	79.83934703
ZINC000000149137	CSc1nc(-c2cnccn2)nc(-c2ccccc2Cl)c1C#N	2.558623689	3.540385259	0.86	58.08649809
ZINC000000149493	COCC(=O)Nc1nc(-c2ccccc2)c(C)s1	1.865603661	3.107307123	1	119.2731958
ZINC000000150318	CC(=O)c1sc(NC(=O)C(C)C)nc1C	2.118612409	2.589521329	0.96	68.40168767
ZINC000000150630	CC(C)c1ccc(NC(=S)NC(C)(C)C)cc1	1.911063505	2.233351241	0.98	86.24463759
ZINC000000151009	Cc1onc(-c2ccccc2Cl)c1NC(=O)NCc1cccs1	2.27223278	3.489767906	0.51	113.9601463
ZINC000000151036	COc1ccc(-c2nnc(SCC(=O)N3CCOCC3)n2N)cc1	2.139911734	3.729361658	0.96	163.7078277
ZINC000000151526	Cc1ccc(-c2cn3ccccc3n2)cc1C	1.9699344	2.85109997	0.88	79.61130565
ZINC000000151624	COc1cc(OC)c2[nH]cc(C(=O)O)c(=O)c2c1	2.170092663	2.662521622	0.55	34.23081798
ZINC000000151791	O=Cc1ccc(Cl)c(Cl)c1	1.777997572	1.339575667	0.97	36.01277764
ZINC000000152324	COc1cc(N)ncn1	2.374184315	2.079044901	0.98	32.49153116
ZINC000000152331	Cc1cc2cc(N)ccc2[nH]1	2.136805299	2.344529509	0.84	44.0889881
ZINC000000152388	COc1ccc(OC[C@@H](O)CNS(=O)(=O)c2cccs2)cc1	2.480629406	2.759713194	1	125.0432011
ZINC000000152532	COc1ccc2c(c1)CCCN2c1nc(Cl)nc(Cl)n1	2.352571666	3.035422598	0.88	48.58286001
ZINC000000152540	CC(=O)Nc1cccnc1	1.614134751	1.716934307	1	53.36808035
ZINC000000152602	Nc1cc(CCC(=O)O)ccc1O	1.939497772	2.399601447	0.93	30.92363834
ZINC000000152665	Nc1c(Cl)cc(Br)cc1Cl	2.12576345	1.38509514	0.95	27.64676598
ZINC000000152686	Cc1ccc2nc(-c3ccc(C[n+]4ccccc4)cc3)oc2c1	2.273184117	2.603255902	0.92	117.8996972
ZINC000000152712	O=C(O)c1ccc(F)c(Cl)c1	1.516600336	1.413223023	0.77	22.98068828
ZINC000000152787	CC(=O)Oc1ccc(F)cc1Cl	1.694886273	1.666528348	1	52.77176876
ZINC000000152857	Cc1cc(N)cc(Cl)c1O	2.166135639	2.127453735	0.92	20.92746353
ZINC000000152876	CC(=O)Nc1cc(C)on1	2.0326027	2.172158506	0.98	41.39923075
ZINC000000152966	Sc1cc(Cl)ccc1Cl	2.418833776	1.532621308	0.59	0.574814603
ZINC000000152967	Cc1ccc(N)c(N)c1C	2.215827355	2.080198969	0.48	19.24597
ZINC000000152989	Cc1nc2ccc(Cl)nn2c1C(=O)c1ccc(C)cc1	2.336735301	3.155606497	0.93	68.91813042
ZINC000000152995	NC(=O)c1ccc(Cl)cc1	1.294320649	1.575537827	1	42.22404579
ZINC000000152996	NC(=O)c1ccccc1	1.159217546	1.551283592	1	37.15313115
ZINC000000153548	N#CCS(=O)(=O)c1ccc(Cl)cc1Cl	2.341100128	2.061200426	0.87	55.79636772
ZINC000000153844	O=C(O)c1ccc2nc3ccsc3c(=O)n2c1	2.40060312	3.258450097	0.72	36.70759811
ZINC000000153931	CC(=O)N1CCc2ccc(N)cc21	2.070582058	2.587373406	0.98	49.35277835
ZINC000000153934	Clc1ccc2cc[nH]c2c1	1.941427987	1.935801597	0.68	50.38000655
ZINC000000154092	CN(C)c1ccc(CN)cc1	1.673311106	2.058291574	0.79	19.90326318
ZINC000000154095	CC(=O)c1oc(C)nc1C	2.640787118	2.317049704	0.72	30.75657363
ZINC000000154109	CS(=O)(=O)c1ccc(C(=O)O)c(N)c1	1.92092674	2.145528562	0.9	32.43737422
ZINC000000154523	CC(=O)c1cc(Cl)sc1Cl	2.410935639	1.81631452	0.87	33.22098098
ZINC000000154610	COc1ccc(-c2nc3ccccc3o2)cc1N	1.882988207	3.171208929	0.85	69.61674606
ZINC000000154653	Nc1cccc2c(N)cccc12	1.801732512	1.646500511	0.85	21.03181714
ZINC000000154704	O=Cc1ccc(O)cc1O	2.193125777	1.305992415	0.87	24.51959958
ZINC000000154799	C[C@H](N)[C@H](O)c1ccc(O)cc1	2.727310895	2.462618393	0.91	16.49179914
ZINC000000155007	CCOC(=O)N1CCNCC1	2.009929865	1.518198872	0.73	25.79241267
ZINC000000155749	O=C(O)Cc1ccc(F)cc1Cl	1.715214158	1.702257651	0.92	38.79623785
ZINC000000155905	C[C@H](S)C(=O)NCC(=O)O	2.923389668	2.238765036	0.54	-7.161713971
ZINC000000156161	O=C(O)c1ccccc1C(=O)Nc1ccc(Oc2ccccc2)cc1	1.590324313	2.285931079	0.99	115.4922194
ZINC000000156176	CCOc1cccc2cc(C(=O)O)oc21	1.975639712	2.38888705	1	67.24692879
ZINC000000156182	CCOC(=O)/C=C(\C)N1CCCC1	2.274362827	1.581697037	0.8	27.08070455
ZINC000000156264	CCOC(=O)c1cc(Cl)ccc1Cl	1.51828986	1.73071436	1	70.4936138
ZINC000000156374	Nc1nc(N)c2ccccc2n1	1.844370521	2.511385206	0.86	43.06314723
ZINC000000156414	O=C(O)c1cccc([N+](=O)[O-])c1Cl	1.973209433	1.221463219	0.93	23.6876405
ZINC000000156842	O=C(Cc1ccc([N+](=O)[O-])cc1)ON1C(=O)CCC1=O	2.283900131	1.766915224	0.91	55.13451353
ZINC000000157168	N#Cc1ccc(N)c(Cl)c1	2.051207828	1.697694749	0.96	33.52751552
ZINC000000157195	N#Cc1ccc(F)c(Br)c1	2.010633469	1.455286549	0.97	42.05962506
ZINC000000157233	O=Cc1cccc(Cl)c1F	2.142992444	1.623730632	0.78	26.23455899
ZINC000000157235	O=Cc1cc(C(F)(F)F)cc(Cl)c1F	2.496311355	2.114792805	0.62	20.58547781
ZINC000000157237	O=C(O)c1ccccc1C(=O)N1CCN(c2ncccn2)CC1	1.937625787	2.777973753	1	80.30247112
ZINC000000157274	N#Cc1ccccc1Cl	1.660919084	1.451965279	0.94	34.97406419
ZINC000000157334	CCC(=O)c1ccc(Cl)c(Cl)c1	1.664697331	1.782365427	1	57.71529975
ZINC000000157402	CC(=O)c1cccs1	2.041283855	1.419626656	0.98	36.76139226
ZINC000000157441	CCNC(=O)NCC	1.823662176	1.596061832	1	27.77143307
ZINC000000157462	O=[N+]([O-])c1ccc(CO)cc1	1.607301875	1.262548182	1	38.42532922
ZINC000000157560	C[C@H](O)CNC[C@H](C)O	3.102710949	1.785487563	0.31	8.183893666
ZINC000000157609	Nc1cc(Cl)cc(Cl)c1	2.02122993	1.377170433	0.91	20.42592891
ZINC000000157687	Cc1cc(Br)c(O)c2c1CCC2	2.419094009	2.518325291	0.75	20.32528994
ZINC000000157733	Cc1nc([N+](=O)[O-])cn1C	2.675354574	2.23719103	0.89	28.30126777
ZINC000000157946	Clc1nc2ccccc2c(Cl)c1Cl	2.001420519	1.927536967	0.94	38.28870087
ZINC000000157995	CC(=O)c1cc(C(=O)O)c(N)cc1O	2.185303663	1.964268167	0.83	7.727878534
ZINC000000158094	CCOC(=O)c1cn2nc(Oc3ccc(C)cc3)ccc2n1	2.263949731	3.040274522	0.97	98.7552612
ZINC000000158097	Cc1ccc(C)c(C(O)(C(F)(F)F)C(F)(F)F)c1	2.419587734	1.894262296	0.9	42.0062501
ZINC000000158119	Nc1cccc2nonc21	2.431486343	1.842974553	0.88	31.33840848
ZINC000000158455	ON=C1CCSCC1	3.441334417	1.707946753	0.42	9.661913356
ZINC000000158486	Cc1noc(C)c1C(N)=O	2.270588893	2.13542658	0.83	28.25861294
ZINC000000158487	Cc1noc(C)c1C#N	2.676378007	1.807574248	0.7	18.99342867
ZINC000000158586	Brc1ccccn1	1.994183587	1.042028015	0.93	32.51248439
ZINC000000158669	OCc1cccc2nonc21	2.362518125	2.20731471	0.79	42.93596178
ZINC000000158674	OCc1ccc2nonc2c1	2.301491202	2.233414558	0.93	44.14733654
ZINC000000159030	Cc1cc(C(=O)O)c(C)n1C1CC1	2.051142917	2.667917461	0.74	26.74210657
ZINC000000159075	Cc1nc(-c2ccccc2)sc1CO	1.950300201	2.572384908	0.98	58.34938459
ZINC000000159346	ClC(Cl)=C(Cl)c1nc2ccccc2[nH]1	2.746810763	2.041863525	0.88	40.69475459
ZINC000000159364	Clc1c2ccccc2nn1-c1ccc(Br)cc1	1.964949784	2.799609287	0.9	58.71569312
ZINC000000159640	N#Cc1cnc(N2CCCC2)nc1N	2.333305586	3.106397192	0.85	38.98386702
ZINC000000159757	N=C(NN)N1CCOCC1	3.080892444	2.37363858	0.73	9.328628358
ZINC000000159923	NC(=O)c1sccc1N	2.457551084	1.841795279	0.98	24.1963227
ZINC000000160004	Cc1csc(C(=O)O)c1	2.253747238	1.73485387	0.79	15.18694192
ZINC000000160666	CCOC(=O)[C@@H](C#N)c1ccccc1	2.433932769	1.699675948	1	54.45811984
ZINC000000160858	COC(=O)[C@H]1CSCC1=O	3.642869873	1.833068331	0.27	0.740202154
ZINC000000161014	O=C(Nc1ccc(Cl)cc1)c1cccnc1Cl	1.604155043	1.988442803	1	106.9853865
ZINC000000161046	CSc1ccc(Cl)cc1	1.550781238	1.4576654	0.98	38.48652264
ZINC000000161384	COc1ccc(C2=NC(C)(C)CO2)cc1OC	2.234045305	2.005794254	0.35	36.0534734
ZINC000000161412	Cc1c(Cl)cc([N+](=O)[O-])cc1Cl	2.091789204	1.630764197	0.91	32.30506722
ZINC000000161630	COc1cccc([N+](=O)[O-])c1C	1.728631946	1.30422801	0.99	49.0566486
ZINC000000161710	CCOc1c(Br)cc(Br)cc1C=O	2.28726964	2.043501772	0.92	50.53394912
ZINC000000161955	Nc1c2cccnc2sc1C(=O)O	2.191962827	2.224535188	0.52	32.18544991
ZINC000000161985	CNCc1ccc(Cl)cc1	1.428512224	1.863539394	0.98	24.41269029
ZINC000000161987	O=[N+]([O-])c1ccccc1[C@@H](O)CO	2.62473403	1.68683986	0.98	40.18576493
ZINC000000162260	CCOC(=O)[C@@H]1O[C@]1(C)C(C)C	3.736370991	1.884674835	0.2	2.247732035
ZINC000000162372	Fc1ccc2nc(Cl)c(-c3ccccc3)c(Cl)c2c1	2.011325867	3.120540279	0.92	44.35454372
ZINC000000162442	CSc1nc2ccccc2[n+]([O-])n1	2.913383201	2.047079824	0.79	39.19155992
ZINC000000162706	CSc1nc(=O)[nH]nc1C	2.979125777	2.371690346	0.5	28.71222477
ZINC000000162983	NC(=S)c1cc(Cl)nc(Cl)c1	2.465811477	2.111061365	0.78	34.52915184
ZINC000000163340	CCN(CC)CCc1ccncc1	1.880684656	2.459979291	0.94	53.65358967
ZINC000000163431	CC(C)[C@](C)(C#N)Nc1ccccc1	2.655879608	2.251274698	0.9	44.95331637
ZINC000000163479	N#Cc1ccccc1SCC(=O)c1ccccc1	1.83652371	1.842955922	1	88.43761784
ZINC000000163507	C/C(=N/c1ccc(Cl)cc1)c1ccccc1	1.789366201	2.009410006	0.96	57.60570118
ZINC000000163700	C=CC(=O)O[C@@H]1C(=O)OCC1(C)C	3.406018387	2.284921466	0.09	-0.381480126
ZINC000000163734	C[C@@]1(C(=O)/C=C/c2ccccc2)CO1	2.780044012	2.293502457	0.88	32.12391673
ZINC000000163970	Cc1ccc2ncoc2c1	2.221048677	2.142375124	0.83	22.76910647
ZINC000000164380	FC(F)(F)c1cccc(C(F)(F)F)c1	1.747488278	1.404480493	0.98	43.35569491
ZINC000000164486	Oc1cncc(Cl)c1	2.335137002	1.558407544	0.93	11.16321155
ZINC000000164526	Nc1ccc(F)c(F)c1F	2.149451023	1.551408022	0.95	24.21180085
ZINC000000164868	Fc1cc(F)cc(F)c1	1.595991675	1.234126359	0.91	19.0351438
ZINC000000164880	Cc1cccnc1N[C@@H]1OC(=O)c2ccccc21	2.73455755	2.848080518	0.82	53.13242127
ZINC000000165117	Cc1cc(=O)oc(C(Cl)(Cl)Cl)c1	3.12384578	1.737983735	0.49	19.11084282
ZINC000000165197	O=Cc1cc(Cl)sc1Cl	2.974087623	1.872817087	0.7	15.20386502
ZINC000000165554	COC(=O)c1cccc(Oc2ccccc2)c1	1.415511794	1.883306044	1	102.2613904
ZINC000000166657	O=C(O)c1ccnc(Cl)c1	1.871336033	1.330164883	0.72	20.31806553
ZINC000000166669	Nc1cc(Cl)cnc1Cl	2.415689546	1.701519169	0.9	16.40750685
ZINC000000166728	C[C@H](CO)Oc1ccc(Cl)cc1Cl	2.351798645	2.040256429	0.97	54.04006255
ZINC000000166970	NCc1ccsc1Br	2.890619519	2.270128069	0.55	9.406196151
ZINC000000166974	S=c1[nH]cc2ccccn21	3.112416316	2.268990137	0.64	24.79367995
ZINC000000167109	FC(F)(F)Oc1ccc(I)cc1	1.938068004	1.540949613	0.99	63.31990876
ZINC000000167112	N#Cc1ccc(OC(F)(F)F)cc1	1.868376014	1.683539933	0.99	51.7751162
ZINC000000167563	NOCc1cccc(C(F)(F)F)c1	2.073346563	1.966346981	0.98	47.70726095
ZINC000000167619	Cc1c(C)c(Br)cc(C(=O)N2CCCCC2)c1C	2.11608136	2.640737863	0.95	57.00463762
ZINC000000167854	NOCc1cc(Cl)ccc1Cl	2.18336649	2.181785316	0.97	35.26544548
ZINC000000167858	NOCc1ccccc1C(F)(F)F	2.213869201	2.525297025	0.99	36.31640137
ZINC000000167860	COc1ccccc1CON	1.901965597	2.077711265	0.99	39.95739058
ZINC000000167968	COC(=O)c1ccccc1OCc1cnc(Cl)s1	2.13604348	2.475040759	1	106.0271324
ZINC000000168198	C[C@@H](O)c1c(Cl)n(C)nc1C(F)(F)F	3.347815745	3.078424189	0.74	19.88961179
ZINC000000168355	COc1ccc(CCC(=O)Nc2ccc(N(C)C)cc2)cc1	1.606270255	2.71904255	1	165.9853478
ZINC000000168923	O=c1c(Br)c(N2CCCC2)cnn1-c1ccccc1	2.079199992	3.170965534	0.82	51.30808901
ZINC000000169388	NOCc1ccc(Cl)cc1	1.801957828	1.704495909	0.94	26.29365146
ZINC000000169636	Nc1nc2nccc(-c3cccs3)n2n1	2.589142559	3.212710781	0.9	54.77780818
ZINC000000170057	N[C@@H](CC(=O)O)c1cccc(F)c1	2.315450513	2.516659458	0.94	30.2030754
ZINC000000170329	Nc1nccc(-c2cccs2)n1	2.159751232	2.787792802	0.95	52.77704081
ZINC000000170342	CSc1ccc([C@@H](N)CC(=O)O)cc1	2.484923333	2.516919646	0.97	26.69887569
ZINC000000170373	CC[C@H](C)[C@@H](N)CC(=O)O	3.071376335	2.686277948	0.7	-1.003057795
ZINC000000171168	CCOC(=O)Nc1cncc(Br)c1	2.058151288	2.228546034	0.97	68.58590482
ZINC000000171174	CC[C@H](C)[C@@H]1NC(=S)N(Cc2ccccc2)C1=O	2.935523009	2.758488831	0.9	40.35444399
ZINC000000171261	O=C(CNC(=O)OCc1ccccc1)ON1C(=O)CCC1=O	2.225012439	1.607285708	0.97	85.62054156
ZINC000000171424	CC(C)(C)c1ccc(SCCc2ccccn2)cc1	1.987448944	2.327970772	1	107.4462864
ZINC000000172729	COc1ccc(OC)c(S(=O)(=O)Nc2ccccc2Cl)c1	1.724680756	2.289531716	0.95	136.8075684
ZINC000000172944	Cc1cc(F)c(F)cc1C(=O)N1CCCCCC1	1.862737888	2.142039319	0.97	75.48865705
ZINC000000173082	CCc1cccc(C)c1NC(=O)/C=C/c1ccco1	2.119284841	2.803359204	1	113.261015
ZINC000000173976	O=C(Nc1ccc(S(=O)(=O)N2CCCCC2)cc1)c1ccco1	1.845641172	3.272621199	0.99	157.7653626
ZINC000000174148	O=C(NC(=S)/N=c1\[nH]c2ccccc2s1)c1ccc(F)cc1	2.584681599	2.774946616	0.99	111.0303584
ZINC000000174186	COC(=O)CCc1c(C)[nH]c(C(=O)OC(C)(C)C)c1C	2.31381402	2.221675173	0.91	78.80857688
ZINC000000177413	COc1ccc(Cc2nnc(N)s2)cc1OC	2.075218505	2.370667372	0.96	94.23958705
ZINC000000178482	COc1ccc2c(=O)/c(=C\c3ccc(Cl)cc3)oc3cccc1c32	2.424446182	3.098507425	0.45	23.73973739
ZINC000000178534	Cc1cc(C)c(C#N)c(Nc2ccc(Cl)cc2Cl)n1	2.194967878	2.676157984	0.93	95.03247945
ZINC000000181043	CCOc1ccc(C(=O)Nc2nccs2)cc1OCC	1.87155871	2.943334111	1	149.6847813
ZINC000000181075	CCOc1ccc2nc(NC(=O)C(C)(C)C)sc2c1	2.040295689	2.769380092	1	135.3819824
ZINC000000182883	COc1ccc(CN[C@@H]2CCCC[C@@H]2C)c(OC)c1	2.608814271	2.687317882	0.83	78.44946673
ZINC000000182934	Cc1[nH]c(=O)[nH]c(=O)c1/C=C/C(=O)O	2.618678091	2.491804415	0.54	10.01671387
ZINC000000183324	O=C(Nn1cnc2ccccc2c1=O)c1ccccc1F	1.995502851	3.054912805	0.96	100.5760253
ZINC000000183373	Cc1cc(Nc2ccc(Br)cc2)c2cccc(C)c2n1	1.914707698	2.946813523	0.93	104.795866
ZINC000000183479	CCc1cccc(C)c1NS(=O)(=O)c1ccc(NC(C)=O)cc1	1.851045267	2.496395749	0.99	141.1064223
ZINC000000184166	O=[N+]([O-])c1cccc(-c2nc(-c3ccccc3)nc3ccccc32)c1	1.901318254	3.565219626	0.87	77.46350507
ZINC000000184591	CC1=NN(c2ccc(Br)cc2)C(=O)CC1	2.287583668	2.377234976	0.65	33.85575781
ZINC000000185362	O=C(Cc1ccccc1[N+](=O)[O-])c1ccccc1	1.669194612	1.872799896	1	81.39589379
ZINC000000185799	O[C@H](COc1ccccc1)Cn1cc(Br)cn1	2.497683938	2.990963547	0.95	94.55017617
ZINC000000186268	Cc1cc(=O)oc2c1cc(O)c(O)c2CN(CCO)CCO	2.728211819	3.24723395	0.78	49.49297673
ZINC000000186796	CC[C@@H](C)NCc1ccc(C(=O)NC)o1	2.656814801	3.32171384	0.99	60.7926884
ZINC000000187880	CCN(CC)Cc1ccccn1	1.842998122	2.211345633	1	54.28919297
ZINC000000189362	Nc1ccc(S(=O)(=O)c2ccc(Cl)cc2)cc1	1.666635813	1.909685808	0.96	69.05231087
ZINC000000189443	Cc1cc(C)n(CC(=O)O)c(=O)n1	2.169584546	2.581791102	0.72	34.32955566
ZINC000000189801	CCc1cc2c(cc1OC)occ(Oc1ccccc1)c2=O	2.095846434	3.174121876	0.93	96.87480529
ZINC000000190709	O=C(O)c1cc2ccc3cccnc3c2[nH]1	2.225264194	2.616338338	0.68	46.81309344
ZINC000000191679	CCOc1ccc(N2C(=O)CC(=O)NC2=S)cc1	2.250172657	2.799797682	0.88	40.7856248
ZINC000000192531	Cc1ccc(NC(=O)c2c([N+](=O)[O-])cnn2C)c(C)c1	2.139026052	2.64933048	0.99	101.3983807
ZINC000000192539	C[C@H](Cc1c[nH]c2ccccc12)NC(=O)c1ccncc1	2.386036981	2.921414054	0.95	115.7245195
ZINC000000194037	O=S(=O)(C[C@H]1CC1(Cl)Cl)C[C@H]1CC1(Cl)Cl	4.481411613	1.949497669	0.14	4.859401462
ZINC000000194145	COc1ccc(NCN2C(=O)CCC2=O)cc1	2.029142543	1.993192329	0.89	58.75585112
ZINC000000196217	O=S(=O)(Cc1ccc(Cl)cc1)c1nc2ccccc2[nH]1	2.088540087	3.225080939	0.91	95.87160156
ZINC000000197362	COc1ccc(CN[C@@H]2CC(C)(C)OC[C@H]2Cc2ccccc2)cc1	2.984203743	3.257589946	0.51	56.50496599
ZINC000000197755	Cc1cc(N2C(=O)c3cc(Cl)c(Cl)cc3C2=O)no1	2.369637109	2.869592706	0.42	26.56328035
ZINC000000198794	O=C(c1cccs1)N1CCCc2ccccc21	1.907401043	2.629947009	1	91.9995756
ZINC000000199154	CC[C@H](CCC(=O)Nc1nncs1)C(=O)O	2.885713085	3.403898777	0.86	49.31595185
ZINC000000199419	CCN(CC)c1ccc(/C=C2\N=C(SC)SC2=O)cc1	2.683996839	3.049008153	0.92	82.87007153
ZINC000000199541	CCSC1=N/C(=C/c2cccc(F)c2)C(=O)S1	2.65009639	2.889390087	0.96	78.27894736
ZINC000000199785	CCN(CC)C(=O)[C@@H]1CCCN(Cc2ccc(SC)cc2)C1	2.523353723	3.356861607	1	105.7925375
ZINC000000203741	COc1ccc(C(=O)N2CCC[C@@H](C(=O)N3CCCCCC3)C2)cc1	2.282290846	3.068362826	1	141.3455274
ZINC000000203767	O=C([C@H]1CCCN(S(=O)(=O)c2ccccc2)C1)N1CCCC1	2.291751703	3.105120962	1	129.4013984
ZINC000000203938	Cc1ccc(C)c(NC2=NCCOC2)c1	2.660389291	2.561793319	0.72	35.62360977
ZINC000000203964	CCn1c(N)c(C(=O)N2CCCCC2)sc1=S	2.51572321	3.034777253	0.96	53.90372564
ZINC000000204272	COC(=O)c1cc(-c2ccc(OC)cc2)on1	1.84432812	2.274962277	0.99	84.90247596
ZINC000000204347	NC(=O)c1cccc2c3c([nH]c21)CCCC3	2.231476903	2.94419877	0.79	58.664238
ZINC000000205770	CSCn1c(C)nc2ccccc21	2.296944948	2.521182796	0.9	44.44565521
ZINC000000205883	COc1ccc([C@@H]2C[C@H](c3ccccc3Cl)n3ncnc3N2)cc1	3.342811245	3.822248298	0.97	81.35879979
ZINC000000206912	CC(C)[C@H]1Cc2c(C#N)c(N)sc2CO1	3.488283094	2.997255094	0.19	25.44704769
ZINC000000207613	O=C1CCCN1CCSC(=S)N1CCCCCC1	2.488467201	2.659036546	0.68	68.80450441
ZINC000000208026	CC(=O)Oc1ccc(/C=C2\CCc3ccccc3C2=O)cc1	2.071107973	2.544267019	0.94	95.56605037
ZINC000000210500	Cc1ccc(C(=O)c2nc3c(n2O)CCCCC3)cc1	2.54904616	2.991357023	0.85	53.06110664
ZINC000000210646	Cc1ccc(C(=O)O[C@H](C)CN2CCCC2)cc1	2.255631619	2.640513411	0.94	77.39466213
ZINC000000211300	COc1ccc(S(=O)(=O)Nc2ccccc2C(F)(F)F)cc1	1.777354896	2.072564251	1	113.4521469
ZINC000000211399	O=C(Nc1cccc(Cl)c1)c1cnc2n(c1=O)CCS2	2.300126322	3.319060342	0.96	106.0690584
ZINC000000212311	CCC(CC)C(=O)Nc1c2c(nn1-c1ccccc1C)C[S@@](=O)C2	3.225127379	3.512826815	1	92.19384092
ZINC000000213160	O=C(COc1ccccc1Cl)N1CCCc2ccccc21	1.815120796	2.804926222	0.99	129.2981043
ZINC000000213420	O=C1Nc2ccc(Br)cc2/C1=C/[C@@H]1CC=CCC1	3.258054	2.822188741	0.35	28.671642
ZINC000000213530	O=C(O)CN1C(=O)c2ccc(F)cc2C1=O	1.872709477	2.636214642	0.87	17.53922545
ZINC000000213819	c1nc2c(ncnc2NC2CCCC2)[nH]1	2.552160811	2.654140297	0.46	50.91681949
ZINC000000213933	NC(=O)CSc1nc2c(c(=O)n1-c1ccccc1)SCC2	2.451461313	4.021114611	0.97	110.5550323
ZINC000000214091	CSC1=NSC2=NC(=O)/C(=C\c3ccc(C)o3)C(=N)N12	3.251783103	2.778839121	0.85	42.16485092
ZINC000000214894	CCOC(=O)c1cc(C)sc1NC(=O)[C@@H]1CC=CC[C@@H]1C(=O)O	3.185738433	2.689778726	0.74	66.42166357
ZINC000000216369	Cc1ccsc1CN1CC(=O)N(c2cccc(C)c2)C1=S	2.556725759	3.465376851	0.67	52.51670865
ZINC000000217112	Cc1ccc(CNC(=O)CSc2nc3nc(C)cc(C)n3n2)cc1	2.196799772	3.536663203	1	175.6703672
ZINC000000217463	Cc1nc2ccc(C(=O)N[C@H](C)CCc3ccccc3)cc2nc1C	2.39775084	3.564910828	0.99	166.7574437
ZINC000000217505	CCc1ccc(N2C(=O)[C@@H]3CCCN3C2=S)cc1	2.62700447	3.257286335	0.82	44.43443205
ZINC000000217951	O=C(O)c1cccnc1SCc1ccccc1	1.723857163	1.996100834	1	71.59165026
ZINC000000218467	Cn1cc(CCC(=O)N2CCC3(CC2)OCCO3)c2ccccc21	2.883548402	3.304130783	0.96	133.6500594
ZINC000000219030	CN(Cc1ccccc1)C(=O)CCN1c2ccccc2OCC1=O	2.00545956	3.290796841	0.98	136.3689103
ZINC000000219261	CS(=O)(=O)N1CCC[C@H](C(=O)NCCc2ccccc2)C1	2.270137826	3.529988053	1	137.2950088
ZINC000000219765	O=C(NC1CC1)[C@@H]1CC(=O)N(C2CCCCC2)C1	2.557817139	3.483037731	1	71.21521913
ZINC000000220825	COc1ccc(C[C@H](C)NC[C@H]2CCCO2)cc1	2.609852844	3.143476832	0.97	81.70095333
ZINC000000221979	Cc1ccsc1[C@H]1C[C@@H](c2ccc(Cl)cc2)Nc2ncnn21	3.7561862	4.106344069	0.66	52.01902765
ZINC000000223168	CCOC(=O)C1=CN(C)C=C(C(=O)OCC)C1c1ccccc1OC	2.543668627	2.502350042	1	36.56213146
ZINC000000223670	Cc1ccc(NC(=O)Cc2nn(C)c(=O)c3ccccc23)cc1F	2.015733837	4.082332437	0.95	133.1667321
ZINC000000223787	CCSc1ccc(C(=O)O)s1	2.568820336	2.235009106	0.89	23.5854304
ZINC000000224876	O=C(CCC1CCCCC1)NCCc1ccccc1	1.659040702	2.817768915	1	141.2233985
ZINC000000225130	COC(=O)C(NC(=O)c1ccccc1)=C1C=C(C)OC(C)=C1	2.766243912	2.572967156	0.83	24.52996183
ZINC000000225738	O=C(Nc1cccc(O)c1)C1CCCCC1	1.651606	2.391851059	1	87.31564584
ZINC000000225739	Cc1ccccc1/N=C/c1ccc(O)cc1	1.947742121	1.866157949	0.99	59.78149508
ZINC000000226631	CCCc1oc2c(c(=O)c1CC)C(=O)CC(C)(C)C2	3.026264328	3.357941987	0.41	30.23734999
ZINC000000226957	CN1CCC[C@H](C(O)(c2ccccc2)c2ccccc2)C1	2.569970651	2.844384131	0.78	36.7729331
ZINC000000227556	CC(C)(C)C(=O)N1CCC[C@H]1C(=O)O	2.501537503	2.266286902	0.82	20.63524118
ZINC000000227873	S=C(Nc1ccccc1-c1ccccc1)NC1CCCCC1	1.784068683	2.485347495	0.86	104.980125
ZINC000000231473	COC(=O)[C@H](C)NC(=O)c1ccc([N+](=O)[O-])cc1	2.208840612	1.900802287	1	95.32861302
ZINC000000234784	CC(C)[C@H](NS(=O)(=O)/C=C/c1ccccc1)C(=O)O	2.582319435	2.219433834	1	67.66414387
ZINC000000235761	Cc1ccc(S(=O)(=O)Nc2ccc(Cl)cc2)cc1	1.461360041	1.562700738	1	115.0781746
ZINC000000236099	CC(C)CNC(=O)C1CCN(Cc2ccc(F)cc2)CC1	1.743700726	3.307944052	0.99	117.6090612
ZINC000000236139	O=C1c2ccccc2C(=O)N1c1ccc(Oc2ccc(Cl)cc2)cc1	1.740689698	2.391269221	1	100.0478356
ZINC000000237698	CC(C)CCn1c2ccccc2nc1CO	1.976979245	3.023742597	1	84.36163169
ZINC000000238385	COc1ccc(-c2ccnc(=S)[nH]2)cc1	2.106919881	2.509901285	0.9	48.08411338
ZINC000000238769	C[C@H](NC(=O)Nc1cccc(Cl)c1)c1ccccc1	1.973234066	2.427308392	1	139.7555456
ZINC000000240077	C=C(C)C(=O)Oc1ccc(N2C(=O)CCC2=O)cc1	2.187461665	2.760180491	0.63	43.32347087
ZINC000000241236	Cc1ccc(CN2CCC[C@@H](O)C2)c(C)c1	2.318470008	3.309898976	0.92	64.25611954
ZINC000000241777	Cc1ccc(NC(=O)/C=N/OC(=O)NC2CCCCC2)cc1	2.30165083	2.879664981	0.95	89.73975916
ZINC000000242203	COc1cc(C=O)ccc1OC(=O)c1ccc(F)cc1	1.75259574	1.812267857	0.97	112.7157701
ZINC000000242385	C[n+]1ccc(/C=C/c2ccc(O)cc2)cc1	2.371268877	1.976439507	0.88	55.8917009
ZINC000000242847	Cc1cccc(C)c1OC[C@@H](O)Cn1cnc2cc(C)c(C)cc21	2.727170088	3.50871246	0.98	149.1451828
ZINC000000245325	O=C(Nc1ccc(C(=O)N2CCOCC2)cc1)c1cccc(Cl)c1	1.702571934	3.346755744	1	166.5620034
ZINC000000245699	COc1ccc(-c2cn3c(n2)CCCCC3)cc1	2.042823263	3.103919681	0.96	54.64410578
ZINC000000246462	Cc1ccc(/N=C/c2cccc(C(=O)O)c2O)cc1	2.139232688	2.106895149	0.86	53.48148696
ZINC000000247188	Cn1c2ccccc2n(CCC(=O)O)c1=S	2.220917706	3.058547347	0.95	42.39901282
ZINC000000248714	Cc1c2ccccc2oc1C(=O)N1CCOCC1	1.956335544	2.922237204	1	90.10212154
ZINC000000248889	COc1oc(-c2ccccc2)cc1C=O	2.444981777	2.406396384	0.86	22.40804251
ZINC000000249424	O=S(=O)(Nc1cccnc1)c1cccs1	2.004799666	2.654105914	0.97	81.46213488
ZINC000000251273	CCSc1sc(CC)cc1CN(C)C	2.909091517	2.717585626	0.23	31.11650556
ZINC000000251439	O=C1NCCN2CCCCC[C@@H]12	2.66322705	2.672633412	0.26	-5.483694175
ZINC000000251719	CCC(O)(C#CCN1CCCCC1)CC	2.816655097	2.324917883	0.89	31.81470371
ZINC000000251723	C[C@H]1CS(=O)(=O)[C@H](C)CC1=O	4.22016548	2.294670088	0.24	-12.99589605
ZINC000000253035	CCc1cc(=O)oc2c(C)c(O[C@H]3CCCCC3=O)ccc12	2.936118736	3.468701083	0.71	63.28838706
ZINC000000253742	C[C@H](NC(=O)/C=C/c1ccc(F)cc1)c1ccccc1	2.134871498	2.399136573	1	131.4274499
ZINC000000253767	COc1ccc(/C=C/C(=O)Nc2nc(C)c(C)s2)cc1OC	2.077518061	2.977148915	1	149.188896
ZINC000000254161	Cc1ccc(NC(=O)[C@H]2CSCN2C(=O)CC(C)(C)C)cc1	2.691136428	3.620372474	0.97	114.9110434
ZINC000000254626	CN(C)Cc1c(N)cccc1O	2.2123906	2.368367011	0.99	23.50489487
ZINC000000254868	O=S(=O)(c1ccccc1Cl)C(F)(F)F	2.016469047	2.283609327	0.99	47.54657973
ZINC000000255572	CS(=O)(=O)Nc1cccc(F)c1	1.646316561	1.713628239	0.99	60.23212014
ZINC000000256644	COC(=O)c1cc2nc(-c3ccccc3)cc(-c3ccccc3)n2n1	2.057315093	2.98439293	0.98	82.80943149
ZINC000000256910	O=C(c1ccccc1F)N(Cc1ccco1)C[C@@H]1CCCO1	2.54930912	3.364928552	1	129.5335435
ZINC000000258369	O=C(Nc1ccc(Cl)cc1F)c1ccc(F)c([N+](=O)[O-])c1	1.843199896	2.032135025	0.94	116.553157
ZINC000000258500	CCOC(=O)N1CCC(NC(=O)/C=C/C(=O)O)CC1	2.195369949	2.601619711	0.69	68.36960896
ZINC000000258602	O=C(Nc1ccc(Cl)c([N+](=O)[O-])c1)c1cccnc1	1.81642398	2.206499933	1	119.4136748
ZINC000000258669	COc1cc2ccccc2cc1C(=O)Nc1cccc(C(F)(F)F)c1	1.826136511	2.3619234	1	169.8273702
ZINC000000258972	CCOc1ccccc1C(=O)Nc1ccc(C)cn1	1.707479713	2.437688064	1	123.738883
ZINC000000259033	COc1ccc(OC)c(NC(=O)c2cccc([N+](=O)[O-])c2C)c1	1.807917795	2.085339472	0.99	141.858336
ZINC000000259265	Cc1nsc2c1ccc1ccccc21	2.276513982	3.221403398	0.83	44.86676574
ZINC000000259645	O=C(O)[C@@H]1CCCN(c2nc3ccccc3o2)C1	2.576740686	3.178534272	0.89	52.05804176
ZINC000000259922	CCN(CC)c1ccc(/C=N/c2cccc(Cl)c2)c(O)c1	2.403730452	2.697565066	0.98	117.0356213
ZINC000000260366	O=C(CSCc1ccccc1F)NC1CCCC1	1.894725485	2.446170565	1	117.8470151
ZINC000000260909	c1ccc(CCNc2ccncn2)nc1	2.111345426	3.195637233	0.96	76.30887827
ZINC000000262414	COc1ccc2noc3c2c1C(=O)c1ccccc1-3	2.273275237	2.555803965	0.7	37.86126225
ZINC000000262529	CCS(=O)(=O)N1CCC(C(=O)NCc2cccnc2)CC1	2.044007375	3.691784124	1	143.2286253
ZINC000000263196	COC[C@@H](C)NCc1ccc(OC)c(OC)c1	2.228415807	2.564258709	1	87.05080869
ZINC000000263640	CSc1cccc(NC(=S)N2CC[C@H](c3ccccc3)C2)c1	2.503467534	3.797093093	0.92	111.5981896
ZINC000000264309	CC(=O)c1cc2c(C)cc(=O)oc2cc1O	2.199765291	2.052979275	0.74	53.23243744
ZINC000000264354	C[C@@H]1SC2(OC1=O)C1CC3CC(C1)CC2C3	5.518417767	2.055239983	0.03	-20.86590031
ZINC000000264647	COc1cc(S(=O)(=O)N2CCCCC2)c(OC)cc1Cl	1.946426565	2.673811392	0.98	102.7940451
ZINC000000266360	O=C(c1ccc(F)c([N+](=O)[O-])c1)N1CCCC[C@@H]1c1cccnc1	2.580935649	3.540747925	0.89	101.5538724
ZINC000000266727	O=C(O)CSCc1ccc(F)cc1	1.73663975	1.736153594	0.96	56.16984936
ZINC000000267863	Cc1ncc([N+](=O)[O-])n1CC(=O)Nc1cc(C)ccc1C	2.226087345	2.848363402	0.99	113.1841107
ZINC000000268622	COc1cc(-c2ccc(C=O)o2)c(OC)cc1Cl	2.192234811	2.480787851	0.76	51.35400587
ZINC000000269145	Cn1c(=O)[nH]c2cc(I)cnc21	2.82775275	2.888884247	0.28	33.04771698
ZINC000000270673	c1cc2c3cc(-c4ccccc4)cn3ccn2c1	2.429766708	2.808331971	0.85	42.23027444
ZINC000000270883	CC[C@@H](C)NC(=O)C1(c2ccccc2)CCCC1	2.475972796	2.770649611	1	71.43328882
ZINC000000271638	Oc1ccccc1-c1nc(-c2ccccc2)no1	1.793759693	2.843689511	0.94	61.14912745
ZINC000000275404	O[C@@H](C#CCN1CCCCC1)c1ccccc1	2.697966576	2.427598051	0.99	56.1793405
ZINC000000275606	Cc1ccsc1C1Nc2cccc3cccc(c32)N1	2.68466735	2.554739872	0.45	31.97759363
ZINC000000278664	CC[C@@H]1CCCCN1Cc1ccc(OC)c(C)c1C	2.53101065	3.465155471	0.95	69.55825558
ZINC000000279394	C=C(C)CN(CC)Cc1cccc(O)c1	2.158291468	2.7936181	0.88	56.92076348
ZINC000000279668	C[C@H](C(=O)O)n1cnc2sc3c(c2c1=O)CC[C@@H](C)C3	3.199963407	3.909833674	0.79	73.76039248
ZINC000000279858	C[C@@H](CCc1ccccc1)N1CCN(c2ccccc2F)CC1	2.26124514	3.291053716	0.72	98.46312953
ZINC000000281105	CC(=O)Nc1cccs1	2.165561546	1.841670782	1	40.84971757
ZINC000000281466	c1nc2ccccc2n1CCn1cnc2ccccc21	2.056558872	2.100188378	1	61.75663142
ZINC000000281667	COc1ccc(N(C)C(C)=O)cc1	1.655841508	1.971583632	0.98	62.54177588
ZINC000000281675	CC1(C)O[C@H](CO)[C@@H](CO)O1	3.346599527	1.159547609	0.19	-1.693513695
ZINC000000281861	Cc1cc([N+](C)(C)C)ccc1N	2.774091934	1.445371217	0.73	35.09165084
ZINC000000283588	C[n+]1c2ccccc2sc1CO	2.991035679	1.57482045	0.98	38.27468984
ZINC000000283858	Cc1ccc(S(=O)(=O)CC(N)=O)cc1	1.872216968	1.697715099	0.98	65.8188895
ZINC000000284227	C[C@H](O)c1nc2ccccc2s1	2.476704813	2.296742453	0.99	45.42408643
ZINC000000285217	O=C(O)c1ccc2c(c1)C(=O)N(c1ccccc1)C2=O	1.714704257	2.571465518	0.7	42.6440133
ZINC000000285723	O=C(Nc1ccccc1)Oc1ccc(Cl)cc1Cl	1.612327643	2.149191384	1	98.01998583
ZINC000000288415	Cc1ccc(C(=O)Nc2nccs2)cc1C	1.763133091	2.667839489	1	104.2503108
ZINC000000288830	COc1ccc(C(=O)Nc2cccc(Cl)c2Cl)c(OC)c1	1.709929827	2.340165998	1	143.1340021
ZINC000000289307	CC(C)(C)C(=O)/C=C/c1ccccc1O	2.21928158	1.915754615	0.99	47.51610408
ZINC000000290093	COc1ccc(C2(C(N)=O)CCOCC2)cc1OC	2.239617303	2.503260643	0.9	48.67735712
ZINC000000290511	CCN(CC)C(=O)c1cc2cc(Br)ccc2oc1=O	2.147286517	2.774747686	0.98	100.8204901
ZINC000000290534	CC1(C)Cc2c(C#N)c(N)sc2C(C)(C)N1	3.218427596	3.093378213	0.06	-3.818661276
ZINC000000292217	O=C(Nc1cccc(F)c1)[C@H]1C[C@@H]1c1ccccc1	2.399410401	2.821255304	1	97.90421305
ZINC000000293241	Cc1ccc(/N=C/c2cc([N+](=O)[O-])ccc2Cl)c(C)c1	2.244619851	2.236569932	1	85.73253354
ZINC000000293854	COc1cc(NC(=O)c2ccc(NC(C)=O)cc2)c(OC)cc1Cl	1.741098538	2.840518856	1	172.2677943
ZINC000000294618	C/C(CC(C)(C)O)=N/Cc1ccccc1	2.437723738	1.95267864	0.94	30.82091604
ZINC000000295036	C[C@@H]1C[C@H](O)[C@@H]2CCCC[C@@H]2S1	4.216944825	2.643870565	0.75	-12.89020156
ZINC000000295638	CCOc1ccc([C@@H](C)N)cc1	2.00311736	2.195476587	0.99	41.76779533
ZINC000000295696	CC(=O)OC[C@@H]1C[C@H]1c1ccccc1	2.650733861	2.53056312	0.8	26.39731771
ZINC000000295732	Cc1cccc(C)c1NC(=O)C[C@@H](C)c1ccccc1	2.132390295	2.644226552	1	114.7623653
ZINC000000296144	COc1cc(C#N)c(Br)c(Br)c1OC	2.478173309	2.196372576	0.83	29.52655804
ZINC000000296769	COc1cc(N)c(C)cc1NC(C)=O	1.864418216	2.317167166	0.77	47.87715465
ZINC000000297141	O=C(Sc1nc2ccccc2o1)c1ccccc1	2.052797719	2.016280926	0.97	65.7896508
ZINC000000297356	CN(C)c1ccc(/C=N/c2ccc(Cl)c(Cl)c2)cc1	2.097320642	2.204357378	0.95	99.59954129
ZINC000000297940	CC(C)NC(=O)c1sc2cc(Cl)ccc2c1Cl	2.055110729	2.735630331	0.99	94.71903142
ZINC000000298087	CCOC(=O)Nc1nnc(C(C)C)s1	2.245201233	2.534504904	0.98	67.54313316
ZINC000000298811	Cc1ccccc1NC(=S)c1ccccn1	1.944265532	2.051222039	0.99	64.26280279
ZINC000000298971	COc1cccc(NC(=O)c2cccc(Cl)c2)c1	1.401640765	1.796529025	1	135.957104
ZINC000000299958	Clc1cc(N2CCOCC2)ncn1	2.195730843	2.172599171	0.81	45.57684056
ZINC000000300506	COc1ccccc1C(=O)N1CCN(C(C)C)CC1	1.713089872	2.511101346	1	108.1061816
ZINC000000300807	Cc1c(Br)c(=O)oc2cc(O)ccc12	2.299616618	2.208580254	0.7	32.39656377
ZINC000000300832	O=C(O)c1cc([N+](=O)[O-])c(Cl)cc1Cl	2.022842124	1.724269756	0.79	18.49349417
ZINC000000301406	CP(C)(=O)CCC(=O)O	2.999160175	2.069147851	0.67	13.60514903
ZINC000000303192	C[C@H](CC(=O)Nc1ccccc1Br)c1ccccc1	2.109452014	2.233163091	1	127.7413888
ZINC000000304002	COc1cc(C(=O)Nc2ccc(C#N)cc2)c([N+](=O)[O-])cc1OC	1.950204832	2.230673598	1	140.4063444
ZINC000000304320	COc1ccc(-c2nc(N)sc2C)c(OC)c1	2.1145147	2.646122786	0.86	51.01114404
ZINC000000304657	Ic1ccc(O[C@@H]2CCCCO2)cc1	2.590464707	1.928150113	0.59	51.78404467
ZINC000000306068	CC(=O)N[C@H]1C(=O)NN[C@@H]1c1ccccc1	3.191445597	2.98120853	0.59	6.604257331
ZINC000000306078	CC1=NN(C(=O)CCc2ccccc2)[C@](O)(C(F)(F)F)C1	2.883269768	3.104744852	0.9	67.89292973
ZINC000000306456	Cc1ccc(NC[C@H](O)Cn2c3ccccc3c3ccccc32)cc1C	2.454823022	3.706317381	0.92	110.6101923
ZINC000000306527	CC/N=C(/S)Nc1ccc(Oc2ccccc2)cc1	2.146776776	2.561460687	0.86	70.52717133
ZINC000000306621	S=C(NCCc1ccccc1)NCc1ccc(Cl)cc1	1.642072825	2.49467248	1	133.9648014
ZINC000000306704	C[C@@H](NC(=O)C1CCCC1)c1ccc(Br)cc1	2.138069653	2.311910163	1	111.4164978
ZINC000000306706	O[C@@H](COc1ccc2c(c1)CCC2)CN1CCCC1	2.436402839	3.551703113	0.95	104.6426984
ZINC000000306894	C[C@@H](O)c1ncc(Cl)n1C	3.370015041	2.879151766	0.85	17.03165714
ZINC000000307109	O=C(Nc1ccc2oc(-c3ccccc3)nc2c1)c1ccc(F)cc1	1.753242174	3.836058985	0.91	167.6425117
ZINC000000307164	O[C@@H](COc1ccc(Cl)cc1)Cn1cnc2ccccc21	2.363022858	3.053201812	0.99	145.7901062
ZINC000000308954	O=C(c1cc2cc(Br)ccc2o1)c1ccccc1	1.862844716	2.39106198	0.99	99.22906866
ZINC000000309428	Cc1cc(C)nc(NS(=O)(=O)c2ccc(NC(=O)C3CC3)cc2)n1	2.01144679	3.193477359	0.99	150.5672848
ZINC000000309771	O=C(O)c1ccc(CSC2CCCCC2)cc1	1.943273489	2.451846012	0.97	50.40762898
ZINC000000310982	Cc1cc(OCC(=O)N(C)C)cc(C)c1Br	2.150486937	2.447152249	0.93	69.04562601
ZINC000000311065	COc1ccccc1Cc1nc(-c2ccc(OC)c(OC)c2)no1	1.942533807	3.2989738	0.97	137.1450164
ZINC000000311321	c1cn(CCOc2ccc(OCc3ccccc3)cc2)cn1	1.786363917	2.439459901	1	138.8947301
ZINC000000311375	Cc1cc(OCC(N)=O)cc(C)c1Br	2.113379546	2.323772597	0.95	52.10821025
ZINC000000311610	Cc1sc(NC(=O)c2ccccc2C)c(C#N)c1C	1.9955806	2.908095004	1	103.6706665
ZINC000000312066	Brc1ccc2c(c1)sc1cc(Br)ccc12	2.097349935	2.530412063	0.74	35.83609712
ZINC000000313837	Cc1nc2scc(-c3cccs3)c2c(=O)o1	2.62173376	3.080057262	0.68	57.09068162
ZINC000000313918	Fc1ccc(-n2c(S)nnc2-c2cccs2)cc1	2.251674006	3.080775766	0.63	53.46347069
ZINC000000314272	CSc1nc(NC(C)=O)nn1C(C)=O	2.843775388	2.571545769	0.79	34.36598602
ZINC000000315710	COC(=O)/C=C/S(=O)(=O)c1ccc(Br)cc1	2.307881212	1.933304014	0.97	53.44916884
ZINC000000316175	CCC(=O)Nc1cc(Cl)ccc1OC	1.514863987	2.061192123	1	85.99544454
ZINC000000317517	N#Cc1cn(CC(=O)N2CCCC2)c2ccccc12	2.087928104	3.293508806	0.99	104.3825207
ZINC000000317669	CCc1ccc(OCC(=O)Nc2ccc(Nc3ccccc3)cc2)cc1	1.621830906	2.796783775	1	188.8474035
ZINC000000317837	O=C(O)[C@@H]1CC(=O)N(c2cccc(C(F)(F)F)c2)C1	2.451888666	2.827751676	0.89	55.08351262
ZINC000000318137	Cc1nnc(NC(=O)C[C@H](C)c2ccccc2)s1	2.402039764	2.993850088	1	106.2326284
ZINC000000319618	S=C(Nc1ccccn1)c1ccccc1	1.870829273	2.127047347	0.99	55.96722362
ZINC000000319665	Cc1ccc(-c2nc3cc(C)ccn3c2NCc2ccccc2)cc1	2.052362722	3.609536559	1	128.6349644
ZINC000000321012	COc1ccc(S(=O)(=O)N2CCCCC2)cc1OC	1.683608015	2.351816732	1	112.559194
ZINC000000321810	C=C(C)[C@@H]1CCC(C)=C1CC/C(C)=N/NC(N)=S	3.739587728	3.311733275	0.11	10.99421188
ZINC000000321940	O=c1c2cccc3cccc(c4nc5ccc6c7c(ccc(c75)n14)CC6)c32	2.57168077	3.635992752	0.28	-1.219980333
ZINC000000324084	O=C(O)c1cc(-c2ccco2)nn1-c1ccccc1	2.040679992	2.987466654	0.91	56.56357708
ZINC000000324105	Cn1nc(-c2ccccc2Cl)cc1C(=O)O	2.002315259	2.876551546	0.98	43.10865231
ZINC000000324374	Cc1nc(C)c(C(F)(F)F)c2c1C(F)(F)c1ccccc1-2	2.973296642	3.633827464	0.53	-12.97785484
ZINC000000325008	CCNC(=O)N1CCC[C@@H](c2nc(-c3ccc(Cl)cc3)no2)C1	2.605228159	4.332877538	0.99	118.9123255
ZINC000000326033	Cn1nnc2c3ccccc3[nH]c2c1=O	2.408981777	3.497180614	0.45	39.55942422
ZINC000000326350	N[C@H](Cc1cccc2nsnc21)C(=O)O	2.893641684	2.774873122	0.77	33.48656587
ZINC000000327896	Cc1occc1C(=O)N1CCC[C@H](C(=O)N2CCOCC2)C1	2.667848406	3.731016442	0.99	109.7201553
ZINC000000330043	O=C(O)c1cccc([N+](=O)[O-])c1Br	2.196723008	1.190756906	0.95	19.05795715
ZINC000000330895	CC(=O)Nc1ccc(Cl)n[n+]1[O-]	3.408988196	2.329181939	0.84	29.66176845
ZINC000000330987	CCOc1ccc(Br)c(Br)n1	2.575941875	1.884626548	0.99	34.75472241
ZINC000000331012	Cc1ccc([N+](=O)[O-])c(C)n1	2.135857631	1.51753983	0.96	38.59408508
ZINC000000331114	COc1cc[n+](C)c(C)c1	2.786971931	1.65496566	0.91	31.21720338
ZINC000000331133	Brc1cc2ccccc2c(Br)n1	2.359532964	2.008383742	0.82	30.21082499
ZINC000000331841	N#Cc1ncccc1Br	2.488326469	1.353951804	0.95	31.86071437
ZINC000000331937	CC1(C)C[C@@](C)(O)[P@@](C)(=O)O1	4.859163099	2.85114715	0.3	-7.692148783
ZINC000000332228	CC[C@@H](C)n1cccc(C=O)c1=S	3.38306414	2.641981295	0.9	21.88697745
ZINC000000332484	Nc1ccc2ncsc2c1	2.256074672	2.069996748	0.95	44.32952383
ZINC000000332747	O=Cc1sc2ccccc2c1Cl	2.291845634	2.009432745	0.89	39.41753029
ZINC000000332777	O[C@H](c1ncc[nH]1)c1ccccc1	2.629787355	2.369741419	0.92	50.70941281
ZINC000000332882	Cc1cc(NN)nc2ccccc12	1.924835176	2.433824438	0.95	65.87992172
ZINC000000332913	NC(=O)c1cncnc1N	2.372848854	2.816978833	0.83	27.59052056
ZINC000000333065	Nc1ccncc1C(=O)O	2.133756546	1.604038933	0.83	8.946045075
ZINC000000334119	CC(=O)c1sccc1I	2.758670315	1.682306992	0.87	32.77282467
ZINC000000334209	C[C@@H](Sc1cscc1Br)C(=O)O	3.466166748	1.931561985	0.71	19.84960791
ZINC000000334277	COC(=O)c1csc(/C=C/[N+](=O)[O-])c1	2.90582674	2.222726708	0.66	38.23631168
ZINC000000334462	c1cc2c(cnc3cccnc23)s1	2.33831904	3.097739271	0.84	38.91299368
ZINC000000334562	O=[N+]([O-])c1scc2cnc3cscc3c21	3.475815051	3.596045345	0.46	8.548602313
ZINC000000334595	Brc1cc2c3ccsc3ncc2s1	2.82058226	2.79097369	0.71	28.43142267
ZINC000000335025	C[n+]1ccc(C(=O)O)cc1S	3.184135615	1.778378084	0.52	0.725886794
ZINC000000335481	CC(C)C(=O)Nc1ccccc1C(N)=O	1.585415042	2.242492829	1	77.85790654
ZINC000000335494	NC(=O)N1CCCCC1	1.806802161	1.877661535	0.94	27.44932266
ZINC000000335543	O=Cc1c(Cl)ncnc1Cl	2.771792444	1.419359485	0.8	14.61529715
ZINC000000335545	Cc1nc(C#N)c(N)o1	3.110668392	1.811928029	0.24	16.60526823
ZINC000000335673	Cc1ccc(Cl)cc1NC(=O)c1ccccc1Cl	1.453755734	2.097719575	1	118.0225857
ZINC000000336079	COc1cc(C=O)ccc1OCC(=O)NCc1ccccc1	1.715358522	2.376578693	1	162.2078376
ZINC000000336123	NC(=S)N/N=C/c1ccc(N2CCCC2)cc1O	2.386631716	3.557161448	0.89	69.17428777
ZINC000000336234	O=C(O)/C(=C/c1ccccc1)c1cccs1	1.991718709	2.020486309	0.99	48.92767884
ZINC000000336413	CNc1nc2ccccc2o1	2.137548413	2.493230362	0.92	39.43561559
ZINC000000336824	COC(=O)[C@@H](C)Cc1c[nH]c2ccccc12	2.384106931	2.135466932	1	82.95149129
ZINC000000337689	O=C(Nc1nccs1)[C@@H](Sc1ccccc1)c1ccccc1	2.398909268	2.319525603	1	132.9332438
ZINC000000337734	Oc1cccc(-c2cn3cc(Cl)ccc3n2)c1	2.1635771	3.08391974	0.86	71.06797211
ZINC000000337826	CNc1nccnc1C#N	2.697868268	2.218567902	0.86	24.23679562
ZINC000000337849	Cc1cc(-c2ccccc2)n(-c2cc(N3CCOCC3)ncn2)n1	2.283750464	3.855941491	0.74	80.29515162
ZINC000000338603	COc1ccc(C(=O)NC2=NCCS2)cc1	2.041594964	2.458683015	0.99	69.03321664
ZINC000000338995	Cc1cccc(C)c1NC(=O)c1nc2ncccn2n1	2.304909318	3.107348194	1	96.07295719
ZINC000000339017	O=C1C[C@@H](S(=O)(=O)c2ccccc2)[C@@H](c2ccoc2)O1	3.413221338	2.649534138	0.42	24.59597066
ZINC000000339038	NC(=O)Cc1nsc2ccccc21	2.407164074	2.621152943	0.97	38.99052361
ZINC000000339109	Cc1csc2ccc(CC#N)cc12	2.459539958	2.903391187	0.86	38.05807995
ZINC000000339420	O=C(O)CSCC(=O)N1CCCCC1	1.97912674	2.008083874	0.93	45.97108722
ZINC000000340189	CC(=O)C1=C(C)NC(=S)N[C@@H]1C	3.253143392	2.017110675	0.32	11.46677523
ZINC000000340918	C[S@@](=O)c1ccc(OCC(=O)O)cc1	2.521502685	2.375383794	0.93	31.81958848
ZINC000000340940	CCNc1c(C(=O)CC#N)c(=O)n(C)c(=O)n1C	2.912831138	3.091346034	0.75	32.01414353
ZINC000000341078	CCOC(=O)C[C@H]1CC(=O)OC1(C)C	3.18698823	2.433156333	0.12	8.339572905
ZINC000000342910	C[C@@H](NC(=O)[C@H]1CC(=O)N(c2ccc(F)cc2)C1)c1ccccc1	2.521189609	3.451409679	0.99	143.1680414
ZINC000000343686	COc1cnc(-c2cnc(OC)nn2)nn1	2.998671218	3.018815254	0.76	23.36164505
ZINC000000344831	CC(C)=C1C(=O)NN(c2cccc(Cl)c2)C1=O	2.525299023	2.544718033	0.68	23.97913011
ZINC000000345657	Nc1c(Br)cc2ccccc2c1Br	2.187378212	1.967259812	0.72	34.34067282
ZINC000000345664	CC[C@H](C)N(C)c1ccc(NC(C)=O)cc1	2.346936698	2.793395456	1	68.97275861
ZINC000000346308	NCCc1ccccc1Sc1ccccc1	1.841795284	2.377853673	0.84	47.65404606
ZINC000000347091	CCN(CC)C(=O)Oc1ccc2c(c1)occ(-c1ccccc1)c2=O	2.193519492	2.869960881	0.87	115.890866
ZINC000000347230	Oc1cccc(CN2CCCCC2)c1	1.617055445	2.368514156	0.99	60.54021648
ZINC000000347395	NC(=O)Cc1cccs1	2.066306776	1.958780787	1	43.36958669
ZINC000000347875	COc1ccc2c(c1)C(=O)Cc1ccccc1S2	2.183825189	2.557275834	0.6	24.16160559
ZINC000000347968	O=[N+]([O-])c1ccc(-c2nc3ccccc3s2)cc1	1.776186432	2.496290359	0.86	88.74690256
ZINC000000347972	Nc1cnn([C@@H]2CCCO2)c(=O)n1	3.371290846	3.0131513	0.17	-0.352536967
ZINC000000348073	CN1C(=S)S[C@@H]2c3ccccc3CCN21	3.585144598	3.364193278	0.36	0.657035738
ZINC000000348433	Cc1cccc(C(=O)Nc2scc(-c3ccccc3)c2C(=O)O)c1	1.877332352	3.163137548	0.93	100.4100309
ZINC000000348902	Cc1ccc(-c2nc3n(C)c4ccccc4n3c2CCC(N)=O)cc1	2.446525776	4.534257157	0.78	75.23970683
ZINC000000349373	CN(C)CC(=O)Nc1ccccn1	1.842151288	2.052693558	1	59.71147092
ZINC000000349517	c1ccc2c(c1)nnn2CN1CCCC1	1.958234657	1.523741825	0.98	65.10715493
ZINC000000349877	O=C(O)c1cc2ccc3ccccc3c2oc1=O	1.976975607	2.459638952	0.87	28.39064744
ZINC000000350030	Cc1sc(N)nc1-c1cccs1	2.412848801	2.634663623	0.94	41.80365431
ZINC000000351670	O=C(NCN1CCCCC1)c1cnccn1	2.235591683	3.42599836	0.69	45.69582246
ZINC000000352196	c1coc(-c2nc(-c3ccccn3)no2)c1	2.167996552	3.436108051	0.93	70.08501982
ZINC000000353303	N#C/C(=N/Nc1ccccc1C(=O)O)C(=O)c1ccc(Cl)cc1	2.241208283	2.570289867	0.95	61.09595528
ZINC000000353432	CC(=O)/C(C#N)=N/Nc1ccc(C)cc1	2.336319235	2.114196972	0.97	54.61008576
ZINC000000355118	CN(C)C(=O)/C(=C/c1ccc([N+](=O)[O-])cc1)NC(=O)c1ccccc1	2.11879438	2.562128775	1	112.0519112
ZINC000000355166	O=C1C[C@@H](c2ccccc2C(F)(F)F)c2ccccc2N1	2.594848908	2.930524066	0.56	26.58857582
ZINC000000355703	Nc1ccccc1-n1ccnc1	2.141288375	1.940151039	0.95	35.31964963
ZINC000000356079	O=C(Nc1ccc(Cl)cc1Cl)c1csc2ccccc12	1.862505269	2.901933575	0.98	128.5217718
ZINC000000358124	Cc1ccc(NC(=O)Nc2ccccc2)cc1F	1.46086158	2.442790042	1	115.8799276
ZINC000000360237	CCOC(=O)c1ccc(NCc2cccc(OC)c2OCC)cc1	1.820726017	2.744370737	1	140.9778207
ZINC000000360514	Cn1nnnc1NCc1ccc(Cl)c(Cl)c1	2.206071552	3.157014926	1	91.72565389
ZINC000000360547	CCn1nnnc1NCc1ccc(SC)cc1	2.280435813	3.033672739	0.78	93.82241373
ZINC000000361811	COCC(=O)N[C@@H](C)c1ccccc1	1.960564722	2.08531307	1	88.97051437
ZINC000000362097	Cc1ccc(NC(=O)c2cccc(F)c2)c(C)c1	1.458180964	1.940496864	1	119.2231839
ZINC000000362599	O=C(NC[C@H]1CCCO1)c1ccncc1	2.332841434	2.68687523	1	84.52669607
ZINC000000363401	Cc1ccc(OC(=O)COc2ccccc2)cc1	1.471802704	1.748258974	1	114.454406
ZINC000000363438	O=C(Nc1cccc2nsnc21)c1ccccc1F	1.99381202	2.689454745	0.98	110.222879
ZINC000000363462	CCOC(=O)c1ccccc1NC(=O)COC	1.595033521	2.135398568	1	112.5115119
ZINC000000363473	COCC(=O)Nc1c(C)cc(C)cc1C	1.766713119	2.041981514	1	81.04322627
ZINC000000363486	CCC(=O)Nc1c(C)cccc1C	1.566225245	1.818847606	1	64.86016923
ZINC000000363862	CCS(=O)(=O)Nc1cccc(O)c1	1.94037997	2.090061456	0.98	60.30252455
ZINC000000364086	COc1ccccc1C(=O)N[C@@H](C)CC(C)C	2.115160288	2.329351659	1	94.51927252
ZINC000000364528	Cc1ccc(O[C@H](C)C(=O)Nc2nccs2)cc1	2.288254244	2.473418662	1	121.6950885
ZINC000000364639	COC(=O)c1ccc(NC(=O)[C@@H](C)Oc2ccc(C)cc2)cc1	2.034379623	2.403488887	1	167.8766212
ZINC000000364704	CC(=O)Nc1ccc(NC(=O)[C@@H](C)Oc2ccccc2C)cc1	2.091237555	2.275101822	1	149.5411585
ZINC000000365495	COC(=O)c1cc(NC(=O)C2CCCC2)ccc1O	1.777077391	2.589840911	0.99	105.4733412
ZINC000000366436	O=C(Nc1ccc(Cl)cn1)c1cccc([N+](=O)[O-])c1	1.830617594	2.353316478	0.99	111.7751402
ZINC000000367567	CCC(=O)Nc1ccc(N)cc1C	1.681448981	2.29671072	1	68.20013646
ZINC000000368337	O=C(Nc1nccs1)c1ccc(Br)o1	2.224104432	2.616832462	0.99	84.84167943
ZINC000000368976	CCOC(=O)c1scnc1C	2.208095721	1.836589588	1	44.47348446
ZINC000000369588	C[C@@H](NC(=O)NC1CCCCC1)c1ccccc1	2.112258142	2.561893918	1	114.6776408
ZINC000000369796	Cc1cccc(NC(=O)CCCC(=O)Nc2cccc(C)c2)c1	1.642939773	1.912154078	1	104.1887721
ZINC000000371419	CCc1ccc([C@@H](C)NC(=O)c2ccc(C)c(C)c2)cc1	2.043310352	2.980245386	0.99	146.3603271
ZINC000000372381	CCC(=O)c1ccc(OCC(N)=O)cc1	1.68404719	2.284204737	1	89.75784505
ZINC000000373185	CCC[C@H](C)C(=O)Nc1ccccc1F	2.102931499	2.540416157	1	75.70946917
ZINC000000374949	CCn1cc([C@@H](C)NC(=O)Cn2cc([N+](=O)[O-])cn2)c(C)n1	2.999407197	3.625221904	0.98	108.6294873
ZINC000000375438	CCOc1cc(C=O)ccc1OCC(=O)Nc1ccccc1	1.727068412	2.557085825	1	155.7097925
ZINC000000376432	O=C(NCc1cccs1)c1ccc([N+](=O)[O-])cc1	1.771126738	2.021205009	1	122.3067901
ZINC000000376853	CN(C)c1nc(SCC(N)=O)nc(N2CCOCC2)n1	2.551019367	4.02860751	0.73	69.95040312
ZINC000000377151	Cc1cc(C)n(C[C@@H](C)C(=O)O)n1	2.664740106	2.598311045	0.94	36.13463336
ZINC000000377354	N#Cc1cc2c(nc1SCc1ccncc1)CCCCCC2	2.397998623	3.223279669	0.98	130.9608478
ZINC000000378290	N#CCC(=O)Nc1cccc(Br)c1	1.941358981	1.736852966	1	79.96369638
ZINC000000379146	COc1ccc(NC(=O)CSc2ccc(C)cc2)c(OC)c1	1.698369511	2.488309947	0.99	176.8717601
ZINC000000380114	CCOC(=O)c1nn(C)cc1Br	2.334963677	2.19804215	0.96	43.14503227
ZINC000000382526	CC(C)NS(=O)(=O)c1ccc(Br)s1	2.267273234	2.202293503	0.9	63.43355726
ZINC000000382536	CCc1ccc(OCC(=O)NCc2cccnc2)c(Br)c1	1.88604439	3.473192781	1	173.7831593
ZINC000000382740	COc1ccc(CSCC(=O)Nc2ccc(F)c(F)c2)cc1	1.769217154	2.469383288	1	175.2606704
ZINC000000382783	CSc1ccccc1C(=O)Nc1ccccc1Br	1.73945434	2.078567746	1	122.6905214
ZINC000000382904	COC(=O)c1ccc(CC#N)cc1	1.717008981	1.625889946	1	70.13455997
ZINC000000383350	CC(=O)Oc1cc(=O)oc2c3cccc4c3n(c(=O)c12)CC4	2.66931765	3.960344498	0.57	35.77653616
ZINC000000383488	CC[C@@H](C)NC(=O)c1cccc(C)c1	1.93310309	2.564666663	1	85.64644838
ZINC000000383574	O=C(Nc1ccc(Cl)cc1)C1CCC1	1.379932657	2.179964705	1	84.29432171
ZINC000000383617	Cc1ccnc(NC(=O)c2ccc(Cl)cc2Cl)n1	1.923802195	2.50924757	1	94.90045488
ZINC000000383633	Cc1ccc(C)c(OC(=O)C2CC2)c1	1.811193541	2.215015677	0.99	71.39220247
ZINC000000385509	Cc1nnsc1C(=O)Nc1ccc(C(F)(F)F)cc1	2.107968766	3.00037359	1	97.13056818
ZINC000000385571	COC(=O)c1ccccc1NC(=O)c1cnoc1C	2.005964764	1.955645428	0.99	93.7916413
ZINC000000386128	CC(C)(C)C(=O)CS(=O)(=O)c1ccc2ccccc2c1	2.097392718	2.40623863	0.98	91.02258196
ZINC000000386414	CC(=O)c1nn(-c2cccc(C)c2)c2nc3ccccc3n12	2.472422258	4.236566659	0.84	69.76186484
ZINC000000386799	COC(=O)/C=C/C(=O)Nc1ccc2c(c1)OCO2	2.101862485	2.483788239	0.99	89.12859463
ZINC000000386976	Cc1csc2cc(C)c(C)c[n+]12	3.565777925	2.476617342	0.73	23.98222072
ZINC000000386982	Cc1cccc2[n+]1CC(C)=NN2C	3.711597442	2.814710459	0.76	8.626500377
ZINC000000387754	Cc1cc(C)n(C(=O)CCC(=O)c2ccccc2)n1	2.032194081	1.949556416	1	87.34877173
ZINC000000388043	N#CCc1ccc(F)cc1	1.725472663	1.4779844	0.99	42.7681124
ZINC000000388071	CCC[C@H](C)C(=O)O	2.348136017	2.472009637	0.88	10.45195626
ZINC000000388108	Cc1cc(Br)c(C)cc1Br	2.029324988	1.271979108	0.99	27.47800242
ZINC000000388196	CCN1CCCC(=O)C1	2.29845693	2.316640326	0.47	3.026375599
ZINC000000388300	Cc1ccc(C#N)cc1Cl	1.766151418	1.588292334	0.96	41.93412625
ZINC000000388355	C[C@H](O)C[C@H](C)O	3.220589668	1.630438142	0.86	11.01605892
ZINC000000388362	N#Cc1cccc(C(=O)O)c1	1.656949567	1.631488021	0.78	24.48671501
ZINC000000388403	CC1(C)CC(N)CC(C)(C)N1O	3.135450792	2.288728391	0.03	-19.91280044
ZINC000000388533	Fc1cccc(F)n1	2.338925813	1.306096404	0.97	17.01812223
ZINC000000388596	CC(C)(CC(=O)O)C(=O)O	2.201938597	2.369565494	0.86	5.548126901
ZINC000000388619	CC1(C)[C@@H]2CC[C@@H](C2)[C@]12COC(=O)N2	5.496963607	2.265088104	0.02	-28.07195517
ZINC000000388676	COc1ccccc1F	1.204151084	1.283137085	1	41.5055693
ZINC000000389276	C=C[C@@H](C)NC(=S)NN1CCOCC1	3.582978923	2.376791839	0.32	22.07896113
ZINC000000389319	CCCC(=O)c1ccc(N)cc1	1.650544359	2.018038679	0.99	48.28098168
ZINC000000389488	CC(C)OC(=O)c1cccnc1	1.759719184	1.756315765	1	62.56829157
ZINC000000389535	C[C@H]1CCCC[C@H]1C(=O)O	2.718596232	2.416726056	0.69	-0.234103367
ZINC000000389537	C[C@H]1CCCC[C@@H]1C(=O)O	2.718596232	2.380214902	0.69	-0.234103367
ZINC000000389548	N#Cc1cc(F)c(F)c(F)c1	2.158799275	1.529222089	0.9	26.2685796
ZINC000000389558	CO[C@H]1CCC[C@H](C(=O)O)C1	2.831022074	2.410855385	0.77	14.50547691
ZINC000000389581	CO[C@H](CO)c1ccccc1	2.321197204	2.230259355	1	37.61883124
ZINC000000389602	COc1cccc(F)c1O	1.712525777	1.597226556	0.97	31.85650092
ZINC000000389622	NCCc1cccc(Cl)c1	1.581512224	1.851335966	0.88	29.3572199
ZINC000000389638	CC(C)c1cccc(C(=O)O)c1O	1.873618936	1.972442298	0.97	23.96144076
ZINC000000389662	N#Cc1ccc(O)cc1Cl	2.042012956	1.989835399	0.84	25.56306098
ZINC000000389749	Nc1cc(F)c(F)c(C(=O)O)c1F	2.447497093	1.818546552	0.54	1.522010073
ZINC000000389755	C1CCC2(C1)OCCO2	2.956002873	1.441488226	0.81	18.74658716
ZINC000000389789	Fc1ccc(I)c(F)c1	2.020676084	1.340047647	0.95	41.41878582
ZINC000000389865	COC(OC)c1ccccc1	1.913993885	1.208724952	0.96	27.24273549
ZINC000000390125	Cc1ccc(-c2csc3ncn(N)c(=O)c23)cc1	2.330655245	3.653127807	0.75	72.19205817
ZINC000000390432	CCc1cc(Br)ccc1-[n+]1cc(=O)o[nH]1	3.250708943	2.783300971	0.72	41.03851126
ZINC000000390469	CC1(C)CC(=O)C2=C(C1)NC(=O)N[C@@H]2c1ccc(O)cc1	2.923613004	3.148031415	0.75	25.07485372
ZINC000000390998	Cc1cc(C(=O)O)cc(C)c1C(=O)O	1.832542124	1.910375431	0.67	6.859819881
ZINC000000391040	Cc1c[n+]2c(nc(C)cc2C)s1	3.58482268	2.334272516	0.58	24.27979097
ZINC000000391064	CC[C@H](C(=O)Nc1ccc(C)cc1)N1C(=O)c2ccccc2C1=O	2.341149652	2.39976075	1	84.32244719
ZINC000000391310	CC12CC(O)CC1(C)CC(O)C2	3.491905023	1.515682299	0.09	-6.534328364
ZINC000000391377	NC(=O)COc1ccccc1Cl	1.55048282	1.814018221	1	65.53916534
ZINC000000391780	Cc1cc(C)[n+](C)c(=O)n1C	3.112414073	1.705954954	0.58	20.5602752
ZINC000000391786	CC[C@H](C)CC(=O)OC	2.441822048	2.222078781	1	31.33344223
ZINC000000391963	Cc1ccc(S)c(S)c1	2.755762623	1.559638537	0.47	-5.108252966
ZINC000000392143	COC(=O)c1c(Cl)cnn1C	2.352134554	2.158678115	0.83	32.93621736
ZINC000000392252	CC(C)Oc1ccc(COc2ccc(CC(=O)O)cc2Cl)cc1	1.830146263	2.815530476	0.98	116.0652516
ZINC000000392287	Cc1ccc([C@@H](C)CC(=O)O)cc1Br	2.455873885	2.517921275	0.99	43.89724525
ZINC000000392567	O=C(O)[C@@H]1CCCC[C@H]1O	2.893960335	2.238132869	0.69	-1.802914639
ZINC000000392601	C[C@@H](O)c1cccc[n+]1C	3.510551925	1.336207505	0.98	26.87191833
ZINC000000392642	Cc1cc(C)c(CS)cc1CS	2.996658388	1.749659789	0.69	5.145123102
ZINC000000392989	COC(=O)c1cccnc1C(=O)OC	1.934263987	1.862632138	0.99	45.89746362
ZINC000000393068	Cc1nc(C)c(CO)c(C)c1CO	2.594551515	2.309835673	0.91	18.2768508
ZINC000000393149	CCC(=O)Oc1c(C(C)(C)C)cc(OC)cc1C(C)(C)C	2.308323108	1.850434476	0.97	40.63832693
ZINC000000393232	CCCC(O)(CCC)C(=O)CC	2.902383249	2.334961674	0.87	18.01758471
ZINC000000393268	CC(C)(C)C(=O)Nc1cccc(Br)c1	1.755164577	1.594950012	1	85.06168546
ZINC000000393303	CCOC(=O)[C@@](C)(CC)c1ccccc1	2.478526996	1.998113364	1	52.60831072
ZINC000000393403	Cc1ccc([C@H](O)C(=O)c2ccccc2)cc1	2.057026384	2.304841514	1	66.3336062
ZINC000000393600	C[N+](C)(C)C[C@H](O)CC#N	3.780510899	1.348924265	0.85	24.5796269
ZINC000000394135	CCC[C@@H](C)[C@@H](C(=O)O)c1ccccc1	2.74410101	2.539953769	0.99	38.90842974
ZINC000000394194	Cc1c(Cl)ccc(Cl)c1Cl	1.819822029	1.717977635	0.96	26.45990014
ZINC000000394259	C[C@@H]1CCC[C@H](C)N1C=O	3.67460136	2.632084886	0.31	-11.05846676
ZINC000000394373	C=C[C@@H](C)OC(C)=O	3.211803709	1.645156262	0.51	0.859351498
ZINC000000394377	Cc1c(O)cc(O)cc1O	2.231894219	1.518049328	0.92	14.73802301
ZINC000000394398	N[C@@](C(=O)O)(c1ccccc1)C1CC1	2.733716855	2.303052382	0.95	20.08574397
ZINC000000394519	C/C=C/[C@H]1OC[C@H](C)O1	4.327601437	1.934563701	0.07	-26.33761983
ZINC000000394541	CC(=O)OC1(C#N)CCCCC1	2.799061841	1.911214603	0.87	12.986058
ZINC000000394607	Fc1ccc(-c2ccc(Br)cc2)cc1	1.32167097	1.730702614	0.98	63.32525522
ZINC000000394609	C[C@H](O)c1cccc(Cl)c1	2.056126284	1.927171484	0.99	44.94670099
ZINC000000394653	O[C@H]1CCC[C@H](O)C1	2.998504193	1.798489643	0.73	4.02572374
ZINC000000394768	CCOc1ccc(N)cc1N	1.823472644	2.146465044	0.98	39.24373823
ZINC000000394804	CC1=C[C@@H](C)S(=O)(=O)C1	4.34459663	1.915948812	0.01	-13.98138371
ZINC000000394911	NC(=O)Cc1ccccn1	1.840811125	1.903589012	1	47.69935435
ZINC000000395037	O=C(Nc1ccccc1)OC1CCCCC1	1.657865333	2.091528544	0.99	79.98038319
ZINC000000395057	CNC(=O)Nc1cccc2ccccc21	1.576792511	2.237074621	1	84.99994218
ZINC000000395464	O=C(NCc1ccco1)Nc1cc(Cl)ccc1Cl	1.837126738	2.717363755	0.94	132.4564329
ZINC000000395583	COC1(OC)CCCC[C@H]1O	3.4023311	1.784015466	0.56	-3.314383758
ZINC000000395608	CCC1(CO)COCOC1	3.117500685	1.788361344	0.59	5.40843171
ZINC000000395894	O=C(O)[C@H]1CCC(=O)N1Cc1cccc(Cl)c1	2.450740848	2.935649319	0.89	44.52702107
ZINC000000395903	COc1ccc(CN[C@H](CCC(=O)O)C(=O)O)cc1	2.191156452	2.317990411	0.95	54.3184251
ZINC000000396114	CC(C)(C)[C@H]1COC(=O)N1	3.492633384	1.984674144	0.08	-11.86821855
ZINC000000396143	Cc1ccc(S(=O)(=O)CCO)cc1	1.788214695	1.506378364	1	62.87262198
ZINC000000396236	COC(=O)[C@@H](C)CSc1ccccc1	2.326039278	1.912923309	1	75.27732897
ZINC000000396390	COC(=O)Nc1ccc(C)c(Cl)c1	1.613290299	2.116433213	1	72.88868379
ZINC000000396392	CC(C)NC(=O)Nc1cccc2ccccc21	1.596248313	2.269393616	1	106.9297961
ZINC000000396450	O=C(Nc1ccc(Cl)c(Cl)c1)Oc1ccccn1	1.917317688	1.934043986	0.96	87.38589961
ZINC000000396471	O=C(NCc1ccco1)Nc1cc(Cl)c(Cl)cc1Cl	1.993012079	2.830759537	1	123.1471788
ZINC000000396668	CC(C)CNC(=O)Nc1ccccc1Cl	1.600284714	2.229453963	0.99	102.91762
ZINC000000396801	Cc1cc(Cl)sc1Cl	2.672965473	1.909021746	0.83	18.02367302
ZINC000000397178	CCc1cccc(CC)c1NC(=O)NC	1.92455826	2.454563482	1	66.58726392
ZINC000000397208	OCC1(CO)CCCO1	3.336137546	2.176225637	0.75	-0.598354805
ZINC000000397308	Cc1cccc(C)c1NC(=O)OC1CCCCC1	1.90585796	2.364696233	0.95	72.37406094
ZINC000000397417	NC(=O)Cc1ccccc1O	1.777660336	1.923413285	0.99	44.14689181
ZINC000000397488	CC(CO)(CO)Cc1ccccc1	2.147812827	2.169016816	0.99	41.55462891
ZINC000000397552	CSc1cccc(NC(=O)Nc2cccc(Cl)c2)c1	1.72377202	2.047803124	1	117.8183343
ZINC000000397578	CCNc1ccc(Cl)cc1	1.440370466	1.845193698	0.99	36.42599123
ZINC000000397695	Cc1c2c(c(Cl)cc1Cl)SCC2=O	3.037948761	2.505424698	0.3	-14.23127943
ZINC000000397796	C[C@@H](C(=O)O)[C@H](C)c1ccccc1	2.553271817	2.126474948	1	29.64586012
ZINC000000397808	C[C@@H]1CCO[C@@](C)(CO)O1	3.928509053	2.3621162	0.21	-9.146010288
ZINC000000397939	COc1cc(N)c(C)c2c(C)ccnc12	2.395675333	3.016332121	0.65	23.25221958
ZINC000000397980	COc1ccc(C)cc1NC(=O)NC(C)C	1.648160282	2.39002732	1	100.6499561
ZINC000000398384	CNC(=O)Oc1ccc(Cl)cc1Cl	1.89452942	1.846314427	0.95	56.87373126
ZINC000000398397	Cc1ccc(NC(=O)N(C)Cc2ccco2)cc1Cl	1.960118319	3.21188943	1	136.89177
ZINC000000398727	COc1ccc(Cl)cc1NC(=O)Nc1cc(F)ccc1F	1.740539376	2.19931889	1	132.9467593
ZINC000000399152	O=CNc1cc(F)cc(F)c1	2.237948029	1.680204191	0.64	16.43087536
ZINC000000399488	CSc1cc(N)nc(N)n1	2.823351418	2.178016614	0.76	19.4087254
ZINC000000399604	C[C@H](OC(=O)Cc1ccccc1)c1ccccc1	2.009240095	2.076534911	1	93.62033782
ZINC000000399835	C=CC[C@H](NC(C)=O)C(=O)O	2.695028682	1.770672664	0.73	5.509432593
ZINC000000399952	Brc1ccc(Sc2ccccc2)cc1	1.616960886	1.71221158	0.98	70.64816612
ZINC000000399965	COc1cc(Br)c(Br)cc1OC	1.826411754	1.41616173	0.99	31.68988809
ZINC000000400084	CCOc1cccc2cccnc21	1.617803313	1.884701988	0.98	73.26434172
ZINC000000401292	Nc1ccccc1C#Cc1ccccc1N	2.202700984	1.590971589	0.97	19.98033594
ZINC000000401410	CCN(CC)C(=O)C=C(C)C	2.344659677	1.874901259	0.6	26.69663831
ZINC000000401521	O=C(Nc1cc(Cl)ccc1Cl)C1CC1	1.550375727	2.151396356	1	85.97425688
ZINC000000401526	COc1ccc(NC(=O)N2[C@@H](C)CCC[C@@H]2C)cc1	2.594314658	2.763354447	0.97	73.47146425
ZINC000000401632	C[N+](C)(C)Cc1c[nH]c2ccccc12	2.336389461	1.251942686	0.97	61.88129329
ZINC000000401957	COC(=O)[C@@H]1CCCC[C@@H]1C(=O)O	2.708712696	1.935056709	0.87	9.863282059
ZINC000000402091	CC(=O)Nc1ccc(C)c(Br)c1C	2.001553325	2.085511802	0.99	42.36268818
ZINC000000402138	CC(C)(C)NC(=O)c1cccs1	1.969338677	1.746121074	0.99	59.90904765
ZINC000000402140	COc1ccc(NC(=O)CSCc2ccccc2)cc1	1.524609695	2.031917857	1	167.7853791
ZINC000000402385	COC1=C(C)C(=O)c2ccccc2C1=O	2.03656689	2.590846785	0.96	12.21748465
ZINC000000402521	CCN1C(=O)CN(C)C1=S	2.85362913	2.546693047	0.63	4.727933817
ZINC000000402568	COc1ccc2oc(C)nc2c1	1.911561018	2.247284945	0.95	67.28520671
ZINC000000402702	Cc1cccnc1N	1.932912526	1.35842402	0.99	27.25032637
ZINC000000402912	NCCc1c[nH]c2cc(F)ccc12	2.034216049	2.921317267	0.8	44.40153795
ZINC000000403030	COc1cccc([C@@H](O)C(=O)O)c1	2.223124359	1.923593527	0.97	49.36774897
ZINC000000403209	Cc1cscc1Br	3.113110226	1.589942927	0.3	24.12524364
ZINC000000403346	O=C(O)C[C@H]1CCCC1=O	2.767875002	2.397293145	0.68	4.350873027
ZINC000000403454	CCOc1cccc(CO)c1	1.491431602	1.62599408	0.99	61.93043195
ZINC000000403627	C[N+]12CCC(CC1)C1=C[C@@H](O)CC[C@@H]12	5.37341906	2.330704217	0.12	-22.90653615
ZINC000000403683	C[C@H](N)Cc1c[nH]c2ccc(Cl)cc12	2.456583657	3.111839759	0.93	52.01938362
ZINC000000404025	CC1(C)OCC(=O)O1	3.20641822	1.384842913	0.07	-9.621201128
ZINC000000404274	CCOC(CN)OCC	2.841308776	1.260821659	0.45	6.045991575
ZINC000000404382	C[C@@H](O)CO[C@H](C)CO	3.373078173	2.153623723	0.82	2.055632153
ZINC000000404395	CCC[C@H](O)[C@H](CC)CO	3.307407672	2.593896767	0.74	6.579768312
ZINC000000404428	COc1cc(CN)ccc1O	1.716921875	1.841529365	0.83	18.91473935
ZINC000000405023	O=c1c2ccccc2ncn1O	2.121199932	2.121446122	0.75	29.36623181
ZINC000000405106	CNC(C)(C)CO	2.777752093	1.708095524	0.63	13.37527318
ZINC000000405208	Clc1ccc(Br)c2ccccc12	1.63449948	1.736646411	0.97	53.78792675
ZINC000000405549	Nc1c(N)c(Br)cnc1Cl	2.947846881	1.682204478	0.9	17.7265714
ZINC000000405570	CC(=O)n1nc(C)c(=O)[nH]c1=O	2.793784738	2.476702476	0.51	15.69338627
ZINC000000405695	CN(c1cccc2ccccc21)S(=O)(=O)c1ccc(Cl)cc1	1.824391844	2.517809703	0.98	117.080905
ZINC000000406213	COc1cc(Br)ccc1N	1.771484751	1.405550792	0.96	40.95629563
ZINC000000406236	O=C(COc1cccc(Cl)c1)Nc1ccc(Br)cc1	1.552533559	2.161178722	1	156.8110622
ZINC000000406425	COC(=O)C1CCCC1	1.680287084	1.58959522	1	34.44448843
ZINC000000406430	O=C(O)[C@@H](O)c1cc(F)cc(F)c1	2.57517178	1.861357304	0.81	23.19588013
ZINC000000406471	COc1ccc(NC(=O)N[C@@H]2CCC[C@@H](C)C2)cc1	2.460898886	3.161789405	1	112.5808406
ZINC000000406607	COc1cc(C)nc(C)c1C#N	2.366398773	2.279293925	0.79	26.90492578
ZINC000000406922	OCc1cccc(I)c1	1.913605853	1.193071774	0.96	53.30805296
ZINC000000406962	CO[C@H]1c2ccccc2C[C@@H]1O	2.984997235	1.989773896	0.8	-1.437690732
ZINC000000407031	CC(C)C[C@H](O)C(=O)O	2.613655554	1.614226682	0.72	9.089383868
ZINC000000408140	N#CCc1cc(Cl)ccc1Cl	2.07380649	1.952949469	0.99	45.57801393
ZINC000000408889	CCOC(=O)c1ccc(-c2c(C)oc3cc(OC)ccc3c2=O)o1	2.297478269	2.659865395	0.97	94.41973927
ZINC000000409165	CCOC(=O)Cc1ccsc1	1.990147731	1.65965263	0.99	67.28928793
ZINC000000409174	COc1cccc2c1ccn2C	1.849607625	2.331024014	0.83	50.33313179
ZINC000000409198	Fc1cc(Br)c(Br)cc1F	2.145483568	1.316581728	0.91	18.83439472
ZINC000000409318	CC1(C)C(C(=O)O)C1(C)C	2.512510838	1.559740918	0.53	0.834641216
ZINC000000409369	Fc1cc(F)c(Cl)c(F)c1	2.026816704	1.552391911	0.84	17.24584744
ZINC000000409378	Oc1ccc(Br)cc1F	1.803251084	1.337631637	0.99	37.92681021
ZINC000000409578	O=C1OC[C@H]2[C@@H]3CC[C@@H](O3)[C@@H]12	4.694726214	2.286090376	0.08	-30.76009959
ZINC000000409664	COC(=O)[C@H](OC)c1ccccc1	2.196150513	1.964009093	1	56.12405324
ZINC000000409741	Cc1ccc(NC(=O)[C@H](C)C(C)C)cc1	2.09100042	2.235929992	0.99	68.6494585
ZINC000000410083	CC(=O)OC[C@H](C)c1ccccc1	2.160912052	2.286713537	1	56.05683383
ZINC000000410222	COC(=O)C(NC(C)=O)C(=O)OC	2.333215974	1.583621819	0.9	26.72518073
ZINC000000410847	COc1ccc(Oc2nc3cc(C)ccc3cc2C#N)cc1	2.046376104	2.785121648	0.87	87.89894297
ZINC000000414456	CCC(=O)N1CCN(c2nc(C)nc3sc(C)c(C)c32)CC1	2.320216169	4.202249596	0.99	92.62935581
ZINC000000414463	CSc1nc(C2CC2)nc2sc3c(c21)CC[C@H](C)C3	3.091582784	3.957247938	0.52	63.23464546
ZINC000000414924	S=C(NCc1ccco1)N1CCN(c2ccccc2)CC1	1.980435928	3.180145919	1	117.2676377
ZINC000000416118	COc1cccc(-c2nnn(CC(=O)N3CCCc4ccccc43)n2)c1	2.202263498	3.497813036	0.99	161.9335141
ZINC000000416309	COC(=O)c1ccccc1NC1=NC(=O)CS1	2.282561774	2.257183741	0.95	62.75412956
ZINC000000416358	Cc1cc2ccccc2nc1SCc1ccc(C(=O)O)cc1	1.927191489	3.283267764	1	88.37856289
ZINC000000416921	COC(=O)CCn1nnc(-c2ccc(F)cc2)n1	2.086569272	2.813936285	1	93.45773268
ZINC000000419607	CCc1ccc2[nH]c(=O)c(CN(CCO)C(=S)NC)cc2c1	2.475086535	3.886801406	0.9	149.6389607
ZINC000000421841	c1ccc(-c2nnc(CSc3nnc(-c4ccccc4)o3)o2)cc1	2.081482804	2.78051085	1	141.0997443
ZINC000000424774	COc1cccc2c1O[C@]1(C)C[C@H]2NC(=S)N1c1ccccc1C	4.016263609	3.713885232	0.78	52.10062736
ZINC000000424811	C[C@]12C[C@H](NC(=S)N1c1ccc(F)cc1)c1cc(Cl)ccc1O2	3.966067981	3.59719648	0.82	65.02471645
ZINC000000425035	O=C(CCCn1c(=O)c2ccccc2[nH]c1=S)N1CCCCC1	2.099451661	3.58531764	0.98	138.7892639
ZINC000000425579	COC(CNC(=O)c1ccc2nc3ccccc3c(=O)n2c1)OC	2.329268777	3.171123925	0.99	118.7985426
ZINC000000425938	CCNC(=S)N1CCn2cccc2[C@@H]1c1cccs1	3.090395931	3.791642581	0.75	59.54975166
ZINC000000426548	O=C(NCc1cccs1)c1noc2c1CCCCC2	2.37773768	3.250276694	1	117.99403
ZINC000000427618	Cc1ccc(N2COc3cc4c(cc3C2)OCO4)cc1Cl	2.414203015	3.459204451	0.49	42.01200027
ZINC000000427853	CC(C)(C)c1ccc(C(=O)NCCn2ccc3ccccc32)cc1	1.919827827	3.215039788	0.99	162.7456665
ZINC000000429021	COc1ccc(CNC(=O)c2cc3cc4ccc(C)cc4nc3o2)cc1	2.176052874	3.197759064	1	169.7362206
ZINC000000429149	COc1ccc2cc3cc(C(=O)N(C)c4cccc(C)c4)oc3nc2c1	2.408099968	3.658524402	0.87	137.6395533
ZINC000000429399	COc1ccccc1C(=O)N1CCN=C1SCc1ccccc1	2.118693619	2.567485102	1	110.9882924
ZINC000000429811	CCC(=O)NCc1ccc2[nH]c(C)cc2c1	2.034766937	3.546724216	1	97.88617003
ZINC000000429891	CCOC(=O)c1c(C=O)c2ccccc2n1Cc1ccccc1	2.052788025	2.491630053	0.85	75.63366599
ZINC000000429956	CC(=O)C[C@@]1(O)C(=O)Nc2ccc(I)cc21	3.135594301	2.628672939	0.6	45.09747001
ZINC000000430253	O=C1OC(c2ccco2)=N/C1=C/c1cc(Br)cs1	2.823799746	2.990193469	0.74	64.7137306
ZINC000000432200	Cc1ccc(-c2csc(Nc3ccc(C)c(Cl)c3)n2)cc1C	1.956164796	3.628834895	0.98	135.8896715
ZINC000000432487	Cc1[nH]ncc1C(=S)Nc1ccccc1	2.215402886	2.592103016	0.87	50.93198348
ZINC000000432672	CC(C)(C)c1csc(NC(=O)/C=C/c2ccccc2)n1	2.112343543	2.777656852	0.97	124.8137909
ZINC000000432690	COc1cc(C)nc(-c2ccc([N+](=O)[O-])cc2)n1	2.019290811	2.635630902	0.92	71.14198155
ZINC000000435853	NC(=O)N[C@@H](c1ccccc1)c1ccccc1Br	2.314914877	2.304612875	1	81.69853231
ZINC000000436283	Cc1cc2c(c(C)c1)NC(=O)/C2=N/NC(N)=S	2.88594016	2.989184542	0.49	35.46263626
ZINC000000438318	COc1ccc2c(c1)C(=O)C[C@](O)(C(F)F)O2	3.209972663	2.788160737	0.56	19.8423867
ZINC000000438673	CC1(C)N(O)CC(c2cccs2)=[N+]1[O-]	3.686385444	2.584112236	0.25	10.37852133
ZINC000000438831	CCOc1ccc(/C=N\c2ccc(OC)cc2)cc1OC	1.87860439	2.280890154	1	127.7940135
ZINC000000440902	Cc1ccccc1N1C(=O)NC(=O)/C(=C\c2ccoc2)C1=O	2.416817402	3.06729506	0.69	68.20573169
ZINC000000442005	Cc1ccc(/C=N/NS(=O)(=O)c2ccc(Cl)cc2)cc1	1.862850686	1.564534548	1	115.2636104
ZINC000000442289	COc1ccc(/C=C/C(=O)NC2CC2)cc1	1.748877706	2.169255251	1	99.17957556
ZINC000000443181	COc1cccc2cc(C(=O)NCCC3=CCCCC3)c(=O)oc21	2.319227453	3.131301057	0.94	146.2047332
ZINC000000443413	CCN(C(=O)c1cc2cc([N+](=O)[O-])ccc2oc1=O)c1ccccc1	2.203612335	2.980511271	0.95	126.4921243
ZINC000000443449	Cc1ccc(C)c(NC(=S)NC(=O)c2ccc(Cl)cc2)c1	1.704825849	2.063790965	1	145.7941976
ZINC000000443619	CCOc1ccc(C(=O)Nc2ccc(N(CC)CC)cc2)cc1Cl	1.821201576	3.168437671	1	170.1742467
ZINC000000445589	C/C=C/C(=O)N1c2ccccc2-c2c(=S)ssc2C1(C)C	3.173062453	3.568413404	0.68	38.60513319
ZINC000000446328	COC(=O)c1cc(OC)cc([N+](=O)[O-])c1	1.809456196	1.529685288	0.94	57.97239377
ZINC000000447525	COc1ccc(Cl)cc1C(=O)Nc1ccc(N2CCCCC2)cc1	1.71149568	3.027862739	0.99	167.2854416
ZINC000000447567	S=C(c1ccc(-c2ccc(Cl)c(Cl)c2)o1)N1CCCCC1	2.232135928	3.63589395	0.9	104.5292344
ZINC000000448474	O[C@@H](COCc1ccccc1)CN1CCc2ccccc2C1	2.354088203	2.389925123	0.99	125.8694988
ZINC000000448883	COc1ccc(C(=S)N2CCCC2)c(OC)c1	1.972350236	1.910399463	0.97	74.58517212
ZINC000000450150	COc1ccc([C@@H]2NC(=O)C(O)=C2C(C)=O)cc1	2.636003583	2.419298393	0.76	33.31569549
ZINC000000450704	COc1c(Cl)cc(C(=O)Nc2cccc(C(C)=O)c2)cc1Cl	1.813562588	2.439507506	0.97	131.5221578
ZINC000000451148	Cc1ccc(C(=O)CCC(=O)Nc2ccccc2F)cc1	1.580801899	2.631094792	1	141.0945392
ZINC000000451219	N#Cc1c(N)c(C#N)c(-c2cccc([N+](=O)[O-])c2)cc1-c1ccccc1	2.339176802	2.547273131	0.83	62.35912297
ZINC000000451302	CC(C)(O)CNC(=O)c1ccc(Cl)cc1	1.749045426	2.074061473	1	85.9071366
ZINC000000451337	C[C@H](Oc1ccc(/C=N/n2cnnc2)cc1)C(=O)O	2.911069963	2.557046847	0.93	75.24146362
ZINC000000451477	COc1ccc([C@@H]2NC(=O)CC[C@@H]2[N+](=O)[O-])c(OC)c1OC	3.306057402	2.709946344	0.38	22.71116143
ZINC000000453138	O=C(Nc1ccccc1Br)c1ccncc1	1.632462188	1.907709685	1	106.2425086
ZINC000000453630	Cc1ccc(C(=O)COC(=O)c2cccc3ccccc32)cc1C	1.743955202	2.606685159	1	138.3603952
ZINC000000453849	O=C(O)COc1ccc(/C=C/[N+](=O)[O-])cc1Cl	2.280860227	2.573847447	0.87	48.97705231
ZINC000000455068	Cc1ccc(-n2cccc2)cc1[N+](=O)[O-]	2.087411141	2.23416525	0.95	56.48745959
ZINC000000455219	Cc1cc(OCC(=O)Nc2ccccc2CO)ccc1Cl	1.778869957	2.647843353	1	139.0521274
ZINC000000455455	O=[N+]([O-])c1ccc(-c2noc(COc3ccccc3Cl)n2)cc1	1.973145367	3.12218246	0.96	139.4078352
ZINC000000455849	O=C(Cc1ccc(Br)cc1)Nc1cccc(Cl)c1	1.521165652	2.3279396	1	141.8706886
ZINC000000455925	COc1ccc(Cl)cc1C(=O)N1C[C@@H](C)O[C@H](C)C1	2.673136953	2.690195276	0.87	84.33439083
ZINC000000456986	O=C(Cc1cccs1)Nc1ccc(F)cc1F	1.807001197	2.357512184	1	115.9671754
ZINC000000458488	CC(C)C(=O)Nc1cccc(I)c1	1.785516673	1.846555401	1	92.35164633
ZINC000000459687	Clc1ccccc1COc1ccccc1/C=N\n1cnnc1	2.321425132	2.731021148	0.98	128.9074655
ZINC000000460035	NC(=O)CCN1CCCC[C@H]1c1cccnc1	2.5770224	3.606025139	0.98	48.70635654
ZINC000000460932	C[C@@H](Oc1ccccc1F)C(=O)Oc1ccc(Cl)cc1	2.202491394	2.451158625	1	116.8939433
ZINC000000462133	CCOc1ccccc1NC(=O)CCCC(=O)O	1.609569272	2.252872512	1	97.20502135
ZINC000000463144	COc1cc(C=C2C(=O)OC(C)(C)OC2=O)ccc1OCC(C)C	2.451842982	2.168938109	0.82	125.9655628
ZINC000000463768	Cc1cccc(C(=O)Nc2nnc(C(C)C)s2)c1[N+](=O)[O-]	2.278304349	2.783950278	1	111.0308352
ZINC000000464197	COc1ccc(Cl)cc1NC(=O)[C@H](C)Oc1cccc(C)c1C	2.231350536	2.734219649	1	158.1992947
ZINC000000465086	Cc1ncc([N+](=O)[O-])n1CC(=O)Nc1cc(Cl)ccc1Cl	2.268063054	2.996385849	0.98	121.7127446
ZINC000000465100	Ic1ccccc1-c1nc(-c2ccncc2)no1	2.152936761	2.949788932	0.92	77.70158367
ZINC000000465815	CCN1C(=O)/C(=C/c2ccc(N(C)C)cc2)C(=O)NC1=S	2.348033094	3.450620654	0.86	73.27439132
ZINC000000466073	Cc1cc(O[C@H](C)C(=O)Nc2cc([N+](=O)[O-])ccc2C)ccc1Cl	2.38163339	2.607429857	1	162.974668
ZINC000000466141	O=C(/C=C/c1ccc([N+](=O)[O-])cc1)NCCc1ccc(F)cc1	1.900033027	2.634449263	0.98	157.9783291
ZINC000000466505	CC(C(=O)N1CCCC1)(c1ccccc1)c1ccccc1	2.027972498	2.348358555	0.89	61.32112787
ZINC000000467984	CCn1ccc(C(=O)Nc2cccc(C)c2C)n1	1.923273272	3.20496314	0.99	108.4547412
ZINC000000469055	Cc1cccc(NC(=O)C(Cl)(Cl)Cl)c1C	2.076197024	1.950536113	0.98	66.77908292
ZINC000000469319	Cn1cc(Cl)c(C(=O)Nc2nccs2)n1	2.416863888	3.366219659	0.88	69.19688584
ZINC000000469730	COc1cc(CO)c(Br)cc1OCc1ccccc1C#N	2.133599031	2.4320851	0.99	97.17657841
ZINC000000470212	CC(=O)Nc1ccc(NC(=O)[C@@H](C)Sc2ccccc2)cc1	2.098332632	2.130446464	1	145.0910294
ZINC000000470246	COc1cccc(NS(=O)(=O)c2ccc(Cl)s2)c1	1.900130811	2.78417985	0.98	113.9158692
ZINC000000470529	CC(C)NS(=O)(=O)c1ccc(OCC(=O)NC2CCCC2)cc1	1.919367417	3.303302096	0.97	161.3961763
ZINC000000472082	C[C@@H](Oc1cccc(Cl)c1)c1nc(-c2ccncc2)no1	2.614266994	3.267437076	0.98	122.6787946
ZINC000000472145	CNC(=O)[C@@H](C)Oc1cccc(Cl)c1	2.218414021	2.388962358	1	84.77016854
ZINC000000472663	O=C(/C=C/c1ccc(Cl)cc1Cl)NC1CCCCCC1	2.024415391	2.589471356	0.95	112.185349
ZINC000000473053	C[C@@]12C[C@@H](CC(C)(C)C1)N(C(=O)COc1ccc(Cl)cc1)C2	3.707373641	3.426664869	0.85	101.2783029
ZINC000000473718	COC(=O)c1ccc(/C=C/[N+](=O)[O-])cc1	2.043709479	1.622615233	0.93	59.88545977
ZINC000000474532	COc1cc(CO)cc(Cl)c1OCc1ccccc1	1.705630995	2.199484501	1	107.0096561
ZINC000000475831	C[C@H](Oc1cccc(Cl)c1)C(=O)N1CCc2ccccc21	2.338416691	3.181833765	1	131.1158555
ZINC000000475883	O=C(NCc1cccs1)c1cccnc1	1.80407193	2.327067879	1	104.2406112
ZINC000000476114	COc1ccc(CNc2ccc3ccccc3c2)cc1OC	1.632591626	2.436832959	0.99	147.2336396
ZINC000000476398	CC[C@H](C)N(C(=O)c1ccccc1)[C@@H](C)CC	2.63757862	2.312287498	0.96	55.16414742
ZINC000000476522	O=CNc1ccc(C(=O)N2CCCCC2)cc1	1.821481025	2.510236517	0.92	81.62407024
ZINC000000476889	CC(C)c1ccc(/C=C/C(=O)Nc2cc(=O)n(C)c(=O)n2C)cc1	2.329624047	3.221434673	0.98	131.9016602
ZINC000000477611	C[C@@H]1Oc2ccccc2O[C@@H]1C(=O)O	2.92728753	2.371841098	0.76	15.47842492
ZINC000000477657	CC[C@@H](C)C(=O)Nc1nnc(C)s1	2.593686997	2.987957741	0.99	60.48415831
ZINC000000477851	Cc1c(Cl)cccc1NC(=S)N1CCC[C@@H](CO)C1	2.582264932	3.180809349	0.97	106.7073179
ZINC000000477971	O=C(O)[C@H]1C[C@@H]1C(=O)c1ccccc1	2.572513566	2.251103154	0.93	15.45310899
ZINC000000479984	COc1ccc(-c2cc3c4ccccc4oc(=O)c3c(N)c2C#N)cc1	2.301540716	3.91238081	0.66	61.80886067
ZINC000000479991	CC(=O)c1c(C)nccc1-c1ccccc1	1.864954629	2.685694886	0.98	45.85590265
ZINC000000480085	Clc1ccc(Nc2nc3cccnc3s2)cc1	1.95605089	3.011845737	0.93	79.82804304
ZINC000000480664	Cc1cc(Br)sc1[N+](=O)[O-]	3.135606053	1.896783917	0.79	19.01891794
ZINC000000480680	Clc1cc(-c2csc(Cl)c2)cs1	3.071994955	2.215484157	0.73	9.722502963
ZINC000000480844	Cc1csc(C)c1-c1c(C)csc1C	2.918058723	2.332568061	0.61	12.13790305
ZINC000000481000	c1cc2ncc3ccncc3c2s1	2.474650401	3.183181467	0.73	34.75435667
ZINC000000481381	COC(=O)c1ccc(SCc2ccccc2)nc1	1.788916905	2.141616315	1	106.3077053
ZINC000000482078	Cc1ccoc1C(=O)NC(C)(C)C	2.310640202	2.099444512	0.93	56.07996459
ZINC000000483435	CCOC(=O)c1c2c(sc1NC(=O)CC(C)C)C[C@H](C)CC2	2.655429505	2.968688583	1	136.9670818
ZINC000000484542	CCOc1ccccc1NC(=O)c1ccccn1	1.599445604	2.14753582	1	113.4376576
ZINC000000486835	CCc1ccc(OCC(=O)N2CCCc3ccccc32)cc1	1.802416867	3.210093301	1	143.3727087
ZINC000000488453	COc1ccccc1COc1cc(C)c2c(c1)oc(=O)c1ccccc12	2.081243643	3.225304656	0.84	95.78175123
ZINC000000488688	COc1c2c(cc3c1[C@@H](NC(N)=O)[N+](C)(C)CC3)OCO2	3.781396559	3.504403071	0.31	31.48676262
ZINC000000489684	O=C(NC1=NC(=O)C[C@H]2C(=O)NCCN12)c1ccccc1	2.96041823	3.327761821	0.79	17.53147328
ZINC000000490526	CC1=CC(C)(C)Nc2cc3c(cc21)OCO3	2.683382322	3.009470074	0.13	4.081957056
ZINC000000490605	Cn1cc([C@@H]2CC(=O)N(c3cccc(O)c3)C2=O)c2ccccc21	2.782645603	4.175468306	0.68	44.55908048
ZINC000000490654	CN(C)C1=CC(=O)c2ccccc2[C@H](O)N1C	3.385854937	2.905395753	0.29	-9.673278873
ZINC000000491305	COc1cccc(/C=C2/Oc3cc(O)ccc3C2=O)c1	2.127306889	2.434212037	0.91	100.5291151
ZINC000000491773	S=C(NN=C1CCCC1)Nc1ccccc1	2.107815251	2.039839521	0.97	86.02067235
ZINC000000492856	C[C@@]12CCCC[C@@H]1N(O)CN2O	4.241491271	3.18148411	0.4	-33.12888688
ZINC000000493112	C[C@H]1CO[C@H](c2ccccc2)O1	2.799259343	1.792748755	0.81	17.55354124
ZINC000000493890	COc1ccc(CC(=N)N)cc1	1.775398904	1.756396846	0.96	37.9747993
ZINC000000493974	CC1=NNC(=O)C12CCOCC2	3.782185356	2.287343975	0.13	-13.57486239
ZINC000000493995	CCOC(=O)/C(C#N)=N/Nc1cccc([N+](=O)[O-])c1	2.467074091	1.917074508	1	87.40665585
ZINC000000494810	ClC1=CC[C@@H]2COC[C@@H]2C1	4.105200653	2.215359956	0.01	-21.86672651
ZINC000000495630	CCS[C@@H]1C[C@H](C)NC(=S)N1	4.580377458	2.589429005	0.09	-9.918824489
ZINC000000496333	CCSc1nc(-c2cccnc2)ccc1C#N	2.296969251	2.872737805	0.9	73.51600432
ZINC000000496522	CNC(=O)c1cccc(OC)c1OC	1.660146578	2.01115532	1	68.51754822
ZINC000000497338	Cc1[nH]c(=O)[nH]c(=O)c1C=O	2.764305907	2.177514944	0.33	13.40777768
ZINC000000497691	Fc1ccc2[nH]c3c(ncnc3NCc3ccccc3)c2c1	2.1213546	4.013937395	0.95	108.6050169
ZINC000000497736	O=C(c1cccnc1)N1[C@H]2C=C[C@H](C2)C1(C(F)(F)F)C(F)(F)F	4.5913763	3.286728658	0.37	29.17444709
ZINC000000499691	Ic1nnnn1-c1ccccc1	2.377847935	1.991738319	0.9	38.72256501
ZINC000000500601	Cn1nnc(CC[N+](C)(C)C)n1	3.291966561	1.830956531	0.62	28.46238133
ZINC000000501239	N#C[C@H]1CSCC1=O	4.406405807	2.112269917	0.07	-13.60673066
ZINC000000501337	c1nn(-c2ccccc2)c2ncnc(N3CCCCCC3)c12	2.039746434	4.117909763	0.92	109.6692013
ZINC000000502772	CC(=O)Nc1ccc(/N=C\c2c(Cl)cccc2Cl)cc1	2.070513323	1.833743713	0.94	102.4140747
ZINC000000504096	COC(=O)c1cc(Br)c(=O)n(N)c1	2.722608076	2.281739308	0.7	33.17695237
ZINC000000505825	CC(=O)Nc1ccc(I)c(C)n1	2.352561273	2.244673896	0.99	60.28694345
ZINC000000505915	Cc1cc(C)cc(C(=O)Nc2cccc(Cl)c2)c1	1.556258811	1.959723851	1	111.7610406
ZINC000000509205	Cc1ccc2c(C)nc(SCc3cccc([N+](=O)[O-])c3)nc2c1	2.19406569	3.384447935	0.82	134.6084373
ZINC000000513196	CC(C)n1c2ccccc2nc1Nc1ccc(F)cc1	1.967461544	3.191783218	0.96	76.1742895
ZINC000000513473	CCCn1c2ccccc2nc1NC[C@H](C)O	2.550422537	3.347926512	0.97	84.30421668
ZINC000000513835	O=C(NC1=NCCS1)c1ccc(-c2cccc(Cl)c2Cl)o1	2.501720544	3.53763856	0.9	87.0246338
ZINC000000514303	CNC(=O)[C@@H](C)Oc1ccc(OC)cc1	2.055415552	2.144863263	1	80.51020196
ZINC000000514897	Cc1ccc(C(=O)Nc2ccc(CN3CCCC3)cc2)cc1[N+](=O)[O-]	1.797958278	2.990806949	0.99	160.669816
ZINC000000515490	CCOc1ccccc1C(=S)N1CCCCC1	1.917513992	2.183297513	0.98	85.3700472
ZINC000000516033	Cc1ccc(NC(=O)CC2CCCCC2)c(C)c1	1.693637145	2.70416277	1	111.3949991
ZINC000000517158	COC(=O)CCN1CCc2cc(OC)c(OC)cc2C1	2.011175136	2.930591269	0.93	99.29898528
ZINC000000517782	CC1=C[C@@H](C)C2(COC(C)OC2)[C@H](C)C1	4.722244606	2.774035878	0.68	-10.82823525
ZINC000000519805	Cc1ccc(C(=O)COc2ccc3ccc(=O)oc3c2)cc1	1.90996072	2.360997778	1	131.9353314
ZINC000000519984	COC(=O)c1ccc(Oc2cc(C)nc(-c3ccccc3O)n2)cc1	2.117426101	2.995837416	0.87	109.1805892
ZINC000000520006	O=C(O)c1cc(Cl)cc(I)c1O	2.23068846	2.094713419	0.58	23.03043481
ZINC000000520486	C[C@@H]1C(=O)C[C@@H](c2ccccc2)C(C#N)(C#N)C1(C#N)C#N	3.857766633	2.392860644	0.52	-2.314700538
ZINC000000520617	Cc1ccc(Nc2ncnc3sc4c(c32)CCC4)cc1Cl	2.227550052	3.860513159	0.94	122.0492904
ZINC000000522607	Cc1nn(C(=O)c2ccccc2F)c2c1[C@H]1[C@@H](C2)C1(C)C	3.381423978	3.771231392	0.53	33.90441182
ZINC000000522754	CCN[C@H]1C[C@@H](C(C)(C)NCC)CC=C1C	4.043281304	3.017384282	0.34	-8.381932798
ZINC000000522918	O=c1c(/C=N/O)coc2ccccc12	2.385079816	2.155183734	0.82	50.83424438
ZINC000000523340	Cc1ccc(NC2=C(Cl)C(=O)c3ccccc3C2=O)cc1[N+](=O)[O-]	2.262393643	2.441026184	0.87	80.81148584
ZINC000000523959	CO[P@@](=O)(c1ccc(N(C)C)cc1)[C@H](O)c1ccccc1	3.106367745	2.516971186	0.92	82.82771901
ZINC000000528399	CC(C)OC(=O)CSc1nnc(-c2ccco2)n1Cc1ccco1	2.4224716	3.224151642	0.97	150.4789541
ZINC000000528798	Cc1ccccc1NC(=O)CNC(=O)c1cccs1	1.684569456	2.55502272	1	128.709466
ZINC000000528853	O=C1CS[C@@H](c2cccc([N+](=O)[O-])c2)N1[C@H]1C[C@@H]2CC[C@H]1C2	4.423537628	3.453808893	0.24	-0.638637716
ZINC000000529052	O=C(NCC(F)(F)F)Nc1cccnc1	2.03504719	2.665204525	1	85.42275486
ZINC000000529728	Cn1c(SCC(=O)C(C)(C)C)nnc1-c1ccncc1	2.31968111	3.33476009	0.99	121.4815979
ZINC000000530909	COc1ccc([C@H]2C[C@H](c3cccc(Cl)c3)n3ncnc3N2)cc1	3.349253662	3.638059033	0.93	84.18420314
ZINC000000531143	CCOc1cccc(-c2nn3c(nnc3-c3ccccn3)s2)c1	2.278443619	4.213421701	0.95	116.2361869
ZINC000000532010	Nc1ccccc1N1CCCC1	1.657756946	2.053756826	0.9	31.73818032
ZINC000000532643	CC(C)CO[P@](=O)(c1ccc(N(C)C)cc1)[C@@H](O)c1ccncc1	3.403629366	3.412257997	0.81	96.50427819
ZINC000000536456	C/[N+]([O-])=C1\Cc2ccccc2C1=O	2.937332058	1.834924153	0.65	11.25155899
ZINC000000537347	O=C(c1ccccc1)[C@H]1CC(=O)N=C(N2CCOCC2)N1	3.043175443	3.240721087	0.72	31.54847765
ZINC000000537877	O=C(c1ccc(F)cc1)C1CCN(CCn2c(=O)[nH]c3ccccc3c2=O)CC1	2.144533504	4.108479221	0.96	132.2459613
ZINC000000539073	CC(C)[C@H](NC(=O)N[C@H]1CCCC[C@H]1C)C(=O)O	2.957260991	3.125908763	0.88	43.50535491
ZINC000000540397	COC(=O)[C@@H](C)Oc1ccc2c(c1)O/C(=C/c1sccc1C)C2=O	2.994105335	3.331532577	0.94	127.6941176
ZINC000000540745	O=C(NC(CO)(CO)CO)c1ccc(=O)oc1	2.734240495	2.708529844	0.93	47.59908717
ZINC000000540769	Cn1nc(-c2ccccc2)c2nc3ccccc3nc21	2.000484765	4.002888675	0.91	45.47025556
ZINC000000543371	CCOc1ccc2[nH]c3c(ncnc3N3CCC[C@H](C)C3)c2c1	2.803173269	4.771079125	0.9	97.48049529
ZINC000000545500	COC(=O)[C@H](CC(C)C)NC(=O)N1CCC(Cc2ccccc2)CC1	2.477928373	3.247090487	1	133.5412321
ZINC000000545701	CCOC(=O)C1=NN[C@]2(CC(=O)N(c3ccccc3)C2=O)C1	3.532636943	2.821035953	0.67	56.43108313
ZINC000000546444	CCNC(=S)Nc1c2ccccc2[nH]c1C(=O)OCC	2.190821565	2.527038946	0.99	93.62968611
ZINC000000547169	Cc1cc(Cl)ccc1C(=O)NC(=S)Nc1ccc(Cl)cn1	2.064446273	2.575130261	0.97	113.7880276
ZINC000000547932	CC(C)Cc1nc2sc3c(c2c(=O)n1N)CC(C)(C)OC3	2.973009612	3.764028233	0.54	63.39366451
ZINC000000549278	Cn1c(=O)sc(C=O)c1-[n+]1ccccc1	3.337326525	2.298015645	0.37	15.23787633
ZINC000000550217	O=C1Nc2ccc(Br)cc2C(c2ccccc2)=N[C@H]1O	2.756818866	3.073689696	0.38	32.00445059
ZINC000000550360	COc1ccc2[nH]c3sc(C)nc3c2c1	2.536321312	3.334066559	0.74	49.3577887
ZINC000000551997	COc1ccccc1NC(=O)c1cc(C)nc2ccccc21	1.642253028	2.985657215	1	139.3975682
ZINC000000552884	CCOC(=O)c1c(CSc2ccccc2)oc2ccc(OC)cc21	2.166088991	2.695346111	0.92	103.3002224
ZINC000000553275	Nc1nc(-c2ccc([N+](=O)[O-])cc2)nc2c3ccccc3oc(=O)c12	2.31073596	3.941084894	0.43	68.38177604
ZINC000000554118	Cc1ccc2c(=O)c(/C=C/C=C3C(=O)NC(=S)NC3=O)coc2c1	2.888020864	3.69617448	0.44	32.58924098
ZINC000000555046	Cc1ccc(S[C@H](C)C(=O)N2CCN(c3ccccc3)CC2)cc1	2.267679019	2.761447181	1	137.3341695
ZINC000000557535	CCn1nnc(NC(=O)COc2cc(C)c(Cl)c(C)c2)n1	2.469940437	3.791595331	0.93	116.9457738
ZINC000000557919	Cc1ccc(C(=O)Nc2cc(Cl)ccc2Cl)c(C)c1	1.598257228	2.310292931	0.98	116.5419154
ZINC000000559538	Cc1ccc(-c2ccc(CCC(=O)O)n2Cc2ccco2)cc1	2.251627186	3.558902355	0.93	69.31953371
ZINC000000560718	CCC(=O)c1cn(Cc2ccc(Cl)cc2Cl)c2ccccc12	2.020924598	3.191674771	0.88	118.0916682
ZINC000000562777	COc1ccc(/C=C/C(=O)Nc2c(F)cccc2F)cc1	1.851651443	2.308170349	1	124.5748054
ZINC000000563905	CC(=O)CC(=O)Nc1cccnc1	1.887370519	1.898140088	1	62.35557662
ZINC000000564763	NNc1ccc(Cl)c2cccnc12	2.080555758	2.686427068	0.99	53.89044102
ZINC000000565349	CCN1c2ccccc2[C@](O)(CC(=O)c2c(C)coc2C)C1=O	3.034394492	3.47146248	0.87	62.44776012
ZINC000000566812	Cc1ccc(C(=O)Nc2cccc(NC(=O)c3ccco3)c2)c(C)c1	1.817814833	3.267746841	1	155.5711166
ZINC000000568889	CC[C@@H](C)c1ccccc1NC(=O)C(C)C	2.189863353	2.753360746	1	89.36531438
ZINC000000569367	CCCn1nnc(NC(=O)CC)n1	2.515312827	3.463666475	0.93	63.11882599
ZINC000000569449	CCCn1nnnc1/N=C(\O)c1ccc(OC)c([N+](=O)[O-])c1	2.725152613	3.271599037	0.94	62.12281397
ZINC000000572347	CCCn1c2ccccc2nc1[C@H]1CC(=O)N(c2ccccc2)C1	2.468842249	3.956572242	0.93	121.9740502
ZINC000000572581	Cn1c2ccccc2nc1CC(C)(C)C	2.062462575	2.942638457	0.98	58.03311704
ZINC000000572721	c1ccc2[nH]c([C@H]3CCCN3)nc2c1	2.647558382	3.336840524	0.6	4.593444617
ZINC000000572829	N[C@H](c1ccccc1)c1ccc(Br)cc1	2.058239052	2.247854737	1	51.06705063
ZINC000000572950	Cc1ccc(Nc2nc(N)c3ccccc3n2)c(C)c1	1.905612961	3.189551585	0.92	96.02690159
ZINC000000576408	CC[C@@H](CO)NCc1ccc(Cl)cc1Cl	2.443543507	2.838230798	0.95	62.59508596
ZINC000000577465	Cc1cccc(C(=O)Nn2cnnc2)c1	2.306574979	2.354852152	0.98	75.60665661
ZINC000000579953	C[C@H](C(N)=O)c1ccc([N+](=O)[O-])cc1	2.397798625	1.903559814	0.99	44.42999663
ZINC000000582589	CS(=O)(=O)N(CC(=O)N1CCCC1)c1ccc2c(c1)OCO2	2.220005491	3.155854098	1	125.6268788
ZINC000000586618	CC(=O)/C=C/c1ccc(Br)cc1	1.877466037	1.680990072	1	49.02533486
ZINC000000609112	COc1ccc(Cl)cc1NC(=O)NCc1cccs1	1.825682277	2.41504689	1	148.2516106
ZINC000000609736	COc1cc(C)c(S(=O)(=O)N2CCc3ccccc32)cc1C	2.062060305	3.102203469	0.95	108.2522747
ZINC000000609772	S=C(NCCc1ccccc1)NCCn1cc(Cl)cn1	2.124265132	3.096095007	0.97	119.1169188
ZINC000000610442	CNC(=S)Nc1cc(C)ccc1OC	1.833256294	2.258116874	0.99	77.09544319
ZINC000000611087	Fc1ccc(NC(=S)Nc2ccc(Br)cn2)c(F)c1	2.060544735	2.529017633	0.78	110.405988
ZINC000000612335	O=[N+]([O-])c1cccc(NC(=S)NCc2ccc3c(c2)OCO3)c1	2.069206207	2.219029739	0.98	151.1493553
ZINC000000614285	Cc1cc(C(=O)O)ccc1NC(=O)CNC(=O)C1CCCCC1	1.798879917	3.250388154	0.92	102.3330939
ZINC000000614963	CC(C)(C)CC(C)(C)NC(=O)c1ccccc1	1.810017351	2.188724925	1	83.39562163
ZINC000000615422	O=C(CSc1ccccn1)Nc1cccc(F)c1	1.775928148	2.486938664	1	142.9871616
ZINC000000615686	CCNc1nc(NC(C)(C)C)nc(N2CCCCC2)n1	2.428688598	3.498706662	0.91	65.91586574
ZINC000000615971	CC(=O)Cc1nsc(NC(=O)c2csc3c2CCCC3)n1	2.731815928	3.600504021	0.83	117.125107
ZINC000000616168	O=C(Nc1cccnc1)c1csc2c1CCCC2	2.159481028	3.312091781	0.95	115.1621487
ZINC000000616361	C[C@@H]1CN(C(=S)c2cccc([N+](=O)[O-])c2)C[C@@H](C)O1	3.070012989	2.45027884	0.78	61.44850237
ZINC000000617492	CCOc1ccc([C@@H]2C(C(N)=O)=C(C)N=C3N=NNN32)cc1	2.939249753	3.30452383	0.86	52.05639834
ZINC000000617988	Cc1ccc(S(=O)(=O)CCC(=O)N(C)C)cc1	1.875580428	2.275293466	1	97.40013225
ZINC000000618838	COc1cc(C=O)ccc1Oc1ncccc1[N+](=O)[O-]	2.175917169	1.6867312	0.96	84.71581123
ZINC000000619217	COC(=O)c1cn(-c2ccccc2)nc1-c1cc2ccccc2oc1=O	2.145971643	3.381583697	0.88	100.4614862
ZINC000000619652	COc1ccc(NC(=S)Nc2ccccc2C)cc1OC	1.640631365	2.421255765	1	132.1100016
ZINC000000619830	Fc1cccc(NC(=S)Nc2ccccc2F)c1	1.647488729	2.046677597	0.99	106.8010642
ZINC000000619852	CCn1c(SCC(=O)Nc2nccs2)nnc1-c1ccncc1	2.282973068	4.213026454	1	171.3548661
ZINC000000620735	CCCC(=O)NCCc1ccc(S(N)(=O)=O)cc1	1.743834578	2.899437919	1	123.4384627
ZINC000000620802	CCc1cc2c(ncnc2SCC(N)=O)s1	2.511893091	3.541694661	0.89	95.82472208
ZINC000000622522	Cc1ccc(S(=O)(=O)N(CC(=O)Nc2ccc(F)cc2F)Cc2ccccc2Cl)cc1	2.078893865	3.125693346	1	196.7506805
ZINC000000623196	COc1ccccc1NC(=O)C1=C(C)NC(C)=C(C(=O)Nc2ccccc2OC)C1c1ccco1	2.385500077	2.873673043	0.98	93.23928278
ZINC000000623282	COC(=O)C1=C(C)NC(C)=C(C(=O)OC)C1c1cc(I)ccc1F	2.465858285	2.559907482	0.53	54.52537649
ZINC000000623343	CC(=O)NC(=S)Nc1ccc(NC(=O)c2ccc(C(C)(C)C)cc2)cc1	1.892727648	2.632181107	1	161.5280676
ZINC000000623481	CCOC(=O)c1ccc(N2N=C(C)/C(=C\c3ccc4c(c3)n(C)c(=O)n4C)C2=O)cc1	2.491625171	3.643646663	0.96	150.0090265
ZINC000000624154	O=C(Nc1c(-c2ccccc2)nc2c(Br)cc(Br)cn12)c1ccco1	2.433185852	3.910372973	0.99	95.72814748
ZINC000000625060	Cc1ccc(C)c(NC(=O)c2sc3cccc(Cl)c3c2Cl)c1	2.043440633	3.014853301	0.99	129.7122048
ZINC000000625450	C[C@H]1CC(O)=NC(=O)N1c1cc(Br)c(O)c(Br)c1	3.642165612	3.080356068	0.08	8.141808498
ZINC000000625528	CCOc1ccc(N2C(=O)C(O)=C(C(=O)c3ccc(C)cc3)[C@@H]2c2cc(OC)ccc2OC)cc1	2.687839426	3.178769505	0.9	124.5767457
ZINC000000625961	CC[C@H](C)Nc1nc2c(c(=O)[nH]c(=O)n2C)n1C[C@@H](O)COC(C)C	3.487668266	4.106877331	0.84	104.1609133
ZINC000000626371	Cc1cc(C)n(-c2nc3c(c(=O)[nH]c(=O)n3C)n2Cc2ccc(Cl)cc2)n1	2.437345039	3.969249454	0.84	111.4769494
ZINC000000627346	Cc1cccc(N2CCN(C(=O)c3ccccc3NC(=O)[C@@H]3CCCC[C@@H]3C(=O)O)CC2)c1	2.861797153	4.087770977	0.96	148.063974
ZINC000000627464	Cc1ccc(N2CCN(C(=O)c3ccccc3NC(=O)[C@H]3CC=CC[C@H]3C(=O)O)CC2)cc1	2.962838724	3.914543838	0.95	136.973395
ZINC000000628024	CCOc1ccc(N(CC(=O)Nc2ccccc2-c2ccccc2)S(C)(=O)=O)cc1	1.956923806	3.678380354	0.98	181.8672663
ZINC000000628607	C=CCn1c(SCC(=O)c2cc(C)n(-c3ccc(OC)cc3)c2C)nc2sc3c(c2c1=O)CCC3	2.619663713	4.977293772	0.97	250.7865917
ZINC000000628689	CCOc1ccc(N(CC(=O)Nc2ccccc2C(=O)N[C@@H](C)c2ccccc2)S(C)(=O)=O)cc1	2.551293743	3.886371232	1	246.69094
ZINC000000629800	COC(=O)c1ccccc1N1C(=O)[C@@H]2[C@@H](C1=O)C1c3ccccc3C2c2ccccc21	3.699578985	2.754550294	0.64	36.03751763
ZINC000000630210	CC(C)(C)c1cc(NC(=O)CCSc2nnc3ccccn32)cc(C(C)(C)C)c1	2.439016652	3.369687366	0.81	144.4457914
ZINC000000630862	COc1ccc([C@H]2C(C(=O)OC(C)C)=C(C)N=c3s/c(=C\c4ccc(OC(C)=O)c(OC)c4)c(=O)n32)cc1	3.053610027	3.352286247	0.96	195.2798312
ZINC000000630954	Cc1ccc(NC(=O)c2ccc(CNS(=O)(=O)c3cccc(C(F)(F)F)c3)cc2)cc1	1.940607818	3.645205103	1	218.7648124
ZINC000000632262	COc1ccccc1[C@@H]1Oc2ccc(Cl)cc2C2=C1[C@@H](c1ccc(C)cc1)N1N=CNC1=N2	3.733872879	4.257394003	0.84	40.22797368
ZINC000000632523	COC(=O)c1c2cc(-c3ccc(OC)cc3OC)ncn2c(C(=O)c2ccc(Br)cc2)c1C(=O)OC	2.641454648	3.555387376	0.81	121.3983473
ZINC000000633303	COC(=O)C1=C(C)N=c2s/c(=C\c3cccc(Br)c3)c(=O)n2[C@H]1c1ccc(OC(C)=O)c(OC)c1	3.033001115	3.190586712	0.97	171.0123408
ZINC000000635822	COc1cccc([C@@H]2C3=C(N=C4N=CNN42)c2ccccc2O[C@H]3c2ccc(OC)c(OC)c2)c1	3.380662044	3.82884486	0.83	65.68227246
ZINC000000637517	O=C(CN(Cc1ccc(Cl)c(Cl)c1)S(=O)(=O)c1ccccc1)N1CCN(c2ccc(F)cc2)CC1	2.215756021	3.990899231	0.99	202.293744
ZINC000000638104	COc1ccccc1NC(=O)COc1ccc([C@@H]2Nc3ccccc3S(=O)(=O)N2Cc2ccccc2)cc1	2.902369387	3.907520533	0.99	187.2536486
ZINC000000638873	COC(=O)c1cc2c(c(OC)c1)OC(c1ccccc1)(c1ccccc1)O2	2.336255548	2.271649881	0.81	30.75499009
ZINC000000641709	Cc1c(/N=C(\S)NC(=O)COc2ccccc2)c(=O)n(-c2ccccc2)n1C	2.58507551	3.44750992	0.79	87.22178644
ZINC000000641933	Clc1cc(Br)cc(Cl)c1I	2.502229722	1.619386875	0.89	27.49790705
ZINC000000642043	CC1(C)O[C@H]2[C@@H](O1)[C@@H](COC(=O)c1ccccc1)OCO[C@@H]2COC(=O)c1ccccc1	3.572815528	2.093429675	0.91	36.70612637
ZINC000000642110	CCOC(=O)COc1ccc(S(=O)(=O)c2ccc(OCc3ccccc3)cc2)cc1	1.874936108	2.113022422	0.95	163.1410818
ZINC000000643039	CCOC(=O)c1c(C)nc2sc3c(c2c1-c1ccc(OC)cc1)N[C@@H](c1ccc(OC)cc1)NC3=O	3.147766515	4.008307556	0.67	93.18978352
ZINC000000643613	Cc1cc(C)c(S(=O)(=O)N2CCN(c3cc(Cl)ccc3C)CC2)c(C)c1	2.076805437	3.059386188	0.95	132.4621538
ZINC000000644437	Cc1ccc(N(C)C(=O)N2CCN(S(=O)(=O)c3ccc(C)c(C)c3)CC2)cc1	2.134165187	3.458106895	1	147.3028094
ZINC000000644482	CCc1nccn1S(=O)(=O)c1ccc(I)cc1	2.354542196	2.859690261	0.95	86.30795645
ZINC000000644985	CS(=O)(=O)N1N=C(c2ccc(Cl)cc2)C[C@H]1c1ccc(Cl)cc1	2.609691642	2.835910775	0.86	72.56854431
ZINC000000645844	COc1cc(C(=O)Nc2ccccc2C(=O)NCc2ccccc2)cc(OC)c1OC	1.837515592	2.894909772	1	197.9688574
ZINC000000646387	Cc1ccc(OCC(=O)Nc2nc(-c3ccc(C)c(C)c3)cs2)cc1	1.863117108	3.238398054	1	194.2189471
ZINC000000646757	CCc1ccc(S(=O)(=O)N(C(=O)C(C)C)c2ccc(OC)cc2)cc1	2.09725101	2.784701608	0.99	116.2040054
ZINC000000647235	Cc1nn(Cc2ccc(C(=O)Nc3ccc(C(=O)OC(C)C)cc3)cc2)c(C)c1Cl	2.036227137	3.63568583	1	196.1937498
ZINC000000647392	COc1cc([C@@H]2C(C(=O)OC3CCCCC3)=C(C)NC3=C2C(=O)C[C@@H](c2ccccc2)C3)ccc1OC(C)=O	3.358841418	4.091973924	0.92	161.6255069
ZINC000000648008	COc1ccc([C@@H]2CC(=O)C3=C(C2)NC(C)=C(C(=O)OC(C)C)[C@@H]3c2ccccc2OC)cc1OC	3.214118078	3.609781677	0.99	145.573036
ZINC000000648195	COc1ccc(OCc2nnc(SCC(=O)Nc3cc(Cl)ccc3C)n2-c2ccccc2)cc1	2.104893808	4.316642484	1	265.4018413
ZINC000000648477	COc1ccc([C@H]2CC(=O)C3=C(C2)NC(C)=C(C(=O)OCC(C)C)[C@H]3c2cccc(F)c2)cc1OC	3.261012231	3.320754941	0.94	147.3360683
ZINC000000648845	CCOC(=O)c1c(C)c(C)sc1NC(=O)c1nc2nc(C)cc(C(F)F)n2n1	2.764920905	3.662790313	0.91	156.305462
ZINC000000649272	COc1ccccc1NS(=O)(=O)c1ccc(NC(=O)c2cnn3c2nc(-c2ccc(C)cc2)cc3C(F)F)cc1	2.51792662	4.303665802	0.98	258.6221357
ZINC000000649283	COc1ccccc1N1CCN(C(=O)c2cnn3c2nc(-c2ccc(C)cc2)cc3C(F)F)CC1	2.457266524	4.608562343	1	188.893113
ZINC000000649520	CCOC(=O)C1=C(N)OC2=C(C(=O)CCC2)[C@@H]1c1ccc(OC)c(COc2cccc(C(F)(F)F)c2)c1	3.156011591	3.999320227	0.89	154.440127
ZINC000000649552	COc1ccc(-c2cc(C(F)F)n3ncc(C(=O)N4CCC(Cc5ccccc5)CC4)c3n2)cc1	2.467784131	4.668878762	0.97	199.9940899
ZINC000000650044	COc1ccc([C@H]2CC(=O)C3=C(C2)NC(C)=C(C(=O)OCC(C)C)[C@H]3c2ccc(OC(C)=O)c(OC)c2)cc1OC	3.414857761	3.262435369	0.96	156.4157349
ZINC000000650153	CCn1cc(/C=c2/sc3n(c2=O)[C@@H](c2ccc(OC)cc2)C(C(=O)Nc2ccccc2)=C(C)N=3)c(C)n1	3.047634961	4.584371026	0.95	168.6703199
ZINC000000653039	Cc1cccc(NC(=O)CN(c2cccc(Br)c2)S(C)(=O)=O)c1	1.974632081	2.726496844	1	155.4485338
ZINC000000654164	Cc1sc2nc(C)n(NC(=O)c3ccc(COc4ccc(Cl)cc4Cl)o3)c(=O)c2c1C	2.625625349	4.664653396	0.91	175.9857289
ZINC000000655239	CCOc1ccc(-c2cc(C(=O)N3CCN(c4ccccc4F)CC3)c3cc(C)ccc3n2)cc1	2.153243385	4.087628978	0.99	205.7797629
ZINC000000655941	COc1cc(-c2ccc(NC(=O)c3ccc(C)o3)c(OC)c2)ccc1NC(=O)c1ccc(C)o1	2.285258977	2.868638194	0.98	85.93207476
ZINC000000657454	O=C(/C=C/c1ccc(Br)cc1)N1CCN(c2ccccc2F)CC1	1.955890329	3.022599282	0.99	145.547643
ZINC000000658079	O=C(Cc1ccccc1)OCCN1C(=O)[C@@H]2[C@@H](C1=O)C1c3ccccc3C2c2ccccc21	3.752662405	3.147973486	0.93	86.08860408
ZINC000000658116	COc1ccc(C2C3=C(CC(C)(C)CC3=O)N(Cc3ccccc3)C3=C2C(=O)CC(C)(C)C3)cc1OC	2.744752733	3.166542547	0.84	76.10767856
ZINC000000658338	CCOc1ccc(C(C)=O)cc1Cc1c(O)nc(SCc2cc(C(C)=O)ccc2OC)[nH]c1=O	2.630921518	3.311717009	0.9	137.3314514
ZINC000000659289	COc1ccc([C@@H]2C[C@H](C(F)(F)F)n3ncc(C(=O)Nc4sc5c(c4C#N)CC[C@H](C)C5)c3N2)cc1	4.032886633	4.556459874	0.9	185.5791733
ZINC000000659294	Cc1nn(Cc2ccc(Br)cc2)c(C)c1NC(=O)c1cc2n(n1)[C@H](C(F)(F)F)C[C@@H](c1ccccc1)N2	3.711171936	4.371918057	0.96	217.9553098
ZINC000000659528	Cc1nn(Cc2ccccc2)c(C)c1NC(=O)c1ccc([N+](=O)[O-])c(C)c1	2.035317346	2.857135858	0.99	173.3756744
ZINC000000659747	COc1ccc(/C=N/NS(=O)(=O)c2cc(Cl)ccc2Cl)cc1Cn1nc(C)cc1C	2.478408231	3.859897027	0.94	164.4655883
ZINC000000659837	COC(=O)c1ccc(C)c(NC(=O)CN(c2cc(Cl)ccc2OC)S(=O)(=O)c2ccc(OC)c(OC)c2)c1	2.322295138	3.397931035	0.87	245.7907199
ZINC000000659876	O=C(c1ccccc1)c1ccc2c(c1)NC1=C(C(=O)C[C@@H](c3ccccc3)C1)[C@@H]1c3ccccc3C(=O)N21	3.244658952	4.279044868	0.61	66.81507551
ZINC000000659903	COc1ccc(S(=O)(=O)N(CC(=O)Nc2ccc(CSc3ccccc3)cc2)c2ccc(C)cc2)cc1OC	2.255398267	3.430586213	0.99	298.4462087
ZINC000000660551	Cc1cccc(N(CC(=O)Nc2ccc3ccccc3c2)S(=O)(=O)c2ccccc2)c1C	2.054428522	3.48891957	0.96	213.0299624
ZINC000000665720	COc1cc(C2C3=C(CCCC3=O)OC3=C2C(=O)CCC3)cc(Cl)c1OCC(=O)Nc1cccc(C)c1	2.81027167	3.915442157	0.93	137.1405929
ZINC000000666949	COc1cc([C@@H]2C(C(=O)OCC(C)C)=C(C)NC3=C2C(=O)C[C@@H](c2ccc(Cl)cc2)C3)cc(Br)c1O	3.403056469	3.722076541	0.97	151.0640906
ZINC000000666952	COc1cc([C@H]2C(C(=O)OCC(C)C)=C(C)NC3=C2C(=O)C[C@@H](c2ccc(Cl)cc2)C3)cc(Br)c1O	3.403056469	3.825749237	0.97	151.0640906
ZINC000000667004	COc1cccc(NC(=O)CSc2nc3c(c(=O)n(C)c(=O)n3C)n2Cc2ccccc2F)c1	2.347727327	4.591286266	0.98	219.1547567
ZINC000000669196	CCN1C(=O)C(=Cc2ccc(OCC(=O)Nc3cc(C)c(C)cc3Br)cc2)C(=O)N(CC)C1=S	2.587121043	3.768654336	0.98	159.80327
ZINC000000670511	Cc1cc(OCC(=O)Nc2cccc(Cl)c2)ccc1Br	1.704507554	2.60173313	1	165.1107709
ZINC000000670752	CCN(CC)S(=O)(=O)c1ccc(NC(=O)c2ccc(OC)cc2)cc1	1.715634514	2.647747111	1	176.3621172
ZINC000000671147	Cc1onc(-c2ccccc2)c1C(=O)Nc1c(C)n(C)n(-c2ccccc2)c1=O	2.227120644	3.721238184	0.95	138.4929971
ZINC000000671453	Cc1ccc(OCC(=O)Nc2ccccc2-c2ccccc2NC(=O)COc2ccc(C)cc2)cc1	1.943636511	2.28341343	1	116.835341
ZINC000000671856	O=C(Nc1cccc(Cl)c1)c1cccc(NC(=S)Nc2ccccc2)c1	1.694814105	2.307812613	1	165.1670039
ZINC000000672271	Cc1cc(-c2ccc(NC(=O)Nc3ccccc3)c(C)c2)ccc1NC(=O)Nc1ccccc1	1.848417912	2.814531227	1	109.2584907
ZINC000000673773	Cc1cc(C)c(NS(=O)(=O)c2ccc(NC(=O)COc3ccc(Cl)cc3Cl)cc2)c(C)c1	2.090886043	3.190217858	1	231.0127562
ZINC000000674127	COC(=O)CCC(=O)Nc1ccc(S(=O)(=O)Nc2cc(C)cc(C)c2)cc1	1.960437396	2.638535396	1	187.820113
ZINC000000674169	Cc1cc(C)cc(NS(=O)(=O)c2ccc(NC(=O)COc3ccc(Cl)cc3Cl)cc2)c1	2.019136441	3.116410942	1	232.56502
ZINC000000674268	CCOc1ccc(NS(=O)(=O)c2ccc(NC(=O)[C@@H](C)Oc3ccc(Cl)cc3Cl)cc2)cc1	2.4482891	4.01799178	0.99	254.4044692
ZINC000000674782	COc1ccc(OC)c(NC(=S)NC(=O)c2ccc(C(C)(C)C)cc2)c1	1.914048774	1.93403938	1	173.0802915
ZINC000000675332	COc1ccc([C@@H]2C[C@H](C(F)(F)F)n3nc(C(=O)Nc4cccc(Cl)c4)c(Cl)c3N2)cc1OC	3.5859408	4.048059304	0.99	162.3345415
ZINC000000675532	Cc1ccc(C(=O)NC(=S)NC[C@@H]2CCCO2)cc1Br	2.629640295	3.243923418	0.99	130.7189803
ZINC000000676090	COc1ccccc1NC(=O)C1=C(C)NC2=C(C(=O)CCC2)[C@@H]1c1ccc(OCc2ccccc2)cc1	2.770051705	3.407493934	0.98	196.5444165
ZINC000000677222	CC(=O)NC(=S)Nc1ccc(S(=O)(=O)N(C)Cc2ccccc2)cc1	1.963354246	2.676225452	1	179.3006975
ZINC000000677980	COc1ccccc1C(=O)Nc1cc2nn(-c3ccc(Cl)cc3)nc2cc1C	2.085365429	3.420310516	0.99	181.5474982
ZINC000000678339	O=C(CSc1nc2sc3c(c2c(=O)n1-c1ccccc1)CCCC3)c1cc2ccccc2o1	2.462035336	4.747700543	0.92	205.5726505
ZINC000000678428	COc1ccc(N2C(=O)[C@H]3C4c5ccccc5C(c5ccccc54)[C@]3(C)C2=O)cc1	3.742820191	3.316288464	0.64	13.08424421
ZINC000000678494	O=C(Nc1ccc(Cl)c(Cl)c1)[C@@H](Cc1ccc([N+](=O)[O-])cc1)N1C(=O)c2ccccc2C1=O	2.64899211	2.765871444	0.99	161.9862806
ZINC000000678705	COc1ccc([C@@H]2CC(=O)C3=C(C2)NC(C)=C(C(=O)OC(C)C)[C@@H]3c2ccc(F)cc2)cc1OC	3.196213754	3.570587981	0.99	139.9689091
ZINC000000679033	O=C(Cn1nc([N+](=O)[O-])nc1Br)Nc1ccccc1-c1ccccc1	2.296796198	3.235779583	0.96	101.2951778
ZINC000000679495	CCOC(=O)C1=C(C)NC(=S)N[C@@H]1c1cc(OCC)c(OCC)cc1Cl	2.89776398	2.753519597	0.79	80.56432056
ZINC000000680314	CCOC(=O)C1=C(C)N=c2s/c(=C\c3ccc(O)cc3)c(=O)n2[C@@H]1c1ccc(SC)cc1	2.966210967	3.233383796	0.97	157.2339232
ZINC000000681560	COc1ccc(N2C(=O)/C(=C/c3cc(C)n(-c4ccc(C(=O)O)cc4C)c3C)C(=O)NC2=S)c(OC)c1	2.642471887	4.266490011	0.68	116.0981359
ZINC000000681711	CCOc1ccc([C@H]2c3[nH]c4ccccc4c3CCN2C(=O)Cn2nc([N+](=O)[O-])c(Br)c2C)cc1	3.128376574	3.778696005	0.84	146.5281287
ZINC000000681792	COc1ccccc1N1CCN(C(=O)c2cc(-c3cc(C)ccc3C)nc3ccccc32)CC1	2.123371359	3.986873008	0.97	170.3123357
ZINC000000681846	COc1ccc([C@@H]2CC(=O)C3=C(C2)Nc2ccccc2N[C@H]3c2ccc(OC(C)=O)c(OC)c2)cc1	3.220806106	3.519678456	1	136.7292809
ZINC000000682019	COc1ccc(C=C2C(=O)N(c3ccccc3)C(=S)N(c3ccccc3)C2=O)c2ccccc12	2.30397183	2.986910721	0.94	96.17401601
ZINC000000682033	CC(=O)Oc1ccc(C=C2C(=O)N(c3ccccc3)C(=S)N(c3ccccc3)C2=O)cc1	2.25626132	2.610497519	0.91	96.48381455
ZINC000000682601	COC(=O)c1c(NC(=O)C2CCC2)sc(C)c1-c1ccc(C)cc1C	2.212628159	3.449241037	0.89	94.78310895
ZINC000000683089	COc1ccccc1OC(=O)c1ccc(I)cc1	1.646986467	1.963131778	0.98	107.1092804
ZINC000000684016	CCOC(=O)C1=C(C)NC(=S)N[C@H]1c1ccc(OCC(=O)NCc2ccccc2)c(OC)c1	2.743889029	3.257146798	0.98	199.4447571
ZINC000000684591	CC(C)Oc1c(I)cc(Br)cc1C=O	2.607908029	2.315352218	0.75	44.41370823
ZINC000000685709	CCOc1cc([C@@H]2Nc3ccccc3NC3=C2C(=O)C[C@@H](c2ccc(OC)cc2)C3)ccc1O	3.197220883	3.685423097	0.98	126.830622
ZINC000000686608	Cc1ccc(C(C)C)c(OCc2nnc(SCC(=O)Nc3nc(-c4ccccc4)cs3)n2C)c1	2.382555716	4.752589329	0.98	277.7962276
ZINC000000687393	CCn1c(CNC(=O)c2ccccc2Cl)nnc1SCC(=O)Nc1ccc2ccccc2c1	2.157266794	4.599824428	1	256.3709442
ZINC000000687816	Cc1ccc(C)c(NS(=O)(=O)c2cc(C(=O)NC(C)(C)C)ccc2Cl)c1	2.056272968	3.113172717	1	151.3145039
ZINC000000688542	Nc1nnc(SCC(=O)Nc2cc(C(F)(F)F)ccc2Cl)s1	2.247357973	3.206831396	0.96	157.865817
ZINC000000688667	Cc1ccc(/C=C(/NC(=O)c2ccccc2)C(=O)NC[C@H]2CCCO2)o1	2.703749176	3.328057956	0.99	138.4623192
ZINC000000688873	COc1ccc([C@@H]2C3=C(CC(C)(C)CC3=O)Nc3ccccc3N2C(C)=C2C(=O)c3ccccc3C2=O)c(OC)c1	3.383501064	3.709392377	0.67	84.48466481
ZINC000000692012	CCCC(=O)Nc1cccc(C(=O)Nc2ccc(S(=O)(=O)N(C)Cc3ccccc3)cc2)c1	1.958626157	4.264253353	1	256.5743825
ZINC000000692446	O=C(Nc1ccncc1)c1ccc2c(c1)C(=O)N(C[C@@H]1CCCO1)C2=O	2.602168253	3.783143363	0.98	144.5536744
ZINC000000694875	COc1ccc(/C=N/NS(=O)(=O)c2ccc(Cl)cc2)c(OC)c1	2.018205158	2.234018966	1	141.0763086
ZINC000000699167	Cc1cc(C(=O)N(CCC(=O)N2CCC(n3c(=O)[nH]c4ccccc43)CC2)C[C@@H]2CCCO2)c(C)o1	3.170693788	4.983692647	0.81	178.090131
ZINC000000702233	COC(=O)c1c(NC(=O)[C@H](C)Oc2ccccc2F)sc2c1CCC2	2.572845736	2.954986051	1	174.6807338
ZINC000000703119	Cc1ccc2nc(N3C(=O)C(O)=C(C(=O)c4cc5ccccc5o4)[C@H]3c3ccccc3F)sc2c1	2.954646672	4.566220201	0.97	133.3976959
ZINC000000703413	CCOC(=O)c1c(-c2ccc(OC)c(OC)c2)csc1-n1c(C)ccc1C	2.454165346	2.878825984	0.9	72.04578476
ZINC000000703947	C=CCn1c(SCc2ccc(Br)cc2)nnc1-c1ccccn1	2.225304871	3.348343356	0.97	144.8305435
ZINC000000706990	Cc1cc(C)n(C[C@H](O)CN2c3ccccc3Sc3ccccc32)n1	2.803388922	3.082857106	0.91	88.68506296
ZINC000000707205	CCOC(=O)C1=C(C)N=c2s/c(=C\c3ccccc3O)c(=O)n2[C@@H]1c1cc(OC)c(OC)cc1Br	3.115478514	3.191089232	0.98	134.1510183
ZINC000000707418	CCOC(=O)C1=C(c2ccccc2)N(C)C(=O)N[C@H]1c1ccc(OC(F)F)c(OC)c1	2.90987046	3.583505346	0.85	93.52433183
ZINC000000707867	CCOc1cc([C@@H]2C(C(=O)OC(C)C)=C(C)NC3=C2C(=O)C[C@H](c2ccc(Cl)cc2)C3)ccc1OC(C)=O	3.353815506	3.698758033	0.92	155.4374322
ZINC000000709068	Cc1ccc(-c2cc(C(F)(F)F)n3nc(C(=O)N4CCN(c5ccc(F)cc5)CC4)c(Cl)c3n2)cc1	2.520001588	4.545298235	0.92	171.8367786
ZINC000000709403	COC(=O)c1ccc(Oc2nc3c(c(=O)n(C)c(=O)n3C)n2Cc2ccc(C)cc2)cc1	2.328209279	3.792085884	0.98	132.9481642
ZINC000000709743	COc1ccc([C@H]2CC(=O)C3=C(C2)Nc2ccccc2N[C@H]3c2ccccc2C(F)(F)F)cc1OC	3.285856222	3.801476614	0.99	114.8088338
ZINC000000710130	Cc1ccc(C2=NN(C(=O)CCC(=O)O)[C@@H](c3ccccc3F)C2)cc1	2.603319494	3.49662426	0.92	77.56848497
ZINC000000711884	CN(C)c1ccc(-c2nc3ccccn3c2/N=C/c2cc(Cl)ccc2O)cc1	2.572300045	4.307294083	0.8	115.7443112
ZINC000000712091	Cc1c(Nc2nc3nonc3nc2Nc2cccc(C)c2C)c(=O)n(-c2ccccc2)n1C	2.785957085	3.972229841	0.77	116.0249697
ZINC000000713853	CSc1nc2ccc(/N=C/c3ccc(Sc4ccccc4)o3)cc2s1	2.702849365	3.524387907	0.87	161.6085972
ZINC000000713950	CCOC(=O)C1=C(N)N(c2cccc([N+](=O)[O-])c2)C2=C(C(=O)CCC2)[C@H]1c1ccc(OC)c(O)c1	3.116035215	3.651535395	0.83	100.9371213
ZINC000000714265	Cc1ccc(C2=NN(S(=O)(=O)c3ccccc3)[C@H](c3ccco3)C2)cc1	2.686199637	2.703594785	0.8	93.02163878
ZINC000000715786	Cc1ccc(NC(=S)NC(C)C)cc1	1.654622691	2.266268158	1	75.1353229
ZINC000000716134	COc1cc2c(cc1OC)[C@@H](c1cccc([N+](=O)[O-])c1)N(C(=O)COc1ccc(C)cc1)CC2	2.705591856	3.88597792	0.94	165.9954431
ZINC000000716752	O=C(NCc1ccccc1F)c1cccc(C(=O)NCc2ccccc2F)c1	1.802909083	2.398343422	1	116.0080456
ZINC000000716805	COc1cc(Br)c(NC(=O)COc2ccc(C)cc2)c(Br)c1	1.946801289	2.08992238	1	122.124102
ZINC000000717500	CC1=C(C(=O)OC[C@@H]2CCCO2)[C@@H](c2cc(Br)ccc2F)C2=C(C[C@H](c3cccs3)CC2=O)N1	3.707113325	4.119552913	0.88	130.0379339
ZINC000000718258	COc1cccc([C@@H]2C3=C(C[C@H](c4ccccc4)CC3=O)Nc3cc(Cl)ccc3N2C(=O)C(F)(F)F)c1	3.358286729	3.785937042	0.87	85.89079576
ZINC000000719279	COCc1cc(C)nc2sc3c(c21)N[C@H](c1ccc(NC(C)=O)cc1)NC3=O	3.189685689	4.144157451	0.69	90.28153064
ZINC000000719748	CCOc1ccc(CC(=O)Nc2c3ccccc3oc2C(=O)c2ccc(OC)cc2)cc1OCC	2.226834678	3.457446381	0.98	238.4068088
ZINC000000720029	CCOc1ccc([C@@H]2Nc3ccccc3NC3=C2C(=O)C[C@H](c2cc(OC)c(OC)c(OC)c2)C3)cc1	3.252982107	3.626805782	1	132.6299049
ZINC000000720402	COc1ccc(C(=O)C2=C(O)C(=O)N(c3ccc(C)c(Br)c3)[C@@H]2c2ccc(OC)cc2OC)cc1	2.830062177	3.199613903	0.85	113.3225211
ZINC000000720651	COc1ccc([C@H]2[C@H](Oc3ccc(Cl)cc3C)C(=O)N2c2cccc(C(F)(F)F)c2)cc1OC	3.126139491	3.848816225	0.87	108.1892515
ZINC000000723908	Oc1c([C@H](c2ccccc2Cl)N2CCCCC2)ccc2cccnc21	2.645465371	3.009365659	0.97	92.91925886
ZINC000000726181	CN1CCN(C2=C(Cl)C(=O)N(c3ccccc3N3C(=O)C(Cl)=C(N4CCN(C)CC4)C3=O)C2=O)CC1	2.761601162	3.438360226	0.48	26.05928458
ZINC000000726540	CCc1ccc([C@H]2C(C(=O)OCc3ccccc3)=C(C)NC3=C2C(=O)CCC3)cc1	2.688023794	3.108614708	1	137.167188
ZINC000000727230	CCOC(=O)[C@H](N1CCCC1=O)n1cc(I)c(=O)[nH]c1=O	3.549966934	3.027160512	0.69	42.65153164
ZINC000000729107	CCOC(=O)N1CCc2c(sc(NCc3cccc(F)c3)c2C(=O)Nc2ccc(OCC)cc2)C1	2.41755437	4.296242239	0.94	215.8997719
ZINC000000729513	CCOc1cc([C@H]2Nc3ccccc3NC3=C2C(=O)C[C@H](c2cc(OC)c(OC)c(OC)c2)C3)cc(Cl)c1O	3.481549639	3.989078466	0.97	126.9863792
ZINC000000734375	Cc1ccc(NC(=O)CSc2nc(Cl)cc(N3CCN(C(=O)C4CCCCC4)[C@H](C)C3)n2)cc1	2.898687653	4.344727254	0.95	151.3037367
ZINC000000737877	O=C(c1ccc(CSc2ccc(-c3ccccc3)nn2)o1)N1CCN(c2ccccc2Cl)CC1	2.382453554	4.674778307	0.99	211.9307756
ZINC000000737986	C[C@H]1CN(C(=O)c2ccc(CSc3ccc(-c4ccccc4)nn3)o2)CCN1C(=O)C(C)(C)C	3.087386567	4.608552382	0.99	164.4219663
ZINC000000743790	O=C(CN(Cc1ccco1)C(=O)c1ccccc1Br)Nc1cc(-c2ccccc2)nn1-c1ccccc1	2.377035406	4.337890774	0.91	208.7768053
ZINC000000748154	CCc1ccccc1NC(=O)Nc1ccc(N2CCN(c3ccccc3OC)CC2)c(C(=O)N2CCCCC2)c1	2.320888584	4.121410124	1	213.9581246
ZINC000000752768	O=c1c2cnn(-c3ccccc3)c2nc(-c2cccs2)n1-c1ccc(Br)cc1	2.279488971	4.012214127	0.81	100.7827217
ZINC000000754008	O=C(Nc1cccc(NC(=O)c2cc(Br)ccc2Cl)c1)c1ccco1	1.880795332	2.852945916	1	175.5972245
ZINC000000754391	O=c1c2c3ccc(Br)c(O)c3sc2nc2n1CCOC2	2.977237253	4.5334306	0.1	9.981858709
ZINC000000754825	O=S(=O)(NCc1ccccc1)c1cccc(S(=O)(=O)c2ccc(Cl)cc2)c1	1.891836893	3.163913408	0.9	150.2865698
ZINC000000754943	O=C(NC1CCCCC1)[C@H](Cc1ccc([N+](=O)[O-])cc1)N1C(=O)c2ccccc2C1=O	2.675346984	2.445529458	0.99	124.3991378
ZINC000000755793	COc1cc2c(cc1OC)[C@@H](c1cccc(Br)c1)N(C(C)=O)CC2	2.570359296	3.380187804	0.9	101.5546611
ZINC000000756402	Cc1cc(O)c(C2=Nc3cc(C(F)(F)F)ccc3S[C@@H](c3cccs3)C2)c(=O)o1	3.525109873	4.169927002	0.34	36.75185342
ZINC000000757359	NC(=O)[C@H]1CCCN(Cc2ccc(Br)cc2)C1	2.228906191	3.148610642	0.98	81.90434712
ZINC000000758972	Nc1nc2[nH]c(SCc3ccccc3)nc2c(N)n1	2.411666286	2.872653444	0.94	79.49670823
ZINC000000766481	Fc1cccc(NC2CCN(CCc3ccccc3)CC2)c1	1.765482884	3.559149735	0.99	112.4358612
ZINC000000771833	O=S(=O)(Nc1ccc(Br)cc1)c1ccc(Br)cc1	1.629455118	1.712713271	1	113.277391
ZINC000000778546	CCN(CC)c1ccc2cc(C(=O)Nc3ccccc3F)c(=O)oc2c1	2.136924326	3.488186093	0.96	160.0145624
ZINC000000778586	CCN(CC)C(=O)CSc1nc2c(c(=O)n(C)c(=O)n2C)n1CC	2.469161891	4.323667612	0.97	116.5462715
ZINC000000779201	COc1ccc(-c2nnc(SCC(=O)N3CCOCC3)n2C)cc1OC	2.151072317	3.510118783	0.98	165.6266347
ZINC000000780711	N#Cc1cnc2cc(-c3ccc(Cl)cc3)nn2c1N	2.379920738	3.269599969	0.73	55.4061523
ZINC000000780997	COc1ccc(-n2nnnc2SCC(=O)c2ccc(NC(C)=O)cc2)cc1	2.008923964	2.448676225	1	187.9202115
ZINC000000783425	O=C1C(Cl)=C(N2CCCCC2)C(=O)N1c1cc(Cl)c(Cl)cc1Cl	2.408078235	3.622292866	0.78	48.60638367
ZINC000000783451	Cc1ccc(Br)cc1S(=O)(=O)n1cnc2ccccc21	2.16765151	2.590954201	0.98	107.2653514
ZINC000000783943	COc1ccc(S(=O)(=O)N2CCC(C(=O)N[C@@H](C)c3ccccc3)CC2)cc1	2.278193381	3.231927261	1	188.9493881
ZINC000000783990	COc1ccc(NC(=O)C2CCN(C(=O)c3cccs3)CC2)cc1Cl	1.941343977	3.566155705	0.99	182.9811018
ZINC000000784393	CCOC(=O)C1CCN(C(=O)CN(c2ccccc2Cl)S(C)(=O)=O)CC1	2.199794387	2.789174554	0.99	147.0104305
ZINC000000784480	COc1ccc(-c2csc(Nc3ccc(S(N)(=O)=O)cc3)n2)cc1C	2.048294093	4.106603013	0.99	151.1416966
ZINC000000786814	COc1ccc(NC(=O)CSc2nnc(CNc3ccc(F)cc3)n2-c2ccccc2)cc1	2.064124218	4.207901256	1	243.3754633
ZINC000000787186	CC1CCN(C[C@H](O)CN2C(=O)NC(C)(C)C2=O)CC1	2.87180861	3.246801024	0.55	43.98371162
ZINC000000787635	O=C(N[C@H](Sc1ccc(Cl)cc1)C(Cl)(Cl)Cl)c1ccco1	2.97952998	2.343204823	0.97	83.55425169
ZINC000000789556	Cc1ccc(S(=O)(=O)N2CCC(C(=O)NC3CCCC3)CC2)cc1	1.894528053	2.809447191	1	155.2005724
ZINC000000793878	Cc1cc(OCc2nnc(SCC(=O)OC(C)C)n2-c2ccccc2)ccc1Cl	2.230759481	4.341018694	0.96	193.1457098
ZINC000000794176	Cc1ccc(NC(=O)[C@H]2CC(=O)OC23CCCCC3)cc1C	3.239909152	3.381385538	0.9	76.17320437
ZINC000000794305	O=C(NCc1ccc2c(c1)OCO2)[C@H]1CC(=O)N(c2ccc(OCc3ccccc3)cc2)C1	2.555975203	3.337798889	1	225.1495855
ZINC000000794308	NC(=O)[C@@H]1CC(=O)N(c2ccc(OCc3ccccc3)cc2)C1	2.25140648	2.767478732	1	121.2904272
ZINC000000795130	Cn1c(=O)cc(N[C@H]2CC(=O)N(c3ccc(Cl)cc3Cl)C2=O)n(C)c1=O	3.083694758	3.788905928	0.71	79.15002244
ZINC000000795996	COc1cc([C@@H]2C(C(=O)c3ccco3)=C(O)C(=O)N2Cc2ccccc2)cc(OC)c1OC	2.772429972	3.162029701	0.96	123.9210252
ZINC000000797073	CCc1ccc(NC(=O)Cn2nnc(-c3ccccc3NC(=O)c3cc(OC)c(OC)c(OC)c3)n2)cc1	2.35850648	4.466359966	0.97	213.9905002
ZINC000000797857	COC(=O)C1=C(C)NC2=C(C(=O)c3ccccc32)[C@H]1c1ccccc1OCc1ccc(F)cc1	2.801851649	3.292122805	0.93	129.1918929
ZINC000000799528	Cc1cc(C)cc(C[C@@H](C(=O)Nc2cccc(C(F)(F)F)c2)[C@@H](C)C(=O)O)c1	2.98479082	3.563182419	0.99	109.2355233
ZINC000000802086	COc1cc(C=O)ccc1OC(=O)c1ccccc1I	2.002449587	1.753502927	0.99	121.2385183
ZINC000000803001	c1ccc(CNc2nnnn2-c2ccccc2)cc1	1.829978498	2.5381479	0.99	109.4970057
ZINC000000803086	COc1ccc([C@H]2C[C@H](c3ccc(Cl)cc3)Nc3ncnn32)cc1OC	3.341407842	3.825100982	0.88	89.47651827
ZINC000000803507	Cc1cc(N)cc(C(=O)O)c1O	2.05327903	2.283809429	0.76	11.64106641
ZINC000000804134	Cc1coc(NC(=O)c2sc3nc4c(c(C(F)(F)F)c3c2N)CCC4)n1	3.035425643	4.488572343	0.75	71.46648803
ZINC000000805594	COc1ccc(NC(=O)c2cc(I)ccc2Br)cc1OC	1.870960597	2.035445026	0.97	135.4116219
ZINC000000805866	Cc1c(NC(=O)c2c(Cl)c(Cl)c(Cl)c(Cl)c2C(=O)O)c(=O)n(-c2ccccc2)n1C	2.543558264	3.153017759	0.91	79.16815973
ZINC000000806945	CCCC(=O)Nc1ccc(N2CCN(C(=O)C(C)C)CC2)c(Cl)c1	1.989049587	3.624699642	0.99	151.8406339
ZINC000000809970	Cc1cccc2nc(CNc3nc4ccccc4s3)cn21	2.296190767	3.693346424	0.97	117.9995551
ZINC000000810117	O=C([C@H]1CCCN(S(=O)(=O)c2ccc(Cl)cc2)C1)N1CCCC1	2.349439767	3.571347613	1	140.7449432
ZINC000000810268	c1cc(CNC[C@@H]2CCCO2)co1	2.819631578	3.194947793	0.76	39.19262657
ZINC000000811629	O=C(O)[C@H](Cc1c[nH]c2ccccc12)NS(=O)(=O)c1cc(Cl)ccc1Cl	2.558105637	3.050204367	0.89	122.9127785
ZINC000000811636	O=C(O)[C@H](Cc1c[nH]c2ccccc12)NS(=O)(=O)c1ccc(F)cc1	2.410984197	2.480459351	0.94	115.8919892
ZINC000000811647	O=C(O)CCN1CCCC1	1.665360575	1.931989485	0.81	11.29628747
ZINC000000812129	Cc1cc(C)n(CCN)n1	2.232961674	2.358537703	0.74	16.53059445
ZINC000000812256	O=C(NC[C@H]1CCCO1)c1cc(S(=O)(=O)N2CCCC2)c(Cl)cc1Cl	2.656100681	3.759224643	0.95	138.7686338
ZINC000000812723	NS(=O)(=O)c1ccc(NC2=C(Cl)C(=O)N(c3ccccc3F)C2=O)cc1	2.179031006	3.402890593	0.95	85.82344255
ZINC000000812774	Cn1cccc1-c1cc(C(=O)O)[nH]n1	2.512281769	3.022809186	0.86	35.35853337
ZINC000000814286	COc1cc(Cn2c3ccccc3sc2=O)ccc1OC(C)C	2.048359418	2.969972311	0.94	132.2992598
ZINC000000815022	COc1cc(NC(=O)c2cc(-c3ccccc3)on2)cc(OC)c1OC	1.989686038	2.93608354	0.99	143.0772845
ZINC000000816634	COc1ccc(NC(=O)C(C(=O)Nc2ccc(OC)c(OC)c2)=C2NC(C)(C)Cc3ccccc32)cc1OC	2.645138956	3.465202368	0.85	90.31224695
ZINC000000818920	Cc1cc(C)n([C@@H](C)CC(=O)O)n1	2.765800739	2.486506597	0.85	30.73573055
ZINC000000819400	O=C(c1csc(Nc2ccccc2Cl)n1)N1CCCC1	1.97774179	3.060782448	0.92	133.0597178
ZINC000000819444	COc1ccc(CCNC(=O)[C@H](C(=O)c2ccccc2)n2ccccc2=O)cc1OC	2.672533698	3.725610805	1	180.6665896
ZINC000000819571	CC[C@H](CO)NCc1c(OC)ccc2ccccc21	2.422139194	2.982178461	0.94	84.20681135
ZINC000000819775	Cc1cccc2oc(-c3ccc(C)c(NC(=O)c4cccc(Br)c4)c3)nc21	2.087740947	3.616842005	0.98	161.0205513
ZINC000000820286	O=C(c1ccc(Cl)cc1)N1N=C(C(F)(F)F)C[C@]1(O)c1ccc(Cl)cc1	2.923720643	2.998879872	0.95	77.91909346
ZINC000000820587	O=C(c1ccccc1)N(CN1C(=O)c2ccccc2C1=O)c1ccc(Oc2ccccc2)cc1	2.119602071	2.798912069	0.99	144.8964242
ZINC000000820971	Cc1cc(C)n2ncc(C(=O)Nc3ccc(Cl)c(Cl)c3)c2n1	2.099537985	3.411613386	0.98	145.8719427
ZINC000000822174	Cc1ccc(NC(=S)N[C@@H](NC(=O)c2ccccc2)C(Br)(Br)Br)cc1	2.722975712	2.735750478	0.99	116.4718939
ZINC000000822209	COc1ccc(C(=O)N[C@H](Nc2sc3c(c2C#N)CCC3)C(Cl)(Cl)Cl)cc1	2.993440725	3.31306969	0.97	124.4623602
ZINC000000822908	Nc1c(Cl)cc(N2C(=O)c3ccc(C(=O)OCC(=O)c4ccc(Br)cc4)cc3C2=O)cc1Br	2.467676886	3.572940352	0.88	147.175864
ZINC000000823288	O=C(Nc1ccccc1)n1cncn1	2.097814169	2.020298221	0.99	49.97111752
ZINC000000823826	O=C(N[C@H](Nc1cc(Cl)ccc1Cl)C(Cl)(Cl)Cl)c1ccco1	2.873026428	3.009450793	0.94	107.6446506
ZINC000000825567	O=C(c1nn2c(nc(-c3ccccc3)cc2C(F)(F)F)c1Cl)N1CCN(C(=O)c2ccccc2)CC1	2.440772947	4.338181297	0.95	163.6345774
ZINC000000825584	O=C(c1nn2c(nc(-c3ccccc3)cc2C(F)(F)F)c1Br)N1CCN(c2ccc(F)cc2)CC1	2.51092665	4.64735889	0.91	154.8276537
ZINC000000825919	NNc1ncc(-c2nc3ccccc3o2)cn1	2.29977889	2.959150524	0.93	59.78934566
ZINC000000827183	Cc1ccccc1N1C[C@H](C(=O)Nc2ccc(Cl)c(Cl)c2)CC1=O	2.324933119	3.691231241	0.98	147.4953408
ZINC000000827445	Cc1ccc(NC(=O)CC[C@H](C(=O)O)N2C(=O)c3ccccc3C2=O)cc1	2.439587187	2.624611755	1	90.18402537
ZINC000000827570	Cc1ccc(S(=O)(=O)N(CC(=O)N(C)C)c2ccc(F)cc2)cc1	1.964952567	2.356538246	1	142.7876669
ZINC000000828976	CC(=O)N(C)c1nc2ccccc2s1	2.03108887	2.531070259	0.98	68.86741193
ZINC000000830152	Cc1cc(C(=O)Nc2ccc3nn(-c4cccc(Cl)c4)nc3c2)ccc1[N+](=O)[O-]	2.236495503	3.367414161	0.99	187.3258848
ZINC000000830767	Cc1nn(-c2ccc(Cl)cc2)c(O)c1C=C1C(=O)N(c2ccccc2)C(=S)N(c2ccccc2)C1=O	2.565114123	3.641115806	0.82	82.46941984
ZINC000000831478	O=C1[C@@H]2[C@@H](C(=O)N1c1cccc(Cl)c1)C1c3ccccc3C2c2ccccc21	3.608912558	2.95734466	0.65	40.38156248
ZINC000000831541	COc1cc(/C=N/c2c(C)n(C)n(-c3ccccc3)c2=O)c([N+](=O)[O-])cc1OC	2.515066652	2.93318712	0.96	119.3386919
ZINC000000832130	COc1ccccc1N(CC(=O)N1CCN(c2ccccc2OC)CC1)S(=O)(=O)c1ccccc1	2.17473437	3.311616034	0.99	203.5457361
ZINC000000833879	O=C1CCCC2=C1c1c(ccc3ccccc31)N[C@@H]2c1ccc(Cl)cc1	2.856078512	3.643727464	0.59	19.14637977
ZINC000000834403	O=C1CCCc2c1c1cc(NS(=O)(=O)c3ccc(Cl)cc3)ccc1n2S(=O)(=O)c1ccc(Cl)cc1	2.537468223	3.512641293	0.78	116.7940595
ZINC000000835559	Cc1ccc(CNC(=O)[C@@H]2CN(S(=O)(=O)c3ccccc3)CCN2S(=O)(=O)c2ccccc2)cc1	2.60643112	3.078358596	0.98	162.6599793
ZINC000000835615	O=C(Nc1ccc(Cl)c(C(F)(F)F)c1)[C@H]1CN(S(=O)(=O)c2ccccc2)CCN1S(=O)(=O)c1ccccc1	2.827071126	3.925758191	0.97	169.875248
ZINC000000836937	COc1ccc(C(=O)N[C@@H](NC(=S)Nc2ccccc2C)C(Cl)(Cl)Cl)cc1OC	2.672754555	3.166953558	0.99	168.5691572
ZINC000000840020	COc1ccc(NC(=O)c2ccc(N(C)S(=O)(=O)c3ccccc3)cc2)c(OC)c1	1.909339967	3.088448862	0.98	216.8236616
ZINC000000840205	Cc1ccc(N(Cc2ccc(C(=O)NC(C)(C)C)cc2)S(C)(=O)=O)cc1C	2.119210577	3.579876302	1	164.7500867
ZINC000000842133	CC(=O)c1c(Cl)nc2ccc(Br)cc2c1-c1ccccc1	2.075034494	3.004222752	0.93	74.60368737
ZINC000000843547	COc1ccc([C@@H]2Oc3ccccc3C3=C2[C@H](c2ccc(F)cc2)N2N=CNC2=N3)cc1OC	3.694319613	3.530133822	0.92	52.67323647
ZINC000000844089	COC(=O)c1c(C)oc2ccc(N(C(=O)c3ccc(C)cc3)S(=O)(=O)c3ccc(C)cc3)cc21	2.38199124	2.98330784	0.88	167.5328737
ZINC000000844949	COc1ccc(-c2cc(C(F)(F)F)n3nc(C(=O)Nc4ccccc4C(F)(F)F)nc3n2)cc1	2.532301551	3.999195784	0.96	172.9278823
ZINC000000844975	CC(=O)c1cccc(NC(=O)c2cc3nc(-c4ccc(F)cc4)cc(C(F)(F)F)n3n2)c1	2.354935468	4.079896519	0.98	191.2506073
ZINC000000845732	O=C(Nc1ccccn1)Nc1ccccc1Cl	1.646728434	2.34534641	0.97	106.4150591
ZINC000000845835	COC(=O)c1ccc(Nc2nc(-c3ccc(C)c(C)c3)c(C)s2)cc1	2.013223764	3.290497979	0.95	127.2797316
ZINC000000847753	FC(F)(F)C(Oc1nc(N2CCCCC2)nc(N2CCCCC2)n1)C(F)(F)F	2.743179734	3.456641137	0.79	56.66764585
ZINC000000848726	O=C(NCc1ccc(F)cc1)c1cc2nc(-c3ccc(Cl)cc3)cc(C(F)(F)F)n2n1	2.302477178	4.308268429	0.97	185.3302421
ZINC000000849048	COc1ccc(C(=O)Nc2cc(-c3nc4ccccc4o3)ccc2Cl)cc1OC	1.958928314	3.814330642	1	192.4427515
ZINC000000849609	C=Cn1cc(C=O)c(C)n1	3.430971931	2.674038206	0.27	0.827995904
ZINC000000850099	O=C(CSc1nnc(-c2ccccc2Cl)o1)Nc1cc(Cl)cc(Cl)c1	2.136822417	3.814690245	0.98	170.553609
ZINC000000850549	CCOC(=O)c1c(NC(=O)c2ccccc2)sc(C)c1-c1ccccc1	1.858802462	2.672800619	1	156.1728402
ZINC000000852168	CCOC(=O)C1=C(C)N=c2s/c(=C3\c4ccccc4N(CC)C3=O)c(=O)n2[C@H]1c1ccccc1Cl	3.101032675	3.358348675	0.82	91.982989
ZINC000000853206	COc1ccc(N(CC(=O)NCc2ccc(Cl)cc2Cl)S(=O)(=O)c2ccccc2[N+](=O)[O-])c(OC)c1	2.425657809	3.113617137	0.95	222.798457
ZINC000000853554	CCOc1ccc(NC(=O)c2cc(-c3ccc(OC)cc3)nc3ccccc32)cc1	1.799983317	3.53114102	1	194.2725426
ZINC000000854231	CCOC(=O)CSc1nc2sc3c(c2c(=O)n1-c1ccc(C)cc1)CCCC3	2.299783506	4.113001521	0.91	175.4945334
ZINC000000854529	O=C(NCc1ccc(Cl)cc1)[C@@H]1CN(S(=O)(=O)c2ccccc2)CCN1S(=O)(=O)c1ccccc1	2.616298253	3.27157263	0.99	162.1272599
ZINC000000854801	Cc1cc(I)ccc1NC(=O)[C@H]1Cc2ccccc2CN1C(=O)OCc1ccccc1	2.648763041	3.085526135	0.84	162.1752975
ZINC000000856858	COC(=O)COc1ccc(C2C3=C(CC(C)(C)CC3=O)NC3=C2C(=O)CC(C)(C)C3)cc1	2.752417512	3.215101368	0.82	79.7391926
ZINC000000857405	COc1ccc(-c2cc(-c3ccc(C)cc3)nc(SCC(=O)Nc3ccc(C(C)=O)cc3)c2C#N)cc1	2.269939362	3.735001577	0.98	221.6529493
ZINC000000857469	Cc1nc2ccccc2n1C[C@H](O)COc1ccc(Br)cc1	2.418426428	3.509670402	1	148.8618525
ZINC000000857611	CC1(C)CC(=O)C2=C(C1)Nc1ccccc1N(C(=O)Cc1ccc(F)cc1)[C@@H]2c1cccs1	3.040968175	3.773956781	0.92	110.7322277
ZINC000000857663	CCc1nn(-c2ccccc2)c2nc(-c3ccc(N(C)C)cc3)c3cc(OC)c(OC)cc3c12	2.452937	4.9648006	0.93	87.67867391
ZINC000000859146	Cc1cccc(-c2noc(Cc3ccccc3)n2)c1	1.74418713	3.282072222	1	119.2673543
ZINC000000860282	COc1ccc(C(=O)N2CCN(C3CCC(c4ccccc4)CC3)CC2)cc1OC	2.024504271	3.471472276	0.93	145.9948674
ZINC000000860694	O=S(=O)(NCc1ccccn1)c1cc(Br)ccc1Br	2.09467681	2.432728457	1	113.7759841
ZINC000000861281	COc1ccc([C@@H]2CC(=O)C3=C(C2)NC(C)=C(C(=O)OCC(C)C)[C@@H]3c2ccc(OC)c(OC)c2)cc1	3.216566329	3.533552188	1	156.9019197
ZINC000000861309	COc1cc([C@@H]2C(C(=O)OCCc3ccccc3)=C(C)NC3=C2C(=O)C[C@@H](c2ccccc2)C3)cc(Cl)c1O	3.292665534	4.005387369	0.97	164.3802589
ZINC000000862115	CCOC(=O)c1cccc(NC(=O)CSc2nc3ccc(OC)cc3cc2C#N)c1	2.20951349	3.153807977	1	221.9512115
ZINC000000862696	N#Cc1c2c(sc1N1C(=O)[C@H]3[C@H](C1=O)C1c4ccccc4C3c3ccccc31)CCCCC2	4.102887885	3.833259837	0.55	55.69306001
ZINC000000863160	COc1ccc([C@H]2NC(=O)NC(C)=C2C(=O)OCC(F)(F)C(F)(F)F)cc1	2.979830956	3.109909586	0.87	93.73174185
ZINC000000863238	Cc1ccccc1OC[C@@H](O)Cn1c(SCC(=O)c2ccc(Cl)cc2)nc2c1c(=O)[nH]c(=O)n2C	2.955633931	4.197426656	0.99	211.6184637
ZINC000000863403	CCOC(=O)c1c(C)c(C(=O)Nc2ccc(C)c(Cl)c2)sc1NC(=O)COc1ccccc1	2.144658604	3.348287206	1	237.4864201
ZINC000000863623	CCOC(=O)c1c(C)c(C)sc1NC(=S)NC(=O)/C=C/c1ccco1	2.499597724	2.852691995	1	155.0065394
ZINC000000863754	CCN(CC)C(=O)c1cnn(-c2ccccc2)c1NC(=O)Cc1ccccc1	2.120515622	3.549270483	1	118.9636731
ZINC000000864279	CC1(C)C(=O)N(C[C@H](O)CNc2ccccc2)C(=O)N1CN1C(=O)N(C[C@@H](O)CNc2ccccc2)C(=O)C1(C)C	3.75177227	3.749581336	0.87	46.44766242
ZINC000000865663	CC(C)(C)NC(=O)c1nn2c(c1Br)N[C@H](c1ccccc1)C[C@H]2C(F)(F)F	3.769891746	3.63208297	0.87	77.726348
ZINC000000865991	O=C(Nc1ccccc1C(F)(F)F)c1cnn2c1N[C@@H](c1ccccc1)C[C@@H]2C(F)(F)F	3.538414335	4.135684582	0.96	148.1492899
ZINC000000866087	COc1ccc([C@@H]2C[C@H](C(F)(F)F)n3ncc(C(=O)Nc4cccc([C@H](C)O)c4)c3N2)cc1OC	3.797009182	4.543895219	0.96	176.4771885
ZINC000000866805	Cc1ccc(O)c(NC(=O)c2nn3c(c2Br)N[C@H](c2ccco2)C[C@@H]3C(F)(F)F)c1	3.875029134	4.336739555	0.87	112.3083854
ZINC000000866840	O=C(c1cc2n(n1)[C@@H](C(F)(F)F)C[C@H](c1ccc(Cl)c(Cl)c1)N2)N1CCCC1	3.708241708	4.355230419	0.95	124.1326199
ZINC000000867078	Cc1ccc([C@@H]2C[C@@H](C(F)(F)F)n3nc(C(=O)N4CCN(C(=O)c5ccccc5)CC4)c(Cl)c3N2)cc1	3.567194569	3.70080661	0.91	155.0124929
ZINC000000867196	Cc1c(Cl)cccc1NC(=O)C1=C(C)NC(=S)N[C@H]1c1ccc([N+](=O)[O-])cc1	2.791929597	3.32010624	0.9	139.6376825
ZINC000000869082	Cc1ccccc1NC(=O)CSc1nnc(-c2ccccc2C)n1-c1ccccc1	1.941911168	3.946118649	0.99	176.0682676
ZINC000000869369	CCOc1ccccc1N(CC(=O)N1CCc2ccccc2C1)S(=O)(=O)c1ccccc1	2.194999201	3.455262478	0.94	190.5380802
ZINC000000869757	CN(Cc1ccccc1)C(=O)Cn1nc(C(F)(F)F)c2c1CCCC2	2.348731896	4.135042209	0.92	124.0888793
ZINC000000870668	O=C(C[C@H]1C(=O)N(c2ccccc2)C(=S)N1CCc1ccccc1)Nc1ccccc1	2.51989139	4.000424044	1	152.4073998
ZINC000000871691	CC(C)c1ccccc1NC(=O)[C@@H](Cc1c[nH]c2ccccc12)NC(=O)Oc1ccccc1	2.59792355	3.304486851	0.98	177.6183641
ZINC000000872089	COC(=O)c1c(C)c(C(=O)N2CCCCC2)sc1NC(=O)c1cc(OC)c(OC)c(OC)c1	2.301194384	3.447786319	0.97	168.5364567
ZINC000000872301	CNC(=O)C[C@H]1C(=O)N(Cc2ccccc2)C(=S)N1NC(=O)c1ccccc1	2.761627461	3.522333806	0.96	115.106811
ZINC000000873847	CC(C)CCOc1ccc(C(=O)N[C@@H](CO)C(=O)O)cc1	2.244415517	2.841048952	0.99	109.2004205
ZINC000000873972	O=[N+]([O-])c1ccc(CNc2ccc(Cl)cc2)cc1	1.591083299	1.976598211	1	106.7221985
ZINC000000874351	CCn1ncc(C=O)c1C	2.515838597	2.480339739	0.74	22.10658923
ZINC000000874630	CC(C)Cc1cc(C(=O)O)no1	2.336789638	2.519959803	0.75	36.17139399
ZINC000000875277	Cc1ccc2[nH]c(=O)c(CN(Cc3ccc(F)cc3)C(=S)NCc3ccco3)cc2c1	2.408178034	4.247770144	0.97	230.5097277
ZINC000000875524	Cc1cc(C)c2[nH]c(=O)c(CN(CCN3CCOCC3)C(=S)NCCc3ccccc3)cc2c1	2.546457545	4.730013678	0.93	236.8657031
ZINC000000876056	Cc1cc(C)cc(OCc2nnc(SCC(=O)NCc3ccccc3)o2)c1	2.136320636	3.695623353	0.98	207.4712464
ZINC000000876418	C[C@H](Sc1nnc(C2CCCCC2)n1-c1cccc(Cl)c1)C(=O)O	2.707139269	4.078857991	0.93	73.94983615
ZINC000000876609	Cc1cccc(OCc2nnc(SCC(=O)Nc3ccc(F)cc3)n2-c2ccccc2)c1	2.049803926	4.34467048	1	245.6225743
ZINC000000876928	Cc1ccccc1CNC(=O)CN(c1cc(Cl)ccc1C)S(C)(=O)=O	2.066172503	3.718048206	1	154.3570131
ZINC000000877157	CCc1ccc2c(c1)cc(C)c1nnc(SCC(=O)Nc3ccc(S(=O)(=O)N4CCCC[C@@H]4C)cc3)n12	3.020857818	4.999736317	0.92	210.796088
ZINC000000877754	COc1ccccc1NC(=O)CSc1nnc(CNc2cccc(Cl)c2)n1-c1ccccc1	2.12212518	4.703360747	1	249.3711578
ZINC000000878185	O=C(Nc1ccc(N2C(=O)[C@@H]3[C@@H](C2=O)C2c4ccccc4C3c3ccccc32)cc1Cl)c1ccco1	3.884851472	3.434027173	0.84	93.83014498
ZINC000000878808	Cc1cc2cc(CN(Cc3cccnc3)C(=S)N[C@H](C)c3ccccc3)c(=O)[nH]c2cc1C	2.893399108	4.432186918	0.99	225.2626895
ZINC000000879314	CCOc1ccc2[nH]c(=O)c(CN(Cc3ccccc3)C(=S)N[C@H](C)c3ccccc3)cc2c1	2.727711322	3.579025281	0.98	237.42167
ZINC000000881045	COc1ccc(OC)c(-c2csc(N(CCc3ccccc3)C(=O)COc3ccccc3)n2)c1	2.225972701	3.852696928	0.99	190.388822
ZINC000000881950	COc1ccc(-c2nc3cccc(C)n3c2NC2CCCCC2)cc1O	2.42011072	3.762105649	0.79	84.46987466
ZINC000000882121	Cc1ccc(C(=O)NC(=S)Nc2cccc(NC(=O)c3ccccc3C)c2)cc1	1.825166798	2.890646758	0.99	201.6442905
ZINC000000883214	COc1ccc([C@@H]2CC(=O)C3=C(C2)Nc2ccccc2N[C@@H]3c2ccc(C(C)C)cc2)cc1OC	3.176926262	3.431647855	0.88	125.8036267
ZINC000000883995	COc1cccc([C@@H]2C[C@H](C(F)(F)F)n3ncc(C(=O)Nc4ccc(Cl)c(Cl)c4)c3N2)c1	3.528992728	4.113597139	1	170.3209568
ZINC000000884092	COc1ccc(CN(Cc2cc3cccc(C)c3[nH]c2=O)C(=S)Nc2ccc(OC)cc2)cc1	2.273468008	3.651190079	1	247.6456939
ZINC000000884120	COc1cccc([C@@H]2C[C@H](C(F)(F)F)n3ncc(C(=O)N4CCN(c5ccc(F)cc5)CC4)c3N2)c1	3.556988349	4.284343703	0.94	166.1772015
ZINC000000884377	COc1ccc(CN(Cc2cc3ccc(OC)cc3[nH]c2=O)C(=S)NCCc2ccccc2)cc1	2.288627239	3.889467889	0.97	263.4360264
ZINC000000884940	Cc1cccc(NC(=S)N(Cc2ccc3c(c2)OCO3)Cc2cc3ccc(C)c(C)c3[nH]c2=O)c1	2.552471294	4.434928018	0.97	262.2352395
ZINC000000885088	Cc1ccc(NC(=S)N(Cc2ccc3c(c2)OCO3)Cc2cc3c(C)ccc(C)c3[nH]c2=O)c(C)c1	2.591541272	3.867395271	0.95	248.4518307
ZINC000000885254	COC(=O)c1ccccc1NC(=S)N(Cc1cc2cc(OC)ccc2[nH]c1=O)C[C@H]1CCCO1	2.92324816	3.78635	0.98	253.9336673
ZINC000000885768	O=C(NC[C@@H]1CCCO1)[C@H](c1ccc(F)cc1)N(Cc1cccs1)C(=O)c1ccc(CN2CCOCC2)o1	3.384452715	4.82706307	0.99	215.1253272
ZINC000000886059	Cc1ccc(-c2nnn(CC(=O)N(Cc3ccco3)[C@H](C(=O)NC3CCCC3)c3ccc(F)cc3)n2)o1	3.156737255	4.998839035	0.99	225.2006602
ZINC000000886215	CS(=O)(=O)N(CC(=O)NC[C@H]1CCCO1)c1ccccc1	2.497709925	3.151950867	0.99	120.5731595
ZINC000000886241	Cc1ccc(-c2nnn(CC(=O)N([C@H](C(=O)NC3CCCC3)c3cccs3)C3CCCC3)n2)o1	3.290730317	4.570535328	0.99	177.995139
ZINC000000886507	COc1cc(-c2nnc(SCC(=O)Nc3ccc(Cl)cc3)n2-c2ccccc2)cc(OC)c1OC	2.173484063	4.122763245	0.99	213.9066671
ZINC000000887879	COc1ccc(NC(=O)CSc2nnc(COc3ccc(C#N)cc3)n2-c2ccccc2)c(OC)c1	2.268384624	3.986917302	0.97	275.6589883
ZINC000000887987	CC[C@H](C(=O)NCc1ccc(F)cc1)N(C(=O)Cn1nnc(-c2ccc(C)o2)n1)c1ccccc1C(F)(F)F	3.291793332	4.917789477	0.98	179.0510807
ZINC000000888200	Cc1ccc([C@H](C(=O)NC2CCCC2)N(CCc2ccccc2)C(=O)[C@H]2COc3ccccc3O2)cc1	3.107384067	4.026960984	1	173.4938556
ZINC000000888514	Cc1sc2ncnc(SCC(=O)Nc3cccc(C)c3C)c2c1C	2.209119142	4.151983779	1	172.9682464
ZINC000000888787	CN(C)c1ccc(-c2nc3ccc(Cl)cn3c2NC[C@@H]2CCCO2)cc1	2.891827945	4.760658511	0.93	127.8949363
ZINC000000890830	COc1ccccc1N1CCN(C(=O)CSc2nc(-c3ccc(F)cc3)cc(C(F)(F)F)n2)CC1	2.382568608	4.281506502	0.96	217.4542685
ZINC000000891073	COC(=O)c1ccccc1NC(=S)N(Cc1ccccc1)Cc1cc2cc3c(cc2[nH]c1=O)OCCO3	2.524829727	3.610773167	0.97	260.5817509
ZINC000000891230	COC(=O)c1ccccc1NC(=S)N(CCN1CCOCC1)Cc1cc2cc3c(cc2[nH]c1=O)OCCO3	2.730312051	4.325252546	0.94	255.5333093
ZINC000000891467	CCOc1ccc(NC(=S)N(CCc2ccccc2C)Cc2cc3cc4c(cc3[nH]c2=O)OCCO4)cc1	2.595886037	4.985159617	0.98	261.6725084
ZINC000000891513	Cc1cccc(CCN(Cc2cc3cc4c(cc3[nH]c2=O)OCCO4)C(=S)NC[C@@H]2CCCO2)c1	3.149501749	4.682335337	0.88	227.7599626
ZINC000000891894	CC(=O)c1ccc(S(=O)(=O)N(Cc2ccccc2)Cc2cc3ccc(C)cc3[nH]c2=O)cc1	2.214278266	3.427205257	0.94	213.5632546
ZINC000000892264	COc1ccc(C(=O)CSc2nnc(-c3ccccc3OC)n2-c2ccc(OC)cc2)cc1	2.068377402	3.606825137	1	194.9197734
ZINC000000892437	Cc1ccc(NCc2nnc(SCC(=O)Nc3ccc(Cl)cc3)n2-c2ccccc2)cc1	2.041700204	4.093358825	1	237.0249261
ZINC000000893091	COc1ccc2[nH]c(=O)c([C@H](c3nnnn3Cc3ccccc3)N3CCc4ccccc43)cc2c1	2.947612503	3.897880305	0.97	216.808208
ZINC000000895081	O=C(O)CC(O)(CC(=O)O)C(=O)O	2.451828212	1.295624499	0.67	2.18188866
ZINC000000895966	COc1cc2cc(CN(Cc3cccs3)C(=S)NCCc3ccccc3)c(=O)[nH]c2cc1OC	2.459245143	4.273981381	0.96	245.2501292
ZINC000000896319	COc1ccc(C(=O)CSc2ncnc3c(-c4ccc(F)cc4)nsc32)cc1	2.382272502	3.641280398	0.95	151.1052616
ZINC000000896325	O=Cc1ccc(Cl)cc1	1.561055084	1.312965479	0.99	28.69582479
ZINC000000896626	C[C@@H](O)c1ccccc1	1.806450463	1.671903164	0.97	32.21787229
ZINC000000896628	CC(=O)c1ccccc1	1.097109238	1.412103287	0.99	38.8458012
ZINC000000897442	N[C@@H](CC1=CCC=CC1)C(=O)O	3.54892715	2.285303882	0.41	-47.35320153
ZINC000000898343	C[C@@H](C(=O)NC1CCCC1)N(C(=O)c1snc(C(=O)NC2CCCC2)c1N)c1ccc(Cl)cc1	3.107414452	4.030639558	0.86	122.3337388
ZINC000000899837	O=C(c1ccc(-c2ccccc2)cc1)N1CCN(S(=O)(=O)Cc2ccccc2)CC1	1.871370584	3.511043052	1	178.4260931
ZINC000000900622	COc1ccc(NC(=O)CSc2nnc(-c3ccccc3)n2Cc2ccccc2)cc1	1.867787558	3.451862595	1	229.8600952
ZINC000000900671	COc1ccc(CCNC(=O)c2cnn3c2N[C@@H](c2ccc(C)cc2)C[C@H]3C(F)F)cc1OC	3.545951868	4.648744954	0.88	182.7538737
ZINC000000901202	CC[C@@H](C(=O)O)[C@H](O)C(=O)O	3.103281048	1.873170148	0.79	0.052927599
ZINC000000901304	C[C@H](O)C[N+](C)(C)C	3.58084379	1.268398669	0.94	23.03136067
ZINC000000901367	CCN1C(=O)C=CC1=O	2.6339107	1.789265831	0.42	0.344895873
ZINC000000901370	C[C@@H](N)C1CCCCC1	2.448579694	1.86660478	0.77	7.285490012
ZINC000000901553	CC(=O)c1ccc(N(C(=O)Cn2nnc3ccccc32)[C@@H](C(=O)NC2CCCC2)c2cccs2)cc1	2.975638435	4.222978908	0.99	226.9008751
ZINC000000901606	O=C(O)c1c[nH]c(=O)[nH]c1=O	2.383383891	1.878059803	0.64	14.34874535
ZINC000000901616	C[C@@H](O)[C@@H](C)O	2.871977729	1.342430706	0.79	7.630883121
ZINC000000901673	CC(=O)[C@@H](N)C(=O)O	3.193821928	1.699845521	0.63	-3.172109464
ZINC000000901765	O=CNc1ccccc1C=O	2.340160634	1.670201699	0.83	12.13652066
ZINC000000901786	COc1ccc(NC(=O)CSc2nc(-c3ccco3)cc(C(F)(F)F)n2)c(OC)c1	2.394138318	3.588697734	0.96	211.5430322
ZINC000000901869	Cc1cc(O)c(O)c(C(C)(C)C)c1	2.140691498	1.77656937	0.93	25.69432778
ZINC000000903410	CCn1c(CSc2nc(C)cc(C)n2)nnc1SCC(=O)Nc1ccc(C)cc1	2.312043158	4.271382379	0.99	190.6444481
ZINC000000903440	CC[C@@H](C(=O)NC1CCCC1)N(Cc1ccc2c(c1)OCO2)C(=O)Cn1nnc(-c2ccc(C)cc2)n1	3.103517557	4.495162606	0.97	197.7965005
ZINC000000903453	COc1ccc(CCn2c(=O)c3ccccc3nc2SCC(=O)NCc2ccco2)cc1OC	2.245628659	3.955828659	1	263.5256936
ZINC000000903826	Cc1ccc(-c2nnn(CC(=O)N(c3ccccc3)[C@@H](C(=O)NC[C@@H]3CCCO3)c3ccc(O)cc3)n2)o1	3.438343159	4.969313526	0.98	212.845496
ZINC000000903918	COc1ccc(C(=O)N(c2ccccc2)[C@@H](C(=O)NC[C@@H]2CCCO2)c2cccs2)cc1OC	3.061539878	4.122059928	1	181.066585
ZINC000000905002	CCn1c(COc2ccc(Cl)cc2)nnc1SCC(=O)NC(C)(C)C	2.151756253	3.578029126	1	188.1568726
ZINC000000905672	C[C@H]1CCc2cc(F)ccc2N1C(=O)CSc1nc2ccccc2c(=O)n1C[C@@H]1CCCO1	3.191759868	4.618428618	0.98	185.4537297
ZINC000000905811	O=C(Cn1nnc(-c2ccccc2)n1)N(c1ccc(F)c(Cl)c1)[C@H](C(=O)NC1CCCCC1)c1ccccn1	3.113974206	4.748519061	0.97	206.0434538
ZINC000000905898	CC(=O)c1cccc(N(C(=O)Cn2nnc3ccccc32)[C@H](C(=O)NC2CCCCC2)c2ccccc2)c1	2.887124772	4.163356361	1	243.8920509
ZINC000000906662	Nc1c(C(=O)NC2CCCCC2)nsc1C(=O)N(CC(=O)NC1CCCCC1)c1ccc(F)cc1	2.634176063	4.05764622	0.88	152.6383901
ZINC000000907333	O=C(CSc1nnc(C2CCCCC2)n1-c1ccccc1)c1ccccc1	2.039432885	3.21395673	0.98	132.6410077
ZINC000000907365	CCOc1ccc2nc(SCC(=O)N[C@@H]3CCCC[C@H]3C)c(C#N)cc2c1	3.067182564	3.951147437	0.96	161.3890398
ZINC000000907514	O=C(CSc1nnc(COc2cccc3ccccc32)n1-c1ccccc1)NCc1ccccc1	2.116181223	4.029209986	1	255.6010624
ZINC000000912959	Cc1c(NCc2cc(Cl)cc(Cl)c2O)c(=O)n(-c2ccccc2)n1C	2.332342206	3.740083671	0.9	100.0742689
ZINC000000913178	COc1ccc(N[C@H](NC(=O)c2ccccc2)C(=O)c2cccs2)cc1	2.539891945	2.580281218	1	133.4386407
ZINC000000913805	COC(=O)c1ccc(S(=O)(=O)N(Cc2ccc(OC)cc2)Cc2cc3ccc(C)cc3[nH]c2=O)cc1	2.294632814	3.12311499	0.98	238.5194817
ZINC000000914165	CCc1ccc2[nH]c(=O)c(CN(Cc3ccc(OC)cc3)S(=O)(=O)c3ccc4c(c3)OCCO4)cc2c1	2.488435987	3.68628801	0.96	243.2787044
ZINC000000914427	COC(=O)c1ccc(S(=O)(=O)N(CCc2ccccc2C)Cc2cc3ccc(C)c(C)c3[nH]c2=O)cc1	2.478644443	4.606973551	0.93	221.3350629
ZINC000000915587	Cc1ccc(NCc2nnc(SCC(=O)c3ccccc3)n2C[C@H]2CCCO2)cc1Cl	2.783557544	4.565960203	0.97	198.9484785
ZINC000000916114	C[C@H](C(=O)N1CCc2ccccc2C1)N(c1ccccc1)S(C)(=O)=O	2.610214527	3.570969416	0.92	111.119431
ZINC000000916232	Cc1sc(NC(=O)CSc2nnc(COc3ccccc3)n2Cc2ccccc2)c(C#N)c1C	2.359679994	3.926139514	1	227.0688535
ZINC000000916331	Cc1ccccc1OCc1nnc(SCC(=O)Nc2ccc(F)cc2)n1Cc1ccccc1	2.050820372	3.821120664	1	239.2763086
ZINC000000916521	COc1ccc(OC)c(C(=O)CSc2nnc(COc3ccc(C)cc3)n2Cc2ccccc2)c1	2.190030285	3.228566952	1	239.263467
ZINC000000916993	Cc1ccc(C)c(NC(=O)CSc2nnc(CNc3ccc(F)cc3)n2Cc2ccccc2)c1	2.157538863	4.176317937	1	248.4686449
ZINC000000917274	Cc1ccc(NCc2nnc(SCC(=O)NCc3ccccc3)n2C)cc1Cl	2.109068314	4.395872426	0.96	205.4381778
ZINC000000917603	CCOC(=O)C1CCN(C(=O)C(C)(C)C)CC1	1.983651197	1.894632547	0.98	86.00909382
ZINC000000917683	Cc1ccc(NCc2nnc(SCC(=O)Nc3nc(-c4ccccc4)cs3)n2C)cc1	2.216360627	4.563787385	0.99	245.7135569
ZINC000000918004	COc1ccc2cc(CN(CCc3ccccc3)S(=O)(=O)c3ccc4c(c3)OCCO4)c(=O)[nH]c2c1	2.447977228	3.92797868	0.96	239.4906113
ZINC000000918174	COC(=O)c1cccc(S(=O)(=O)N(Cc2ccc(F)cc2)Cc2cc3cc(OC)ccc3[nH]c2=O)c1	2.339891915	3.355837061	0.95	245.8027665
ZINC000000918202	COc1ccc2[nH]c(=O)c(CN(Cc3ccc4c(c3)OCO4)S(=O)(=O)c3ccc(C(C)=O)cc3)cc2c1	2.477304637	3.606737085	0.98	244.3533398
ZINC000000918248	CCOC(=O)c1ccc(S(=O)(=O)N(Cc2cccs2)Cc2cc3cc(OC)ccc3[nH]c2=O)cc1	2.41079658	3.799243208	0.96	249.4662199
ZINC000000918455	COc1ccc2[nH]c(=O)c(CN(CCc3ccccc3)S(=O)(=O)c3ccc(C)c(Cl)c3)cc2c1	2.310062342	3.834414293	0.99	229.0662366
ZINC000000918814	COc1cc2cc(CN(Cc3cccnc3)S(=O)(=O)c3ccc(C)c(Cl)c3)c(=O)[nH]c2cc1OC	2.483394754	4.210887147	0.93	219.482339
ZINC000000919766	Cc1ccccc1Cn1cc(NC(=O)c2cc3n(n2)[C@H](C(F)(F)F)C[C@H](c2ccco2)N3)cn1	3.853210839	4.747308122	0.97	197.2483232
ZINC000000919768	Cc1nn(Cc2ccc(C)cc2)c(C)c1NC(=O)c1cc2n(n1)[C@@H](C(F)(F)F)C[C@@H](c1ccco1)N2	3.846203295	4.463239918	0.87	200.3641979
ZINC000000920155	COc1ccc2[nH]c(=O)c(CN(CCCN3CCOCC3)C(=S)Nc3cc(C)ccc3C)cc2c1	2.512011447	4.33898375	0.9	266.2967089
ZINC000000920505	COc1ccc(-c2cc(C(F)(F)F)nc(SCCC(=O)Nc3ccc(NC(C)=O)cc3)n2)cc1	2.302771052	3.371813426	0.98	237.952812
ZINC000000920548	Cc1ccc(C)c(NC(=O)Cn2c(-c3ccc(F)cc3)cnc2SCC(=O)Nc2c(C)cccc2C)c1	2.3810144	4.322579047	0.92	196.0259717
ZINC000000921428	COc1ccc([C@@H](C(=O)NC2CCCCC2)N(C(=O)c2cnccn2)c2ccc(C)cc2)cc1	2.771370506	3.785448049	0.99	198.9364208
ZINC000000921966	COc1ccc([C@H](C(=O)NC2CCCCC2)N(C(=O)Cc2cccs2)c2ccc(C(C)=O)cc2)cc1OC	2.905260833	3.770137133	0.99	219.1701778
ZINC000000922052	COc1cccc(N(C(=O)Cc2cccs2)[C@H](C(=O)NC2CCCCC2)c2ccc(F)cc2)c1	2.789925765	4.204126115	0.99	217.4708782
ZINC000000922413	COc1ccc(N(C(=O)Cc2cccs2)[C@H](C(=O)NC2CCCCC2)c2cccs2)cc1	2.849066302	3.594927047	1	194.8171183
ZINC000000922498	COc1ccc(N(C(=O)Cc2cccs2)[C@H](C(=O)NC2CCCCC2)c2ccc(O)cc2)cc1OC	2.889620897	3.918169479	1	215.2780141
ZINC000000923020	Cc1ccccc1CCNS(=O)(=O)c1ccc(S(=O)(=O)N2CCOCC2)cc1	2.04986032	3.008554952	0.99	172.6111444
ZINC000000924601	COC(=O)c1ccccc1NC(=O)CSc1nnc(Cn2cnc3ccccc32)n1C	2.301125484	4.004651779	0.95	224.2512496
ZINC000000925197	Cc1ccc(NC(=O)CSc2nnc(Cc3ccccc3)n2Cc2ccccc2)cc1C	2.021410378	3.81710768	1	217.5324927
ZINC000000925217	C[C@@H]1CCCC[C@H]1NC(=O)CSc1nnc(Cc2ccccc2)n1Cc1ccccc1	2.838201096	3.622256266	0.98	180.0921588
ZINC000000925817	COc1ccc(CN(Cc2nnnn2Cc2ccc(OC)cc2)Cc2cc3cc(C)ccc3[nH]c2=O)cc1	2.490507995	3.6577371	0.97	240.9883037
ZINC000000926135	Cc1ccc2cc(CN(CCc3ccccc3)Cc3nnnn3C3CCCCC3)c(=O)[nH]c2c1	2.551718631	4.713761984	0.94	195.8300845
ZINC000000926194	Cc1ccc2cc(CN(Cc3nnnn3Cc3ccccc3)C3CCCC3)c(=O)[nH]c2c1	2.489631137	4.172364078	0.93	167.4829735
ZINC000000926216	COc1ccc(Cn2nnnc2CN(Cc2cc3ccc(C)cc3[nH]c2=O)C2CCCCC2)cc1	2.560364742	3.940988495	0.89	184.3459743
ZINC000000926654	CCOC(=O)Cn1nnnc1CN(Cc1ccc(OC)cc1)Cc1cc2ccc(C)c(C)c2[nH]c1=O	2.646410051	3.736477376	0.95	226.8746531
ZINC000000926835	Cc1cc(C)c2[nH]c(=O)c(CN(CCc3ccccc3)Cc3nnnn3Cc3ccccc3)cc2c1	2.52043623	4.350603303	0.92	209.124072
ZINC000000927413	Cc1cc(C)c2cc(CN(Cc3nnnn3Cc3ccccc3)Cc3ccccc3)c(=O)[nH]c2c1	2.440075601	3.538313652	0.96	206.988263
ZINC000000927842	COc1ccc2[nH]c(=O)c(CN(Cc3nnnn3Cc3ccccc3)C3CCCCC3)cc2c1	2.508370477	3.925420168	0.92	190.5746811
ZINC000000928405	COc1ccc2cc(C)c3nnc(SCC(=O)N(c4ccccc4)c4ccccc4)n3c2c1	2.444785276	3.722323725	0.95	149.4433221
ZINC000000928436	COc1ccc2cc(C)c3nnc(SCC(=O)N4CCc5ccccc54)n3c2c1	2.42434624	4.534166072	0.98	159.2299546
ZINC000000929985	O=C(CSc1nnc(CNc2cccc(C(F)(F)F)c2)n1Cc1ccco1)NCc1ccccc1	2.403442014	4.966866697	0.99	236.9513794
ZINC000000930401	COc1ccc(C2=NCC(=O)N(CC(=O)c3ccc(F)cc3)c3sc4c(c32)CCCC4)cc1	2.614465337	3.992371977	0.73	110.7373697
ZINC000000931353	Cc1nn(C)cc1[C@H](C(=O)NC1CCCCC1)N(C(=O)[C@@H]1COc2ccccc2O1)c1cc(C)cc(C)c1	3.514730781	4.968688066	0.93	158.5206009
ZINC000000932993	CCC(=O)Nc1ccc(NC(=O)CSc2nc3cc(OC)ccc3cc2C)cc1C	2.205591615	3.59515098	0.98	193.3620878
ZINC000000933314	COc1cc(CN([C@H]2CCCC[C@H]2C)S(=O)(=O)c2ccc(S(=O)(=O)NC3CCCC3)cc2)cc(OC)c1OC	3.314668033	4.264494993	0.79	154.6486661
ZINC000000933332	COc1ccccc1CN(Cc1ccc(C)cc1)S(=O)(=O)c1ccc(S(=O)(=O)NC2CCCCC2)cc1	2.278418483	2.963117162	0.96	223.1547949
ZINC000000933566	Cc1sc(NC(=O)CSc2nnc(COc3ccccc3)n2C)c(C#N)c1C	2.355239872	4.120598977	0.99	205.8436814
ZINC000000933605	Cc1ccc(NC(=O)CSc2nnc(COc3ccc(Cl)cc3)n2C)cc1C	2.031849804	3.976214967	1	233.5313369
ZINC000000933708	CC(C)c1ccc(CN(Cc2ccco2)S(=O)(=O)c2ccc(S(=O)(=O)N3CCC[C@@H](C)C3)cc2)cc1	2.839260028	4.337991593	0.84	217.0069366
ZINC000000934026	COc1cccc(CN(Cc2ccccn2)S(=O)(=O)c2ccc(S(=O)(=O)NCc3ccccc3)cc2)c1	2.254096364	3.353165019	0.99	227.248244
ZINC000000934509	Cc1cc(=O)oc2cc(OCC(=O)c3ccc(-c4ccccc4)cc3)ccc12	1.941542587	3.038601581	0.97	172.4483066
ZINC000000935486	COC(=O)c1ccc([C@H]2[C@@H]3C(=O)N(c4cccc(C(F)(F)F)c4)C(=O)[C@H]3ON2c2ccc(Cl)cc2)cc1	3.396812198	3.49761404	0.75	121.6791435
ZINC000000937501	COc1cc2c(cc1OC)CN(C(=O)CSc1ncnc3scc(-c4ccc(C)cc4)c31)CC2	2.511907152	4.724946006	0.81	223.3762306
ZINC000000938464	CCOC(=O)c1c(NC(=O)C[C@@H]2Sc3ccc(C(F)(F)F)cc3NC2=O)sc2c1CC[C@@H](C)C2	3.429383517	3.878138428	0.83	193.1203159
ZINC000000938495	CCOC(=O)c1c(C)n(-c2ccc(C)cc2)c2ccc(OC[C@@H](O)Cn3cnc4ccccc43)cc21	2.911815072	3.935664577	0.94	209.5034271
ZINC000000938531	COC(=O)c1cccc(N2C(=O)C(Cl)=C(Nc3ccc(Oc4ccccc4)cc3)C2=O)c1	2.141791666	3.41256687	0.97	150.1285953
ZINC000000938807	CCOc1ccc(N(C(=O)c2cccs2)S(=O)(=O)c2ccc3c4c(cccc42)C(=O)N3C)cc1	2.594951285	4.234007207	0.92	130.2759607
ZINC000000939996	COc1ccc(-c2c(=O)c3ccc(O)c(CN4CCCCC4)c3oc2C(F)(F)F)cc1OC	2.542505259	4.281995434	0.9	125.0974336
ZINC000000940426	CC1=C(C(=O)OC(C)C)[C@H](c2ccc(OCc3ccccc3Cl)cc2)n2ncnc2N1	3.097553977	3.242937689	0.99	176.5710113
ZINC000000941226	Cc1c(NC2=NC(=O)/C(=C/c3ccccc3)S2)c(=O)n(-c2ccccc2)n1C	2.402830045	3.596348846	0.95	109.4534096
ZINC000000941395	Cc1ccc(Oc2coc3cc(OCC(=O)Nc4ccccc4C(F)(F)F)ccc3c2=O)cc1	2.295629169	3.825711254	1	220.1056188
ZINC000000942586	COC(=O)[C@@H](C)Oc1ccc2c(c1)occ(Oc1cc(C)cc(C)c1)c2=O	2.78280011	3.111452588	0.96	155.7996268
ZINC000000944905	CC(C)(C)c1cc(Br)ccc1OCC(=O)Nc1cccc([N+](=O)[O-])c1	2.036759607	2.671797878	1	171.2092478
ZINC000000945331	COC(=O)c1ccc(C(=O)OC)c(NC(=O)COc2cc(C)ccc2C(C)C)c1	2.047820326	3.007160426	1	195.0439784
ZINC000000945346	CCOC(=O)c1c(C)c(C)sc1NC(=O)C[C@@H]1Sc2ccc(C(F)(F)F)cc2NC1=O	3.058823258	3.357209263	0.86	161.8646138
ZINC000000946303	COc1ccccc1NC1=C(Cl)C(=O)N(c2ccc(Br)cc2)C1=O	2.045829589	2.804916584	0.94	101.6346917
ZINC000000946429	CC(C)c1cccc(C(C)C)c1NC(=O)[C@H](C)N1C(=O)c2ccccc2C1=O	2.587511223	2.174173766	0.98	96.73238242
ZINC000000947109	CCOC(=O)C1=C(C)N(c2ccc(OC)cc2)C(C)=C(C(=O)OCC)C1c1cccc([N+](=O)[O-])c1	2.481047236	2.358293826	0.96	79.31050256
ZINC000000948412	CCOC(=O)c1c(NC(=O)/C=C/c2cccs2)sc2c1CCCCC2	2.381705082	3.041352162	0.99	200.6221261
ZINC000000948625	CCOC(=O)c1cnc2ccc(OC)cc2c1Nc1ccccc1Cl	2.005878755	2.735880953	0.97	150.4131795
ZINC000000949091	O=[N+]([O-])c1ccc(-c2nc3ccccc3c(Nc3ccc4c(c3)OCCO4)n2)cc1	2.208199382	3.996855054	0.69	153.8400684
ZINC000000950229	COc1ccc(Oc2coc3cc(OCC(=O)Nc4ccccc4C(F)(F)F)ccc3c2=O)cc1	2.309347629	3.668751289	1	222.5705004
ZINC000000950458	CCOC(=O)c1c(NC(=S)NC(=O)C(C)C)sc(C)c1-c1ccccc1	2.261185502	2.806149272	1	135.8694068
ZINC000000950573	CC1=C(C(=O)OCc2ccccc2)[C@@H](c2cccc(O)c2)n2ncnc2N1	3.01321069	3.09827242	0.95	131.4239986
ZINC000000950723	CCc1ccc(Oc2coc3cc(OC(=O)c4ccc(F)cc4)ccc3c2=O)cc1	2.140270276	3.455962307	0.94	183.4129663
ZINC000000950889	COc1ccc([C@H]2[C@@H]3C(=O)N(c4sc5c(c4C#N)CCCC5)C(=O)[C@H]3ON2c2ccc(Cl)cc2)c(OC)c1	3.761501083	3.621646435	0.54	81.04997299
ZINC000000951526	COc1cc(Cl)c(C)cc1NC(=O)[C@@H](C(C)C)N1C(=O)c2ccccc2C1=O	2.646603328	2.918051014	0.96	125.1104415
ZINC000000951774	O=C(c1cccnc1)[C@@H]1[C@H](c2cccc(O)c2)NC(=O)N[C@@]1(O)C(F)(F)F	3.606178881	3.873647895	0.88	53.92497372
ZINC000000952515	Cc1cccc(N2C(=O)c3ccc(C(=O)OCC(=O)Nc4cccc(Cl)c4C)cc3C2=O)c1C	2.2254752	3.900622192	0.97	196.5188192
ZINC000000953223	COC(=O)Nc1ccc(S(=O)(=O)N2CCC(C(=O)N3CCC[C@@H](C)C3)CC2)cc1	2.583800471	4.287451769	0.98	176.8600976
ZINC000000953669	CCOC(=O)c1cnc2c(OC)cccc2c1Nc1ccc(N(C)C)cc1	2.151880415	3.57944988	0.95	143.0930389
ZINC000000954006	O=C1CS[C@H](c2cn(-c3ccccc3)nc2-c2cccs2)N1C[C@@H]1COc2ccccc2O1	3.420957602	4.554297104	0.74	96.03280381
ZINC000000954963	CCOC(=O)c1c(NC(=O)COC(=O)c2ccccc2OC)sc2c1CC[C@H](C)C2	2.636451279	3.417534791	1	213.0266577
ZINC000000956665	CC1=C(C(N)=O)[C@@H](c2ccc(C#N)cc2)N2NC(c3ccccc3)=NC2=N1	2.90417149	3.539346826	0.76	36.77922121
ZINC000000957061	COC(=O)c1ccc(NC(=O)/C=C/c2c(Cl)cccc2Cl)cc1	1.911003475	2.243981081	0.98	143.3853083
ZINC000000957207	O=C(/C=C/c1cccc2ccccc12)OCC(=O)Nc1ccc(Cl)cc1	1.867710105	2.956163553	1	170.0883322
ZINC000000958429	Cc1c(C(=O)Nc2ccc(C)cc2C)sc2ncn([C@H](C)C(=O)OCc3ccccc3Cl)c(=O)c12	2.914219671	4.311302281	0.96	208.2169727
ZINC000000958587	CC1=C(C(N)=O)[C@H](c2ccc(O)cc2)N2NC(SCc3ccccc3F)=NC2=N1	3.019547167	4.000819309	0.57	55.21571592
ZINC000000958747	Cc1c(C(=O)OC(C)C)sc2ncn(CC(=O)Nc3ccc(C)cc3C)c(=O)c12	2.307528602	4.268110586	0.99	187.0729314
ZINC000000958764	CCOC(=O)c1c2c(sc1NC(=O)CSCC(=O)Nc1ccc(Cl)cc1)C[C@@H](C)CC2	2.729039135	3.589417882	1	217.4395029
ZINC000000958973	COc1ccccc1NC(=O)C1=C(C)Nc2ncnn2[C@@H]1c1ccccc1OCc1ccccc1	2.97485831	3.17923915	1	183.8358584
ZINC000000959323	COCc1nnc(NC(=O)COc2ccc(-c3ccccc3)cc2)s1	1.943660931	3.735137513	1	175.331612
ZINC000000959791	CC1(C)CC(=O)C2=C(C1)Nc1nc(SCc3ccccc3)nc(O)c1[C@@H]2c1ccccc1[N+](=O)[O-]	3.316591959	3.526062759	0.68	96.51296486
ZINC000000960082	Cc1cccc(C(=O)Oc2ccc(CCN3C(=O)c4ccccc4C3=O)cc2)c1	1.916794301	3.102396856	1	149.1315366
ZINC000000967180	CCc1cnccc1C	2.008125238	2.21017811	0.85	30.00170019
ZINC000000967289	NC(=O)c1ccncc1C(=O)O	2.045894927	2.003700659	0.87	17.75357002
ZINC000000967332	Cc1cc(C)c(O)c(C)c1	1.679858716	1.557078925	0.96	28.91686013
ZINC000000967346	Brc1cc[nH]n1	3.952446385	1.533800231	0.84	17.14741557
ZINC000000967473	O=C(O)[C@@H]1CSCN1	3.532814198	1.455776	0.3	-16.63085596
ZINC000000967513	C=C(C)[C@H]1CC=C(C)CC1	3.164895515	1.664113808	0.14	3.903661797
ZINC000000967630	C/C=C/c1ccc(OC)cc1	1.653060882	1.519005379	0.81	33.48387169
ZINC000000968028	CC1(C)[C@@H]2C[C@H]1C(CO)=CC2	4.434565349	1.486329589	0.23	-9.080110236
ZINC000000968044	Nc1ccc(C[C@H](N)C(=O)O)cc1	2.193006997	1.820903512	0.95	26.22606014
ZINC000000968100	CC1(C)[C@@H]2CC[C@@]1(C)[C@@H](O)C2	4.279636438	1.398477956	0.46	-6.228745871
ZINC000000968226	C=C(C)[C@@H]1CC=C(C)CC1	3.164895515	1.784886793	0.14	3.903661797
ZINC000000968230	C=C1[C@@H]2CC[C@@H](C2)C1(C)C	4.450805149	1.995790937	0.08	-19.57240979
ZINC000000969295	COC(=O)c1nonc1NC(C)=O	2.518785245	2.330137239	0.8	33.11806949
ZINC000000970381	Cc1ccc2cc(-c3ccccc3)[nH]c2c1	1.714121961	2.926630486	0.79	59.2141701
ZINC000000970541	Cc1ccc(NC(=O)c2cnn(-c3ccccc3)c2NC(=O)c2ccccc2)cc1	1.91838703	3.60512125	1	151.7518528
ZINC000000973209	O=C(c1cccnc1)N1C(=O)/C(=C/c2ccc3c(c2)OCO3)SC1=S	2.526810852	3.213062829	0.83	95.07550392
ZINC000000973957	Nc1c(-c2nc(N)nc(N3CCOCC3)n2)sc2nc(-c3ccccc3)cc(C(F)(F)F)c12	2.82883008	4.965326583	0.83	78.3481361
ZINC000000974285	CCc1c(-c2ccccc2)n(C[C@H](O)c2ccccc2)c2nc3c(c(=O)n(C)c(=O)n3C)n12	3.134212106	4.928143073	0.87	81.71174768
ZINC000000975481	Cc1c(NC(=O)/C(=C\c2cccc([N+](=O)[O-])c2)NC(=O)c2ccc(C)cc2)c(=O)n(-c2ccccc2)n1C	2.494006939	3.857662736	0.97	205.6116119
ZINC000000976203	COc1ccc(NC(=O)CSc2nc3sc4c(c3c(=O)n2C)CCCC4)cc1	2.201048314	4.304864747	0.99	214.7681457
ZINC000000976434	COc1ccc(-n2c(SCC(=O)Nc3cccc(C(F)(F)F)c3)nnc2-c2ccncc2)cc1	2.249094494	4.469212483	1	255.3117986
ZINC000000977739	O=C(c1ccccc1)N1CCN(c2ncnc3c2cnn3Cc2ccc(Cl)cc2Cl)CC1	2.2875141	4.130964922	0.9	186.6662567
ZINC000000978585	CCN1C(C(=O)c2ccccc2)=C(Nc2ccc(OC)cc2)c2ccccc2S1(=O)=O	2.459045836	3.184862869	0.94	86.00610847
ZINC000000979578	COc1cc(/C=N/NC(N)=S)ccc1OC(=O)c1cccc(F)c1	2.137929245	2.655435348	1	163.7456688
ZINC000000980198	Cc1ccc(S(=O)(=O)N(CC(=O)N(C)Cc2ccccc2)Cc2ccc(Cl)c(Cl)c2)cc1	2.117884646	2.869791566	0.98	187.2228962
ZINC000000980686	COc1cc(/C=N/n2cnc3sc4c(c3c2=O)CCCC4)cc([N+](=O)[O-])c1O	2.759456425	3.996440861	0.77	128.4186999
ZINC000000980795	Cc1ccc(COc2ccc(/C=C3/NC(=O)N(Cc4ccccc4)C3=O)cc2)cc1	2.040981195	2.777534679	1	173.8941728
ZINC000000982264	CCn1c(C)cc(/C=C2/SC(=O)N([C@@H](C)C(=O)OC)C2=O)c1C	2.962819389	3.705150934	0.83	99.89922503
ZINC000000984050	C[C@@H]1CCCCN1c1nc2ccccc2nc1Cl	2.596849562	3.042563363	0.88	45.79107657
ZINC000000984212	Cc1ccc2c(c1)Oc1nc3ccccc3nc1N2S(=O)(=O)c1ccc(Cl)cc1	2.545156117	3.680221226	0.95	54.85085458
ZINC000000985140	Cc1ccc([C@H]2OC3(C(=O)c4ccccc4C3=O)[C@H](c3cccs3)C23C(=O)c2ccccc2C3=O)cc1	4.230065383	2.882306524	0.67	23.5489659
ZINC000000985957	C=CCn1c(SCc2ccc(OC)cc2)nc2sc3c(c2c1=O)CC[C@@H](C)C3	2.843740039	3.889402533	0.89	170.3247854
ZINC000000989380	CC1=C(C(=O)c2ccccc2)[C@@]2(c3cc(Br)ccc3NC2=O)C(C(=O)OCc2ccccc2)=C(N)O1	3.565281803	3.024729783	0.82	89.0620346
ZINC000000990106	CCc1ccc(C(=O)C[C@]2(O)c3ccccc3N(Cc3cc(C(C)C)ccc3C)C2=O)cc1	2.774819033	3.869747636	0.96	168.7979609
ZINC000000990515	CC(=O)c1cccc(N2C(=O)[C@H]3[C@H](C2=O)C2c4ccccc4C3c3ccccc32)c1	3.670338795	3.055743515	0.72	49.42725115
ZINC000000993340	CC[C@H](OC(=O)[C@H]1CC(=O)N(c2ccc(C(=O)OC)cc2)C1)C(=O)c1ccccc1	2.909679836	3.462955738	0.98	128.5014468
ZINC000000993488	COc1cc(N)ccc1-c1ccc(N)cc1OC	1.943699118	2.055128546	0.9	24.91490435
ZINC000000994966	Ic1ccc(SNc2nncs2)cc1	3.08611886	2.16213699	0.81	37.94286191
ZINC000000995337	Cc1ccccc1-c1cc(C(=O)N2[C@H](C)CCC[C@H]2C)c2ccccc2n1	2.816880067	4.211461401	0.91	97.93292015
ZINC000000995664	Cn1cc(I)c(C(=O)Nc2cccc(Br)c2)n1	2.223946451	2.956714736	1	99.3739656
ZINC000000997085	Cc1ccc(OCC(=O)Nc2ccc(NC(=O)c3ccc(Br)cc3)cc2)cc1	1.654061199	2.787129034	1	217.7313437
ZINC000000997519	Cc1ccccc1NC(=O)CSc1nnc(CNc2ccccc2)n1-c1ccccc1	1.994673103	4.426935781	1	221.7529916
ZINC000000997755	CCOC(=O)c1c(C)c(C(=O)N(CC)CC)sc1NC(=O)c1ccc([N+](=O)[O-])c(C)c1	2.379134287	3.104459654	1	180.1241381
ZINC000000998031	CCOc1cc(/C=C2\C(C)=NN(c3ccc(Cl)cc3)C2=O)ccc1OCC(N)=O	2.319311075	3.828329859	0.96	175.4753098
ZINC000000998202	CC[C@H](CO)NS(=O)(=O)c1ccccc1	2.271537128	2.36932861	1	67.64418862
ZINC000000999537	COc1ccc(-c2cc(C(F)(F)F)n3nc(C(=O)NCc4c(C)nn(C)c4C)cc3n2)cc1OC	2.655764063	4.549471179	0.98	188.106848
ZINC000000999627	O=C(c1nn2c(c1Cl)N[C@H](c1ccccc1)C[C@@H]2C(F)(F)F)N1CCc2ccccc2C1	3.63000419	3.974947078	0.83	117.0526274
ZINC000001001937	CC[C@@H](C)c1ccccc1NC(=O)c1ccc(C)s1	2.373848967	3.015250795	0.99	111.7214798
ZINC000001002466	O=C(COc1ccc(Cl)c(Cl)c1)N1CCN(c2ccc(Cl)cc2)CC1	1.850431301	3.344780559	0.99	163.8774351
ZINC000001002600	Nc1cc(=O)[nH]c(SCC(=O)Nc2ncc(Br)cc2Br)n1	2.762609933	3.07435985	0.94	109.2509638
ZINC000001003038	CCC(C)(C)[C@@H]1CCc2c(sc(NC(=O)c3nc4nc(C)cc(C(F)F)n4n3)c2C(=O)OC)C1	3.470928332	4.345643844	0.72	182.0231518
ZINC000001005409	CCOc1ccc(C(=O)NC(=S)Nc2nc(-c3ccccc3)cs2)cc1	1.923120566	2.945555578	1	192.2796794
ZINC000001007460	CCOC(=O)c1nnn(-c2ccccc2)c1C	1.864601197	1.837913186	1	90.72202538
ZINC000001008446	CCOc1cc(Br)c(/C=C2\SC(=O)N([C@H](C)CC)C2=O)cc1OC	2.89776049	3.435299772	0.89	95.4395843
ZINC000001008498	CCOC(=O)[C@@H](C)N1C(=O)S/C(=C/c2ccc(OCC)cc2)C1=O	2.626148462	3.195021897	0.99	130.9743951
ZINC000001010428	CCSc1ccccc1C(=O)NC	1.841324365	2.341097351	1	73.5318117
ZINC000001012918	O=C(CN1C(=O)S/C(=C/c2cccs2)C1=O)N1CCOCC1	2.375512368	3.371870764	0.96	122.3226677
ZINC000001012982	CCOc1cc(/C=C2/SC(=O)NC2=O)c(Br)cc1O	2.589298352	2.816565827	0.71	62.96753733
ZINC000001015721	CCOc1c(Br)cc(/C=C2/NC(=O)N(c3ccccc3)C2=O)cc1Br	2.323745522	2.833287906	0.93	101.7270771
ZINC000001016074	Cc1ccc(CN(CC(=O)N2CCCC2)S(=O)(=O)c2ccc(Br)cc2)cc1	2.014158553	2.725703557	0.97	162.5681609
ZINC000001016527	c1ccc(-c2nn3c(nnc3[C@@H]3COc4ccccc4O3)s2)cc1	2.83052626	4.262526106	0.8	71.18024606
ZINC000001016908	Cn1c(SCC(=O)N2N=C(c3ccc(F)cc3)C[C@@H]2c2ccc(F)cc2)nnc1-c1ccncc1	2.935791391	4.984812927	0.91	186.3506861
ZINC000001016953	CC[C@@H](C)NS(=O)(=O)c1ccccc1	2.056592563	2.235279647	1	76.19448986
ZINC000001017084	Cc1ccc(O)c(NC(=O)C(C)C)c1	1.719108444	2.20852164	0.98	71.12159556
ZINC000001017546	O=C(CSc1nc2scc(-c3ccco3)c2c(=O)n1-c1ccccc1)c1ccc2c(c1)OCO2	2.537869708	4.47844728	0.91	196.2788451
ZINC000001017651	CCOC(=O)c1c2cc(OC[C@@H](O)Cn3nc(C)cc3C)c(Br)cc2n(C)c1CSc1ccccc1	3.232854087	3.940093083	0.87	155.3397376
ZINC000001018163	O=C(Nc1ccc(C(=O)c2ccc(F)cc2)cc1)c1cnn(-c2ccccc2)c1-c1ccccc1	2.072138497	3.824312605	1	149.5324359
ZINC000001020646	COC(=O)n1cnc(C(N)=O)c1N	2.846926175	2.317282571	0.79	21.88884262
ZINC000001020848	O=[N+]([O-])Nc1ccc(Br)cn1	2.70386649	1.581501319	0.86	40.190382
ZINC000001020866	Cc1cccc2cc(-c3ccccc3)cn21	2.050845693	2.542976097	0.61	36.64256384
ZINC000001021100	Cc1c(/N=C/c2ccc(OC(=O)c3ccc(C)cc3)cc2)c(=O)n(-c2ccccc2)n1C	2.314549063	3.09533813	0.95	166.3720604
ZINC000001025919	COc1ccc(CC(=O)Nc2ccc(C(=O)O)cc2)cc1OC	1.599553715	2.602398155	0.98	129.0573923
ZINC000001031039	CC(C)(CC(=O)O)CC(=O)N1CCN(c2nc3cc(Cl)ccc3s2)CC1	2.417331413	4.035470033	0.92	85.81635519
ZINC000001031108	O=S(=O)(c1ccc(-c2csc(Nc3ccc(F)cc3)n2)cc1)N1CCOCC1	2.090140878	4.355143821	0.97	192.3850464
ZINC000001031492	Cc1cc(-c2nc(C(=O)N3CCCCC3)cs2)no1	2.304859573	3.449170174	0.92	90.88371154
ZINC000001032561	Cn1c(SCC(=O)c2ccc3c(c2)OCCCO3)nnc1-c1ccc2ccccc2c1	2.311579612	4.0671584	0.99	197.9351202
ZINC000001033527	Cc1nc(C(F)(F)F)ccc1C(=O)Nc1ccccc1N1CCOCC1	2.171408836	3.675639907	0.95	148.3872549
ZINC000001034150	Cc1noc(C)c1S(=O)(=O)N1CCN(C(=O)[C@@H]2COc3ccccc3O2)CC1	2.851285689	4.046588871	0.94	134.996533
ZINC000001035849	O=C(CCn1cccc(C(F)(F)F)c1=O)Nc1cccc(C(F)(F)F)c1	2.217823555	3.308633072	1	142.3126389
ZINC000001036066	COc1ccc([C@H]2[C@@H]3CCc4ccccc4C3=NN2C(=O)CSc2nnc(-c3ccncc3)o2)cc1	3.369951706	4.576813128	0.79	150.542496
ZINC000001036067	COc1ccc([C@@H]2[C@@H]3CCc4ccccc4C3=NN2C(=O)CSc2nnc(-c3ccncc3)o2)cc1	3.369951706	4.715065984	0.79	150.542496
ZINC000001037242	CCOC(=O)c1ccc(N2CCOCC2)c(NC(=O)c2ccc(Cl)c(Cl)c2)c1	1.996701605	3.232470241	0.99	178.9797026
ZINC000001037846	CCOC(=O)c1sc(SC)c2c1C[C@H](c1ccc(C)cc1)CC2=O	2.975371696	3.141597343	0.78	69.21763866
ZINC000001038173	CSc1sc(C(=O)N(C)C)c2c1S(=O)(=O)N(C)c1ccccc1-2	3.045644488	4.430941408	0.66	20.53038762
ZINC000001038668	CCOC(=O)C1=C(Nc2ccc(OC(C)=O)cc2)C(=O)N(C(C)(C)C)C1	2.593942456	2.415548767	0.89	60.39326637
ZINC000001040023	CSc1scc(NC(=O)Nc2ccc(OC(F)(F)F)cc2)c1S(=O)(=O)C(C)C	2.784606929	4.065960273	0.98	118.9662496
ZINC000001042163	N#Cc1ccc(S(=O)(=O)N2CCN(c3cccc4[nH]ccc43)CC2)cc1	2.188207951	3.236736547	0.85	124.601733
ZINC000001042489	CN(C(=O)c1ccc(C(C)(C)C)cc1)C(=O)N(C)C(=O)c1ccc(C(C)(C)C)cc1	2.312504971	2.529922783	0.92	53.57786497
ZINC000001043364	Cc1ccc(OCc2nnc(SCC(=O)c3ccc([N+](=O)[O-])cc3)n2-c2ccccc2)c2c1CCC2	2.481286547	4.265856335	0.99	217.4236726
ZINC000001043492	O=[N+]([O-])c1ccc(-c2nnc(S)o2)o1	3.034629698	2.408200931	0.53	8.633946985
ZINC000001044026	Cc1ccc2nc3c(cc2c1)c(=O)n(-c1ccccc1)c1c3c(=O)n(C)c(=O)n1C	2.494483373	4.994831957	0.58	65.02378794
ZINC000001044380	Cc1ccc(C(=O)c2c(C)ccc3ccccc32)cc1	1.65615871	2.449513637	0.99	76.52871536
ZINC000001044861	O=C(Nc1ccc(S(=O)(=O)Nc2ccccc2Oc2ccc(Cl)cc2Cl)cc1)C1CC1	2.008346674	3.841932946	0.85	198.7794593
ZINC000001049745	Cn1ncc([N+](=O)[O-])c1C(=O)O	2.497896896	2.159982533	0.73	23.04105883
ZINC000001049829	COc1ccc(-n2c(=O)c3c4c(sc3nc2SCc2nc3ccccc3[nH]2)CCCC4)cc1	2.452996795	4.495939785	0.94	209.7986297
ZINC000001050581	CC(C)CNS(=O)(=O)c1ccc2nc(N)sc2c1	2.234169272	3.363219678	0.96	104.9437717
ZINC000001050685	Cc1cc(S(=O)(=O)NC2CCCCC2)ccc1OCC(=O)N[C@@H](C)c1ccccc1	2.494121176	3.520461115	0.98	205.5633278
ZINC000001050855	c1ccc(CSc2ncnc3sc4c(c32)CCC4)cc1	2.148885026	3.594299191	0.96	127.166997
ZINC000001051456	CN(C(=O)COc1ccccc1F)c1ccccc1	1.719097661	2.369114498	1	111.7944538
ZINC000001052690	C1CNc2nonc2N1	3.820638264	2.347521044	0.2	-7.839908348
ZINC000001052721	CCOC(=O)c1nonc1N	2.394428029	1.896965687	0.95	36.11196545
ZINC000001052967	CNc1oc(-c2ccccc2F)nc1S(=O)(=O)c1ccc(Cl)cc1	2.293791472	3.738873555	0.93	103.4158561
ZINC000001053344	Cc1cccc(NC(=O)CN2C(=O)S/C(=C\c3cccc(Br)c3)C2=O)c1	2.080128541	3.264869053	1	182.022244
ZINC000001053818	O=C(Cc1cccs1)NCCc1ccc(Cl)cc1	1.739842941	2.662058062	1	142.6500665
ZINC000001053984	CC[C@@H](C(=O)N1CCN(c2ncccn2)CC1)c1ccccc1	2.461818045	3.175234685	1	128.4463425
ZINC000001054283	C[C@H](NC(=O)c1ccc(C(C)(C)C)cc1)[C@H]1CCCO1	2.727734036	2.687272007	0.99	107.5208389
ZINC000001054406	Cc1scc(C(=O)NCc2ccco2)c1-c1ccccc1	2.109508185	3.355399687	0.99	96.66338855
ZINC000001055289	C[C@H]1CN(C)[C@@H](C)CC1=O	3.477379861	2.789598466	0.08	-11.33281242
ZINC000001056410	COC(=O)N1CCCc2cc(C)ccc21	2.000556196	2.921423529	0.98	60.17484832
ZINC000001057292	COc1ccc(NC(=O)COc2ccc(CO)cc2OC)cc1	1.656215039	2.228404557	1	162.592603
ZINC000001057564	O=C(CSc1nnc(-c2ccccc2O)n1-c1ccccc1)Nc1ccc(N2CCOCC2)cc1	2.262072091	4.958658161	0.99	214.0034042
ZINC000001057971	COc1cc(NC(=O)c2ccccc2)c(C)cc1NC(=O)CSc1nnc(-c2ccco2)n1Cc1ccco1	2.485073449	3.921917937	0.95	254.1485409
ZINC000001058809	COc1ccc(N2C(=O)c3ccccc3N[C@H]2c2cccc([N+](=O)[O-])c2)cc1	2.604632539	3.07825497	0.93	104.8342363
ZINC000001058963	CCOC(=O)Cc1ccc(NC(=O)c2cc(OC)c(OC)c(OC)c2)cc1	1.847469346	2.670560991	1	168.9689535
ZINC000001062496	Cc1c(NC(=O)c2cc3c(nc4ccccn4c3=O)s2)c(=O)n(-c2ccccc2)n1C	2.534677305	4.225249155	0.86	135.0902179
ZINC000001062748	CN1C(=O)C(=Cc2cccn2-c2cccc([N+](=O)[O-])c2)C(=O)N(C)C1=O	2.612593086	3.294927814	0.91	85.67164545
ZINC000001063227	O=C(Nc1ccc(N2CCCCC2)cc1)c1cc(-n2cnnc2)ccc1Cl	2.200774842	3.790223896	0.95	163.0611441
ZINC000001063952	O=C(NCc1cccs1)c1cnn2cccnc12	2.265681028	3.201369088	0.98	117.1421671
ZINC000001064010	C[C@H]1SC(NC(=O)CSc2nc(-c3ccccc3)cc(-c3ccccc3)n2)=NC1=O	2.862787183	3.453721963	0.83	84.12477847
ZINC000001065262	COc1ccc(-c2cc3ccccc3oc2=O)cc1NC(=O)c1ccc(-c2ccccc2[N+](=O)[O-])o1	2.399857035	3.542487029	0.93	172.9542545
ZINC000001065668	Cc1c(NC(=O)c2c(C(=O)O)cccc2[N+](=O)[O-])c(=O)n(-c2ccccc2)n1C	2.305784688	2.937686423	0.95	99.30300426
ZINC000001066527	Cn1cc([N+](=O)[O-])c(C(N)=O)n1	2.503176301	2.424701119	0.89	36.11854561
ZINC000001067748	CCc1ccc(C(=O)Nc2ccc(NC(=O)c3ccccc3Cl)c(OC)c2)cc1	1.747873177	3.194076488	1	204.6483905
ZINC000001067877	CS(=O)(=O)CC[C@@H](C(=O)NC1CCCC1)N1C(=O)c2ccc(Br)cc2C1=O	2.89739764	3.309302092	0.84	98.60439028
ZINC000001069331	CC(C)NC(=O)c1ccc(Cl)cc1	1.357903926	1.731450399	1	78.19695507
ZINC000001069414	O=C(Nc1ccc(OC(F)(F)F)cc1)c1nn2cccnc2c1Cl	2.337090669	3.349342154	0.92	128.7151816
ZINC000001069574	CN(Cc1ccc(-n2cccn2)cc1)C(=O)c1cc2n(n1)[C@H](C(F)(F)F)C[C@@H](c1ccc(Cl)cc1)N2	3.760138575	4.856937853	0.96	190.7454047
ZINC000001071542	COc1ccc(-c2cc(C(F)F)n3ncc(C(=O)Nc4ccc(C(=O)N5CCOCC5)cc4)c3n2)cc1	2.484320022	4.557473373	0.95	227.4724973
ZINC000001071560	CCOC(=O)c1cnn2c1nc(-c1cn(C)nc1C)cc2C(F)(F)F	2.648403272	3.90099663	0.78	104.7254158
ZINC000001072046	O=c1oc2c(Br)cc([N+](=O)[O-])cc2cc1-c1nc2ccccc2[nH]1	2.487558822	3.288916784	0.73	77.65384498
ZINC000001072331	COC(=O)[C@@H]1C(=O)Oc2ccc(Br)cc2[C@@H]1C(C)(C)C(=O)OC	3.540157853	2.973984668	0.46	27.33629204
ZINC000001072755	COc1nc(N)nc(Cl)n1	2.516320649	1.687288377	0.83	28.01510489
ZINC000001074669	CC1=C(C(=O)OCCc2ccccc2)[C@@H](c2ccc([N+](=O)[O-])cc2)C2=C(C[C@@H](c3cccs3)CC2=O)N1	3.319473689	3.480363562	0.98	173.5743471
ZINC000001075063	COc1ccc(C(=O)NCCc2c(C)[nH]c3c2cccc3Cl)cc1OC	2.091529806	3.591956175	0.96	157.6205521
ZINC000001076000	C[C@H]1CC(C)(C)Nc2ccc(O)cc21	3.064286491	3.050205519	0.09	-16.0204654
ZINC000001076068	Cc1ccc2c(c1)[C@@H](C)CC(C)(C)N2	2.923234264	2.890169563	0.32	-2.610899045
ZINC000001076871	CCOc1ccc([C@@H]2CC(=O)C3=C(C2)Nc2ccccc2N[C@H]3c2cc(Br)c(OC)c(OC)c2)cc1OC	3.375969243	3.675705352	0.98	140.0846005
ZINC000001076954	COc1cc([C@@H]2CC(=O)C3=C(C2)Nc2ccccc2N[C@@H]3c2ccc([N+](=O)[O-])cc2)cc(OC)c1OC	3.32538066	3.713364397	0.97	118.8961112
ZINC000001076988	CCOc1cccc([C@@H]2Nc3ccccc3NC3=C2C(=O)C[C@H](c2ccc(C)cc2)C3)c1	3.089533604	3.764188231	1	116.9730087
ZINC000001077519	C[C@H](NS(=O)(=O)c1ccc(OCC(=O)NC2CCCCC2)c(Cl)c1)c1ccccc1	2.515397013	3.35548624	0.99	200.8711017
ZINC000001077862	Cn1c2nc(Oc3ccccc3)n(Cc3ccc(F)cc3)c2c(=O)n(C)c1=O	2.231509589	4.04455071	0.88	107.1076015
ZINC000001078014	COCc1cc(C)nc(SCC(=O)NCCc2c(C)[nH]c3ccc(OC(F)(F)F)cc32)c1C#N	2.826744431	4.625863893	0.91	204.0532651
ZINC000001078098	COc1ccc(CNC(=O)[C@@H]2CCCC[C@H]2C(=O)O)cc1	2.526957796	2.637493165	0.99	82.0998846
ZINC000001078624	O=c1[nH]c(=O)n([C@@H]2O[C@H](CO)[C@@H](O)[C@H]2O)cc1F	3.541181586	2.556970934	0.51	14.58419764
ZINC000001079050	COc1cc(Br)c(/C=C2\C(=O)NC(=O)N(c3ccccc3)C2=O)cc1OC	2.220652731	3.083516348	0.97	106.175803
ZINC000001079604	COc1ccc(NS(=O)(=O)c2ccc(NC(=O)c3ccc(Cl)c(S(=O)(=O)Nc4ccccc4)c3)cc2)cc1	2.100816053	3.494858138	1	253.3086649
ZINC000001079919	CC1(C)CC(=O)C2=C(C1)N(c1ccc(C(F)(F)F)cc1)C(=O)C[C@@H]2c1ccccc1	2.860688688	3.569234679	0.93	76.95848228
ZINC000001079967	CCOC(=O)[C@@H]1C(=O)C=C(Nc2cc([N+](=O)[O-])ccc2C)C[C@@H]1c1cccc(OC)c1	3.299666228	2.918800753	0.69	104.2790377
ZINC000001080114	Cc1ccccc1[C@H]1CC(=O)N(c2ccc(F)cc2F)C2=C1C(=O)CCC2	2.825663041	3.698614963	0.72	53.6234345
ZINC000001080273	Cc1cc(C)c(NC(=O)CSc2nnnn2-c2ccc(OC(F)(F)Cl)cc2)c(C)c1	2.454647897	3.769429675	0.98	187.6560984
ZINC000001080774	CCOc1ccc(CCNC(=O)CSc2nnnn2-c2ccc(C)cc2C)cc1OCC	2.279997583	4.055957141	0.99	247.9781782
ZINC000001081031	O=C(Cc1ccccc1)Nc1sc2c(c1C(=O)Nc1ccccc1)CCC2	1.901869681	3.327332874	1	183.0572956
ZINC000001081100	O=[N+]([O-])c1cc(C(F)(F)F)cc(C(F)(F)F)c1	2.229652628	1.247649898	0.93	36.81166423
ZINC000001081150	O=C(n1ccnc1)C(F)(F)F	2.801833758	1.258309882	0.46	22.77403885
ZINC000001081491	COC(=O)c1occc1C	2.194961674	1.66057338	0.91	40.16267281
ZINC000001081539	Cc1ccc(Cl)c(C=O)c1F	2.342781238	1.852858174	0.92	18.48042677
ZINC000001082025	CCc1ccc([C@@H]2C(C(=O)O[C@H](C)CC)=C(C)NC3=C2C(=O)C[C@H](c2ccc(OC)cc2)C3)cc1	3.399618478	3.534539022	0.96	139.576414
ZINC000001083153	O=S1(=O)C[C@@H]2SC(=S)S[C@H]2C1	4.650937458	1.639027638	0.26	3.207792898
ZINC000001083443	CN(C(=O)c1ccc(COc2ccccc2Br)o1)c1ccccc1	2.06153247	2.924240239	1	146.09865
ZINC000001083941	COc1ccccc1NC(=S)C(=O)Nc1cccc(C(F)(F)F)c1	2.071289447	2.742283199	0.82	117.1276314
ZINC000001084218	CO/N=C(\C(=O)O)c1csc(Nc2cc(-c3ccc(N(C)C)cc3)on2)c1	2.995843573	4.267772195	0.51	65.11537133
ZINC000001086128	CC(CO)(CO)N1C(=O)[C@H]2[C@H](C1=O)C1c3ccccc3C2c2ccccc21	4.142597169	2.529264176	0.53	12.19993825
ZINC000001087919	NNc1ncc(C(F)(F)F)cc1Cl	2.329988166	2.140061476	0.93	46.84791589
ZINC000001088644	COc1cc(C(=O)Nc2cc(Cl)cc(Cl)c2)cc(OC)c1OC	1.851519993	2.308739414	0.98	113.8729448
ZINC000001088699	Cc1nn(C)cc1C(=O)O	2.166007828	2.487573966	0.85	15.8970064
ZINC000001088849	COc1ccccc1N1C(=O)c2ccccc2N[C@@]12c1ccccc1N(Cc1cccc([N+](=O)[O-])c1)C2=O	3.485856294	3.599571296	0.86	98.2227261
ZINC000001090453	O=C1c2ccc(Oc3ccc4c(c3)C(=O)N(Cc3cccnc3)C4=O)cc2C(=O)N1Cc1cccnc1	2.461679619	3.357352149	0.92	104.7704723
ZINC000001091569	CCOc1ccc(N2C(=O)[C@@H]3[C@H](C2=O)[C@]2(C)C(=O)[C@@]3(C)C(c3ccccc3)=C2c2ccccc2)cc1	4.33342555	3.461933541	0.71	47.77338208
ZINC000001091784	Cc1cc(C(O)(C(F)(F)F)C(F)(F)F)cc(C)c1N	2.674981513	1.902188941	0.77	28.80337752
ZINC000001092266	COc1ccc2c(c1OC)C[N+]1(C)CCc3cc(OC)c(OC)cc3[C@H]1C2	3.548125027	2.925457865	0.4	19.57204477
ZINC000001093278	COc1ccc([C@H]2Nc3c(sc(=S)n3-c3ccccc3)C(=O)N2)cc1Br	3.187653766	3.324946668	0.77	52.05630717
ZINC000001093815	C[C@H]1CCCC[C@@H]1NC(=O)CSc1nnc(COc2ccc(Cl)cc2)o1	2.928644765	3.980576828	0.99	182.8799833
ZINC000001094473	Cc1ccc(S(=O)(=O)N(CC(=O)N2CCN(c3ccc(F)cc3)CC2)Cc2ccc(Cl)cc2)cc1	2.159944832	3.607461287	0.97	208.3609375
ZINC000001094502	COc1cc([C@@H]2Oc3nc(SC)nnc3-c3ccccc3N2C(C)=O)ccc1OCc1ccccc1	3.040068316	3.30440464	0.96	165.7727079
ZINC000001095855	O[C@H]1C[C@H]2C[C@@H]1[C@@H]1CCC[C@H]21	4.551219478	2.204638783	0.19	-24.91823406
ZINC000001096529	O[C@H]([C@@H](c1nc2ccccc2[nH]1)c1ccccc1)C(Cl)(Cl)Cl	3.177465194	2.449706348	1	71.87084358
ZINC000001096543	Cc1cc(N[C@H](c2ccncc2)c2oc(CO)cc(=O)c2O)no1	3.426290174	3.448283707	0.91	86.93642847
ZINC000001096664	COC(=O)c1c2ccc3c4ccccc4ccc3n2c(C(=O)c2ccc(OC)cc2)c1C(=O)OC	2.450298678	3.961394873	0.82	95.56597514
ZINC000001098250	Cc1ccc(-c2csc3nc(SCc4c(C)noc4C)n(-c4ccccc4)c(=O)c23)o1	2.582978725	4.669006206	0.95	150.2546507
ZINC000001098794	Cc1ccc(NC(=O)COc2ccc([C@@H]3Nc4ccccc4S(=O)(=O)N3Cc3ccccc3)cc2)cc1	2.865317126	4.15479585	0.96	186.840751
ZINC000001100438	CCOC(=O)c1c(-c2ccc(C)c(C)c2)csc1NC(=O)CSc1nnc2ccccn21	2.448592004	4.278243964	0.99	213.6067179
ZINC000001101168	COc1cc(C=O)ccc1Oc1nc2c(c(=O)n(C)c(=O)n2C)n1Cc1ccc(Cl)cc1Cl	2.61753031	4.133046744	0.91	132.2264799
ZINC000001101570	COc1cc(C2C3=C(CC(C)(C)CC3=O)OC3=C2C(=O)CC(C)(C)C3)ccc1OC1=N[C@@H]2[C@@H](C(=O)N(C)C(=O)N2C)N1C	4.371094969	4.462694263	0.6	33.08050538
ZINC000001101613	Cc1cccc(NS(=O)(=O)c2ccc3c(c2)[C@@H]2C=CC[C@@H]2[C@@H](c2ccc(Cl)c(Cl)c2)N3)c1	3.40337042	4.303292369	0.96	145.4916181
ZINC000001101789	CC(=O)[C@H](CC(=O)c1c(O)c2ccccc2n(-c2ccccc2)c1=O)Nc1ccc(O)c(C)c1	2.968175661	3.993672155	0.94	79.3408026
ZINC000001101917	NC(=S)c1cncc(Cl)n1	2.721797572	2.476444948	0.88	32.28185948
ZINC000001102045	O=C1c2cc(Br)cc(Br)c2OC[C@@]1(CN1CCCC1)Sc1ccc(Cl)cc1	3.329180082	3.573824535	0.49	38.38429059
ZINC000001103038	Cc1cc(/C=C2\C(=O)N(C3CCCCC3)C(=S)N2C)c(C)n1-c1ccc(Br)cc1	2.697287144	4.433462616	0.81	114.2020789
ZINC000001103599	CCNC(=O)c1c(NC(=O)COc2ccc(Cl)cc2Cl)sc2c1CCCC2	2.202606529	3.270714819	1	203.3173673
ZINC000001104827	Nc1ccc2nsnc2c1Br	2.885189914	2.075643238	0.8	25.37940745
ZINC000001107168	CCOC(=O)c1c(C)c(C(=O)Nc2ccc(OC)cc2OC)sc1NC(=O)Cc1ccc(Cl)cc1	2.222559899	2.954747473	0.97	250.105392
ZINC000001107918	CCOc1ccc(NC(=O)CSc2nnnn2-c2ccccc2)cc1	1.858696758	3.026460082	1	193.7801594
ZINC000001108384	Cc1cc(OCc2cccc(Br)c2)c2c(C)cc(=O)oc2c1	2.146515913	2.414693287	0.83	120.2584991
ZINC000001109693	CC(=O)N(C)c1ccc(OC[C@H](O)CN(Cc2ccco2)S(=O)(=O)c2ccc(C)cc2)cc1	2.876196959	3.271853012	0.88	170.522618
ZINC000001110194	CS(=O)(=O)N(CC(=O)NC[C@H]1CCCO1)c1ccc(Cl)cc1	2.563766151	3.289200386	1	125.9184024
ZINC000001110749	COc1ccc(S(=O)(=O)N(C)c2ccc(C(=O)Nc3ccc(I)cc3)cc2)cc1OC	2.073337693	3.536184444	0.99	233.2800709
ZINC000001111493	CC1CCN(C(=O)c2cc(I)ccc2NC(=O)c2ccccc2Cl)CC1	2.026653936	3.483586886	0.95	148.8650504
ZINC000001111551	Cc1cc(I)ccc1NC(=O)c1ccc(N(C)S(C)(=O)=O)cc1	2.034390641	3.150847719	0.97	162.5018842
ZINC000001112531	O=C(/C=C/c1cn(-c2ccccc2)nc1-c1cccc([N+](=O)[O-])c1)N1CCOCC1	2.344625757	3.785021309	0.97	147.0992542
ZINC000001113799	O=C(CSc1nnc(-c2ccccc2)n1-c1ccc(Cl)cc1)NCc1ccco1	2.07868465	4.094861533	1	219.8290046
ZINC000001113865	O=C(NCc1ccc(F)cc1)[C@H](Sc1ccccc1)c1ccccc1	2.224415213	3.006104048	1	157.6497389
ZINC000001114475	Cc1ccc(SCC(=O)NCCc2ccc(S(N)(=O)=O)cc2)cc1	1.87481099	2.853212806	0.99	184.3246588
ZINC000001114514	CCN(CC)C(=O)COc1ccc(-c2nnc(NCc3ccccc3)c3ccccc32)cc1	2.206576622	4.327056298	0.99	166.4103044
ZINC000001115050	CCOC(=O)C1=C(C)NC(C)=C(C(=O)OCC)C1c1ccc(OCC(=O)OC)c(OC)c1	2.367745297	2.736949793	0.94	109.2458852
ZINC000001117812	CCc1ccc(N2C(=O)N=C(O)/C(=C\c3cccc(OC(=O)c4ccccc4F)c3)C2=O)cc1	2.554415227	4.373757776	0.81	150.832713
ZINC000001118093	COc1c(Cl)c(Cl)ccc1S(=O)(=O)N1CCN(c2c(C)cc(C)cc2C)CC1	2.379360176	3.70839714	0.83	88.89288571
ZINC000001119336	Cc1ccc(S(=O)(=O)N(CC(=O)Nc2cccc([N+](=O)[O-])c2C)c2ccccc2Cl)cc1	2.189543036	2.861197494	1	205.8652481
ZINC000001119833	O=C(Oc1ccc(/C=C2/C(=O)NC(=O)N(c3ccc(F)cc3)C2=O)cc1)c1ccco1	2.335983424	3.370654136	0.68	145.4730564
ZINC000001120508	COC(=O)C1=CN(c2ccc(OC)cc2)C=C(C(=O)OC)C1c1ccc(C)c([N+](=O)[O-])c1	2.708868211	2.656494821	0.9	70.5192318
ZINC000001120537	C=CCn1c(CNC(=O)c2cccc(C)c2)nnc1SCC(=O)Nc1cccc(C(F)(F)F)c1	2.366645546	4.245236924	0.99	244.6006838
ZINC000001120973	O=C(Oc1ccc(C=C2C(=O)NC(=O)NC2=O)cc1)c1ccccc1Cl	2.204797034	2.311714807	0.92	126.8284908
ZINC000001122541	COC(=O)c1cc(NC(=O)CSc2nnc([C@H](C)NC(=O)c3ccc(Cl)cc3)n2C)ccc1Cl	2.697842919	4.458371938	0.99	248.8583974
ZINC000001123493	COc1cc2c(cc1OC)CN(C(=S)NS(=O)(=O)c1ccc(C)cc1)CC2	2.328684116	3.436883541	0.85	124.6332589
ZINC000001123730	COc1ccc2c3ccc(OCC(=O)c4ccc(Cl)cc4)cc3oc(=O)c2c1	2.063796583	2.892782633	0.96	141.2117232
ZINC000001124153	O=S1(=O)N=C(NCc2ccc(Cl)cc2)c2ccccc21	2.104808103	3.033046167	0.99	87.07491543
ZINC000001126401	Cc1cccc(C(=O)Nc2ccc(S(=O)(=O)NCCc3ccccc3)cc2)c1[N+](=O)[O-]	2.032220945	2.924593958	0.99	204.1019923
ZINC000001127050	COc1cc([C@H]2NC(=O)NC(c3ccccc3)=C2C(=O)c2ccccc2)cc(I)c1OCC(=O)O	2.987835316	3.685342856	0.77	72.71244263
ZINC000001127165	CCOc1ccc(-c2c(=O)n(OCc3ccc(Cl)cc3)c3ccccc3[n+]2[O-])c(OCC)c1	2.707079671	3.614708723	0.86	103.0617329
ZINC000001129543	COc1nnc(-c2ccc(N3CCOCC3)c(NC(=O)c3ccc([N+](=O)[O-])cc3)c2)c2ccccc21	2.444486399	4.348120304	0.93	155.3393601
ZINC000001129901	COc1cccc(Oc2coc3cc(OC(=O)c4ccco4)ccc3c2=O)c1	2.305513528	3.216287361	0.96	168.3476886
ZINC000001130615	O=c1/c(=C/c2ccccc2[N+](=O)[O-])sc2nc(-c3ccc(Br)cc3)nn12	2.3861482	3.919683745	0.8	109.2191289
ZINC000001130933	O=C1C[C@H](c2nc3ccccc3n2CCc2ccccc2)CN1c1ccccc1	2.46884098	4.09406323	0.99	142.8347055
ZINC000001131965	Cc1cccc(NC(=O)CN(c2cccc(C(F)(F)F)c2)S(=O)(=O)c2ccccc2)c1C	2.134882197	2.76183301	0.99	213.2242769
ZINC000001132969	O=C(NCCc1ccccc1)c1cc2c(n(-c3ccc(Cl)cc3)c1=O)CCCC2=O	2.207860437	3.949861237	0.94	161.3578341
ZINC000001133371	O=C(O)CCN1C(=O)/C(=C/c2cccc(Cl)c2Cl)SC1=S	2.298633904	2.901423867	0.92	91.10026347
ZINC000001134096	CCOc1ccccc1Oc1coc2cc(OC(=O)c3ccco3)ccc2c1=O	2.330304482	3.335276498	0.94	168.4544858
ZINC000001134570	CCOc1ccc(NC(=O)CSc2nnc(Cc3ccccc3)n2-c2ccc(C)c(C)c2)cc1	2.128334782	4.947952947	1	231.707834
ZINC000001135200	COc1cccc(C(=O)C[C@@]2(O)C(=O)Nc3ccc(Br)cc32)c1	2.713263036	2.761539661	0.91	111.3370139
ZINC000001135246	Cc1cccc(NC(=O)c2ccccc2N(Cc2ccccc2)S(=O)(=O)c2ccccc2)c1C	2.048979031	2.867449728	1	195.8214309
ZINC000001135467	CCOC(=O)COc1c(Cl)cc([C@@H]2Nc3ccc4ccccc4c3C3=C2C(=O)CCC3)cc1OC	3.09384898	3.743854206	0.84	97.02805709
ZINC000001135783	COC(=O)[C@@H](C)N1C(=O)S/C(=C\c2ccccc2Sc2ccccc2)C1=O	2.838467089	3.375303018	0.98	124.7232176
ZINC000001135814	CC(=O)c1cccc(N2CN=c3s/c(=C\c4ccc([N+](=O)[O-])cc4)c(=O)n3C2)c1	2.662894565	3.738205089	0.92	119.0242241
ZINC000001136295	CCOC(=O)c1ccc(COC(=O)c2ccccc2S(=O)(=O)c2ccc([N+](=O)[O-])cc2)cc1	2.123501079	2.49854467	0.98	171.1634287
ZINC000001138496	CN(C)c1ncc(/C=C2\C(=O)NC(=O)N(c3ccc(I)cc3)C2=O)cn1	2.665787182	3.73869726	0.38	88.56979731
ZINC000001140034	CS(=O)(=O)N(Cc1ccccc1)c1ccc(C(=O)N2CCN(c3cccc(Cl)c3)CC2)cc1	2.095533353	4.000666472	1	212.1798413
ZINC000001141205	COc1ccc(NC(=O)c2ccccc2Sc2ccc([N+](=O)[O-])cc2Cl)cc1	2.039400339	2.35957786	1	161.2075781
ZINC000001141875	C[C@@H](NC(=O)c1ccccc1NC(=O)c1ccccc1N(Cc1ccccc1)S(C)(=O)=O)c1ccccc1	2.612982628	3.381195444	1	221.0536834
ZINC000001141921	CCOC(=O)c1ccccc1NC(=O)CN(c1ccc(F)cc1)S(=O)(=O)c1ccc(OC)c(OC)c1	2.177218033	3.222270317	1	260.1468611
ZINC000001142172	CN(CC(=O)Nc1c(F)cccc1F)S(=O)(=O)c1ccc(Cl)cc1	1.953980023	3.315668514	1	149.5528166
ZINC000001143018	CCc1cccc(C)c1NC(=O)C1CCN(C(=O)c2cccc(Cl)c2)CC1	1.942969282	4.035864724	1	174.5959877
ZINC000001143187	CCn1cc(C(=O)O)c(=O)c2cnc(N3CCN(C(=S)Nc4cccc5ccccc54)CC3)nc21	2.576513755	4.713108342	0.91	135.1746198
ZINC000001143705	CC[C@H](C)NC(=O)c1ccccc1NC(=O)CN(c1cccc(Cl)c1C)S(C)(=O)=O	2.63561642	3.889540371	0.99	188.0959692
ZINC000001145227	Cc1c(Cl)cccc1N(CC(=O)Nc1ccccc1C(=O)N[C@H](C)c1ccccc1)S(C)(=O)=O	2.622681872	3.806148996	1	217.6213023
ZINC000001146541	Cc1ccc(OCC(=O)Nc2ccccc2C(=O)Nc2ccccc2)c(Br)c1	1.755506775	2.972750017	0.99	220.5021313
ZINC000001147119	Cc1ccc(CN(c2ccc(C(=O)N3CCCCCC3)cc2)S(C)(=O)=O)cc1	1.980922248	3.731189703	1	182.1956892
ZINC000001147833	CCc1ccc(OCC(=O)NCc2ccccc2Cl)c(Br)c1	1.820731546	3.315902031	1	182.8327571
ZINC000001149203	CCOc1ccc(N2C[C@@H](C(=O)OCC(=O)c3ccc(Cl)cc3)CC2=O)cc1	2.44483973	3.56496645	0.99	167.6850341
ZINC000001150523	O=C1/C(=C/c2ccc(-c3ccc(Cl)c([N+](=O)[O-])c3)o2)C(O)=NC(=S)N1c1ccc(F)cc1	2.690917836	3.961189891	0.66	115.5574764
ZINC000001150901	COc1ccc(CCNC(=O)COc2ccc(C(C)C)cc2)cc1OC	1.785527909	2.758964103	1	218.6816164
ZINC000001152090	Cc1c(/C=C2/SC(=S)N(c3ccccc3)C2=O)c2ccccc2n1C	2.247164562	4.117221571	0.94	102.1186803
ZINC000001152321	O=C(O)C[C@H]1S/C(=N/N=C/c2cccc(Cl)c2)NC1=O	3.446776009	3.087966139	0.82	63.34180063
ZINC000001152785	COc1ccc(S(=O)(=O)Nc2ccc(S(=O)(=O)Nc3cc(Cl)ccc3C)cc2)cc1OC	2.037123631	2.562411025	1	201.5319199
ZINC000001154679	C=CCN1C(=O)/C(=C/c2ccc(O[C@@H](C)CC)c(OC)c2)C(=O)NC1=S	2.995935161	4.010864305	0.85	111.6003198
ZINC000001155183	CC(C)c1ccc(O)c(NC(=S)NC(=O)c2cncc(Br)c2)c1	2.31446285	3.061374495	0.99	126.1777296
ZINC000001155551	CC(C)Oc1ccc(C(=O)C2=C(O)C(=O)N(CCCn3ccnc3)[C@H]2c2ccc([N+](=O)[O-])cc2)cc1	3.020692625	3.764881108	0.98	193.9123894
ZINC000001156017	CCOC(=O)CSc1nc2sc(C)c(C)c2c(=O)n1C/C=C/c1ccccc1	2.407322442	3.689832462	0.88	154.9867938
ZINC000001156093	Cc1cc(=O)oc2cc3occ(-c4ccc(Br)cc4)c3cc12	2.27027061	3.556589554	0.68	92.7138772
ZINC000001156350	Cc1cc(C)cc(NC(=O)C2CCN(S(=O)(=O)c3ccccc3)CC2)c1	1.875317371	2.992790696	0.98	168.3333003
ZINC000001157201	O=C(O)CSC(=S)N1C[C@H]2C[C@H](C1)c1cccc(=O)n1C2	4.191804175	3.542254881	0.7	57.01699871
ZINC000001158080	O=C(Nc1nnc(SCc2ccc(Br)cc2)s1)c1ccc(Cl)cc1	1.938325781	2.931844671	1	203.1605615
ZINC000001158384	Cc1ccccc1C(=O)N1CCC(C(=O)Nc2ccc(Cl)c(Cl)c2)CC1	1.81142401	3.539687374	1	175.3573764
ZINC000001160042	Cc1cc(OCc2nc(-c3ccc(Cl)cc3)no2)cc(C)c1Br	2.169134093	3.224716667	0.96	122.8753904
ZINC000001160652	Cc1cc(C=C2C(=O)NC(=S)NC2=O)c(C)n1-c1ccc(Br)cc1F	2.632437435	3.099447417	0.69	79.53510388
ZINC000001160946	O=C(CSCc1ccccc1)Nc1ccc(-c2nnc(-c3ccco3)o2)cc1	2.129422744	3.625024739	1	206.1855785
ZINC000001161607	Cc1cccc(Cn2cc(/C=C3\C(=O)NC(=O)N(c4ccccc4C)C3=O)c3ccccc32)c1	2.36636999	4.134915195	0.87	164.44174
ZINC000001162764	CSc1ccc(/C=C2/NC(=O)N(Cc3ccc(Cl)cc3)C2=O)cc1	2.183230542	3.116694358	0.91	119.034974
ZINC000001163338	CCc1ccc(N2C(=O)NC(=O)/C(=C\c3cc(C)n(-c4ccc(OC)cc4)c3C)C2=O)cc1	2.340817968	3.698870793	0.84	170.0597717
ZINC000001163437	CCOC(=O)C1CCN(/C=C2/C(=O)NC(=S)N(c3cccc(OC)c3)C2=O)CC1	2.619394836	2.916074613	0.73	84.05159355
ZINC000001164983	COC(=O)c1ccc(/C=C2/SC(N3CCC(C(N)=O)CC3)=NC2=O)cc1	2.327096507	3.814528952	0.68	123.85446
ZINC000001165395	CCOC(=O)c1c(C)n(C)c2ccc(OC(=O)c3ccccc3Br)cc21	2.177796797	2.92102363	0.98	149.3089952
ZINC000001165521	CCOc1cc([C@H]2C3=C(C[C@H](c4ccc(OC)cc4)CC3=O)Nc3ccccc3N2C=O)ccc1O	3.46027332	3.725247264	0.7	64.47877243
ZINC000001165576	Cc1cc(/C=C2\SC(=O)N(CC(=O)Nc3cccc(C)c3)C2=O)c(C)n1-c1cccc([N+](=O)[O-])c1	2.458832382	3.846688656	0.98	217.1650551
ZINC000001166547	CCOc1ccc(C(=O)Nc2ccccc2I)cc1Cl	1.760782279	2.490465565	1	151.0176784
ZINC000001166944	COc1ccc(C(=O)Oc2ccc(/C=C3/N=C(c4ccc(C)cc4)OC3=O)cc2OC)cc1	2.226444319	2.930570686	0.99	202.8486803
ZINC000001167509	Cc1ccc(-c2nc3cc(NC(=O)c4cc5ccccc5o4)ccc3o2)cc1Cl	2.178680856	4.259421486	0.78	178.1584382
ZINC000001168018	CCOc1ccc(NC(=O)CN(c2cc(Cl)ccc2C)S(=O)(=O)c2ccc(C)cc2)cc1	2.058963817	3.550713593	0.92	222.380997
ZINC000001169871	O=C(NC(=S)Nc1ccc2oc(-c3cccc(F)c3)nc2c1)c1cccc(Br)c1	2.189139806	3.801537145	1	211.5191978
ZINC000001170186	Cc1ccc(S(=O)(=O)N(CC(=O)NC2CC2)c2ccc(Br)cc2)cc1	1.984920132	2.534218621	1	172.1296785
ZINC000001170338	O=C(Cc1ccc([N+](=O)[O-])cc1)Nc1cccc(I)c1	1.8310614	2.172655623	0.99	154.2116533
ZINC000001170670	COC(=O)C1=C(C)NC2=C(C(=O)c3ccccc32)[C@@H]1c1ccc(OCc2cccc([N+](=O)[O-])c2)cc1	2.921157918	3.24563804	0.86	155.4639474
ZINC000001171308	Cc1ccc(-c2nc3cc(NC(=O)COc4cccc(C)c4)ccc3o2)cc1	1.943499852	4.526029843	0.99	207.9909828
ZINC000001172264	O=C(COC(=O)c1ccc2c(c1)C(=O)N(c1ccccc1Cl)C2=O)c1ccc(Cl)c([N+](=O)[O-])c1	2.308633138	3.178540944	0.97	174.6725686
ZINC000001173509	O=C(Nc1nc(-c2ccc(F)c(F)c2)cs1)c1ccc(Cl)cc1Cl	1.979632574	3.559969185	1	166.0731101
ZINC000001174043	CCc1ccc(N2C(=O)NC(=O)/C(=C\c3cccn3-c3ccccc3)C2=O)cc1	2.314213948	3.530432585	0.81	122.6734364
ZINC000001176303	CCOC(=O)c1ccc(NC(=O)[C@H](C)NC(=O)c2ccccc2NC(=O)c2ccccc2)cc1	2.311224548	3.136127846	1	219.3552196
ZINC000001176418	Cc1ccc(-c2nn(-c3ccccc3)cc2C(=O)Nc2ccc(I)cc2)cc1	1.968657117	3.889072332	0.99	187.1044058
ZINC000001176423	CN1C(=O)c2ccc(NC(=O)[C@@H]3CC(=O)N(c4ccccc4)C3)cc2C1=O	2.505915268	4.066104345	0.97	138.5913533
ZINC000001177308	O=C(COc1ccc(Br)cc1)Oc1cccc([N+](=O)[O-])c1	1.873932017	2.140896241	1	142.7246514
ZINC000001178104	O=C1NC(=S)N(c2ccc(Cl)cc2)C(=O)/C1=C/c1cccn1-c1ccc(Cl)cc1	2.421669237	3.825198887	0.86	121.4627116
ZINC000001179101	CCOc1cccc(N2C(=O)/C(=C/c3ccc(OCc4cccc(C(=O)O)c4)cc3)C(=O)NC2=S)c1	2.39062815	4.14382524	0.64	161.2275167
ZINC000001179127	Cc1ccc(N(Cc2ccc(C(=O)Nc3ccc(Cl)cc3)cc2)S(C)(=O)=O)cc1C	1.972656609	3.752539921	1	203.1890685
ZINC000001179620	Cc1ccccc1Oc1ccc(N2C(=O)[C@H]3C4c5ccccc5C(c5ccccc54)[C@@]3(C)C2=O)cc1	3.859461087	4.082332867	0.46	42.69196023
ZINC000001180225	COc1ccc(S(=O)(=O)NCc2ccccc2OC)cc1Br	1.844559927	2.461599713	1	141.2313111
ZINC000001180686	CCOc1ccc(/C=C2/SC(N3CCN(c4ccccc4C)CC3)=NC2=O)cc1	2.226755031	4.315773359	0.96	145.6516758
ZINC000001182304	O=C1/C(=C/c2cn(-c3ccccc3)nc2-c2ccc(F)cc2)SC(=S)N1C[C@@H]1CCCO1	2.883641488	4.578029181	0.87	153.7004741
ZINC000001182405	CCN1C(=O)[C@H](CC(=O)Nc2ccc(Cl)cc2)N(Cc2ccc(F)cc2)C1=S	2.63460174	3.663426327	0.98	139.8966962
ZINC000001182738	O=C1N=C(O)/C(=C/c2cnc(-c3ccccc3)nc2)C(=O)N1c1cccc(C(F)(F)F)c1	2.70693405	4.073531794	0.64	93.69237115
ZINC000001182862	Cc1ccc(/C=C2/SC(=S)N(CCC(=O)Nc3ccc(C(=O)O)cc3)C2=O)cc1	2.092324751	3.568071713	0.95	165.6436668
ZINC000001183344	C[C@]12C(=O)N(c3cccc(OC(=O)c4ccccc4)c3)C(=O)[C@@H]1C1c3ccccc3C2c2ccccc21	3.883259686	3.888507221	0.61	54.67753199
ZINC000001183373	COc1ccc(NC(=S)NC(=O)c2ccc(-c3ccccc3)cc2)cc1Cl	1.770602885	2.642053531	1	185.3028398
ZINC000001183471	O=C1N=C(O)/C(=C\c2cnn(-c3ccccc3)c2)C(=O)N1Cc1ccccc1	2.534212673	3.448898434	0.91	96.27724995
ZINC000001184222	Cc1ccnc(NC(=O)CSc2nnc3c4ccccc4n(CCc4ccccc4)c3n2)c1	2.412005042	4.740103878	0.96	194.6482321
ZINC000001184935	COc1ccc(NC(=O)COc2ccc(Br)cc2Cl)cc1Cl	1.765448452	2.199366137	1	177.1357992
ZINC000001185003	CC(=O)OCC12c3ccccc3C(COC(C)=O)(c3ccccc31)[C@@H]1C(=O)N(c3ccccc3)C(=O)[C@H]12	4.421138002	2.715364229	0.75	17.21155913
ZINC000001185762	COc1ccc(-c2sc(NC(=O)c3cc(OC)c(OC)c(OC)c3)nc2-c2ccccc2)cc1	2.148484344	3.603601038	0.95	155.2678138
ZINC000001186647	Cc1ccc(OCC(=O)NC(=S)Nc2cccc(NC(=O)c3ccccc3)c2)cc1	1.846248809	3.091209842	1	221.4866384
ZINC000001187335	Cc1sc(NC(=O)c2cccnc2)nc1-c1ccc(Br)cc1	1.999842039	3.300029667	0.99	150.1698819
ZINC000001188346	Cc1ccccc1/C=C1/SC(=O)N(c2ccccc2)C1=O	1.949300544	2.725776412	0.99	103.0105732
ZINC000001188551	O=C1S/C(=C\c2ccccc2F)C(=O)N1c1ccccc1	1.966716697	2.853515849	1	102.2869546
ZINC000001188651	COc1ccccc1NC(=O)CN(Cc1ccccc1)S(=O)(=O)c1ccccc1	1.819972985	2.486847428	1	194.347687
ZINC000001189050	CC1=C(C(=O)OC2CCCCC2)[C@H](c2cccc([N+](=O)[O-])c2)NC(=O)N1	2.853872286	2.853104706	0.97	105.544038
ZINC000001189261	CCOC(=O)c1ccc(NC(=O)CN(c2ccc(C)cc2)S(=O)(=O)c2ccc(OCC)cc2)cc1	2.06897513	3.055717019	1	263.1566459
ZINC000001190310	CC(C)c1ccc(/C=C2/SC(=S)N([C@@H]3CCS(=O)(=O)C3)C2=O)cc1	2.93897084	3.694625826	0.82	94.10835856
ZINC000001191888	COc1cc(NS(=O)(=O)c2ccc(C(C)(C)C)cc2)c(Cl)cc1NC(=O)c1ccc(Cl)cc1	2.105350276	3.227477246	0.98	184.459983
ZINC000001192621	O=C1N=C(O)/C(=C\c2ccc([N+](=O)[O-])o2)C(=O)N1c1ccc(Cl)cc1	2.73413953	3.338681197	0.62	71.99326752
ZINC000001194689	C=CCN(CC=C)S(=O)(=O)c1ccc(N2C(=O)c3ccccc3C2=O)c2ccccc21	2.484388584	2.779306004	0.8	68.60431253
ZINC000001194992	CCc1ccc(C(=O)C[C@H](c2ccccc2)[C@@H]2CCCCC2=O)cc1	2.872440281	2.673081076	0.98	98.7489701
ZINC000001195629	CC1=NN(C(=O)c2ccccc2)[C@](O)(c2ccc(Br)cc2)C1	2.737694418	2.837605864	0.97	78.82183523
ZINC000001195891	COc1ccc(/C=C2\C(=O)NC(=S)N(c3ccccc3)C2=O)c(OC)c1	2.162566265	2.965185838	0.97	119.8287801
ZINC000001196847	CC(=O)c1ccc(NS(=O)(=O)c2cccc(S(=O)(=O)c3ccc(Cl)c(Cl)c3)c2)cc1	2.102607991	3.184665366	0.88	156.3151704
ZINC000001199525	CCOc1ccc(C(=O)Nc2nc(-c3ccc(Cl)cc3Cl)cs2)cc1	1.88738298	3.490523513	1	178.0949206
ZINC000001199554	CCOC(=O)C1=C(C)N=c2s/c(=C\c3ccc(NC(C)=O)cc3)c(=O)n2[C@@H]1c1ccc(OC)cc1	2.845815564	3.541011791	0.97	181.6939472
ZINC000001200547	CCc1c(C)sc(NC(=O)c2ccc(Cl)c([N+](=O)[O-])c2)c1C(=O)OC(C)C	2.344839423	3.273646684	1	154.9948353
ZINC000001201853	COc1ccc(N2C(=O)/C(=C/c3ccc(OCc4ccc(F)cc4)c(OC)c3)C(O)=NC2=S)cc1	2.420251126	3.412934735	0.87	171.9034724
ZINC000001202814	COC(=O)c1c(NC(=O)c2ccc(Cl)cc2Cl)sc2c1CCCC2	2.078272988	2.794177107	0.99	162.5995987
ZINC000001203345	COc1ccc(COC(=O)C2=C(C)NC3=C(C(=O)CCC3)[C@@H]2c2ccc(OC(C)=O)c(OC)c2)cc1	2.921748832	3.572603278	0.95	168.205266
ZINC000001204208	CCOc1ccc(C(=O)Nc2cc(-c3nc4ccc(C)cc4o3)ccc2Cl)cc1[N+](=O)[O-]	2.246609435	3.947603573	0.97	204.6025015
ZINC000001204327	COc1ccc(OC)c(N(CC(=O)Nc2ccc(Oc3ccccc3)cc2)S(=O)(=O)c2ccccc2)c1	2.130805508	3.447682315	0.98	251.2422614
ZINC000001205414	COc1ccc(N2C3=C(C(=O)CC(C)(C)C3)C(c3ccccc3OC)C3=C2CC(C)(C)CC3=O)cc1	2.708572494	3.312205705	0.8	68.1266554
[truncated: 691,354 more rows]
