# Supplementary material for: SYBA: Bayesian estimation of synthetic accessibility of organic compounds
Source: J Cheminform. 2020 May 20;12:35. doi: 10.1186/s13321-020-00439-2 (PMC7238540; doi:10.1186/s13321-020-00439-2)
Supplement: Supplementary file 4 — Additional file 4. Computationally picked test set (TCP). It consists of 3 581 HS compounds that were obtained from the GDB-17 database complemented by the same number of compounds randomly selected from the ZINC15 database. [file 13321_2020_439_MOESM4_ESM.zip › train_set_hs.csv]

ID	smi	sascore	scscore	rf_prob	syba	stereo
ZINC100002	C=C(C)C1(CC)CC2=C3C4=C2C(=CN3C4)C(C)=CN1	6.164549591	3.833887939	0.01	-90.37917979	1
ZINC10000396	CCC12C=C3C=CC(=O)NC4=C=C(C(=C4)NC(=N3)C(OCSO)=CN1C)S(=O)SN2	7.645626093	4.65475823	0.01	-205.1068713	2
ZINC10000397	C#CC1=CC(=C)C(OC(C)C[O-])=C(OC)C=CC2=CC(C2)NC=CCCNC1=O	6.424820698	4.435936127	0.02	-196.8311492	2
ZINC1000040	C=C1C=CC(Cl)=CN(N=C(C)PCC=C2CC3=C(CN=N3)C(=O)N2)S1(=O)=O	5.119911808	4.225662759	0.01	-141.7062318	0
ZINC10000477	CSN1NOC2(NC1=S)SC1=C2OC(C)C2PC(CN=N)=C2CC1P	7.15859695	4.41825486	0	-181.3840026	4
ZINC10000674	CCC(C)C1=NSC(CN)OC2=C3C(=C3C2OC)C(=O)SC(=N)S1	5.894219639	3.65309682	0.07	-100.3423536	3
ZINC1000119	CC(=CC(C)C1C(C)C1Br)NC(=O)C1(SC2=NN=NN2C2=CC=C2)CO1	5.305013199	3.798812912	0.01	-90.03342476	5
ZINC100015	CC1=C(Cl)C(N2C(=O)N(C3=CC=C4C=C43)C(=N)C2=S)C=C1	3.978783031	3.832027939	0.05	-82.67237263	1
ZINC10003088	O=C1NCC2OC(=O)C=CC=CC=C2C2=CC=NC=C21	4.126693025	3.397379786	0	-127.0007907	1
ZINC10003343	CCCC12CC1(P)P(CC)C1SN3C(=S)C4=C5N=C(SC(C(=O)NN2)N5SC3=O)N41	7.832512028	4.710875712	0.01	-176.5901604	4
ZINC10003391	COC12C=C(C1)C(SC1=NC3=C(C=N1)N=CN3O)C(=O)N2	5.383120211	4.085164456	0.06	-51.42915919	2
ZINC10003450	CC(P)=C1C=C=CCN2C3=NC(=S)N(C3=C([O-])N(C)C2=O)C1O	6.825565425	4.364907952	0.03	-115.8133224	1
ZINC10003594	C=C1OCOC1=C(NC)C(=P)NC(=S)NC1=CC=CNC1=CC1=NC2=C(C)C=C2O1	4.902662087	4.231263597	0.01	-149.3142591	0
ZINC1000361	C=C1C=CC=C2C1=C(CC)C=CC=C1NNCC3=CC=C(C=C3)N2C(=O)C(C)NC(=C)C1=C	5.818750568	4.495084512	0.03	-181.7991801	1
ZINC10003751	CC(N)=C1C=CCC=NOC2=CNC34C(=O)N1C3NCC=NPOC(F)C2=C4ONS	6.656891639	4.586468073	0	-234.9379805	3
ZINC10003997	C=CC=C1C2=NC(=CC(C)Cl)C(=C(C3=CCNC(=O)C3=CC3=COCO3)C1=CN)S2	5.885780651	4.774102045	0	-196.1563111	1
ZINC10006452	CPN1C2=NC3NC(=N)C4(SC5=NC6=CP=C(Cl)C=C6N5C3=C2P4C)C1=O	7.153142806	4.150081328	0	-179.6384608	2
ZINC1000744	O=CC12ON3CC(CCN(O)C4=C1C=C(Cl)C=C4)SC3=NC1=C=C(C=C1)C2P	7.238720412	4.27320947	0.02	-171.9295948	3
ZINC10007525	CC1=CC1=C1CCC2=C(C1)N=C(NC(=O)C1C=C3C(=C1)S(=O)N(C(C)Cl)CCC3C)S2	5.319481849	4.964628148	0.09	-108.9346949	4
ZINC1000800	C=C(C)OC1=CCC(O)C(NC(=S)NC2=CC(NC(=O)C3=COC=CC=N3)=CC2)=C1	4.894983981	3.82200863	0.02	-182.8758161	1
ZINC1000812	CC(C)N1CC2=CC3=CC=C=C2C(OC2=C(Cl)C3(Br)C=C2)C1=O	7.008319079	3.75596515	0	-171.2743334	2
ZINC1000828	CC1=CC=C(C)C(C(C)NC(=O)C2OC3=C(C=CC4OC34)OS2)=C1	4.635674756	4.491914443	0.07	-30.41000458	4
ZINC1000874	COC(C)C1=NC(N2C=C2S)C2=C(NC1=CS)C(C)=C1CC(=C2)OCO1	6.297174676	3.863279817	0	-134.0714953	3
ZINC10008770	CC1=C(C2=C3NC2=CC32OCON(Cl)NS2)P=C(F)N1[SH]=O	7.347181261	3.912492084	0.02	-137.9194908	1
ZINC10008774	COCC1CNC(=O)C2=CC3=CC=C2OC=CC=C1NC3=O	5.15960445	3.732820224	0	-136.3753066	1
ZINC1000888	CC=C1OCC(=O)N2C3=CC=C(C=C3CC2C)C1OC1=CC(C(C)(C)C)C=C1	6.013253923	3.913463365	0.01	-126.588011	3
ZINC1000912	OC(Cl)C=NC=CC1=NP2C(O)N3C=C3CN12	6.389088108	3.413271382	0	-105.9998342	3
ZINC10009379	CC1=C(P)C(OCC(=O)NCC(O)N2CCN3CC2NSC2=CC=CC23)C=C1	6.12663198	4.700621871	0.02	-164.8703564	4
ZINC10009684	NC1=C(PC23PSOSCC=CS(=O)(=O)N4PC2=C=C43)C(NC=O)=CC1CF	6.391345484	4.205553555	0.01	-206.1595053	2
ZINC10009859	C=C1C=C2NC(=O)C3CC2=C1C(S(=O)NCCC)C(N1CC(S)SC1=O)=CC3S	6.588284929	4.647095853	0.01	-156.7797476	5
ZINC10009860	CC1=CC(N2CCNS(=O)(=O)C3=PC(=C4C=C3N3CCC4C3)C2=O)=C=C1	6.584322522	4.773071756	0	-172.2495028	1
ZINC10009865	COC(O)C1=C(Br)C=C2C(=O)N3CCNC(O)C4C5CC6=C(C=C(C=C6)N54)C3=NC2=C1F	6.398862292	4.277005378	0.11	-97.88078305	5
ZINC10009919	NC1CC12NS(=O)(=O)C1=C(F)C3=C4CC5NC4N=C1NCC1=CC=C(F)C4=C1C5(F)CN4CCC(O)N(F)C3=P2	7.162002966	4.853813974	0.05	-209.0614047	6
ZINC10009943	CC1C=C2OCC(=O)NC2C(=CP)N1S(C)(=O)=O	4.928348702	3.106060543	0	-89.43452838	2
ZINC10009955	CC1C2C=CC3=C(CC(=C3)N1S(C)(=O)=O)OCC(=O)N2	5.896797655	3.25311435	0	-98.54167726	2
ZINC10009988	CNC(=O)N1C2=C(OO)CC(Cl)=C2C2=CC1(Br)C(C([SH]=O)C1CN1)=N2	6.623652871	4.254635992	0.05	-129.2208733	3
ZINC10010033	CC=C(C)C=C1C=NC2=C(SC3=NCC=C32)C(=O)N1	4.502684841	3.549810302	0.02	-115.9468777	0
ZINC10010063	CN1C(=O)C2CC1(S(=O)N1CCCC1)C=CCS2	5.732583124	3.771403641	0	-65.46176715	3
ZINC10010068	CNCC(C)N1PC2CC3C=CC(=CC=CSC1=O)S(=O)(=O)N2C3	6.91472313	4.441148814	0.02	-163.4961882	3
ZINC10010121	CC1C2CN1S(=O)C(N=O)=NOC=CSCC(=O)N2C1=CC=CC1Cl	7.003418908	3.756518163	0	-173.6573762	4
ZINC10010156	C=COC(CSCC=CF)N1CC2C3(F)CC3C(CCC13CC3C)C2(N)P(N)[SH](=O)=O	7.581830228	3.985794577	0.03	-150.6919071	8
ZINC10010167	C1#CC=C(N2SC3SC4=CC=C(C=C42)SN2CCCC32)C(OC2=C3C=C3C=C2)=C1	6.581466234	4.148741358	0.07	-141.3350037	2
ZINC10010217	C=C(OC)C(=CC1C2=NN=C3NP=C(C=CC31)NS2)NC(=O)C1C=C(PCl)C(Cl)=CP1C	7.400961718	3.133838902	0.01	-216.7230258	3
ZINC10010291	CC1=NN2C13C=C(C=C(NCl)C1C=C4C(C)PN4C(O)C(C)NOCCC12SC=C[NH+]=O)SC3	7.715387581	4.610438684	0	-241.2889892	6
ZINC10010301	CCCNC(=NN)SC(=N)C1C=CC(OC)=C1NC(=O)C=PC1=CC2(C)C1=CC2O	5.722334855	4.057712969	0.02	-143.2725835	3
ZINC10010302	COC1=C2C=C(C3=NN4C(=N)CC=C4S3)C(=C1)CC(C)C1=CC=C3C=C(C3=C1)C(=O)N2	5.726937284	4.781624788	0	-154.3479148	1
ZINC10010337	CC=C(C)C=COCC(=O)NC1=C2OC(C)C1=C1C(SC3=NN=C(C)C3)=NC12	5.847076141	3.74081756	0.11	-107.4921169	2
ZINC10010443	COC1=NC2=C(SC3=NC=CC=C32)C(=O)NC(C)=CC=C1	3.005614384	3.649757771	0.09	39.37610764	0
ZINC10010484	O=CN1CCN2C3=C(Cl)C=CC=C3NCC3=CC=C(O3)C3=CC(Cl)=C(C=C3)CC2C1	5.211790366	4.690744122	0.07	-108.1913945	1
ZINC10010574	COC1=C2N=C(C(C)(C)OC3=CCC(C(N)=O)=C3)SC2=CC([N+](=O)[O-])C1C	5.000964664	3.790112279	0.08	-95.68604951	2
ZINC1001065	CCSC1=NC2=C(N=N1)C1=CC=CC=C1NC(C1=CC3=CC1=C([N+](=O)[O-])O3)O2	4.648225515	3.595329323	0.11	25.47492963	1
ZINC10010651	C=PC(C)=CC1=CON1C(=O)NC1=NOC2=C(S1)C1=C([NH3+])C3=C2OC31	6.871711691	3.696221911	0.03	-106.3575662	1
ZINC10010654	O=C1SCOC2=CC(=C3CCCC2C3Cl)C2=C([N+](=O)[O-])C=C3OCC3=C2SC2=NN21	6.490244933	4.999493908	0.04	-122.5479098	3
ZINC10010655	COC1=CC([N+](=O)[O-])=C2C3=C1N=C(NC(=O)OCOC1=C4C=C(C=C41)C21CCCCC1)S3	5.67252303	4.608951513	0.07	-72.56964637	0
ZINC10010821	CC(F)=C1C2=NC=NC(C)(C3=NN=CS3)C(=O)C1(N)P2	6.256843466	3.333842348	0.07	-101.7992897	2
ZINC10010847	COC(=O)C1=C2C=CC(=C1)C(=O)NC1=CC2=C(S(=O)(=O)NC2=C(C)C=C(C)C=C2)C=C1	3.988869357	3.392059252	0.28	-36.53429698	0
ZINC10010882	C=CC1=NPCC2=NN(CC(=C3C(=CC)C3(C)C)C1)C(=S)NC1=COC=C(C=C1)S(=O)N2	7.401904813	3.801351499	0	-232.4801015	1
ZINC10010974	CC1=C(C)C2=C(C=C1)OC(C)C(=O)NN=C(C)C1C=C2C1N	5.280258153	4.219827739	0.01	-78.81771503	3
ZINC10011198	CC=C=CC1CC2CC3=CC=C(NCC(O)C2)SN2C3N12	7.374720863	4.235400529	0	-152.4781957	6
ZINC10011276	CC1(C)CC(N)OC2=C(N=CC=C2)C(=O)N(C2CC34NC5=CC2(O)C(Cl)OC5=C3PO4)C1=S	7.60874904	4.4218479	0.02	-158.9098826	5
ZINC10011283	CCCCCOC1=CC2=CC=C1C(=O)NC(=S)NC1=CC=CC=C1OCC1CCC2O1	4.961511595	4.113169259	0.11	-74.4053559	2
ZINC10011302	O=C(NC1=CC=CC=C1)C1=C(NC2=CCC(O)C=C2)C2=CC=CC=C2S1(=O)=O	3.350793116	3.60514871	0.12	-17.15727601	1
ZINC10011350	C=C1C2=C(C)C(O)OC34CC5(OC(Cl)C5P)N3OCC=CC1C(=O)N2NC4	6.526422306	3.679768127	0.01	-174.9398632	6
ZINC10011396	C=C1OCC2(CNONC(F)O2)C2(SN)ONC(=CC3=CC(NC(=S)CC)=C3)C(=O)N2CN(F)C1=C	7.188068694	4.212177913	0.03	-201.2510006	3
ZINC1001143	COCC1=CC=C(NC(=O)C2CC3CCC2C3)CC1C	4.888118267	3.319341202	0.09	-40.02783699	4
ZINC10011498	C=C1CC=C(N)C(=C(C#CC2=CNCCOC(Cl)OC=CC=C2)C(=O)NC=S)C2CC(NC1=O)N2O	7.007981967	4.628532242	0.03	-229.5469085	3
ZINC10011552	NCCC1=CN1O[SH](NCSC1C=CO1)C1=C=C(N(O)C=S)C=C1	6.506223335	4.156224598	0	-163.6498949	3
ZINC10011554	CC(=O)N1CCN(C2=CC=C(NC(=O)C34CC5CC(CC5(C)C3)C4)C=C2)CC1	4.716666018	3.840395449	0.2	45.55316271	4
ZINC10011657	O=S1C2=CC=C3C(=C(C(=CF)CPNC(=S)N=CCCl)OCC(O)N31)C=C2	7.051247867	4.765021005	0	-183.7278401	2
ZINC10011727	O=C(C=NNC(=S)CC1=NN2C(=O)C3=CC2C1=CC([N+](=O)[O-])=CC3)OCl	5.48638699	3.491985091	0.01	-104.2731612	1
ZINC10011770	CC1SC(=O)N2C3=C4C5C(C3CPC1C(C)(N)C(=O)OCN5Br)C2(S)ON4C	6.906674149	4.18993757	0	-178.6936872	7
ZINC10012054	O=C1C2CC3(CS)CC=CC2(SBr)C24CCC5PN2C(=CC3)N5C(=S)N14	7.6944195	4.052608987	0.01	-153.5315671	5
ZINC10012136	C=CC([NH3+])=CC(=C)C1C=C2CN(C(C)NN=O)C(C(=C)CO)N(NP)C1N2	7.111621341	4.48782544	0.03	-138.1221586	4
ZINC10012137	COC1=CC(S)C([N+](=O)[O-])C=C1NC(=S)NC(=O)C=CC1C=CC([N+](=O)[O-])=C1	5.109784537	2.761096562	0	-122.922224	3
ZINC10012189	CC(=O)N1SC2=PC=C(CC2P(C)C)N2C(=S)NC(=O)C=C3C(C)(C#CC[N+](=O)[O-])CCC321	7.322781226	3.753152039	0.03	-165.1331608	3
ZINC10012201	CC1NCC2=CC=CC=C2NC2NC(=O)C=CC3=C(C4=CC1=CC2=C4)C([N+](=O)[O-])=CC=C3	5.160495201	4.071312246	0.06	-94.67802927	2
ZINC10012291	CC=C(C=C(C)C=CC(=O)N1C(=S)NC2=CC3=CC(=C2)N2CC4C1OC42CO3)[NH+]=O	7.574607414	4.412153412	0.02	-167.9182649	3
ZINC10012384	C[NH+]1CCN2CC1C(C)(C)C1=CC=C(C=C1)C(=O)NC(=S)NC1=CC=C(C=C1)S2(=O)=O	6.484124009	4.579802421	0.01	-207.0351149	2
ZINC10012472	C=CC1=CN=C2CC13C=C(C=C(C=COC=C=C1CCCO1)NC(=S)NC(=O)P2)C3	7.412338225	4.101625923	0.03	-193.2714376	1
ZINC10012553	COC(=O)C1=PC=C(C(=O)NC(=S)N2CCC3=C4CC4(N)C32)C#C1	5.445571304	3.999132063	0.02	-88.01225321	2
ZINC10012559	C=C=C1PC=CC(NF)C2=C1C(S(=O)PC(=O)N1CC(S)C3(C4=C=CN3C3=C4P3)C1PF)=C2	7.70796882	4.413313009	0	-271.9169948	5
ZINC10012646	CCCC1=CN(C(=S)NCC2=CC(C(=O)OCP)C=C2)C2=CC3=CC=C3OC12	5.244078128	4.403620624	0.01	-181.287238	2
ZINC10012675	CCC(C)N1C(=O)C2=C=CC(N2)N2CC(=CP=CC(O)NC2=S)C(=O)OC=C1PNNO	7.726170304	4.700374313	0.02	-199.2370205	3
ZINC10012712	CNC12C3=CC=CC1C(C)(N3)SC2N(C)P	6.889232194	3.088090969	0	-99.09565612	4
ZINC10012739	CC=C(Cl)C1=CC2CC3=C4C=C5C(=C3)OC51C(=O)NPC(=S)N42	7.168782401	4.031466843	0.01	-131.8729068	2
ZINC10012740	CC1=C2ON(C(S)NC=CC3=C(C)P=CCC3)C2=C2C=C2O1	5.841208846	4.201596081	0.01	-136.1843426	1
ZINC10012745	C=C1CCC2C3C=CC14CN2C(=S)NOC(Cl)(C3)P=C(N)ONC4	4.635314869	4.171608601	0	-153.884996	4
ZINC10012767	CC1OPC=C2C(=S)SCCNC3=C(C(Cl)=C3)N(O1)S(=O)(=O)C1=CC12	6.95253998	4.378970541	0	-158.5456612	2
ZINC10012777	C=C1C(=O)N2CCC3=CC(=CCl)N(CC)CC(=O)N4C(=S)N2C1=C(C)C34	5.985913812	4.231690594	0.02	-103.2434358	1
ZINC10012870	CC1=CC=C(C)C(=O)N2CCC3C2C3C(C)(C)OC(=O)C(C(=O)O)=CN1	5.150385515	3.828757101	0.02	-144.071654	3
ZINC10012896	CCC(=O)NCN1C2=CC=C(C=C2)C2CN(C=O)C1CC2C	5.555832477	3.776099182	0.24	-48.86152201	3
ZINC10012949	CC1PCC2N(C3C4=CC=C(C=C4)NC(=S)NC(=O)C4=CC=CC(=C4)OCCCC3Cl)C2(P)C1=O	6.729255405	4.69506741	0	-275.9051492	6
ZINC10012957	CC(P)C1=C(Cl)OC2=C3OC(C4=C5CC67CC(=O)N(C2S6)N(CC(F)NC(=S)N1)N(C(=O)C5)C7C4)C3C	7.798019832	4.842456202	0.03	-194.829829	7
ZINC10012999	CC1=CC=C(NC(=O)CN2C3=CC=C4C=C3C(=O)C3=CC(C)CC4=C32)C(Br)=C1	4.556084533	4.346445517	0.22	35.21406103	1
ZINC10013020	CC=C1C=C2C=C3CN(C(=O)C4C=CC(C)=CC4N)C(C(=C(C)C)C=CC2N(C)C)N3S1(=O)=O	7.121045246	4.169453538	0.01	-188.7733952	4
ZINC10013075	COC1=CC(P)C2(C=C1OC)CC(F)=CC(F)CN1CCN(C1)C1=NC2=NC2=CC=C21	7.347375679	4.482995331	0.01	-189.1228192	3
ZINC10013092	CON1C2=C3CN2C2=C4C(OS)=NC(=N2)C(=O)OC2PCC5OC(=O)C(Br)C4C5C3=C21	7.673404607	4.2331804	0.01	-148.8317131	5
ZINC10013147	CCOC(=O)C1CCN2C(=O)C3=C(C)C4=C(N=CN=C4S3)N3CCN(CC3)C3=CC(=C(OC)C=C3)C2C1	5.164778981	4.349437513	0.22	-4.053311167	2
ZINC10013159	CCN=CC1=NC23N=C4C=C(C=CCC2C(=N4)S1)N(OSC(Cl)C(C)OC)COCN3C	5.700013576	4.518973241	0.01	-153.6277453	4
ZINC10013164	C=C(C=CC(=C)N1CCN(C2=NNC=NC3=C2C=C(C(=O)NC2=CC4OCOC4=C2)S3)CC1)OC	4.88428248	4.496661489	0.06	-197.8277838	1
ZINC10013192	CC1=C2SC3CC(C)(F)N3C(=O)CNC(=NC3=C1C3=O)C1=C(NC2=O)C(O)=CC=C1CCS	5.930844903	4.837421196	0.02	-102.1018226	2
ZINC10013199	CC1=C(C=C2N(C(C)(C)O)CCNC(=O)C3=C(C)C4=C(N=CN(CC(=O)N5CC26OCC56)C4=O)S3)C=C1	6.938805793	4.990167779	0.02	-152.2671729	2
ZINC10013213	CC1=CC2=CC=C3C4=CC=CC4CCNC24C[NH+](CCN4)CC(C)=CN3C(C=CCO)=C1C	7.578192955	4.665040119	0.03	-167.1431431	3
ZINC1001327	C=C1NC(=NC=CC)N=PNC2C=CSC1N2OC(=O)[O-]	7.392027454	3.856088942	0.01	-136.2626676	2
ZINC10013287	CC1OC(=O)C2=CSC=C(C(N)=O)C=C2C2CCC(CC(N)=O)C3=C2SC2=C3C(=O)N(C)C1=N2	6.25222247	4.992503939	0.06	-128.0178855	3
ZINC10013376	COC1=CC=C(C2=NN(C3=C4C=CC=C43)C(C3=CN(C4=CC=CCC4N)N=C3C3=CC=CS3)C2)C=C1	3.946487265	4.574008698	0.06	-51.2953043	2
ZINC10013430	CCC1=CC=C2SC3C4=CN(N=C4CC=C1)C1=CC=C(C=C1)C1=CC=CC(=C1)CN3C2=O	5.681504485	4.993740865	0.03	-163.6631343	1
ZINC10013435	CC(=O)OCC1OC2C(OC(C)=O)N(OC(C)=O)C1OC(=O)C=C1C(=O)N2C=NCNN=C1F	6.68987951	3.635038896	0.02	-122.3478238	4
ZINC10013438	CC(=O)OCC1OC2OC(=O)CC3=NC4=C(C=NN4)C(=O)N3C(OC(C)=O)(O1)C2OC(C)=O	5.615495046	4.051913875	0.07	-60.39958937	4
ZINC10013456	COC1=CC=C(OC)C(C2C3C(=NC24CCCC4=O)CCOC2C=CC(=C2)COC3=O)=C1	6.321642403	3.875385704	0.09	-107.663048	4
ZINC10013466	C=CC=CC=CC[NH+](C(O)C1=CC=CC=C1)C1CC(N)OC2=C(N)C=CC1=C2	5.668961211	3.899860957	0.15	-85.63097421	4
ZINC10013494	CC1=C(C(=O)NC2=C(S)CC=C2)C(C2=C(Cl)C=CC=C2)C2=C3CC(CC2=O)C2C=CC=C2N13	5.257432754	3.772995775	0.05	-125.2101887	3
ZINC10013550	O=C(NC1=C(F)C=C(F)C=C1)C1=C2CC1(C1=CC(Cl)=CC=C1)C1=C(N2)C(C2=CC=CC=C2)CC1=O	4.437913845	4.449211551	0.23	1.616889575	2
ZINC10013564	COC1=CC(O)C(C2C(C(=O)NC3=CC(P)C(F)C=C3)=C(C)NC3=C2C(=O)CCC3)C=C1OC	5.079712775	3.568340849	0.04	-140.7917027	5
ZINC10013575	CC1=C2C(=O)NC3=C(F)C=CC(=C3)C3=CC=CC(=C3)C3CC(=O)C(=C(C3)N1)C2C1=CC=C(Cl)C(O)=C1O	5.534346145	4.318088573	0.14	-75.88986681	2
ZINC10013584	NN1C2=C3C(C4=CC=C(Cl)C=C4)C1(C(=O)N(Cl)C1(F)C=CC(F)=C1)C1C4=C1C(F)CC(=C4)C(C2)PC3O	7.67302149	4.647774136	0.02	-183.6259712	7
ZINC10013609	CC1=C(C(=O)NC2=C(F)C=C(F)C=C2)C2C3=CC=C(C=C3)CC3=CC=C(C=C3)C3CC(=O)C2=C(C3)N1	5.228305751	4.063015692	0.2	61.95923363	2
ZINC1001363	C=C(Cl)C=NC1OC1NN1C2C=CC=C3C=CNCCCC321	6.372184169	4.104758418	0	-162.4600603	5
ZINC10013707	CCOC1=CC=C(C2C3=C4CC(CC3=O)C3=CC=CC(=C3)C3=CC(=C(F)C=C3)NC(=O)C2=C(C)N4)C=C1	5.243827637	4.206807777	0.12	-41.95149322	2
ZINC10013760	CC(O)C=C1NC2=C(CNC3=CC=CC3F)CC(P)=CC(O)=CC(O)=CC(C)(C)C1C2	6.865797097	4.392343306	0	-185.2208206	3
ZINC10013765	COC1=C2C=C(C=C1)C2C1=C(NC(C)=CC(=O)NC2=CC(F)C=C2)CC(C2=CC=C=C2)C1	5.788667214	4.25008122	0.06	-177.7403453	3
ZINC10013781	CC1=C2C(=O)C(NC3=C(F)C=C(F)C=C3)C3=CC(=CS)C2C2=C(CC3(C3=CC=CC(S)=C3)CC2=O)N1	5.868492858	4.351631975	0.05	-103.2804095	3
ZINC10013784	O=CC1=C(CNC2=CC=C(F)C=C2)C(C2=CSC=C2)C2=C3C=C(CC2=O)C2=C=CC=C2N13	5.235606898	4.609757422	0.02	-114.5188273	1
ZINC10013822	CC1=CC=C(C2=NNC3=C2C(C2=CC=CC=C2OC2=CC=C(F)C=C2)C(C#N)=C(N)O3)C=C1	3.106189622	4.019199368	0.32	89.56080886	1
ZINC10013895	CC=CC=CC12C=CC=CC3=CC4=C(OC)C5=CC(=C4)C[NH+](CC)C31CN(CCO5)C2=O	7.439447497	4.142845852	0.04	-169.1025387	3
ZINC10013909	CCCOC(=O)C1C=NC2=C(C(=O)C(C)C(C3=C=CC=C3)C2)C1C1=CC(Cl)=CC=C1	4.886358654	3.22481175	0.06	-126.0259783	4
ZINC10013915	CC1=C2C(=CC1O)C(C)(C)OC(=O)C1=C(C3=CC=CC=C3Br)C3=C(CC2CC3=O)N=C1C	5.472711102	3.737785057	0.07	-55.33665621	2
ZINC10013927	COC(=O)C1=CC23OCC4C(F)=NC5=C(C(=O)C(C6=C7C(=C(P)C#C6)C7S)(C5)C1(CS)P2Br)C43	6.165937175	3.626467095	0.02	-186.1085398	6
ZINC10013977	CCCCC1CC2=C(C)C3=C(C=C(OCC4=C1C=C(C(C)(C)C)C=C4)C(Cl)=C3)OC2=O	4.750006596	4.650501771	0.03	-45.3946288	1
ZINC10014544	CNC(=NN=C1SC(F)C(=O)NC2=CC=C(C)C1=C2[N+](=O)[O-])C1=C2C=C2O1	5.08741477	4.892595133	0.06	-64.61820343	1
ZINC10014550	C=C1C(C)=C2NC3=CC=CC(C(=O)NC4=CC(C)(C(F)F)C=C4)SCN(C1=C3)C2=NN	6.972986443	4.413131213	0.02	-176.081984	2
ZINC1001461	COC(=O)C1=C2C3=C(O)C(=C4C(=C3)C(C)N3C1=CC(Cl)NC43)C2S	6.622073907	3.940936839	0.04	-93.01270193	4
ZINC10014905	O=[NH+]C1=CC2=CC(=C1)C1CCC(CC1)CC(SC1=NN=C(C3=CC=CO3)N1)C(=O)N2	5.807130076	4.680129339	0.08	-90.28662044	1
ZINC10014906	CC1=C=NC(F)(P=C[NH3+])NCC(C)NNC=NN=C2C(SCO)N2C2CCCC12	7.066268656	4.338391323	0.01	-175.3993959	6
ZINC10015003	C=COC=C1C2CC3CC(C2)N2C(=NN=C32)SCCC1C#N	6.358178778	3.954391925	0.03	-99.2499854	4
ZINC10015071	N=CN1OC2CC3=C(CCN4CC(Cl)C5C2CPCC5(N=C1S)C4=O)PCO3	6.232131178	4.0733671	0	-207.4648985	5
ZINC10015132	CCC(=O)N1SC2=NN=C(C3=C=CO3)N2C2C(C)OC13CCCCC3C2CC	6.623802244	3.77427195	0.05	-129.129045	5
ZINC1001538	CN1CC2(Br)C3=C2C2(CC(=O)N3)SC(=N)N(OC1(C)C)C2=O	6.812701005	3.41660182	0.03	-100.2828145	2
ZINC10015385	CC1=C=CC=C1P1OC2=PN=C(O2)SP2SNC3=CC(OS)=CC3C21	7.710836334	3.887952378	0	-237.6246148	2
ZINC10015666	CC=C1C=C(C2C(=O)OCC2CC)C2=C=C(C)C(=C2)C2=NN=C(O2)SCC(=O)N1O	6.752351814	4.845989854	0	-206.8474706	2
ZINC10015714	C=CC1=CC2PC2(C)C2=C1C=CC(=CC)NC1=NC=NC(=N1)CSC1=PN=C2O1	7.338843802	4.164913751	0.03	-232.5541225	2
ZINC10015746	CC1=CC=PC2=CC3=NC(SC(=N)O3)C3C=C1C3(S(=O)(=O)N(C)CBr)N2	7.167221022	4.418276641	0	-148.3078875	3
ZINC10015776	BrC1=CC=C2SC=C1C1=NN=C3OP(CN2CC=CN=C2C=C21)S3	6.828973601	3.678593194	0.03	-177.1425888	0
ZINC10017309	CC1=CC=C(N([O-])O)C=C1N1C(=O)C(=O)N1C1C2=CC1CCC2	5.078467382	3.945072206	0.07	-57.06479749	2
ZINC10017464	CC(=O)NC1=CC(NC(=O)C(=O)N2C(C)CN2C2=CC=CC=C2)=C=C1	4.070869032	3.603115968	0.06	-87.27321439	1
ZINC10017702	FCC1=C=C=CNC2C1=C(F)[NH2+]C2C1=NC=CC=C1	5.681399492	3.681550593	0.09	-94.71761925	2
ZINC10017742	C[NH+]1CC2=C(F)C=CC(=C2)C(=O)NCC1C1=CC=CC=C1	5.149293243	3.629912013	0.02	-76.59956955	2
ZINC10017806	C=C(S)C1=C2CC(=O)CP3OC4=C3C=COC(=C4)C[NH+](CN)C2S1	7.724757872	4.141536776	0.01	-157.5439833	2
ZINC10017809	C[NH2+]C1C2=CC=CC(F)C2N2NC(=O)CC(N)CC(=COC)NC12	6.443311085	4.149481148	0	-155.494311	5
ZINC10017829	C[NH+]1CC2=C3C=C4OC5CC(O)P(C5)C(NC4=O)C1C1=C(S)C=C(C=C13)CC2	6.57651822	4.201450618	0.01	-203.3979497	5
ZINC10017935	CNC1=C[NH+]2C(Br)CC3=C(N3)C2(Cl)ON2CCOC=C(F)C12	6.215526242	3.841100808	0.01	-120.3462339	4
ZINC10018184	C=CC1CC=CCC2=C3C=C[NH+](NC)C3C2(S)C1=CCOCC(O)CO	6.046301295	3.646463892	0.01	-129.4349749	5
ZINC1001839	C=CC=CC(=CC1=C2C(=C)C(=C2C=C)C1=CC)CNC(C)=O	4.909061248	3.85716485	0.23	-97.65795439	0
ZINC100186	C=C(C=CC(=C)C(=O)OCC)NC12C=C3C=CC1=C3C(=O)O2	5.598806081	3.257379251	0.01	-93.19669852	1
ZINC10018744	CC#CC1=C2CCOCC3CC(=CC=C3F)C(CNC(=O)CO1)[NH+]2C	6.952824009	4.64375932	0.01	-130.8944769	3
ZINC1001877	CC1=C2PN3C4=CC1C1=C3C([NH3+])=C(C=C1)OCSC(C=O)=CC(Cl)C(C=O)(CC4)C2=O	7.639903031	4.333188272	0.04	-177.62114	3
ZINC10018901	CN[NH+](C)C1CN(C(=O)C2=CC(C3=CC=C=CN3)C=C2)C2=CC1=CC=C2OC	6.187255616	4.62543881	0.04	-149.9691912	3
ZINC10018920	[NH3+]C1(C23OC4=CC=C2C43)SSC2(SBr)C=CC(CF)=C2OCNC1Cl	7.178188866	4.315782153	0	-182.9206954	5
ZINC1001898	COC=NC=NN=C1OPC(C2=NP3CC3NC2C)C(=O)NSC(N)P1	7.477592275	3.997512753	0	-203.2095575	4
ZINC10019372	C1=C=C2C(=CC=1)C[NH2+]C2CN1CCN1C1=CC=CC=C1	5.181626559	3.938545125	0.02	-116.8292945	1
ZINC10019408	C[NH+]1CC(N)(C2=CP=C(O)P=C2)C(=O)C(=O)NC1C1=CC=C=C1	6.740395674	3.96145732	0	-168.7268078	3
ZINC10019519	C=CC1=CC2=CC3=CC4=CC=C3NCC1N4CC([NH+](Br)CC=O)N2	7.087184119	3.932971656	0.02	-123.3079956	3
ZINC10019527	C[NH2+]C1C=CC=C=CC2=NC(C)(Cl)C=C2NC(=S)C(=O)NC1	6.422158001	3.452974025	0	-150.4410376	2
ZINC10019567	[NH3+]NCC1C2=NC=C(CN=C2)C1NC(=O)C(=O)NC1=CPC=C(Cl)C=C1	6.282067559	3.955775083	0.02	-157.215966	2
ZINC10019599	CC1C2=CC=C(C(Br)C2)C([NH+](C)N)C1NC(=O)C(=O)NCC1C=CC(F)=C1	6.423362033	4.013331448	0	-136.0609458	6
ZINC1001960	NN1C=C2C=COC3=C(C=C(Cl)C=C3)C(=O)N2C2=C3C(=C3C1)C=C2	3.423323774	4.300345014	0.03	-87.50342633	0
ZINC10019632	CC(P)CCCC(=O)C(=P)N1CC1C1=C2C3=C1C3=C2[NH+](C)CC(C)CF	6.119576941	4.581835165	0.1	-106.1338941	5
ZINC10019635	C=CCC[NH+](C)C1CNC(=C)CNC2=C(C=C1C)C([N+](=O)[O-])=C(F)C2	6.03255161	3.869722476	0.02	-100.2075837	2
ZINC10019636	CCSC(=C(S)C(Cl)=C=C(C)F)N1C2=C(N2)C2=CC(NC1=O)C21C(Cl)[NH+]1N	7.43664193	3.940368591	0	-129.2047964	4
ZINC10019697	NC1C(OP)O[NH2+]C2CC3OC31C2	7.658254023	3.1796422	0	-97.66050939	5
ZINC10019930	O=C1C2=CPC=C3NS(=O)C4CC(P)C(=N4)OPC45C=CC=C6NC(=COC2O3)N=C(S6)N1C(CO4)C5	8.128019513	4.997789281	0.02	-288.6814599	6
ZINC10019932	CC1=C2C(=C1)N=C(N1C(=O)C3=CC=C4NS(=O)(=O)C5=CC(=CC=C5C4=C3)C1C1CCCO1)SC=C2C	5.631086338	4.997295421	0.03	-115.8224454	2
ZINC10019933	CC1=C(CC=O)CC2=CC(=CN=C2)S(=O)NC2=C=C3C(=N2)SC2CC4=C5N=C(SPC=C15)N(CC2O4)C3=S	7.08435599	4.999974709	0.03	-249.5349619	3
ZINC1001999	O=CN1N=CC1NC1=C2CC3=CC=C(Cl)C(=C3)C1=NO2	5.327938077	3.981900687	0.01	-84.60815296	1
ZINC10020209	CS(=O)(=O)C1=CC=C=C1CCC(=O)N(CC1=CN=CC=C1)C1=NC2=C(C=C2)C1	4.060977929	4.601708344	0.06	-60.27605139	0
ZINC10020226	C=CC1=C2SC(=N1)N1CC(=C)C=CC=NC=C2C2=C(SC=C2)S(=O)(=O)N2CCCC2C1=O	6.043534805	4.754922519	0.02	-188.1626318	1
ZINC10020250	CCC1=C2N=C3SC2=CC(=C1)C12CCC(C4=CN=CC(=C4)CN3C1=O)N2S(=O)C1=CC=CS1	6.966464592	4.700081684	0.07	-122.1797519	3
ZINC10020340	C=CC=C1SC(C2(S(=O)N3C4=C(C=PC=NC)CN=CC3C4)C=CS2)=NC1=CF	7.216019255	4.334207122	0	-194.7090834	3
ZINC10020362	COC1=CC2=C(C=C1Cl)SC(N1CCC(=C(C)C3=C4C=C43)CNC3=NC=C(C=C3)C1)=N2	4.864331105	4.62005374	0.04	-97.28959307	0
ZINC1002037	COSC1=C(C(N)=O)C2=C(O)PC3=PC2C1=C3C(C)=C=NNC(=C=O)C1=CC=NC([N+](=O)[O-])=C1	6.16275009	4.340704255	0.13	-136.7697149	1
ZINC10020456	COC1=CC2=C(C=C1)N=C(N(CC1=CN=C=C1)C(=O)CC1CSC3=CC(S)C1C=C3)SN2	6.300106495	4.694902559	0.06	-174.2889262	3
ZINC10020460	COC=C1C2=C3C=NC=CC1P(Br)C1=NCC4=CC(=CC2(CSNCC3CC=O)O4)S1	7.192579636	4.291766402	0.01	-248.1390793	3
ZINC10020580	C=C1NC2=CCCSCC=C3C4=CC5C4=C(CN=C(SC3C)N5CCNO2)S1	7.377529486	4.470374772	0.02	-183.6535985	2
ZINC10020587	CC1=CC(N)=C2SC3=CCCCN3C3OPC(Cl)CC4CC3S(=O)C3C=NC(Cl)(C3)OC1=C24	3.764283343	4.287865874	0.03	-170.2738182	7
ZINC10020619	CC1=C2C=CCN(C(C)CC=C3C2=NC=CC3(C)[SH](=O)=O)N(C(=O)C2=CC3=NC=C23)C(=P)S1	6.459452307	4.482736549	0.03	-168.274593	2
ZINC10020710	CC1=C2N=C3CC4C5=C(C=CSC(=C5)S(=O)(=O)CCCC(=O)N3C3=CN=COC=C3)CC(=C24)C=C1Cl	6.651623586	4.824376548	0.03	-209.8469581	1
ZINC10020715	C=C1SC2=NC1=C(C)C(Cl)=CC=C1C3=CC=C4SC(O)CC(=O)N2CC(C=N)=CC4=C1O3	6.930692482	4.820485021	0.01	-208.5084912	1
ZINC10020738	C=CN=CC1=CC=NC2=C(C)C(Cl)=C3NSC(=NC3CCC(N)OSC3=CC2S3)NC1	7.801674713	4.25897655	0	-236.7424609	3
ZINC10020791	CC1=C2N=C(SC2(F)CCl)N(C(=O)COC2=C(Cl)C=C(Cl)C(C)C2)C2=C1C1C2=NC=CC1S	6.522932408	4.697725446	0.02	-175.8868696	4
ZINC10020800	CC1=C2C(Cl)=CC3=C1N=C(S3)N1C(=O)C3CC23C1C1=NC=CC=C1	5.716045086	4.415801818	0.01	-47.74225447	3
ZINC10020812	O=C1CCC2(O)C=C3N=CC=CC4C(Cl)=CC5=C4N=C(S5)N(NC3Br)C(=O)C(Cl)N12	7.087819313	4.494719384	0.01	-160.3068025	4
ZINC10020848	NC12P=C(F)C=C1C(=PP)C=C1C=C=C=CC(F)C3C=CCN(C(S)=C13)C2=O	7.555154471	4.448472717	0.02	-226.001461	3
ZINC10020866	O=C1C2=CC=CC=C2CC2=C3C=CC=NC=CCN1C1=NC2=C(C=C3Cl)S1	4.831221903	4.413732472	0.08	-110.9396305	0
ZINC10021117	CCN=C1NC(=O)C2=CN(C3=C4OC4C=C3)N=C2C2=C(C=C(C)C=C2)S1	4.317328253	3.852597817	0.01	-86.47221824	1
ZINC1002123	C=CC=CC=C1C2=CC(Cl)=C(C=C2)OCC2C=C(NC(=O)NC1C)O2	5.884722864	3.978864946	0.02	-139.6437069	2
ZINC10021280	CC(=O)NC1C2=C(C=C=C=C2)C(C[SH](=O)=O)C2=C1CC(Cl)=PO2	6.276296847	3.275166127	0.05	-139.734598	2
ZINC10021312	C#CCN=CC1=CC2=C(C=CC=C2)C=C1	2.413825077	1.772576993	0.41	43.36829424	0
ZINC10021362	CCOC(=O)C1=C2C=CC(=C1)N1C3=CC=CCC=C3C(CC(NC(C)=O)C(=O)OCC(=O)N2)C1P	5.950710158	4.199412564	0.07	-154.9514135	3
ZINC1002137	CC1=CC=C=C(C2=NONC=C2C=NNC(=O)C2=CC=C([N+](=O)[O-])C=C2)C=C1	3.918904275	3.52572365	0.13	-88.37156631	0
ZINC10021381	COC1=CC2=CC=C1C1=NN=C(NCC3CC2S(=O)C2=C3C=C(Cl)P=C2)O1	6.670598141	4.490301009	0.07	-125.9457168	3
ZINC10021394	CP(S)C1=C2C(O)=CC1C(O)=NN=CNC(=O)OC2[SH](=O)(O)C1=CC2=NC=C21	7.031299545	4.555009336	0	-144.7345584	2
ZINC10021479	C=CC1=CC2=C3C=C1C1CN(P(C1)C(=O)NSC2C=O)S3(=O)=O	6.934800453	4.368642411	0	-130.5103396	2
ZINC10021480	CC1=CC=C(S(=O)(=O)N2CCN3CC2C2=C=C(S2)C2=CC(=O)OC2C3=O)C(C)=C1	5.677185505	4.265683382	0.05	-67.05273554	2
ZINC10021698	CC12CN3C(=O)C4=C(C=CC=C4N=C3SC1C(=O)NN)C(=O)C1=CC=C([N+](=O)[O-])C=C12	5.184672579	4.476046662	0.1	-48.10016741	2
ZINC10021798	O=C(CC1=CP2C=CSC2=N1)NN=PC1=C2N=C(S1)N1C(Br)C3OC(C4C=CC24)C31	7.075120853	4.239549891	0.11	-121.5281126	6
ZINC10021865	CC1SC2=NN=C(C3CC3NC(=O)C3=C(NC1=O)SC=C3)N2CC1=CCC=C1	5.823956443	4.485222849	0.01	-176.5624117	3
ZINC10021990	CNC12C3=CC(Cl)(SC)C(=C31)N1ONC2CC(O)C(C)C1C(C)CC=NS	7.137281028	4.576078554	0.01	-141.420582	7
ZINC10022020	CCC1(CN)C2=CC=C(Cl)C(=C2)C(N)(NCCO)C2C=C(C2)C(=O)C(C)(S)C2=NNC(O)N21	6.920018144	4.503509664	0.01	-125.6208517	5
ZINC10022085	CC1=CC=CC(C2=NN=C3SCC(O)NC4=CC5=C(C=C4)CC(C5)SC4CC(CN32)O4)=C1	6.349870918	4.872614262	0.05	-132.5500504	4
ZINC10022114	NC1=C2SCN3C=CC(Cl)C4=C(C(=C4)C4(C(=O)N5CC54C3)C2=CC(Cl)=CO)C([SH]=O)C1	7.856907252	4.071040321	0.01	-203.6395438	5
ZINC10022135	CC1=CC2=CC(=C1)CC1N=CC(O)N3CCP(CC3P)C(=NC3=C(Cl)N=CC(=C3)S1=O)S2	7.943562444	4.3915824	0.04	-197.6881205	4
ZINC10022191	CCC1C2=NC3=C(C=C2)C(=O)N1C(SCC1=C(C#N)C=CC=C1)=N3	4.22427762	3.744943449	0.24	43.09980779	1
ZINC10022409	C=C1C=CC2=CC[NH+]3CC4=C(CC23)C(=C(NC(=O)CSC2=C=C(OC)C=C2)S4)C(=O)OC1	6.666516315	4.43146757	0.03	-147.7987007	2
ZINC10022530	C[NH2+]CCCN(C(=O)CSC1=C=C(O)C=C1)C1=NC2=CC([NH2+][O-])C2S1	6.223473949	4.535326332	0.07	-94.31699952	2
ZINC10022546	CC1=C2N=C3N(NO)COC(CN)C(S)(C4=CC(SCON)C4O)C4=C1P3SC(=C4)C2Cl	6.941738243	4.255153026	0.01	-217.5443495	5
ZINC1002257	CC1(Cl)C2C(C2(P)S)C1(C=O)C(C=C1CC1SN(P)P=P)ON	7.116641924	3.397778253	0.02	-145.9971279	7
ZINC10022647	C=CC1=PP=CC2CNO[NH+]3C(C)C(=O)NC(C)=C(C=C4CCOCO4)C3(O)N2S1=O	6.783083949	4.328126492	0.02	-177.0257533	5
ZINC10022660	C=C1N=C(C(=PPC)SC(C)NC=CF)C2=CC(C3(Cl)SCC4NN43)C21[NH2+]S	7.30197347	4.647018852	0.03	-181.1911842	6
ZINC10022675	CC=C1C2=NC(=C1Cl)OCC(SC(C)C(=O)N1CC1CC)=N2	5.493199786	3.796616872	0.07	-59.08033401	3
ZINC10022681	COC1=C=C2SCC(=O)N(C3C4C[NH+]5CC43OCC(N)P5)C3=NC4=C(C=C(C)C=C4S3)C2=C1	7.872487143	4.725461324	0.01	-172.5380852	5
ZINC10022705	CSC1=C(C(=P)NC=NC2(OP)PC3SC2C3Cl)SC=C2C=C21	7.494680806	3.453054779	0	-179.0814033	4
ZINC10022765	CCOC(=O)C12COC3=CC=C(C=C3)SCC(=O)NPC(=N1)S2	6.15971172	3.488732681	0.07	-139.0688977	1
ZINC10022799	COC(=CCP)C1=CC(SC)C(=O)NC2=C3OC(S)=NC=CC(=CC=C=C1)C14CC3=C(CC1O4)S2	5.915719082	4.029426738	0.01	-263.3685816	3
ZINC10022810	CNOC1C=C=CC(SC(=O)N2C3=NC4=C(S3)C2(C)C4=C2C=C(C(=O)OC)C2)=CC1O	6.375322996	4.181469308	0.02	-171.3865025	3
ZINC1002289	COCC1=C=C(CC(=O)NC2=CC3=CC(=C2)C(C)=NC(=O)C2C=C(C3)C([N+](=O)[O-])=C2)C=C1	6.122483275	3.96653062	0.03	-129.2140209	1
ZINC10022920	NNN1C2=NCC(S2)C(=C=CCl)C(SC23C=CC2=C2C(OCO)=C2C3OBr)C1=O	6.979439498	4.6567649	0	-181.3443924	4
ZINC10022938	O=C(CC1SC2=C(CC=C2)NC1=O)N1CCN(C2=C(Cl)C(=O)N(C3=CC4=C(C3)O4)N=C2)PC1	4.93532776	4.73110148	0.01	-160.6400998	1
ZINC10023320	COC12C=CC=C1SC(N1CCN(C(=O)CN3C4=CC5=CC(=C43)SO5)C1)=N2	5.795095434	4.331214614	0.11	-132.9252665	2
ZINC10023382	N#CC(C1=C(S)CCCC(F)C1O)=C1NC(=O)CC2(C=O)CCC1C(Cl)CC([O-])C2	6.557676921	4.278315487	0	-128.604394	6
ZINC100234	C=C1C=C(Cl)C=C1N1C(=O)C=C(NNCC2=CC=CNC2N)C1=O	4.775348963	3.60799907	0.01	-143.9049188	1
ZINC100235	O=C1OC2NC3=[NH+]C=C(Cl)C=C3C3=CC=C2C1=C3	5.222014834	3.398946788	0.04	-37.98097426	1
ZINC10023654	CC1=C2CC3=NN1C(C(P)=C=CCl)=NC2C(Cl)N(S)C3	6.813469689	3.688562559	0.01	-125.7666445	2
ZINC1002367	CNC1=C2C3=C(S1)C(CN1C4=C1C1=CC=C4OC1P)(C3)N(C)CC2=O	6.32480071	4.377526577	0.02	-85.70406174	3
ZINC10023678	O=C(C1=CC=CO1)N1C2=CC=NN2CC12C=CC=C2Cl	4.502871539	3.369708224	0.11	-39.46923201	1
ZINC1002369	CC1=NNC1C(=O)NC1=C2CC(=C1)CC2S	5.907145796	3.049025457	0.05	-80.28080004	2
ZINC10023716	C=C1SC(F)N2C(=O)CS(=O)C3=CC(OC)C(=C3)C2C[NH+](C)CC(C=CC)=C1N	7.469767313	4.479288508	0.01	-162.2013269	5
ZINC10023783	C[NH2+]C1COCN(C=O)C2=NC3=CC1=C1SCS(=O)(=O)C4C5=C(OC)C(=C54)C1=C3S2	6.829469327	4.999976133	0.02	-104.5999046	2
ZINC10023802	C=C(C=COC)S(=O)C(O)N1C2=NC3=CC(Cl)(C=C3S2)C1[NH+](C)C	7.385781455	3.835654084	0.02	-107.8875683	4
ZINC10023854	C=C1C2=CC3=C1OC(C)CC1=C4CC=C1N=C(SP4)C(CC[NH2+]C3)C(=O)SS2=O	6.883870581	4.306244118	0	-195.2636479	3
ZINC10024082	NC(=O)NC(=O)C1C=C=CC=C(O)C2=C(C1)CC1=CC3=C(S1)C1C(CC(=O)C[NH+]1CO3)C(F)=C2	7.333994176	4.956278347	0	-181.7001001	4
ZINC10024208	COCC(N)OC(C)(C=CC(F)(F)F)NC1NS(=O)(=O)C2=CC3C=C=C1C3=C2	6.724262041	3.930329178	0.01	-148.5726221	4
ZINC10024315	CC=C1N=C2NC(=O)OC(S(=O)(=O)C3=CC=C(O)C3)=C(C)C=C1S2	5.774711458	3.720305469	0	-138.3457706	0
ZINC10024319	O=[NH+]C1=C2C=C3N(C(P)Br)C4=NC(=O)C4S(=O)(=O)CC=C(OO2)C(P)CC31S	4.17223638	4.42697453	0	-190.2833125	4
ZINC1002436	C=CC(=CCN=C1SN1C(=N)C1C(N)C1C1=CC(P)C2(C)CC1=CC2=C)S(C)(=O)=O	7.029630663	4.434548215	0	-171.7421799	6
ZINC10024363	C=CC=NC1=C2C3=C(OC(=CC(N)=C4C=NC(=O)C42)CNC(=O)NC(=O)S1)C3=C(C=C)CC	6.35867043	4.940145718	0	-181.3091467	1
ZINC1002446	CCC1PC2=C=C(C(Cl)=C2S)C2CN2C(=O)C2(C)SC(=C2C#N)NC1=O	7.363769539	4.576701053	0.01	-169.17986	4
ZINC1002450	CN1C2=C([NH2+][O-])C=NCC[NH+](C=O)C3=C4CC4=C(C=C3)N1C2=O	7.086194086	4.271020766	0.03	-102.0540188	1
ZINC10024512	CN1CCS(=O)(=O)N=C1C(S)C(S)C(=O)NC1C2=C=C(S2)S(=O)(=O)N2CCOC1C2	6.68069866	4.697461844	0.02	-124.6622366	4
ZINC10024531	CC(P)OC(=O)C1=C2SC3=C1C(OO)(PC3)PCOC1=CC=C3CN2C(=O)C(=P1)S3=N	6.437737286	4.801636665	0.06	-184.9488136	3
ZINC10024565	C=C1N=CC(C(C)C(CC)N2CNC(=CC=CC=O)SC2)C2P=CC=C2OC1S	6.393156521	3.270568753	0.02	-188.860403	5
ZINC1002461	N#CC1=C(NC(=O)C2CC2)SC=C1C1C=CC=CC1O	3.805366928	2.622561241	0.1	-26.99182628	2
ZINC10024661	C=CC=C1SC(C(=O)C23CC(O)C2N3O)=C1C(=O)N(F)C1=CC=C(C2=CSC(CS)=N2)CC1P	6.080238798	4.602126372	0.03	-167.39759	5
ZINC1002468	O=C(NC1C=C(Cl)C1Cl)N1C2CSCC21	5.088477301	2.561161763	0	-50.76617779	4
ZINC10024722	[NH3+]C=C1C(=O)C(=O)N2OC3(Br)CPCC(CS(=O)(=P)CP2)(O3)C2=COC(O)C21	6.826298647	3.8879111	0.01	-180.3080198	5
ZINC10024802	CPC1=C(C)OSC(N2C3C2C2(F)CC[NH+]3CPC2)=N1	7.827193515	4.258472489	0.01	-160.6343264	5
ZINC10024948	CC1SC2=NN=C(O2)C2C=CC(=C2)C2=CC=CC=C2C1=O	5.73514619	3.402608149	0.05	-117.7237361	2
ZINC10025054	CC12CC(C3=CC=CC=C3)C3=NN=C(O3)SCC3OC4=C5OCCCOC5=CC=C4C1N32	5.989588525	4.520305472	0.08	-96.71531067	5
ZINC10025140	C=C(C=CC1=CC2C(=CC=C([N+](=O)[O-])C2S)NC(=O)CS1(=O)=O)OC	5.169907761	3.723847675	0	-145.6157907	2
ZINC10025322	CCCCP1C2OC3C4=C(C)C(=C(O)C41)N3C2=O	6.30816742	3.221069215	0.05	-77.94930172	3
ZINC1002534	CC=PC1(N)SP(C2=NC(=CC)CS2)C(=O)C2(Cl)C1C1(O)PC12C	6.945463766	3.996136174	0	-171.6977347	5
ZINC1002554	CC(C)(CC1CC1CNC1=C2C3=CC(F)=CC=C3CN2N=C1)C1=CC=CC=C1	3.727115607	4.07035414	0.09	-2.290778437	2
ZINC10025610	CCC(C1=CC23CC2=C(S)C3N1)P(C)N	6.393684358	3.739278652	0.01	-83.26256445	3
ZINC1002581	CC(=CNC(=O)C1=C=C([N+](=O)[O-])C(C)=C1)C1C=CC(NC(=O)C2CCC2)=C1	4.531180176	3.69255747	0.01	-120.2402282	1
ZINC10025906	N=C1NC(=O)C2=CN=C3C(Br)=C2C2C4=PC(=C3F)NC2C41	6.810504738	3.917930048	0.01	-102.2973822	3
ZINC10026088	COCCN1NC(C(=O)N=C2N=C3C=CC=CC3=N2)=PC=C1O	4.06674257	3.553028016	0.31	-47.23742075	0
ZINC1002616	CC1C(=P)N2CCCN3N=C(C=C3CC=NC1F)C2=O	6.26567517	4.244810331	0.09	-90.22340596	2
ZINC1002625	CC1=C2OC(C)C(=O)NCC3=C4OC(OC4=C3)C(C(C)(C)C)C=C12	6.196730887	3.433706635	0	-125.0285825	3
ZINC1002627	CC1CC2=CC=C3N=C(NC(=O)C4=C=NN41)SC3=C2	5.912349059	4.010132424	0	-137.0223117	1
ZINC10026352	O=C(NC1=CC=C(C2=NC=COS2)C=C1)OCN1N=NC2=CC=C=C21	4.129076184	3.970944108	0.12	-106.4874758	0
ZINC100264	O=C1C2=CC3(S2)C2=CC=C(Cl)C(=C2)CC=CC=CN13	5.963532008	3.616343884	0	-100.9410207	1
ZINC10026415	CON(C(F)C(C)C12CC3=C4C=CC(O)CC3(C(=O)C[NH2+]1)C(C)C2=C(Br)C=N4)S(=O)O	7.922689697	4.547992422	0.01	-146.6690578	7
ZINC1002654	NS(=O)(=O)C1=CN=C(CN2CPC3(OC4=C3C=C=C4)C2=O)C=P1	6.128803903	4.384785016	0	-146.9413241	1
ZINC10026611	NC(C=O)=COC(=O)OC(F)=C1CC=C2C=C3C(=O)OCC3OCN1C2	5.862794234	4.52342831	0.02	-151.8515092	1
ZINC1002665	O=C1C2=CSC3=C2CC(CC3)C2=CC(=CC=C2F)N2CCN1CC2	4.720639529	4.237319912	0.02	-66.30740945	1
ZINC10026678	CC#CC=C1C2=CC(=CS2)C2=CN3C2=C3C(=O)NC(F)C1CC	6.106682676	4.663254748	0.03	-96.72228019	3
ZINC10026706	CC1=CSCC(NC(OC(C=O)C(=O)C2=CCC=CC2)C2=C=CC=CO2)=C1	5.734047699	3.503735611	0.02	-191.3925179	2
ZINC10026724	CC1NC(C=C(O)C=CO)=C2C3OC4=CC5=C(C=C4P3)N(CNC(=O)O1)C(=NC(=O)CS2=O)S5	7.693623203	4.999746794	0.01	-211.9670072	3
ZINC10026875	O=C1CSC=NN=NN2C3=CC=C(C(Cl)=C3)C3=C4OCCC2OC4=CC1=C3	5.947743835	4.427644931	0.05	-118.7877486	1
ZINC100270	O=C=CC=NC1=C2C3=CC(Cl)=C4P=C3N(Cl)C1OC24	6.934139079	3.423808239	0	-119.8764376	2
ZINC10027085	CCCC1(C)CNC(=N)SC2=C=C(CS(=O)C3C=C3OCN)C1=C2	6.598427273	4.199184165	0.02	-140.7061312	3
ZINC1002722	CCCCCPCCC(CNC)CC12C(=O)NC1C2C	5.040919318	3.875385411	0.04	-83.5281312	4
ZINC10027248	COC1=C2CSC(=C3NCC4=CC(C)=C(NC4S)NC(=N)C(C#N)SC23)N1	7.324460241	3.788286947	0	-155.9616522	3
ZINC1002725	CC1CC1C(=O)NC1CCCCCCCCCCC1Cl	3.740267993	2.718563117	0.21	6.36222871	4
ZINC10027391	CCC(S)C1CNC2C=C=CC=CCOC=C(CONC)CC21	6.341527186	4.931815125	0	-179.4179664	4
ZINC10027475	O=C(NP1CCN2CN(S)CC3C=CC2C31)C1CC1	6.435182784	4.192072653	0.07	-90.3075361	3
ZINC10027507	CC(=O)NC1=CC=COC(C(=O)NCC2C=CC(C)=C2)=C1	4.133966248	4.104910063	0	-133.2415162	1
ZINC10027542	C=CC=CC1=CNC(O)N2CCC3(CC12)CC=CC(=PC)C=CC(=O)N3	6.618449258	4.167698066	0	-178.7850675	3
ZINC10027672	C=C1C(N)=C2CPC3NC4(C(SC)CC3=O)C(N3C=CC=C(CN)C=C3)CNP(CC=C2F)C14	7.047431297	4.477458435	0	-263.892074	5
ZINC10027751	O=C1CCC2=CC=C(C=C2)S(=O)(=O)N2CCC(C2)C2=C(CN3CCN1CC3)OP=C2	6.175865259	4.347629725	0.03	-243.6485529	1
ZINC10027804	O=C1NC(CC2=CC=CC=C2)C(=O)NC2=CC=C(C=C2)C2=NN=C3CCCC(CN32)C2=C1OC=C2	5.134413545	4.937170373	0.05	-91.78969651	2
ZINC10028066	COC1=CC=C(S(=O)(=O)OC(F)C(=O)C23C4=C(CC2[NH+]3C)C(C(N)=O)=C(N)SN4)C=C1	5.179407226	3.487196356	0.16	-38.21310891	4
ZINC10028136	NC1=CC=C2NC(CO2)N(CSCC2NC2CSC2=C(S)C(P)C#C2)CC1	7.508984386	4.138749111	0.02	-170.7482423	4
ZINC10028167	CC1=CN2CC3(NC(CF)=C3C(=O)COF)C(=O)OC1C=NN2	6.562792809	4.451816923	0.04	-107.293527	2
ZINC10028208	CC1=CC(NC(=O)C2OC3(S)C2=CC=C3C=O)=NSO1	5.520878192	2.974315232	0.01	-116.7467081	2
ZINC10028405	CC=C(C=CC(=O)NC1CCN2CC1C1=CC(=CC=C1)NC2=O)C=C1C=C1	5.199605168	4.862309819	0.03	-134.7166043	2
ZINC10028464	CC1=C2CC3=C2C(=O)PSC2=NN=C(P)N2C2CC2=C(NC=NN)N(O1)S3	7.182804379	4.283422956	0	-174.5479773	1
ZINC1002852	O=C1CC(Cl)=CC=CC2=C(Cl)C(=C3C=CC(=CO3)N1)C2	5.761557901	3.298590006	0	-151.4339983	0
ZINC1002855	CCC(NC(=O)C1=CC=C(CC(C)C)CC1N)C1=CCC(N)C=C1C(C)C	4.680419143	3.975560743	0.06	-79.51136671	3
ZINC10028674	C=C1C2C3N=C4SC3=C(CC)C(SNC(P)N41)[NH+]1CSOC(C1)N=C(OC)C=CC(=C=O)S(=O)C2C	7.790633476	4.915287145	0.02	-220.9912661	8
ZINC1002878	C=C(Br)C1=CC(OCC2OOC(=C)C3C(=C(CO)N4C5=C(CCC5)N34)C(=O)OC2C)=N1	5.863602183	4.298771578	0.01	-133.3918347	3
ZINC10028824	CC[NH+](C)C(C1=CSN=C1)C1=C2NC(C)=CC(=O)OCC1NC2=O	6.546456865	4.029324572	0.02	-81.25217037	3
ZINC10028861	C=PC1=C2C3=C(Cl)OC(=O)C4=NCN(CC)C2C13NC(=O)C(N(P)CCC)=C4	7.574087105	4.272797461	0.01	-144.4844821	2
ZINC10028916	COC1=C2C(O)=CC(=C1)CCC1CCN(CC1)C(=O)C1=C2C=C(C[SH](C)(=O)O)C=C1	5.041971285	4.000576123	0.09	-138.6320681	0
ZINC10029006	OC(NC1=C=CC=CC=C1C1(O)CS1)C1=COSCO1	6.010334699	3.594615123	0.01	-173.1434633	2
ZINC10029015	CC1=C2C(=NO1)C1=C3C4=C1C(C3=C4Cl)N(C)C2=O	5.168296706	3.556885468	0.01	-45.58621738	1
ZINC10029044	C=C1C#CC2=C(S1)C(=O)CC1=C(N=C(N)S1)C1C=C(O2)C(F)=CC1F	6.683155144	4.504957035	0.01	-128.5099522	2
ZINC1002930	O=C1C2=NC3=C4C3=CC=C4OCC=CC3=CC3C(=O)SN1C(=S)S2	5.746742623	3.961785688	0.01	-139.280538	1
ZINC1002935	C=C1C=CC=C(O)C2=CC(=CC=C2)C=C(C)C=C2SC(=S)N(NC1=O)C2=O	5.360474885	4.989961068	0.04	-185.0222151	0
ZINC10029397	COC1=CC=C2C=CC3OC4=CC=C(C4NC3=O)N(Cl)C(=O)C3=CC=CN=C3SC(CC(=O)O2)OC1	7.061267791	4.41710016	0.02	-208.6181287	3
ZINC10029428	O=C1CSC=NC2=C3C(P)CN2CC=CC#CC=CC3([O-])CCNS1	7.673094127	4.679549212	0	-193.3489266	2
ZINC10029432	O=C1CCS(=O)(=O)C2=COC3=C4CNC5=CC(=C(C=C5Br)C2=C3)C2=NN=C(O2)N14	6.095514861	4.924860391	0.11	-135.5039696	0
ZINC10029566	C=CC1CCC2=CC3(Cl)CN(CP4NC=C=C4N1)C(CCP3)OC2	7.892752572	3.945519464	0.01	-204.3917728	3
ZINC1002958	O=C1C2=C3C4=COC3=C4C(O)=CC2=CCN1C(=S)SF	5.374747615	4.182369794	0.03	-79.0889508	0
ZINC10029624	CC1C(N)(Br)C2NC3C=NOC(C=O)C12S3	7.381463227	3.052103378	0	-97.41820159	6
ZINC10029718	CC1=CC2(C=C3C=CC(=P)OCC(CC(O)N3)C2=O)S1	7.171440586	3.740486638	0	-121.6634272	3
ZINC10029739	CC(=O)NC1C=CC=C(C(=O)OC2CC3=CC=C(C=O)C(=C3)NC2=O)C1Cl	5.144267995	3.914903047	0.01	-121.6314269	3
ZINC10029772	O=C(CC1C2=CCOC2=CC=CS1(=O)=O)NC1=CC=C2C(=O)C3=CC=CC=C3C(=O)C2=C1	3.66229609	4.425512623	0.19	-13.55185561	1
ZINC10029926	O=C1CCS(=O)(=O)C2=CP=C(OCC34SC(=NC3=C(F)C=C4F)N1)PC=P2	7.722302144	4.501178243	0.01	-186.3901177	1
ZINC10030000	CN1C2=C3OSC(O)C4=CC=C(C=C4)S(=O)OCC(=O)NC1SC2=CC3Cl	7.158282	4.476835232	0.02	-153.2936809	4
ZINC10030029	COC1C=CC2=C1P(N)C(C=CC=O)=C1NC3=CC(P)(OC1=O)C(=NC(=O)C=CS2)SC3	7.245755769	4.042974481	0.02	-232.6042507	2
ZINC10030096	CC1=CC2=C3C=C1CC1CCC(CNC(=O)CC2=CO3)O1	5.655671768	4.146188549	0	-115.1436102	2
ZINC10030327	CN1C2=CC(=O)N(CCNC3=NN=C(S3)SC2)C1=O	5.53587202	4.209991097	0.07	-98.43832922	0
ZINC10030350	CC1=C2NSC(=O)C(=C1)C1=C(N)OC=C1C(O)C(N)OC2=P	6.503119903	3.873363975	0.01	-126.4368021	2
ZINC10030422	COC1=CC=C2OCC3=C4C3=CC(=C4SCF)C(=O)NC(=C1)S2	5.974548522	4.127149789	0.01	-130.0707515	0
ZINC10030430	C=CC1=CC=CSC(C(=O)O)NC(=O)C2=NC(C=CC=CO)=NN21	5.335740209	3.96771268	0.02	-139.8268334	1
ZINC10030527	CC1=NC=C2C3=C1C2=C(ON)[NH+](C)CC(=O)N3	5.970574274	3.9197849	0.02	-45.90809362	1
ZINC10030693	CCN1C2=C3C=C4OC5=C(N3)C(OOF)(C=C5C(=C2)OC(NC)=C4SN(O)C=O)OSS1(=O)=O	7.590429888	4.930748141	0.04	-162.5622564	1
ZINC1003078	CC=C(C(=O)OCC)C1C2=C3C=CC=C2N=C2SC(=C4CN5N=CC4=C35)C(=O)N21	5.959321518	4.580600647	0.08	-78.74286873	1
ZINC10030793	O=[N+]([O-])C1OC(F)N2C3=NC2=NC(=N3)SC2CC2=C1OCl	7.036588745	3.265694037	0.09	-96.6704854	3
ZINC10030859	CCC(C)N1C2=C3CCN(CC3=CC=C2)S(=O)(=O)C2=CC=C(C=C2)C(=O)NC1=CC=N	5.787120394	4.999619386	0.05	-151.1412219	1
ZINC10030915	COC=C1C=C2C(=C1O)S(=O)(=O)CNC(=O)N1C2CN2CC1C1=C(Cl)C(C)=C3PN=C2SC3=C1	6.581092496	4.612155469	0.01	-179.5350037	2
ZINC10031006	CC(C)C1(C)NC(=O)CN2C(=O)C3CC=C1CC3C2=O	5.470526022	3.49176232	0.01	-68.47264817	3
ZINC10031032	N=C1C2CCC3=C(C(N)S3)C(O)C2(C=C[SH](=O)=O)OCN1P	6.358431055	3.77177342	0.01	-145.549335	4
ZINC10031053	C#CC([NH3+])=C1C2=C3NC(=CS(=O)(=O)CN4C2=CCOC4N)N(CC(=O)N(C)SCCC1=CCl)C3=O	6.876376346	4.999982606	0.02	-163.5939077	1
ZINC10031066	O=C(NC1=CC=C2OCCOC2=C1)C1C=C2C=C(C=CCNCC3=C2C=CO3)O1	5.096192264	4.304925558	0.04	-71.58026538	1
ZINC10031104	CC12CCC3=CC(=CC=C3)C3=CC(F)=CNC=C3NC(=O)CN(C(=O)N1)C2=O	5.683095815	4.622783196	0	-200.1382307	1
ZINC10031120	CC(=O)C12P=COC(C)C(=O)NCC3CC(C)CC(=C1P)C32	6.099756621	3.814192368	0	-131.0856701	5
ZINC10031142	C=C1C2C3=C4C(OC)=C(PCl)C=C3[SH](=O)(O)C(F)C(O)C3(O)C5=CN=C(SC=C4C(OC)=C5C2=P)N13	7.760346895	4.808467449	0.02	-176.5087169	4
ZINC10031152	NC1=CC=C2C1=CCC(=O)N1C3=NC4=C(S3)C(=CC=C4)CS(=O)CC21C=CO	6.07966409	4.478090217	0.05	-142.0711887	2
ZINC10031196	COC1=CC=C(S(=O)(=O)C2C3=CC(=NC=C3)CN3C4=NC5=CC(C)=C(C)C(=C5S4)C2C3=O)C=C1	5.220866462	4.476957422	0.17	-55.68838469	2
ZINC10031211	O=C1CCN2CCC3=C(C=C(C=C3)C3CCN(CC3)S(=O)C3=CC4=CC(=C3)N1P4)C2	6.258830642	4.820229882	0.03	-145.9377594	1
ZINC1003130	C=CC1CCN2C(=S)NC3=CC(C)=C(C=C3C1=C)CC1=CC=C(C=C1)N1C(=O)CC2C1=O	5.954199256	4.661627501	0.03	-129.0808255	2
ZINC10031345	COC(C)C1SSC2CNC3=C4C5=C([NH+](CC5)C2)P3C1=COC4=O	6.244464675	3.783138236	0.02	-119.7005517	4
ZINC10031348	C=CC1=C(OC)C(=C)N2C(=O)CCN3C(=O)CC(=CC=CC=CC3=O)C12	5.395428522	3.577437362	0	-164.3433921	1
ZINC10031409	C=C=C1C(=CC(=O)NC2=CN(C)N(C3=CC4=CN=C43)C2=O)C2CC(CS2(=O)=O)CC(=O)N1P	5.841268966	4.833189945	0.04	-116.9702241	2
ZINC10031541	CC(CN)CN1C(=O)NC(=O)C2=C(SC3C(=O)NOCN4C(=O)SC34)N=CN=C21	4.721421491	4.868904483	0.07	-54.62671173	3
ZINC10031621	COC1SC2=CC(OF)=NC=C3C4=C5N=C6C([NH2+]C34)(OS5)C6(CBr)P2N1C(=O)S	7.622018774	4.542418021	0.03	-190.156808	4
ZINC10031937	CNCC1=CC=CC(NC(=O)C2=CC(C)=NC3=C=CC=C32)=C1	3.143072808	3.790824178	0.11	-35.36294134	0
ZINC10031940	CC1=NC2=C(C(F)=C1)S(=O)(=O)N1CC(C2)C2CCN3OC(=O)CC1C1CCOC4=CC=C(C=C4O1)C23	6.904804929	4.81368021	0.05	-154.1287397	5
ZINC10032219	CSC1=NC2=CC=C(N=C3NC4=CSC5=C(C5=P4)C4=C3OC4)C(S)=C2O1	5.494795356	4.12913729	0.1	-122.4216052	0
ZINC10032528	COC1=C2C=C3CN4C(=NN4C3=C1)SCC(=O)C1=CC3=C2C=C=C3O1	5.90551273	4.263686842	0	-118.391624	0
ZINC10032663	NN1C2=C3C=C(OC2)N2C(OC4=CC(=C4SCCl)CP2C3)C1=O	6.908472332	3.750001532	0	-136.2682529	1
ZINC100328	O=CC1=CC(=O)N2C1=CC(Cl)C1=CC2=C(Cl)C(Cl)O1	5.885189164	3.138560645	0.01	-111.4111679	2
ZINC10032842	C=CC(CC1CC2CPC(NC(C)O)=NC(=O)C12)N1OC1Br	6.144286416	3.276776656	0	-114.8599422	7
ZINC10032944	COCC(O)ON1C(=NC(=O)C2C=CC(OC=O)=C3C=C3S2)SC2=C1C=C1OCOC1=C2	4.896353045	4.027497413	0.03	-77.3753286	2
ZINC10033074	O=C1CC2NN3C=CN=C(C3)C(=CC=C(O)CCS2)PN1C1=NC2=C(C=C=C2)S1	7.309193875	4.825579234	0	-220.1239499	1
ZINC100331	CN1C2=C(N=CC3C=CC=C3Cl)C(=O)N1C1=C(C=C=C1)SC2	5.992115198	4.320308327	0	-141.8392369	1
ZINC10033259	COOC(=O)C12CN3CC1CC=C1C=CC=CS(=O)(=O)SC(=PNN1)C=C2NSC(=O)C3=O	7.264065512	4.460562186	0.01	-203.0378918	2
ZINC10033305	CC=C=C(C)N1N=C2NCS(=O)CC2=C1N1N=C1CNC1CC2=C1SC=CC2O	6.143040998	4.746398998	0.03	-137.1677251	4
ZINC10033423	CC1=CC=C(OCN)C=C(CC2CC2(C)C)CN2CC2NC2=C3CS(=O)(=O)CC3=NN21	5.720410412	4.958806528	0.03	-120.9153151	3
ZINC10033435	CC(C1=CC(P)=CC=C1)N1C(=O)C(=O)N2COC3=CC=C(C=C3)N3N=C4C(=C32)CS(=O)(=O)C41	6.150642792	4.607332544	0.09	-120.3254773	2
ZINC10033539	CC1CCC(N)CC1NC(=O)C(O)N1C2=CC(F)=CC=C2N2N=C3CS(=O)(=O)CC3=C21	4.550125141	4.726445851	0.11	-29.32249664	4
ZINC10033611	CS(=O)CC1(C2=CC(F)C=C2)N=CC=C1NC(=O)C(=O)NCCCC1=NC=CC(Cl)C1	5.478813365	4.159573682	0.03	-125.4957811	4
ZINC10033689	C=C1N=CC(C#N)=CNCN2NC3=CC(O)C4C5=C6CP=C5C(=O)N6CSC(C)(Cl)C(OCC3=C4P1)S2	7.554853735	4.865636199	0	-268.8483821	4
ZINC10033715	CC1(C)CC2CC2C(NC(=O)C(=O)C2=CC(N3N=C4CS(=O)(=O)CC4=C3N)C=C2Cl)C1	5.057023438	4.387284713	0.03	-66.5812295	4
ZINC10033769	CNC1OC2=C(Cl)C=CC3=C2C2C4=NN3C(=C4P(COC3=CC(SC)C=CN3)S2(=O)=O)NC1=O	7.499876568	4.906543793	0.04	-143.9451585	3
ZINC10033806	O=C(O)C1CCN(C(P)C(=O)NCC2=C3CS(=O)C(P)C3=NC3=C(Cl)C=PC(N2)O3)CC1	6.414864592	3.905448097	0.07	-143.7414917	4
ZINC10033825	CCN1CC[NH+](CC)CC1NC1=C2CS(=O)CC2=NN1C1=CC=CCC1F	5.760690224	4.535337911	0.01	-90.29650401	4
ZINC10033863	CC1CCCC(Cl)C12C(N)OCN1N=C3C(=C(C4=CC=C(Cl)N=C41)N2C=O)OS3(=O)=O	7.066834057	4.081089197	0.04	-126.7949883	4
ZINC10033868	CC=CC1=CC(Cl)=CC2(Cl)C=CC=C3C(CPCS3(=O)=O)(N3C(=O)C3NC2)N1N	7.684969537	4.167669343	0	-194.1789359	4
ZINC10033901	C=C1C2=C(CCl)N(CN1C(=O)SCCCN1COC(C=O)C1=O)SN=C1CS(=O)C12	6.53218378	4.358418193	0.09	-132.6384263	3
ZINC10033905	C=C1CC(NC(=O)C(=O)NC2=C3C(=NN2C2C=CC(Cl)=C2)CS3(=O)=O)C(C=COC)=C1P	5.234050613	4.235099213	0.01	-150.714038	2
ZINC10033946	C=C(Cl)C1=PC=CC(S(C)=O)C2=C3N4N=C2N(C(=O)N3CPC2=C=C4C=C2F)C(=O)NC1	7.716517631	4.9263063	0.02	-216.2930985	2
ZINC10034054	NC1C2=C3NC(=O)C(=O)N4CCCC(C4)CC4=CC=CC=C4N3N=C2C(O)S1(=O)=O	5.599906082	4.997106168	0.08	-108.0844024	3
ZINC10034059	C=C1C=C(C(C)=N)N(NNCC2(C(=O)O)C(C)CN3C4NC3C(O)C(OCCCl)C(C)C42)C=C1S	6.908829072	4.150022898	0.01	-161.9977923	8
ZINC10034128	C=C(Cl)N1C=C2C3=CC(C)=CCC(CC)OC(=O)CC1C(=N)PC1=C4PS(=O)(=O)C(N3)C4=NN12	7.3382491	4.793197167	0.01	-173.0433484	3
ZINC10034286	CC1(O)CN(C2CC2)C2(C=N)N=CN(C2=O)C1=O	5.648657939	3.316424954	0	-75.46906764	2
ZINC10034324	CCOCC1=CC(=O)NN2C=NC3(C(=NN3C(C)(C)C=C(C)N)C(C)O1)C2=O	6.78762376	4.141551988	0	-113.1210304	2
ZINC10034339	CC1(C)CC2=C(Cl)C=C(C([N+](=O)[O-])=C2)C(=O)NN2C=NC3=C(C2)P=NN3C1	6.009759857	4.097884808	0.01	-117.9555951	0
ZINC10034376	CC=C1C(=O)NN2C(=O)C3=C(N)N(N)C(C)(C)C4C(=C2CC3)C4=C1S	6.100294606	4.212388541	0.01	-109.7808567	1
ZINC10034397	NC(=O)C=CC=CC=CC1=C2C=C(C=C1)C1=NC3=C(C=NN32)OC(=O)N1	4.648725803	4.83242208	0.33	-70.82228527	0
ZINC10034431	CCC(C)=C1C=CC=C2CS(=O)(=O)C3C2NC(=O)C3SC2=NC3=CC=CC=C3C(=O)N21	6.06874592	4.811796511	0.02	-101.0202672	3
ZINC10034483	CC=C(C)C1CN(C2=C(C)CC(N)C=C2)C(C#N)SC2=NC3=CC=CC3(F)C(=O)N2CP1	6.398992512	4.820675885	0.01	-217.3233711	4
ZINC1003449	COC1=CC2=C(C3=NC4=CC=CC=C4C(C(=O)NN=NC4=CN=CC=C4)=C32)C(O)=C1	2.962994988	4.167343943	0.29	22.89793542	0
ZINC10034540	CC1C2CC3C4=C=CC(=C(F)C=C4Br)N4C(=O)C(=CSC=CC2)CN=C4SCC(=O)N13	7.385366706	4.787313022	0	-223.1141821	3
ZINC10034749	CS(=O)C1=C2C=C(C=C1)C(=O)N1CC(N)CC1CP=C1OCCOC1=C2	6.096659816	4.345386406	0.01	-139.0168322	3
ZINC1003477	C=CSC1=CC2=C3N=C4C(=C2)N=C(C(=CC=C(C)O)COC)C4CNN=C13	5.720620101	4.154703273	0	-127.8273568	1
ZINC10034816	O=C1C2CCN(C3=NCC4=CC=CC=C4O3)CC2C2COC3=CC=C(C=C3O2)C2CCCN12	5.519657234	4.998183393	0.04	-112.548736	4
ZINC10034820	C=CC1C2=COC(=C)C3=C1OP2OC=C(C)C(=O)OC3	6.60121764	3.105532583	0.01	-134.2548239	1
ZINC10034860	C=C(S)C1=CC2=C3SN4CC5=CC6=C=C(C=C65)S(=O)(=S)C3(C2=O)C42C(I)=CC=C12	7.774890788	4.811907651	0	-198.7694319	3
ZINC10034942	C[NH+]1CCN2CC1C1=CC=CC=CC3=NON=C(C(F)(F)C(F)(F)F)N3N=C12	6.612332197	3.640924203	0	-133.0981745	2
ZINC10034947	CC1C(C)(C=O)OSC(=O)N(C2=NC([O-])=C([NH3+])C2[N+](=O)O[O-])C(=O)OC1(C)CF	6.736576865	3.704302839	0	-137.0044642	4
ZINC10034961	CC1=CC=C2C=C1OC1=CC(F)=CC=C1N1CC[NH+](CC1)CC(=O)N1N=C2CC1C1=CC=PO1	6.388851653	4.805722753	0.05	-114.8047849	1
ZINC10034997	CSC1=CP=C(N)NC(F)C2C3=C4C=C(C5=C([O-])N=C(S)N(C5=O)C3(P)C1)P42	6.860372117	4.367036057	0.01	-191.3560003	3
ZINC10035112	CC=C1CN2CC3=C4N=C(Cl)C(=C3)C3=C(Cl)C=C(O)C(=C41)OC=C2C1=NSN=C13	5.843158455	4.685635948	0.07	-94.87166919	0
ZINC10035130	O=C(NC(=S)NC1=NC(C2=CC=C3C4=CC=CC3=C42)=CS1)C1OPC2=C3CC(=CC=C2)C31	5.648766854	4.73880145	0.03	-88.36362912	2
ZINC10035164	O=C1N2C3=C4NC(O)(F)C(NC(Cl)SC2=S)C(Cl)C=C(Cl)C13CS4	7.326324594	3.583258403	0.01	-119.1621723	5
ZINC10035189	CC(=C1N=C2OOC3=C(Cl)C=C(C=S)C(=C3)OC1=C2C1=NC2=C=CPC(O)=C2O1)C1NCC1N	7.367994186	4.265183433	0.02	-199.8671134	2
ZINC10035202	C=CC1CCCNCNC(C)C(C(C=S)CC(O)C2=NC(CC)O2)NCCC1Cl	6.220735282	3.776769197	0.02	-149.2413705	7
ZINC10035318	CC1CC2=C(C1=O)C(C1=CC=CO1)N(C(=O)C1=CC=C(Cl)CC1O)C1=CC=CC=C1N2	4.278567013	3.97534423	0.15	-51.15472251	3
ZINC10035362	CCN(N=C1NC2=C3C(=O)C4C5C6=C=CC(P)C(N)(N1C3(C)C1(OP6Br)C3=C(OC)C(S)C31)C5(O)C24Cl)C(C)(O)CCl	8.51399821	4.312349249	0.01	-249.398604	11
ZINC1003542	C=CC=C(N)C1=C(Cl)N(C(C)=O)S(=O)C2=C=C(C=CP2)N(N)C1=O	6.752225106	4.079147493	0.03	-148.2489122	1
ZINC10035493	CCN1C23C4CC4C12N3C1=CC=CC(Cl)=C1	4.481107277	3.284824414	0.12	-19.54681512	4
ZINC1003573	CC1(C)C=NC(=O)C2=C(C1)NC(NC(=O)OC=O)=CC2C1=CC=CNC=C1OC(F)F	4.893932535	4.161280483	0.01	-178.8497138	1
ZINC1003614	C#CC(=C)C1(C)CC(=O)C=C(NC2C(=O)CC(Br)C3=CC32)S1	5.646475671	3.371151327	0.01	-89.14883374	4
ZINC1003628	CC12C(=CC=CC3CSC(C3)CC(CCl)=C3SN3C1F)SC2F	7.260592873	4.092558861	0	-151.6232269	6
ZINC10036447	COC1=C=C2SC3=NC2=CC=CC(C)=C(C=C1)CN(C)C(=O)N3	6.093191607	3.960562997	0	-187.9850377	0
ZINC10036589	O=C(NCC1=CS1(=O)=O)NC1=CC=CC1	3.588713982	2.834005163	0	-59.1959703	0
ZINC10036596	O=S1(=O)CC(NC2=NS(=O)(=O)C3=C2C=CC=C3)CC1O	4.01017991	3.448405162	0.24	2.507039398	2
ZINC10036597	O=S1(=O)CCC(NC2=NS(=O)(=O)C3=C2C=CC3Br)C1	4.435478077	3.468985881	0.04	-31.77078964	2
ZINC10036635	COC1=CC2=CC3=C1N3C1=NN=C(S1)SC1CS(=O)(=O)CCN(C1=O)C1C3CC2C31	6.900599583	4.994523917	0.03	-129.2516762	6
ZINC1003668	CN1C=POC2=CC3(C=CC=C13)CNC2	6.744042117	3.316145977	0	-130.9422863	1
ZINC10036709	CC(N)OSC12C3=CC1C[NH+]1CN(CCC3)SC=CCC(C)CP12	7.938320488	4.512202971	0.07	-141.1796968	5
ZINC1003673	COC1=C(N(C(N)=S)C2SC(C(C)F)C2C=O)C1	5.477078701	3.379912863	0.03	-67.32507797	4
ZINC1003678	C1=CC(C2CCC3CN2N=PC2=CC(=CC=C2)N3)N=C1	6.827061937	4.007609977	0.05	-149.8258123	3
ZINC10036791	CC1CN2C3=C4COC=CN(C5=POC51NC(=O)CC3Cl)C(C)C(Cl)C2(O)CN4C	6.660160931	4.478373662	0.01	-181.6835524	6
ZINC10037067	COC(=O)C1=C(C)N2C3=C(CNC4=CC([N+](=O)[O-])=CC(COC3=O)C42NC2=C(Br)CC(O)=C2)N1	6.317416944	4.534132095	0	-148.2559045	2
ZINC1003707	O=C1C=C2CC(=O)PN3CC(=C2CCO1)NC3=S	5.125848476	3.117624043	0	-108.4029725	0
ZINC10037145	CC1=C(C(=O)CSC2=NN=C(CCC3=CCC(N)C=C3F)O2)C=C2CC3=CC(C(Cl)C4=C3OPO4)N21	6.080876774	4.661083023	0.05	-88.04912425	3
ZINC10037234	C=C(O)C(Br)CC(=O)SC1=CCC2(C)C(C)N3C(=O)N4C5COC6(N(Cl)C1)C54C36C(CF)C21CN1	7.804752284	4.270547076	0.01	-166.8884406	10
ZINC10037265	C=C(OC)C1C(C2SC=CC2F)C2=C(OC)C=CC(SC3=NN=C(N2)S3)N1N	7.525662733	4.979082399	0	-201.3905708	5
ZINC10037273	OC1NC2=CC(=C2S)CNC=NC2=NC=CSC=C2S1	6.745421659	3.734291641	0.01	-166.9207291	1
ZINC10037308	CC=C1C(C2=C3CN2CCO3)NC(=S)C2[NH2+]C(CC3CN(CC(S)O3)S1(=O)=O)C2=C(S)C=CO	6.242752393	4.754890682	0	-199.2319999	5
ZINC10037399	NC1(O)NC(=O)C2=CC3CC(O)N(CC4=CC1=COC=C4O)C(=O)C3(Br)C2	7.178334138	4.061067541	0	-158.2276706	4
ZINC10037413	COC1=C(CN2C3=C4SSC(=NC4=CC3)NC2=O)CC(F)C=C1	5.988823689	3.681318183	0.03	-141.8759671	1
ZINC1003762	CCC(C)C(P)C(C)C(C)NC(=O)CC1=C=C2C(O)=C1C2(C)C	5.867278439	3.574107894	0.06	-68.1046258	4
ZINC10037675	COC=C1C=C2OC(C3=C4C=CC=C3C3C(C5=CSC=N5)=NN3CCNS4)CNC12	6.448690981	4.270503485	0.05	-147.2198063	3
ZINC10037701	CC=CCCSNC1=NN=CC2C=CC(=C(P)S)C(N)C3C(F)C(=CC3C(=O)ON)C(=O)CNC12	7.381509512	4.222771475	0.01	-223.2847764	6
ZINC10037726	CC1=CC=CC2=C1OCC1=C(N3C=NN=C3SCC(=O)C3CC4=C3NC(=O)CO4)C2=CPC=C1	5.463654852	4.978554745	0.03	-137.914488	1
ZINC10037741	O=C(SC1C=CC=CC1Cl)C1CC2=CC=CN=C2N1	4.616706554	2.765032131	0.1	-70.11698912	3
ZINC10037747	O=S(C1=CN=C(SC2C3=CC(=CC3)C3CCCN32)C=C1)N1CCCCC1	5.349699227	4.19906389	0.13	-94.83051096	3
ZINC10037748	CC=CC1=CC=C2CNC3=CC(S(=O)(=O)N4CCCCC4)=CN=C(C)SC1C(=O)N23	5.58907793	4.752395269	0.03	-111.0610475	1
ZINC10037767	O=C(NN1C(=O)PCN1C(=O)C1=CC=CO1)C1=CC(C2=CC3N=C23)=NC2=CC=CC=C21	4.194000621	4.388208242	0.17	-33.23159499	1
ZINC10037793	CCC1ON(C2CC(=O)NC3C=CC3N2P)C1Br	5.581201773	3.5684847	0.09	-110.9504796	5
ZINC10037802	CC1=C(NC(=O)C2=NN3C(=N2)P=CC=C3C)C2=CC=C(O)C[NH+](C)CC1N2	6.670780605	4.62900941	0.07	-99.44495444	2
ZINC10037838	C=C1COC2=C3C=NNC(=O)C4=C=C5OC(=C41)OC5C2=CC(Br)=C3C	6.995564125	4.324311855	0.01	-165.0996293	1
ZINC1003804	C=C1CP(NF)C2OCC(=C3P=C(P)C2SN2CC[NH+](C)C32)NC1=O	7.262626756	4.6036526	0	-192.3094997	4
ZINC100381	O=C1C2CC=C3CC2C(=O)N1C1=CC=C(C=C1)C1(CCCCC1)C3	5.451020436	3.672091484	0.2	-24.85963581	2
ZINC10038803	COC1=CC2=CC(=C1O)OCC1=CC3=C(C3=NNC2=O)C2=C3CC(Cl)=C2C(=C1O)O3	5.844168995	4.637275134	0.03	-133.067743	0
ZINC1003884	C=C1CC2=CN3CN2C(=C)C(=CCC2=C=C(ON=C(Br)C3=O)SN2)N(C)S1(=O)=O	6.757491839	3.980591462	0.01	-168.4226044	0
ZINC10039105	C=CC1(C)CNC(CC(=NN)OC)(OC(O)C2(Cl)C(C)C2N=N)C1=CCC	6.284271325	3.69758031	0	-137.9444893	6
ZINC10039459	O=C(NN=CC1=CC=CC(OCC2=CC=C(Cl)C#C2)=CC1)C1=CN=CC=CO1	4.699369458	3.769758976	0.07	-195.7001459	0
ZINC10040040	C=C=C1C2=NC3OC(=PS(=O)PC(F)CC(NC)C(C)CC)C=C1NOCC(=P3)C(ON)=C2O	5.593370225	4.818223771	0	-189.6413816	5
ZINC10040044	CC(C)C(NN=CC1=CC=C([NH+]=O)CC1N)NC(=O)C1=CC=CC1	5.248414472	4.251852023	0.01	-126.3260116	2
ZINC10040060	COCC1=CC2=C(C=C1)N1N=C3C=CC(=CC3=N1)NC(=O)C1=CC=C(OC2)C(O)=C1	4.532825254	4.595616745	0.1	-118.9663176	0
ZINC10040158	C=C1C=C2N=C3OC2=C(F)C2=C4OCOC4=CC=C2C(=O)NC(=S)N(CCC1C)C1=CC3=CC=C1Cl	5.841927506	4.993952719	0.01	-90.30967235	1
ZINC10040645	COOC1=CC(C(=O)C2=C3C(=O)N4C(=O)C3=C(C(S)=C2)C2=C4C=CC(N)=C2)=CC(OC)=C1OC	3.945740473	4.260796039	0.08	-29.33405252	0
ZINC10040955	CCOC(N)C1(NOC)CC2OPC(C)C3=C(O)C4=C5OC(=NC5=C4)N1C(=S)N1C(=O)C2=C31	7.779978185	4.54172726	0.03	-129.0072886	4
ZINC10041157	C=CNC=C(SC)C1(C2=C(S[SH](=O)=O)O2)CC23CC2C2=C(N=C1ON3)C2Br	7.822215918	4.249065468	0	-164.4710964	4
ZINC10041214	CCC1C=CC(NC(=O)C(C)NS(=O)C2=CC=CC2)=C1	4.843721388	3.487372326	0	-122.2428459	3
ZINC1004132	CC1CC2=C(S)N3C4=CC5=C6C=C4C2=C(N)C(=C(C=COCC53O)C(CCCP)CS6(=O)=O)O1	7.224734741	4.724521844	0.02	-183.7752468	3
ZINC10041550	C=CC(Cl)C(N)C1(NO)CC2(O1)C(=O)N(CON)N2[SH]=O	6.687918026	3.763329043	0.02	-109.7499414	4
ZINC1004185	CCCN1C2=C3C=C(C2=O)C2(F)C4NC(=O)N2N3CN=CC(Br)=C1OC(O)OC(C)CCO4	7.12332677	4.630410214	0.04	-156.901814	4
ZINC100423	CC1CCPC2=C(C1)CCNC13CC(=O)N(C4=C5C4=NC1=C5C(=O)N2P)C3=O	7.347073264	4.670141952	0.02	-151.7820866	2
ZINC10042527	C=CC(=C)C1=C(CC)C(=NC=S)C2(N)OC3(C)C=C2C(=C3NO)CC2SNNOP2S1	7.692900128	4.278648884	0.02	-194.7036484	3
ZINC10042532	CC1=CC=C(N2C3OC4=CC=C(C=CC(=O)NC5=CC=C(C=C5)S2(=O)=O)C4O3)C=C1Cl	6.034465301	3.82884403	0.05	-187.832395	2
ZINC10042535	C=C1C=CC2=C3C4=CC(CC=NC=C(N4)SC3C=CC1=C(O)O)P2	7.119883152	3.625817281	0	-185.626641	2
ZINC10043101	CC1CN(F)C(C=N)(NCC[NH+](C)CS(=O)N2C3CP32)C1(O)P	7.352487321	4.260981009	0.02	-122.3150529	7
ZINC10043159	CC12CNC1N1C(Cl)=CC(=C([N+](=O)[O-])C=CNC(=O)[NH2+]2)CS1(=O)=O	6.760847279	3.861030032	0	-128.0772565	2
ZINC1004403	NC=CC=CCC1=C(C=C(N=C=CC(=O)[O-])NOC2=CC=CC2)P1	5.440282971	3.749490705	0.06	-169.0212429	0
ZINC10044233	NC(=O)C1(C2=C=CN=CC=C2)CC2=CSC(=C2)S(=O)(=O)N1	6.036642614	4.506248736	0.01	-147.7026382	1
ZINC10044379	CC1C([SH](N)(=O)O)CCCN1S(=O)(=O)C1=C=C([N+](=O)[O-])C=C1	5.47789284	3.589017918	0.05	-91.92208818	2
ZINC1004441	O=C1NC2=NC3=C(Cl)CON2C1(F)C3	5.941441532	3.448120037	0	-61.41234019	1
ZINC10044425	C=S(C)(=O)NC1CCN1S(=O)C1(C)P=C(C(C)C)C=C1C	5.67964992	4.219825186	0.05	-70.24952848	4
ZINC10044496	N[N+](=O)C1=C2C(S(=O)(=O)N3CCCCC3)=CC=C1N1CCC3CC21CS(=O)(=O)N3	5.861319992	4.0224683	0.08	-45.0714259	2
ZINC10045046	CC1=CC=C2C=C1C1=C2OC(C2CC(=O)OCC(=O)N3CC(C)C2C(C)C3)=N1	5.562481262	4.470156493	0.01	-84.1076477	3
ZINC10045047	CC1C=CCC1(O)C1=CN=C(C2CC(=O)OCC(=O)N3CC(C)CC(C3)C2)O1	6.02120536	4.506123021	0.01	-127.0415682	5
ZINC10045126	C=CC(C(=N)CPC1(O)OC1SOC=CC=NC)C1(NC=O)C=C=C1O	6.867445649	3.784493264	0	-182.4203134	4
ZINC1004523	CCC1=NNC12OC(N)=C(C#N)C2C1=CC(OC)=CC=C1	4.534154217	2.850331557	0.13	-24.60764387	2
ZINC1004527	COC1=C(OC)C2C=C1PC1(C)NC=C(C#N)C2C(C(=O)O)=C1O	6.313329721	3.331589824	0.01	-129.6520905	3
ZINC1004535	COSC1=C2COC(=C1OC)C2CC(OC(N)C#N)C(=O)OC	5.813225894	3.776219112	0.05	-73.25815651	3
ZINC10045919	CSC1=CC(N)C(N2C(=O)N(C)C2=C2N=C(C=C3C=C(CS)O3)NC2=O)=C1OCN	5.213809374	4.134305336	0	-147.5329448	1
ZINC10046164	C=CC12OC3C[NH+](CCO3)CCN3CSC4C(N)=CC=C4C=C1C(Cl)=C(S2)C3=O	3.320046555	4.183824207	0.01	-170.5754619	4
ZINC10046178	C=CC1=C2SC3=NC2=C1C1C[NH+](CCO1)CCN3C(=O)C1=C2C(=C2[N+](=O)[O-])C([N+](=O)[O-])=C1	6.807681941	3.973050106	0.04	-103.8599858	2
ZINC10046218	C=C(O)C12C3=NC(Cl)C1C(=C3)SC(=C)N1PC([NH2+]CP(O)P)OC2C1=O	5.220015186	4.495232675	0.02	-167.5223793	5
ZINC10046237	CC=C(C=C1C=C2C3=CN=C4SC(=NC=CCC)C(C[NH+]2CCN4C1=O)O3)PC	7.829428814	4.595413997	0.02	-183.7442309	2
ZINC1004624	CC=C1C(=O)N(C)C(=O)CC1=CCNC1(S)NC(=S)C2C(C)C21	5.271832236	4.264299798	0	-95.43534589	4
ZINC10046242	COCC[NH+]1C2C3=C(C4=CC=CC4)N=C(S3)N3C(=O)C4=C(Cl)C=C(CN4C)C1C23	6.636571477	4.72374031	0.01	-141.2202399	4
ZINC10046279	CCC1=CC=CC2=C1N=C(N1CC[NH+]3CCC4OC5=CC=CC(=C5OC4C1=O)C(O)C3)S2	6.554766473	4.755410555	0.12	-60.76528668	4
ZINC10046333	CC1=C(Br)C2=CC=C3C4OOCC4[NH+](CCCO)C3(C1=O)C13C4=C(C=CC1(O)O)SC(=N4)N(C(=O)O)C23	4.369332224	4.50232319	0.06	-182.7021224	6
ZINC10046342	CCOC1C(O)NC2=C(SC(N(OCC3OCC4[NH2+]P43)C(=O)C3C=COC4COC4C3)=N2)C1P	6.664502432	4.263584191	0.05	-159.4190351	8
ZINC10046361	C=C1C=CC(=CS)NS(=O)C1CN(CC[NH+]1CCOCC1=O)C1=NC2=C(S1)C1C=C2OC1C	7.110037509	4.994102554	0.03	-157.1504727	5
ZINC10046395	O=C1CN2CC[NH+]3CCOC(C3)(C3=C1OC([NH2+][O-])=C3)C1=C=C(N=C2S)C(Cl)=PC=C1	7.626010772	4.420458868	0.08	-188.5320726	2
ZINC10046493	CC1=PC2=NC=C1C(=O)N1CC[NH2+]C(Cl)C(SOC(C)NC2)C2=C=C=C3SC1=NSC3=C2F	7.217641867	4.823877038	0.02	-217.0676436	3
ZINC10046541	CNC1C=C2N=C(N3CC[NH+]4CCOC(S)(C4)C4(C(Cl)=CC=C4[N+](=O)[O-])C3=O)SC2=C1	7.466327828	4.44032408	0	-167.7908613	4
ZINC10046580	CN=C1C=C2CPC(=N2)P(N(CC[NH+]2COC2)C(=O)C(F)(CC2=CC(F)=C2)C2=CC=C=C2)O1	7.13864898	4.626737665	0.04	-201.9589329	1
ZINC10046631	C=C1C=C2CN(C(=O)C3=CC4=CC([N+](=O)[O-])=CC=C4S3)C3=NC(=CC4OCC[NH+]2C4CC1)CS3	6.941508313	4.317806617	0	-61.00854585	3
ZINC10046639	O=C1CCC(=O)N1C1(C[NH+]2CCOC(O)NC2)N2C3=NC4=CC(=C(C=C4S3)CP1O)CC2=O	6.545627095	4.463020046	0.06	-114.4938988	3
ZINC10046680	COC1=CC=C2COC(C)C34CC(C(F)(F)F)=C3[NH+]2CCN(C2=NCC(=C1)S2)C4=O	7.327167944	4.90549887	0.02	-160.2230815	3
ZINC10046798	O=C(C1=CC([NH2+][O-])=PC=C1Cl)N1CC[NH+]2CC3=C4CCC(=CC=C2CO3)SC1=N4	7.584817251	4.739379421	0.05	-151.2132732	1
ZINC10046814	COC1=CC2COCC[NH+]2CPC2C(=CC1OC)CC2C1=NC2=CC=CC2S1	6.942188014	4.310157072	0	-210.2180009	6
ZINC10046817	C=C=C(Cl)C1C=C2C=C1C(=O)N1C(=CC=CCN)SC3(F)[NH2+]NCC21C(C)O3	7.744585539	3.804333294	0	-178.3240373	4
ZINC10046835	NC1=C2C=CC=C1SC1=C(C3=CC4=CC=C=C4C=C32)N1CC(Cl)[NH+]1CCOSC1	6.587342665	4.375286869	0.16	-159.2035581	3
ZINC10046874	C[NH+]1CC2OCC3=C4SC(=NC4=CC=C3F)N3OC(=O)C4=C=C(C(N)=C4)C(=O)C4=CC2=CC=C4C3C1	7.331404933	4.999831975	0.01	-157.7673936	3
ZINC10046964	CCN=CSC1OC2(F)O[NH+]3CC=C(N=CC=CS)C(=CC=C(P)C13)NC2F	6.710013066	3.68927091	0	-205.1153694	5
ZINC10046972	O=C1ON(Cl)C2=NC3=CC(=NOCF)CC(=CC1=CC[NH+]1CNOC1F)C=NC2ON(F)SC3	6.202951879	4.991558893	0	-214.7656104	3
ZINC10046974	C=C1C=NSC2=CC(=O)N3CC4(F)C(CP)[NH+]4SC2(OS)SC3=NCCC1CC	4.034476308	4.521763235	0.01	-193.6844198	5
ZINC10047025	O=C(C1C(CO)=CC(C=P)S1(=O)=O)N1CC[NH+]2CCOCC2=C2N=C1SC2=C(F)CF	7.028286681	4.983685376	0.04	-136.0720752	3
ZINC10047026	O=C1CC2C3=C4SC(=NC4=CC(=CN3)CC3=C=CC=CC(=C3)N2S)N1CC[NH+]1CCOCC1	7.604494434	4.84494892	0.01	-194.3723516	1
ZINC10047086	C=C(SCC)C(=C)C(=O)P(C1=NC2=C3C(C)=C3OC(CC3C[NH+]4CC4O3)=C2S1)C(C)Cl	6.511558414	4.246079771	0.06	-107.4282832	4
ZINC10047097	C=C1C=C2SC(=N)N3CC4(C=CC(PBr)O4)C4(OCC[NH+]4CO3)C1C=C2N	8.000116457	3.50892392	0	-174.5602436	5
ZINC10047160	C=C(C=CC[NH+]=O)C(=O)N1C2=NPP3CC4C=C(C3=C4S2)C1[NH+]1NCOCC1[O-]	6.846957876	4.355606717	0.02	-181.3471483	4
ZINC10047183	CC1=CC=C(C)C2=C1N=C(N1CC[NH+](C)CCOCC3=C4OC(=O)C(=CC4=CC=C3)C1=O)S2	5.507849026	4.754584978	0.11	-9.288045847	1
ZINC10047295	COC(=CC=C1C2=C(N=C(NC=O)S2)C1C1=C=C([NH+]=O)O1)CC[NH+]1CCPOC1	6.500476186	4.968771182	0.03	-160.3301639	2
ZINC1004763	CCOC(=O)CSC1=NN=C2N3C(=O)C(S)(C4=CC(OC(C)(C)C4)C4=C3C=C3C(N)C34)N12	6.269671936	3.766282767	0.06	-97.40066157	4
ZINC1004793	COC1=C2NC(=CCl)C(OC=O)NC(=O)C3=C(C=CC=C3)C2=C=C1	5.031445054	3.3348502	0.05	-140.110221	1
ZINC1004893	CPC1=C=C2C=C1C1N3COCC14PC1=C(OC(=O)C(F)=C5N=C6SC(=CBr)C(=O)N6C25)C4=C3O1	7.109907253	4.872001454	0.01	-217.5201395	3
ZINC10049529	CC1=C(S)N2C3=C=C4N=C2N1C3C[NH+]1CCN(C2OC=C=CC=C2F)C(C1Br)N(C=O)C(=O)N4C	7.461833526	4.995841191	0.02	-214.8594906	5
ZINC1005030	CC(C)C1C2=C3C=CC(=C2)C(=CC(=O)N2CCCCC2)C[NH+]2CC(CC2O)C(OC1=O)C(C)(C)O3	6.736270154	4.368971977	0.11	-71.90039081	5
ZINC10050725	CNC(C)C12C3=C1C(N(N)N(C)P)[NH2+]C2C3=PC	6.785595047	3.568406979	0.03	-99.33248827	4
ZINC10051758	CC1CC(C)C(C)[NH+](CC(=O)NC2=CC=CC(N3CCCC3=O)=C2)C1	4.323037176	4.145827292	0.3	72.35416901	4
ZINC10051923	C=C(Cl)C=C1C2=C3C(=CC=C2)C2C(Cl)=C1NCC(C)SC1C(=O)C4=NN=C(N2C4)N31	7.111308494	4.359896081	0	-128.5638956	3
ZINC10051958	COCCN1CC2C(=CC=CC2C)N2C(SCC(=O)N3COC4(OC)C=C3C4OCO)=NN=C21	5.867637665	4.59922605	0.04	-100.7731304	4
ZINC10052166	C=CC(C)=C1NC2(O)CSC3=NN=C(C(P)C1C)N1CC(C1C)C(N3)C(C=O)(CN)O2	5.787787927	4.535951733	0	-189.6342967	7
ZINC10052348	CC1=CC=C2C=C1C(O)C(C)SC1=NN=C3N1C1C=CC=C1C(=O)N3C(C(C)F)C2	6.718189308	4.612468744	0.03	-165.5293273	5
ZINC10052363	O=C1OC23CC4=CC(=NC=C41)C(=O)NCC1=CN=CC=C1C1=CC2=C3C=C1	5.654311589	4.231274363	0.02	-114.8240586	1
ZINC10052843	NCN(C1=PCC=C1)C1SC2=NN=C3N4C5=C(C=CC=C5C4C1CBr)N23	6.547351994	4.725034795	0.09	-126.0047258	3
ZINC10052874	CCCOCC1CC(C)C2=CN=C1C1=CC3=C(C=C1)N1C(=NN=C1SC(=O)NC2)NC3=O	6.211601897	4.99967789	0.08	-97.59431402	2
ZINC10053039	C=CC(=CCN1C2=C3C(=N)N4CC(Br)(SC(=N)NPC3C2C4=O)C1=O)C(F)F	7.648260602	3.9384803	0	-143.1024226	3
ZINC1005312	CC=CC(=CC)C1=C(C(=O)OCC)C(C2=C=C(OC)C=C2)N2C(=O)CSC2=N1	4.645641977	3.75264407	0.02	-120.9867349	1
ZINC10053418	CCC(O)CC[NH2+]CC1=C2CCC3C(=O)N2C3C=CC(N)C1N	6.590857664	4.217627363	0.05	-62.31144297	5
ZINC10053783	CC[NH+](CC1CN(C=O)CCN1C1=CC(C)=CC=C1)C1CC2=C1C=CC(OC)=C2	4.379952991	4.192410919	0.19	-8.068255463	3
ZINC1005385	O=C1NC(=S)NC2=C(CC=C2)OCC2=CC=CC21	4.868469793	3.393247569	0	-146.8496113	1
ZINC10053858	O=C1CC2CN1C1=CC=C(C=C1)OCCC1=C(C3=C4C=C4C=C3)CCN(C1)C2=O	5.066326811	4.405184789	0.01	-143.5367145	1
ZINC1005409	NC1=CSC2=CCOC3=CC=C(C=C3C3=CC=C1C=C3)C(=O)NC(=S)N2	5.008316923	3.741451573	0.05	-134.8609448	0
ZINC10054379	C=C1OC=CC2CN(C(=O)C3=CN=C(SCO)N3C3=C=CC=C3)CCN2C1=O	4.729264269	4.553078255	0	-157.0224786	1
ZINC1005486	O=C(C1=NC=C=C1)N1C(CSC2=NC(F)=CC=N2)=NC2=CSC(P)=CC21Cl	5.383670591	4.293685541	0.11	-133.1447302	1
ZINC10055174	O=C1C2=C=C=C(NS(=O)(=O)C3=CC=CS3)C(=C2)NC2CCN1C2C(F)(F)F	5.912811705	4.158860376	0.02	-71.3185803	2
ZINC10055431	CC(OC(O)CN1C(=O)SC23CCC(C)(CC2)N3C1=O)C(O)NC1C=CC=C1C#N	6.287980188	3.899853291	0.01	-127.5296902	4
ZINC10055432	CC1CCC12NC(=O)N(OC(=O)OP(C)C(=O)NC1=CCC=C1C#N)C2=O	5.395467818	4.338964408	0.03	-99.46967686	2
ZINC10055650	CC1=C2C3C=C1C1CN(CCP31)C(=O)C[NH+]1CCC(S)C1C1=C(C=CS1)C2Br	5.105466052	4.652140361	0.04	-162.8711946	6
ZINC1005595	O=C1NC2=CC(=CC([N+](=O)[O-])=C2)OC2=CC=CC=C2C2=C(C(F)F)N3N=CC1=C3N=C2C1=CC=C(CP)C=C1	5.149007563	4.862483904	0.13	-51.88198653	0
ZINC1005604	CC1SC2C=C1C1=C([NH2+][O-])C(=O)C(=C1)C(=O)N(CNN)S2	7.227033262	4.031313823	0.03	-115.225621	2
ZINC10056049	O=C1C2C3CN(C4=C(Cl)C=CC=C4)CC(CC(=O)NC2C2=CC=CC=C2)N13	4.312119776	4.034117462	0.09	-32.70950797	4
ZINC10056069	CC1=C2C3=NC(=C1)CCC(C)(F)C(F)N1C(=S)C21S3	7.315046577	4.41714667	0.01	-94.61973081	4
ZINC10056252	CC(C(=O)NC1=CC=CC=C1C#N)[NH+]1CC1C1=CC=CC=C1N1CCCCC1	3.886788045	3.750226417	0.34	46.40368062	3
ZINC10056582	CC1=C2C=C3C=C(Cl)C=C(CC4=CC=C(N=C4)NC2)C3=N1	5.201213839	4.280126086	0.04	-96.49013683	0
ZINC1005684	C=C1C=CC(Cl)=CCN2N=C3CC4=C(C)N5N=C(N=C5N=C41)C(=O)N1N=C1C3=C2C	6.156070594	4.630877102	0.07	-131.9567444	1
ZINC1005709	CCC1=NNC(=O)C2C=CC(=C2)OC(C)CCCC2=CSC21	6.154672989	3.675307422	0.02	-133.7894265	3
ZINC10057326	CC1=C2SC3=NC(C)=CC(=C13)CC1=CC=CC=C1N1C=C(C=N1)CN(C)C2=O	4.627962352	4.621959322	0.05	-71.42437356	0
ZINC1005757	N=C1NN=CCC=CCOCC2[NH2+]C3(COCS2)C2SC1=CC23P	7.306957916	4.000179109	0	-198.4794959	4
ZINC10057689	CC1=C2CC(=O)N(CCC2=N)C1C(C)C1=CSC2=NC=NC=C12	5.093168336	4.67095088	0.04	-48.05515038	2
ZINC1005809	CCN(C=O)SC1=C(C2C3=CC4C=CC=C5C4=C3N2S5(=O)=O)C=CC=C1	4.972399668	4.08630717	0.02	-108.0481838	2
ZINC1005812	C=CC(P)=CC(=C)C(=O)COC(=O)CC=C1C=C=C=C2C(=C1)C1=C2C=C(C)O1	4.882172633	3.782719809	0.03	-148.9160964	0
ZINC10058303	CC1C(N)=CC2CP3CC(=C2Cl)SC=NN=CNN(CC1=O)C(=O)C1C=CC=C1N3	7.402679632	4.487825986	0.01	-218.4272555	3
ZINC1005834	CC1C=C(C=C2SC(=O)N(CC3OC=CC4=C(F)C3=C4)C2=O)OC1Br	5.728710324	4.373974712	0.01	-110.5396408	3
ZINC10058403	CCC12CC1(C)CC(C)CCN1C3=NN=C(SCC(=O)N2)N3C2=CC=CC2C1=O	6.518642151	4.940602453	0.02	-163.1540898	4
ZINC10058451	CC(C)C1CN2C3=NN=C(SC(C)C(=O)N4C5=CC=CC=C5CC4C)N3C3=C(C=CC1=C3)C2=O	4.92851974	4.999944322	0.25	50.31784495	3
ZINC10058554	CC(SC1=NN=C2N1C1=C3C=C(C=C1)CCCCN2C3=O)C(=O)NC1CCCC2=CC=CC(C)C21	5.646668567	4.999962385	0.05	-93.75033637	4
ZINC1005870	C=CC=COC(F)C(=O)OCC12C(=O)N1C(=C)C1=CC=C2CC(=O)CC(N)CS1	6.602188197	4.048929375	0	-156.1157925	4
ZINC100588	C=C1C(=O)C2=C(C#N)NC3=CC=C(Cl)C=C3CC=CC=C1C2=O	4.589610735	3.303457855	0.04	-95.85279214	0
ZINC10058810	C=CC1=C(C)C=C(C2(O)CCC3COC4(C2)C(=O)N3C2C=C(Br)C24)C1(C)C	6.776345846	3.444027656	0.02	-124.5094318	5
ZINC10058854	CC1OC2=C3C=C(C=C2CC(=O)NN=CC2=C=C(O2)C2=CC=C(Br)C=C23)C1C	6.119397312	4.313032048	0.02	-139.4212464	2
ZINC10058922	CNC(=O)C1=C2C(N)=CC3=C1C(=O)P(PCC1=C(C)C=C4C(=C1)SCCN42)C1C=CC3=C1	6.608189017	4.621523999	0	-145.3945265	1
ZINC10058931	COOC(C)C1=CC=C2C3=C=C(C31)S(=O)N(PC=CNC(C)N)CC2=CN	7.120753859	4.50301641	0.01	-179.4387083	4
ZINC10058980	CC(C)(C)C12CCC3=C(C1)SC31SNC(N=C1O)C1=CC=C(O1)OC1=CCC(Cl)=C12	7.95297381	4.347391952	0	-135.5936731	3
ZINC10059034	COC1=CC=C2N=C(NCC1N)SC(=O)NNC(=O)C1=C2C(O)C([NH2+]O)C=C1	6.771955654	4.074663371	0	-179.1915322	3
ZINC10059090	C=CC=C1C2=CC3=C(NC=CC(C(C)C)=C3)C(=O)CC2(O)C(O)N1CC1=C(Cl)C=CC1	5.171915781	4.196314638	0.01	-193.6190545	2
ZINC10059114	CCCN1CC2=CC=C3C2(Br)C2=CC4C=C2C(=CC(=O)C3(O)C1=O)OCO4	6.46985105	4.14589187	0	-144.1856117	3
ZINC10059115	CCC1ON2C(=O)C3(S)CC(C(F)C=CC=C4OC5=C4O5)NC2=C3P=C(Br)C=CP1	5.197439897	4.490670578	0	-205.3947472	4
ZINC10059265	C=CSC1=CC2=CCC(N)(CC2)C2=CC=C(OCC=O)C=C2N=C2CC=C1O2	6.242512325	4.507475358	0.14	-154.7528107	1
ZINC10059331	C=CC=CC(=C)C1C(=CC=C)C=C2C3=CC(=CC=C3)CC(=O)NN2CC(F)CCN2CC[NH+]1CC2=O	6.9933085	4.999414362	0.02	-223.5685681	3
ZINC10059340	COC1=C2C=C(CC3=C(C)C2=CC(C2=C(C4CCC(=O)N4C)C4=CC=CC=C4N2)=C3)C1OC	5.121518632	4.674830009	0.03	-89.29303016	2
ZINC10059344	COCC1NC2C(C)(C(N)OC=O)C21O	5.475106004	2.837232625	0	-71.47495571	5
ZINC10059391	CC(C)(C)C1CC2=C(C3=C(S)NC(C4=CC(C5=CC=CC(C=O)=C5)=CC=C4)N=C3O)C2C1	4.426787884	3.921071536	0.07	-46.43336551	3
ZINC10059399	CC1=CC2=C3COC4=CC=C(C(=C4OC1)O2)P1NC2(SC4=C2C2C5C4C5C2(C)C=P3)C(O)C1Br	7.760495171	4.583893506	0.02	-228.8477393	8
ZINC10059482	C=CC(CO)=C1OP2NC3CC(=O)NC4=C(C)C(C(C)=CC42O3)N([SH](=O)=O)CC1=CF	7.908001043	3.903000049	0.01	-190.5833583	3
ZINC10059488	C=CC1=NC=COCC(=CC)C1S(=O)C1C=CC(OC)=C(NC(=S)OC=O)C1O	5.937849735	3.52545835	0	-177.0527378	4
ZINC10059563	COC1=C2C=CC(=C1)C=NNC(=O)COC1=C=C3C=C(C=C1)C(C)(C(C=O)=C(C=C(C=CN)[N+](=O)[O-])O2)C3C	7.142868602	4.414776076	0	-318.8883954	2
ZINC10059704	CC1=CC(C(=O)OC2=CC=C(C3SC4=C(C=CC=C4)NC4=C3C(=O)C3=CC=C=C34)C=C2O)=CC=C1	3.83339916	4.51137798	0.04	-51.45485553	1
ZINC10059705	CC1=CC(C(=O)OC2=CC=C3C=C2C2=C4C(=O)C5=C(NC6=C(PC=CC=C6)SC53)C4=CC=C2)=CC=C1	4.982593593	4.497989159	0.13	-108.2986853	1
ZINC10059748	CC1=C2C=C(Cl)C=C1NS(=O)(=O)C1C=CC(N(C)C(=O)C3=CC(CS(N)(=O)=O)N=C3)=CC21O	5.967592088	4.382788419	0	-103.4812412	3
ZINC10059808	CC=CCC(=O)N1C2=NC3=C(Cl)C4=CC(=C3)C1CC(C1=CC=C4C=C1)N2N=C=CC[N+](=O)[O-]	6.504453845	4.477611849	0.09	-101.8223722	2
ZINC10059938	C=C(C)C1=C2C=C(NC3=C(NO)C=C(F)C=C=C3)N=C(N=C(N)NCC(=O)NC=C2)NC(=CC=CF)C=C1	6.427135901	4.986208784	0	-286.2361313	0
ZINC10059958	C=CN=CC(=C)NC1=NC(N2PC3(C=CC(O)=C3)NCC2C=P)=NC(NC2=CC=C(C)C(Cl)C=C2)=N1	6.502911119	4.205852148	0	-222.9842973	3
ZINC1005996	CC1=C2SC2(C=C2SCN(C(=O)C(=O)OC(C)CO)C2=O)O1	4.967577402	2.974698256	0.09	-52.84761391	2
ZINC10060032	O=C1NC2=C1C13C4=CC(S)(Cl)C5=CC16SNN3P(Br)PN(C6(C1=CC1Br)C1=C(Cl)C4OC15)S(=O)(=O)C=C2	8.342963661	4.160276132	0	-231.135836	7
ZINC10060094	CC=C(C(=O)NC1=C(OC)C=C(OC)C1)C12C3=CC(=C([N+](=O)[O-])C1=C3)NC1=NC=NN12	5.842733412	3.861214238	0.06	-116.8889419	1
ZINC10060104	C=CC=CC(=C)C(=O)NN=C1C2=CC1=CC(OCC=CC=C1C=CO1)=C2	4.642853722	3.39519667	0.13	-107.868961	0
ZINC10060190	CC=CC1=C(C)C2=C(C=CC(C3C4=C(C)N(Cl)C5=NC6=C(C=CC(=C6)C4OC)N53)=C2)OC1	5.474859091	4.362506607	0.08	-113.6715254	2
ZINC10060191	C=CC=CC1NC(=O)C2=C(C)SNC3=NC4=C(C=CC=C4)N3C(C3=C(O)C=CC3OC)P2N1	5.426961263	4.588516101	0.07	-159.4565819	3
ZINC10060194	COC1=C2C=C(S)C(=C1O)C1=C(C=CC=C1)NC(=O)C1=C(C)NC3=NC4=C(C=CC=C4)N3C21	4.684402312	4.241784488	0.06	-47.70294688	1
ZINC10060215	N=C1C=C2COC3=C(N)CC4=C(C5=C=C3C4=C5C(=O)N(I)OO)N12	6.923481956	4.024645473	0.03	-137.2788465	0
ZINC10060217	CC1OC2(N)C(O)=CC=C2C1C1=NC(N)C(NCC2C3=CC(=CP=C3Br)S2(=O)=O)S1	7.107082398	4.088924186	0.02	-172.0031136	6
ZINC10060219	COC1=C2C(=C1)C1=C2C2=CC(OC)=CC=C2C2=NN=C(NC(=O)C(C)CN1)S2	4.891975616	4.70085356	0.04	-103.8256415	1
ZINC10060246	CC=CC=CC1=C2CCCN2S(=O)(=O)C2=CC=C(C=C2)NC(=O)C2=CC=C=C2NS1(=O)=O	5.617931166	4.081784448	0.01	-251.2330198	0
ZINC10060248	CC1=CC2=CC3(C)CC4=CC=C(C=C4)NS(=O)(=O)C4=CC(=C(C=C4)NC2=O)N([SH](=O)=O)C13	6.743657043	4.646540221	0.02	-229.5693833	2
ZINC10060251	O=C(SNCC1=CC=C(Cl)C1)C1=CC=C2C3OC=C3C1=CCC1SCC(=O)N21	6.026288626	4.630142548	0.04	-171.7820422	2
ZINC1006026	C=C1CC2=C3OC(C)CC3=CC2C(=C2SC(=O)N(CCOCC)C2=O)S1	4.637182207	4.111046654	0.02	-86.31808228	2
ZINC10060274	CC1=C(O)C=C(C2CC(C3=CC=CC=C3)N3N=CN=C3N2C(=O)C2=CC=C([NH+]=O)C=C2)C=C1	3.895039544	4.471720495	0.23	25.27392089	2
ZINC10060322	O=C(C1=CC([N+](=O)[O-])=CC=CC1)N1C2=NC=NN2C(C2=CC=CC=C2)CC1C1=C=CC=C1	4.614733604	3.765453134	0.02	-133.8348043	2
ZINC10060351	COC1=CC=C(C2CC(C3=CC=CC=C3)N(C(=O)C3=CC=CC=C3[NH+]=O)C3=NC=NN32)C=C1	3.722069033	3.112183827	0.3	52.36939601	2
ZINC10060360	COC1=CC=C(C2CC(C3C=CC(Cl)=C3)N(C(=O)C3=CC=C([N+](=O)[O-])C=C3)C3=NC=NN32)CC=C1	4.503254512	3.674965113	0.05	-108.4061345	3
ZINC10060380	CC(C1=C(S)COC2=CNN=C(C=C2)C(CC(C=S)=C2C=C2)N(C=NC=NN)C1O)C(S)C[NH+]=O	7.834257053	4.435727252	0.01	-219.9340414	4
ZINC10060406	COC1=C(C2CC3C4=CC=CC=C4C4=C(C=CC=C4C)C(=O)N3C3=NC=NN32)CC(C)C=C1	4.195716499	4.340381943	0.07	-101.6151684	3
ZINC10060427	C=CC=NC1=NC(C(=O)C2=C(C)C=C=N2)=NN1C(COC)C1C=C1C=C(C)C=C	5.635615719	4.590544684	0.02	-128.5997478	2
ZINC10060430	CC=C(OC)C1=CC=CC2=CC=C(C=C2)C2CC1N1N=CN=C1N2C(=O)C1(OC)C=CC=C1	6.116545617	3.912689799	0.06	-123.1420261	2
ZINC10060442	COC1=C2C=CC(=C1)NC1=C(C=CC([N+](=O)[O-])=C1)C(=O)N1C3=NC=NN3C2CC1C1=CC=C(C)C=C1	5.133282581	3.886920606	0.11	-50.91149174	2
ZINC10060450	C=C1SCC2N(CC)P3C(C=COCC4=CC(C)C5=CCC(O)=CC(P)=C5C13NC4C)N2N=PN	7.469840366	4.190817769	0	-269.0038368	5
ZINC10060500	BrC1C=CC=CC1NCCC[NH+]1CC2=COC3=CC(=C2)C3C1	7.174399819	2.866899564	0.01	-130.3127984	4
ZINC10060570	N=C1N=CN2C(=C=C=P)C(O)=C3C(=CC2F)C=C(SCl)SC31	6.885755987	4.045856013	0.01	-145.1057933	2
ZINC10060579	CCC1=CC2C=CC=C(S)N3CN(C(C)O)OCC3N3C(=NC=O)SC(=C1)C23	6.346085247	4.086275952	0.02	-187.3623924	4
ZINC10060620	CC1=C=C=C2N=C(N3CCN(C(=O)CC4CS4)CC3NP)SC2=C1	5.416505899	4.550146448	0.03	-123.8616246	2
ZINC10060651	C=CC=CN=C1CC2=C3N=C(N(C)C(=O)CC4=CC=CS4)SC3C=C12	4.697917769	4.700640949	0.09	-71.24960354	1
ZINC10060667	C=CC=C1CC(N=C2SC3C(=C(F)C3(C)C)N2C)S1	5.317389685	3.760481854	0	-91.17854614	2
ZINC10060726	CCC1=C2CSC(=NC(=O)C34N5SC=C(OC36CC1N6SC)C5P4Br)N2	7.884885791	3.837826539	0.01	-162.4882261	4
ZINC10060767	CSC1=CC=C2C3NCC(O3)C3=CC=C4N=C(SC4=C3)N2CC1	5.850978756	4.34307721	0.1	-90.75528292	2
ZINC10060796	CC1=C=C=C2N=C(SC=C1)N(C(O)C=CC(N)C(C)O)C(=O)CCC1SC=C21	7.051791412	4.344413206	0	-151.9093041	4
ZINC10060798	CCOC1=C2OCC(C)OC2CN2C3=NC(=CC(C=CS)=CC(O)C2=O)C(=C1)S3	6.699639376	4.44997734	0	-165.382977	3
ZINC10060848	N=C1CCCN2CCC3=C(C(=CC([SH]=O)=C3F)S1)C1=CN3SC4=C1C2C43	7.399752477	4.783199565	0.03	-122.7355144	2
ZINC10060913	CC1=C2C1=CC2C1N=C(N(C)C(O)CPC2=CC(Cl)S2)SC1N	6.09268546	3.893239278	0.01	-117.2707502	5
ZINC10060929	CCOC(=O)C1=C2C=C(NC(=O)C3C4=CC(=CC=C42)C32C=C(Cl)S2)S1	5.76239605	3.403602344	0.12	-64.22426989	2
ZINC1006096	CC(N)N1C=C(C=C2SC(=O)N(C3CC(C)OC3=O)C2=O)C2=CC=CC=C21	3.921955488	4.04602953	0.15	-1.369279751	3
ZINC10060969	O=C1OC2=CC=C(S2)C2CC3=C(C2)SC(=N3)NP1	6.634463266	3.491510306	0	-92.30656789	1
ZINC10060989	CC=CC1=C2OC(=NCS2)C2=NC=C(C=C2)NC(=O)C1C1=CC=C(O)S1	6.054047637	3.892938491	0.01	-134.1085385	1
ZINC10061021	O=C1C2=C(Cl)SN=C2C2COC(CS2)P2SC3(F)C4=C3N2OC41	7.63968845	3.866285857	0	-126.9021662	4
ZINC10061083	O=C(CC1=CC(Cl)S1)N1CCN2CC1C1=C2C=CCC1P	5.681741513	4.238426528	0.03	-120.0245426	3
ZINC10061097	O=C1C2CC3=C(F)C4=C=CC(=C(P=CN13)C1=C(Cl)SC(=C1)O2)O4	7.425311771	4.561605355	0.03	-164.9415545	1
ZINC10061098	COC1C2=CC3=C(C=C(Cl)SC(=C3)CC(=O)N(S)C3=NN=C2O3)C1N	6.801478435	4.023959816	0.02	-138.6059171	2
ZINC10061124	P=C1CC(SOC23C=C2CC2=NPOC3N(OCl)S2)=N1	7.425030525	3.805542297	0	-154.4257908	2
ZINC10061225	CC1C(CC2=CP=CS2)SPC(C2=CC([SH](=N)=O)C=C2)N1C	6.800134021	3.923895601	0.01	-156.4236249	5
ZINC10061240	C#CCN1C(=NC(=O)CC2=CC(Cl)S2)SC2=CC(P)CC(F)=C21	5.299619752	4.00573641	0.03	-80.65862433	2
ZINC10061254	O=C1CC2=C(C=C(Cl)S2)C2COC3=C(C=C4C5=C3CN4C(=N1)S5)O2	5.98686706	4.998252986	0.01	-93.57925531	1
ZINC10061268	C#CCN1C2=CC3(OCCO3)C3=C2SC1=NC(=O)C3C1=CC=C(Cl)S1	5.574923346	4.122979212	0.07	-59.44603125	1
ZINC10061272	N=C1SC2=C(C=C3OC4OC3=C24)N1CC#CC(=O)CC1=CC=C(Cl)S1	5.216057005	3.905827478	0.15	-29.97331346	1
ZINC10061283	NC1CN2CN3C(S1)C21OC3(Br)S1	7.620026097	3.186330397	0	-71.75520789	4
ZINC10061338	COC1=C2N=C(N(CC3=NC4=CC=C43)C(=O)CC3C=C(Cl)NS3)SC2(OC)C=C1	5.182215574	3.414621718	0.04	-106.3364418	2
ZINC10061355	CSC1=C2C3=CC=C(Cl)SC4=C2C(=O)C3(C)P(SC2=NN2)C4=C1	6.402555034	3.095552344	0.05	-102.8406593	1
ZINC10061363	C=C1N2C(CSC)=CSC3=NC(=O)C1(C1=C=C(Cl)S1)COC(=O)C2(P)N3	6.640503194	4.313308359	0.01	-155.8388683	2
ZINC10061369	O=C=CC1=COC=C2CN=C(S1)N1CC23C=CC(=C3)C2=C(Cl)SC(=C2)CC1	7.399415273	4.692576948	0.05	-179.5964235	1
ZINC10061386	COC1=CC2=C3C4=NN=C(O4)N(ONC13)C(=O)C(C)C1=CC2=C(Cl)S1	6.745796659	4.528155285	0.03	-105.0580638	2
ZINC10061451	CC1(CC2SP3C4=C(N=C(S)N2CC2OC3(Cl)S2)C(O)=C(N)CS4)C=CS1	7.394443936	4.502112984	0.03	-157.8289977	4
ZINC10061475	C=C1SC(=CCO)CC(=O)N(C2(C)OC2Cl)C2=NC3C=C(OCP)C1=C3S2	6.840363357	4.209697132	0.01	-175.187484	3
ZINC10061482	O=C1C2C(=CC2=C(S)Cl)C23NC(=C2S)N=C(S3)N1C1=CC(Cl)=NO1	6.757079598	4.331521634	0.02	-100.9298546	2
ZINC10061499	COC1=C2CC(S)=C(O)C=C1C1(O)CC3(C=C(Cl)S3)C(S)CC3OC3(C)CN1C=N2	7.561440041	4.166924238	0	-176.8267648	5
ZINC10061513	CC1(CCl)CN2OC(=O)CC3=CC(S3)C2=NC2=C(CC=C2)OCCO1	6.336496373	3.41131744	0	-146.6016	2
ZINC10061525	CCC1COC2N=C3C(NCCN31)C(C1CC(Cl)C1F)CCC2(Cl)S(C)(=O)=O	6.372117012	4.262990225	0.01	-103.1215436	8
ZINC10061555	O=NSC1=PCC23C4=C5C=C=C4SC(=N5)N(SCC2(Cl)[NH+]3CCCl)C1=O	7.417378763	4.131612088	0.03	-178.9766294	3
ZINC10061586	CC1=C2C3=C(C=O)C4=C5COC=C=C3C([NH+]3CC3)(SPNC(=N5)S4)C2=C(Cl)SP1	6.078436933	4.343256883	0.01	-199.6939873	1
ZINC10061587	COC1=CC2C13N=C(S3)N(C(=O)C(F)C1=C(Cl)S1)C[NH+](CCN)C2(C)F	7.223685126	4.05469668	0.01	-104.2451957	5
ZINC10061602	N=C1C2CC34CC5C[NH+](C5)P(Br)N1C(=NC1=C3P=CC4=C1)SC1=C2SC(Cl)=P1	7.971818768	4.085435128	0.01	-179.366301	2
ZINC10061619	CC1=C(Cl)C2=CCSC(=NC1)NC21CC[NH+]2CC3C4(Cl)SC(=N)C1C=C4C32Br	6.146053665	4.6570093	0.06	-169.310835	6
ZINC10061664	NC1CSC2=C1C1C[NH2+]C3COC(Br)C2CNCC3S1	7.607055716	3.537968586	0.03	-129.9222679	6
ZINC10061680	COC1=C2C=C3N=C4CC3=C1C1=CSC(=C1)C1CC[NH+](CC2)SCN4C1=O	7.182847946	4.54840737	0.02	-111.6585621	2
ZINC1006177	O=C1SC2C(=O)N1CC(=O)N1CCCCC21	4.446939642	3.381154451	0.13	-44.95662948	2
ZINC1006240	CC1(O)C[NH+]2CCC(CC2)C(=O)OCCOCN2OC3=CC=C1C=C3OP2	6.976217556	4.303023345	0.02	-103.6443237	1
ZINC1006244	CCOC(=O)N1C2[NH+](CC)CC3(OF)CC2(C(Cl)C=COC)C13	7.123581241	3.089234268	0.04	-83.62911765	6
ZINC10062639	CCN(C)C1=C2C(=NN(C=O)C3=CC=CC31)C1=C3C(=O)N(CCN3COC1CS)C2O	6.09986076	4.515033236	0.01	-162.0626908	3
ZINC10062647	CC=CC=C1C=C(C2=CC=CO2)NC(=O)C2=CN(CCC)C=C3C(=O)N1N=C32	4.64890293	4.714495212	0.08	-19.67639249	0
ZINC10062669	CC1=NN2CP3CC(Cl)(PN3CPC3P=C4C=C3N3CC4(C)C1=N3)C(C[O-])=C(F)C2=CP	7.939969246	4.138686248	0.01	-246.0874728	3
ZINC10062692	COCC(O)N1C=C2CC(=C1)C(=O)N(C1=CCC(P)C=C1)N=C1CC(C)CN(C1)C2=O	6.902991013	4.089028442	0.01	-161.9988963	3
ZINC10062730	CC1=CC(NC(=O)C2=CN3C=C4C(=O)N(N=C42)C2=C(C=CC=C2)C3COP)C(N)C(C)=C1	5.409046334	4.543299846	0.07	-87.66365997	3
ZINC10062788	C=C1C2=NN(C3=CC(Cl)CC=C3)C(=O)C2=CNC2(CCCNC1=O)NC1=CC2=CC=C1	6.564257037	4.973941825	0.01	-199.9072588	2
ZINC10062805	O=C1C2=C(F)N(CC=C3C=C3)C=C(C(O)NC3=C(F)C=CC=CN3)C2=NN1C1=CNC(SS)C=C1	5.502370066	4.617321141	0	-180.796479	2
ZINC1006283	CC1=C(C)C(OC(=O)C2=CC=C3C=C2C2=CC=C3C=C2)=CC=C1	2.829612227	3.295874804	0.75	35.35734108	0
ZINC10062892	COCCC1C2=CC=CC=C2N2N=C3C(C(=O)NC4=C(O)C=CC=C4)=CN1C=C3C(=O)P2	5.548040399	4.525340358	0.17	-53.39890943	1
ZINC10062908	C=C1NC1C1(C)C(=C[NH2+][O-])C2=C1C=CC(N1N=C3C=CN(CPC(CCl)OO)C3C(N)(C=O)C1O)=CN2	6.914352149	4.084117968	0	-248.1770587	6
ZINC10062934	O=C(NC1=CC=C=CCOCOC1)C1=C2C3CN2C=C2C(=O)N(N=C21)C1=C(CC=C1)CSOC3	6.491029684	4.999886397	0.03	-213.7405883	1
ZINC10062970	C=CCN1C=C2CN3N=C2C(CN2CCC(C(=O)OCC)C2)=C1C1=CC3=CC=C1	4.929427416	4.163341277	0.19	-37.03529397	1
ZINC10063034	CC=C(C(=O)C(=CN1C=CC1)C1=NN(C2=CC=C2)C1)C(Cl)=C(N)F	4.549213333	4.115253486	0.01	-106.3509218	0
ZINC10063042	C=CCN1C=C2C(=O)N(C3=CC=CC=C3)N=C2C(C(=O)NC2=C(OC)C#CC=C2)=C1	3.448934677	4.40150301	0.17	26.93741508	0
ZINC10063062	C=CCN1C=C2C(=O)N(C3C=CC=C3)N=C2C2=C1NC1=CC(=CN=C1)NC2=O	4.752789111	4.445774993	0.04	-81.67001436	0
ZINC10063136	C=CC(=CC(=C)O)N=C1N2C(P)NCCC(OC3OC3F)OP(O)N2OCC12PCCOC2F	7.753368808	4.185940976	0.01	-233.0205025	6
ZINC10063174	O=C1NC2=C(C(C3=NC4=CC=CC=C4N3)C=C2)C2CN(S(=O)(=O)C3=CC=CS3)C1C2Br	5.145438532	4.592403159	0.04	-40.10999031	4
ZINC10063185	C=C1C=CC2C3=NC(=O)N1N(S(=O)(=O)C1=CC=CSS1)C2(CCCC)C1=CC=C(C=C1)N3	6.368982203	4.503827926	0	-171.9015012	2
ZINC10063229	CCNC(=O)CN1C2=NC1C(O)C(CC1=CCC=C1)OC(=O)PS2	6.287345881	4.321944925	0.06	-123.1500647	3
ZINC10063330	CCC1=C2P=C3C=C1CC(C)N1OC(O)C4=CN=C(SC(N)C(=O)NC32)N4SC1=O	7.368887253	4.795519155	0.02	-149.9255963	4
ZINC10063417	C=C1C(O)SCC2C(C)C3=PN(C(=N)C1NC=O)C(Cl)(OC)C(C)=CC2CC3	7.612954021	3.841841478	0	-168.1030526	6
ZINC10063467	COC(=CO)C1=CC2=CC(NC(=O)CN3C(S)=NC23)C2CCCN1C(=O)C2F	6.801609207	4.494246221	0.01	-142.1960926	4
ZINC1006350	C=C(O)C(F)C(P)N(C)NCC=C1C2=CC=CC(=C2)C2=NC=CC21	5.850706033	3.832056042	0.03	-116.0038681	3
ZINC10063599	CCC1=C2C(=CC=C1)C13NCCN4SC(=NC5=C4C5O)SC(C=CN21)C(=O)N(S)CC(C)=CC(C)O3	7.196832319	4.804121866	0.02	-181.3199288	4
ZINC10063742	CCN1C2=C3C=C(NS(=O)(=O)CC4=CC(C)=CC=C4)C=C2C3C1=O	3.700996553	3.704324528	0.2	56.38886219	0
ZINC10063748	C=C1C=COOOC1=C1CC(=O)N2C3=CC=C(C=C3)NSC2C1	5.61332922	3.734805216	0.01	-119.4102767	1
ZINC10063759	CN1C(=O)CC2C(NS(=O)(=O)C3=CC=CC=C3[N+](=O)[O-])=CC=C21	3.481348338	3.08742136	0.19	-5.580361115	1
ZINC10063785	CCOC1=C(C)C=C(C)S(=O)(=O)NC2=C(C=C3C4=C2C4C(=O)N3C)C1C	5.094709902	4.494320443	0.02	-89.94118061	2
ZINC10063807	O=C1CC2=C(C=C3C(NS(=O)(=O)C4(F)C=CC(P)=C4)=C32)N1	4.656451996	3.983400513	0.03	-104.8400239	1
ZINC10063828	O=C1CC2=CC(C=CNS(=O)(=O)C3=CC=CC=C3)=C2N1	3.225435633	2.633773567	0.07	-38.10943158	0
ZINC10063861	C=C=CC=C1C2CN3C(=O)CN2CC2=CN(C)C(=C4CN(C(N)=C42)C3N=CC=CCCl)C1(P)OCCC	7.670861318	4.688511059	0	-214.1345028	3
ZINC1006392	CCNCC1=CC=CC1C(N)C(O)NC1=CC(Cl)C(C)=CC1	5.215355469	3.021299972	0	-128.1519521	4
ZINC10063932	C=C1C2=CC(C)CC3C=C(C)C(=C3)PC(=O)N=C(S2)N1CC	6.710159596	4.091561427	0	-128.3409134	2
ZINC10063975	CC1OC(=O)SCC2C3=CC(Cl)=CC=C1C(C)C(CC=O)CN=C2S3	6.90459322	3.967420078	0	-157.8612785	4
ZINC10063979	CCOC(=O)C1C2=C3C4=C(C(S(N)(=O)=O)=C2)C(C2=CNC(C)=CC=C2C)C(=O)N=C(S4)N31	5.437936336	3.953325894	0.01	-115.2910229	2
ZINC10063999	C=C1C2=CC(C(=O)OC)=CC3=C4CC(=O)N=C(S2)N1CC#CC(=C3C)C=C(C)N4	6.218913997	4.216792917	0.01	-155.8967922	0
ZINC10064009	C#CCN1C2=NC(=O)CC3=CC(C)=C(C=C3C)C3=C(F)C1=C(C=C3)SS2	5.170069065	4.408230112	0.08	-80.2226344	0
ZINC10064010	O=C(F)N=C1SC2C(NCNCSNC3=C4C=CSC4=C3)=C(F)N=C(F)OC12	5.81148659	4.991305583	0.12	-119.1415691	2
ZINC10064019	CCC=C(CN=C1SC2(C)C=CC(ONC)=C2C1C)C(C)C(C=O)CC	5.677844295	3.633155121	0.03	-123.2781045	4
ZINC10064099	NC1C2=CN=CC(=N2)C=C2C=CC(=CCN1C1=NC3=C(C=CC3=O)S1)C2	6.178652601	4.777493096	0.01	-129.3688393	1
ZINC10064179	CC1=C2C3=C(C=C13)C(=O)N=C1SCC3C=COCN1C3(C)P2C	6.55093654	3.759522307	0.01	-132.3633301	2
ZINC10064365	CC1=CC2N=CC3=CC(=CPC=C3C)CC2N(C2=NC3=CC=CC=C3S2)N1	5.581175863	4.320943153	0.05	-105.7961748	2
ZINC10064406	CC1=CC2(C)CC(=O)N=CN(C)C3=CC=C(C=C3S)C(=O)P(C)C1=C2C	6.110657835	4.644165703	0.04	-133.4934137	1
ZINC10064416	CC1=C2SC3=NC(=O)CC4=C(C)C5=C(C)C(=C4CP)C4=C2N3C(=O)OC5C1=C4C	6.598379012	4.380150946	0.02	-116.540541	1
ZINC10064424	C#CCN1C2=C=NCC3C4=C(C5=C(C=C4C)C5)C3PC3=C(S)OC(OC)=C(S2)C1=C3OC	7.056424983	4.7229812	0.02	-178.1251949	2
ZINC10064450	COC(O)N1C2=NCC(=O)CC3=C(O)C(=C(C)C=C3C)C3(C#CC(F)=C13)S2	7.066818338	4.509860899	0.01	-109.6325241	2
ZINC10064454	CC=C1C(=NCC)SC2=NCCC3=C4C=C(COCC(=C3)C4C)N12	6.323119335	4.297625979	0.02	-129.3557059	1
ZINC10064554	C=C(CP)N=C(C)C1=CCC2(C(=C)O)C3=C(C)C(C)C4=C3SC(=NC(=O)C1)N42	6.858183128	4.513789189	0	-130.5970997	2
ZINC10064584	CNC1=C2SNPN3CC13C(=PP)N=CC=NSC1=CC3C=C(C)C(=C3CF)OC1=C2N	7.123652987	4.787104138	0.02	-228.9968567	3
ZINC10064673	CC1C(=O)OC=C2SC(=NC(=O)C3CCCN(S(=O)(=O)C4=CC=CS4)C3)N(C)C2C1F	4.653480239	4.631118533	0.17	5.168823675	4
ZINC10064709	CC1=C2SC3=NC4(S(=O)(=O)C5=C(F)C(F)=CS5)C(N)CC5(OC6=C2N3C6)C(=O)C1(Cl)C(C)(F)C54	6.636784703	4.212983247	0.05	-128.7387311	6
ZINC10064734	CNSC1=CC=C2CC(CN=C3SC4=C5C=CC4N(C(C)=O)C(N)(OC)C(O)N35)CN(C2)S1(=O)=O	7.23681034	4.535928619	0.02	-170.6963619	4
ZINC10064790	C=CC(=O)N1C2=CN=C3C=C2SC1=NC(=O)C1CNCN(NS2=PC4=C2SN=C4)C1COC3=O	6.987407907	4.999846512	0.06	-152.9897944	3
ZINC10064803	C=CCN1C2=CC=C(OCC)C(S)C2SC1=NC(=O)C1NN(SC2=CC=CS2)C2CC21	5.626302064	4.584210051	0.11	-119.4114867	5
ZINC1006486	CCCC1CC23NC(=O)C4=C=CC=C(Cl)C(=C41)N(F)C(=O)C=CC2=CC=COC3C	7.133671241	4.958262052	0	-229.2054829	3
ZINC10064864	CCC1=CC2=C3C(=C1)SC(=NC(=O)C14CC1CN(S(=O)(=O)C1=CN=PS1)C4)N3CC#C2	5.491437887	4.964126247	0.04	-96.28152073	2
ZINC10064885	COC1=CC2=C(C=C1OC)N1CC3(CCCN(S(=O)C4=CS4)N3)C(=O)N=C1S2	5.028968088	4.565879243	0.11	-76.14190529	2
ZINC10064894	C=C1C=C2CN3CC(SCS(=O)C4(PC(=N)P)CSC14)C(C2=CC)C(=O)C1=CN=C3N1	7.942111097	4.081654568	0	-183.3510283	5
ZINC10064902	CC1=CC2=C(C(C)C1C)N1CC3CN(S(=O)(=O)C4=CC=CS4)CC3C(=O)N=C1S2	4.754766979	4.277649787	0.09	-56.36946756	4
ZINC10064952	CSCCN1C2=CC(C)=CC2(C)SC1NC(=O)C1ON2CC1O[SH]2(=O)C1C=CS1	6.850495228	4.615440679	0.06	-119.3515336	5
ZINC10065079	C#CCN1C2=CC(C)=C3CC2SC1=NC(=O)C1COCN(C1)S(=O)(=O)C1=CC(=C(Cl)S1)CO3	7.054791444	4.968316826	0.02	-150.5553423	2
ZINC10065099	CC1(C)NN2C3=CC=C1C1=C3SC2=NN2C(=O)C3CCOCON(C32)S(=O)C(S)=C1C=CCl	7.122368118	4.263679852	0	-152.4981484	3
ZINC1006510	COC(O)C=CC1=C(C=CO)C(C)OC2=C3C#CC=C2OC3N1	6.964950773	3.56090063	0.01	-146.3393053	3
ZINC10065106	CCC(C)C=C1NP(F)C(=NC23CNCN4S(=O)C2(C(S)Cl)PC43C)SC1=C1CC1	7.842365246	4.21195737	0	-172.8921626	6
ZINC10065148	CN1C2=NC(=O)C3C(CC4CN3S(=O)(=O)C3=CC4=CS3)C3=CC(F)=CC(=C31)S2	6.104678159	4.999826147	0.03	-117.6962457	3
ZINC10065199	CC1C(N(C)S(=O)(=O)C2=CSCS2)=C2C(Cl)C(Cl)=C3CC1(S)C(=O)N=C1SC=C3N12	6.945105416	4.737674204	0.01	-134.8723789	3
ZINC10065400	CCC1CC(C(=O)CN2C(=N)SC3=C2C(OC)C(O)=C3)N1S(=O)(=O)C1=C=C=CS1	5.704514333	4.325450649	0.06	-123.536502	3
ZINC10065436	CSC1=C2C=C3C4=C(SC=C4)S(=O)N4CC2CCC4C(=O)N=C(SC=C1)N3C	6.862465027	4.416546701	0.01	-141.7352634	3
ZINC10065807	CO[NH+](C)C(Br)C12CC34C(Cl)=C5SCN1C(=NN)C1=CC6=C7C1NC1(O[SH]7P(C(=O)NS)SC2Br)N3C54OP61	8.959612439	4.387748384	0	-238.7488358	10
ZINC10065830	CC1OC2=NC3=C2N=C(S3)N2C3=CC4(CCl)C(=CC2=PC31C(S)S)C4=C([NH3+])P	3.770942634	4.128493166	0	-163.6802252	3
ZINC10065848	CCC(O)C1=C2C=C3C4=C[NH+](C4)C3CN(C(=O)C3=CC([N+](=O)[O-])=CC=C3Cl)C(=N1)S2	5.903260885	3.648808744	0.06	-13.08206347	3
ZINC10065862	C=C1P=C2CC3(Cl)CCSC(=NC(F)=C3F)N(C1=O)C1C=C2N(C=O)C(C)NP[NH+](C)C1	6.232610707	4.123525323	0	-195.0723881	4
ZINC10065878	CC1CCC2C3=C4OC(=C(F)C=C3)N=C(S4)N(CC[NH+](C)C)C(=O)C3=CC=C(C=C3)S(=O)N12	7.239217746	4.394381955	0.02	-143.5584364	3
ZINC10065886	CC=CC1=C2N=C3SC2=C(CC)CN(PF)S(=O)(=O)C=CC2=C4C(=C2)C1[NH2+]CCN3C4=O	7.364662128	4.99891792	0.01	-173.6434388	1
ZINC10065962	[NH3+]C1CNC(=O)C2=CC3=C=C2CC(=C2CN=CS2)C2=C(OCO2)PC=CCCC1O3	7.646290001	4.369159375	0.02	-233.1169166	2
ZINC10066019	CP[NH+](C)C1CC(O)(C2=CC=CC=C2)C2=CC(C=C2)CNC2=NSC3=C(C=C4OCOC4=C31)S2	7.262260896	3.775084797	0.05	-171.6451611	4
ZINC10066024	C[NH+](C)C1CON(C2=NC3=C(C=C4OCCOC4=C3)S2)C(=O)C2=CC(OC3=CC=CC=C3)=C1C=C2	5.008725652	4.332934251	0.05	-1.259927574	1
ZINC10066077	COC1=CPC2(N=C(N(C(=O)C3=CC=CC=C(OC4=C=CC=C4)N3)C(S)C[NH+](C)C)S2)C(N)C1OC	7.029075109	4.216602455	0.02	-226.7009911	4
ZINC10066196	COC1=C(OC)C2=C(C=O)C=C1OCC(C[NH+](C)C)NC(S)=NC1=C3PC(C)=CC(=C3N1)C2	6.845642132	4.757630719	0.03	-103.551656	1
ZINC10066255	CSC12CC3=C(CS1)C14OC(Cl)N5CCC31NC([NH3+])(S)C(C5N)N(CP4)C2	8.378019578	4.338189212	0	-179.1725199	7
ZINC10066281	CCOC1=C2N=C3SC2(OC)C(=C1)C[NH+](S)CC1SOCC(OCl)CCOC2CC=CC(=O)C321	7.978121801	4.465642087	0.03	-191.7665768	6
ZINC10066371	C=C(C(=O)[O-])C1C=C(O[NH2+][O-])C2=C(F)C34SC(=NC3=C2F)N(C1=O)C4(F)C[NH+](C)C	7.170510392	4.568430141	0	-124.55055	3
ZINC10066373	O=[N+](O[O-])N1NPOC[NH+]2CN3CC(C2)(C2=C(SC3)C3=C(F)C3=C2F)C(P)C2=C1S2	7.333757074	4.870947779	0.01	-182.9117476	3
ZINC10066374	CCC1CC2CC(C(=O)N2CC)C(Cl)SC2=C3CC([NH2+]C=O)C4C(N)=C(C1N4C)C32CCl	7.639073574	4.827825803	0.01	-138.9363023	8
ZINC10066442	COC1=CC=C2N=C(N(CC(F)[NH+]3CCCS3)C(=O)C3=CC([N+](=O)[O-])C=C3Cl)N(S)C(=C1)S2	6.929265915	4.26267964	0.04	-153.9515462	3
ZINC10066480	CC1S[NH+]2CC(=O)N3CC=CC(Cl)=C([N+](=O)[O-])C4=C(COC5=CC=C(N=C3S4)C1=C5)SC2C	7.349824502	4.593689413	0.04	-192.0103415	3
ZINC10066508	CC[NH+]1CN(CC2=NC3=CCC=C3S2)C(SC2=CC(F)=CC2N)=C1C	5.810396375	4.700024004	0.02	-145.927097	2
ZINC10066513	CC1=C(F)C=C2N=CC(C3=C=C1OCC=C3)[NH+]1CCC(=O)N(CC1)CS2	7.66417343	4.415385915	0.02	-173.166963	2
ZINC10066592	CCC(C)CC12COC3=CC4=C(C=C3O)C(=O)N1OC1=NC3=C(C4=C(Br)C=C3)N2S1	6.570156108	4.260610858	0.05	-108.6742576	2
ZINC10066615	CN=C1SC=C2C=C(C)CCOCC[NH+](C)C2CN1C(=O)C1=C2COC2C1	6.074646164	4.480018574	0.06	-106.7642865	3
ZINC10066719	CC[NH+](C(P)Cl)C1C2=CC(OC)=C(OC)C(OC)=CC3=C4CCOC4C34N=C(S4)N(C2=O)C1C	7.89543877	4.392040854	0.01	-176.0432873	6
ZINC10066790	CC1=NC(=CF)C2=CC1OC(=C1CC[NH2+]1)N(C(=O)C(Cl)C([N+](=O)[O-])[N+](=O)[O-])CS2	6.454801887	3.607091162	0.02	-100.6941302	2
ZINC10066802	CCC(=O)C(C)=C1C=C2C=C3CN(C(=O)O2)C(=NC2=C=C(Cl)C=CC=C2C(C)[NH+]3CC)NS1	7.235081694	4.999826301	0.01	-195.8773208	2
ZINC10066809	CC[NH2+]C1CN(C2=NC3=C(Cl)CC32)C(=O)C1CC(Cl)CS	5.967893335	4.336667145	0.04	-63.47877771	4
ZINC10066836	CC[NH+]1CCN(C(=O)C2=CC=C=C2)C2=NC3=C(C4=C(C=C3S2)OCO4)C1F	6.407167774	4.903107453	0.03	-134.621077	2
ZINC10066868	CN1OOC2=NC3CC(O1)C1=PC(=CC=C1[NH+]=O)SCCN1C(=O)OSC3C([NH+](C)C(O)F)CC21	7.836531916	4.999735964	0.1	-189.8160347	7
ZINC10066880	CC[NH+]1CC(N(C(=O)C2=CC=CC3=C2C=CC=C3)C2=NC3=C(C=C4OCOC4=C3)S2)C1C	4.189759448	4.237976794	0.21	73.57668132	3
ZINC10066896	CC[NH+]1CCSC=C2P=CN3C(=O)C(C(CSC)PC)C1C3C1OC3=CC2=C3O1	7.33095448	4.687136987	0.02	-175.6829744	6
ZINC10066940	CC1[NH+](C)CCN(C2=NC3=C(C=C4OCCOC4C3Cl)S2)CC2=C3C=COC(Br)C31OC2	7.378709255	4.599337064	0.02	-183.7504357	6
ZINC10066950	CPOC(CF)C1=C2C3OC(O)=C(C(O)=C1)C(O)N(SC(S)=NC1C(O)C1(N)O)CC[NH2+]C23C	7.940928469	4.740229692	0.01	-188.1220005	7
ZINC10067031	CC=C1C(=O)N2CC3(F)CC4=C(S)C=C5C=C4OCC(CC)COC(=C(C)[NH+]3C)C=C1SC2=N5	7.450400662	4.747282202	0	-176.2106373	3
ZINC10067039	CCC(=O)N1C2=CC=C(C=C2)C(=O)N(CC[NH+](CC)CC)C=NC2=CC(OC)=C(C=C2S)C1=O	5.351692222	4.060656622	0.16	-1.053263789	0
ZINC10067050	CC[NH+](CCO)CCN1C2=NC=CC(OC)=CC=C(S2)C2=C3C(=CC=C2)C=CC2=C3C=C(C(=O)O2)C1=O	5.369924834	4.788421553	0.2	25.29672876	1
ZINC10067063	CC[NH+]1CC2=C(C=C3OC4COC3=CC4C(=O)N2C2=NC3=CC(OC)=CC=C3S2)C1C	6.577501238	4.889107194	0.06	-70.53472033	4
ZINC1006707	O=C1P2NN3P4OC1(N=S)N(S2)SP34	7.606417086	3.181084604	0.03	-66.10946889	2
ZINC10067070	CC1[NH2+]N(C)C2NC3(Cl)N(P1)C31C3=C(C=POC(=C3)C(O)C(P(C)CO)OS2)N1S	8.362100583	4.342110032	0.01	-239.2199169	7
ZINC10067118	C=C(OC)C1C(N)C(C)C12SC1=NC2=C([NH2+]CC)CC=C(C=COC)CN1	7.691403693	4.34164512	0	-167.0766508	4
ZINC10067133	CSC1C[NH+](C)C2CCCC12C1C2=C3SC=NSC3=C1PC(F)(C(=O)N(C)F)PC=C2	7.77835217	4.558641896	0.07	-175.9420262	6
ZINC10067136	CC[NH+]1CCC(N(C(=O)C2COC3=CC=CC=C3O2)C2=NC3=C(C)C=C(C)C3S2)C1	5.297829638	3.938986882	0.19	-12.61788693	4
ZINC1006726	CC1NC([NH+]=O)=CC=C2CN3C4=C(C(S)=CC4C(N)=CO)C3C=C2N=C(N)O1	6.530926817	3.964488506	0	-168.4957243	3
ZINC10067296	CC[NH+](C)C1(P)OCN(C2=NOC3=C(S2)C(OC)=C=C3OC)C(=O)C2=PC=C1C(O)C2	7.58509494	3.317648004	0	-187.3398912	3
ZINC10067309	CC[NH+]1CC2C1C=C(C(=COCC(CSO)OC)OC)N=CN2C(=O)C=CC1=CC=C1	6.043251031	4.300548647	0.01	-140.3361285	4
ZINC10067493	CC12C=C3C=C(NP)CSCN1CC1C=C(C=C1[NH+]([O-])O)C3[NH2+]C2	7.207638784	4.123161033	0	-150.3811396	4
ZINC10067527	COC1=CC=C2N=C(N3CCC([NH+](C)C)C4=C([N+](=O)[O-])C=C5C(=C4)SC5C3=O)SC2=C1	5.784465759	4.039318489	0.15	-13.59726273	2
ZINC10067566	CC(S)=C(N)OC1=C2C3=C([NH+](C)C)CCN(CS1)C(=O)C1=CCC=C1C2N1C(=C=CO3)S1=O	7.460807113	4.484873856	0	-201.6229858	3
ZINC10067567	C[NH+](C)C(N)CC(S)NC1=NC23C(=C4C=C(S1)P2CCO4)C(=C=O)SC1=CC3([NH+]=O)S1	7.664315708	4.557712152	0	-180.2273592	4
ZINC10067638	C=CC1=C2C(=C)N=C(C3=C=CS3)C(F)=C3CP[NH2+]CCC2(O)C(=O)N2C=NCC(=CC(F)=CC=C32)S1	7.699006491	4.59107061	0.01	-284.7991872	1
ZINC10067679	C=C(Cl)C1CC(=CSC=C2C3[NH2+]CC23C)N=CNSP1	6.851431003	3.472567104	0	-131.4290714	3
ZINC10067937	CCOC1=C2C3=CCC(=C1)C(C1C[NH+]1C)CN(C(=O)C=C2C1=CC([NH+]=O)=CC=C1)C(=N)S3	7.042992482	4.650210775	0.08	-167.0301811	3
ZINC10068025	C[NH2+]C1OCC(F)N(C(=O)C2=CC(S)=C=C2)C2=NC3=C(F)C=CC1=C3S2	6.509336625	4.748056312	0.01	-121.8173103	2
ZINC10068047	OC1CC2C(CN[NH+]2C=CC2=CC=CC=C2)CN1C1=NC2=C(Cl)C=CC2S1	5.595298774	3.977664908	0.03	-110.9190792	5
ZINC10068051	C=C1C(Cl)=C2N=C3SC2C(Cl)C(=C[N+](=O)[O-])C=C(S)C(=O)N3CCC1[NH2+]C	7.105957439	4.54687811	0	-131.8284308	3
ZINC10068061	C[NH+]1CC(C)(Cl)N2C=NC34C=C(Br)C(=C3SC3=C([N+](=O)[O-])C5=C(C=C3)C5=C(S)C24)C1=O	6.272578066	3.723520172	0.03	-143.8918663	4
ZINC10068159	C[NH2+]CCC1C2OC3=C(C=C4SC(=NC4=C3)N1C(=O)C1=C(F)CC=C1F)O2	6.624796408	4.225229049	0.02	-76.17900914	2
ZINC10068161	CC1N(C(=O)C2=C=C=CC=C2I)C2=NC[NH+]1CN1CC3=CC=C(C=C3OP1)S2	7.992267246	4.683393495	0.04	-183.5684047	2
ZINC10068228	C=C1SC2=NC1=CC(O)=C(OP(C)F)C[NH+]1CC3=CC(Cl)=CC4C(=C3OCC(=O)N24)C1	7.726013366	4.594899765	0.01	-192.0798261	2
ZINC10068267	CC(C)C12SCC[NH+]3CC=C=C1C14OC5=C(OC1P)C4=C1SC(=NC1=C52)N(C)CCCS3	6.587480615	4.536210998	0.03	-160.8732202	4
ZINC10068298	C[NH+]1CCN2C3=NC4=C(C=C5OCCOC(=C4)P(CCC2=O)SC2=CC=C5C(=C2)C1)S3	6.875577132	4.991805954	0.05	-84.57018685	1
ZINC10068336	COC1=C(O)C=C2SC(C(CNC(=O)C3=CC4=CCN=C4OC3=O)C[NH+](C)CCl)=NC21OO	5.812849696	4.507129757	0.05	-91.93284545	3
ZINC10068448	C=PC1=CCC(C[NH3+])NON(C2=NC3(C=CC(C)=C3C)S2)C(=O)C1=C	6.8652764	4.216941299	0	-151.3523751	2
ZINC10068469	C=CC1=C2N=C(S1)P(CC)C(=O)C(ON(C)C1(Cl)C3=C[NH2+]N31)C(C)=N2	6.952843142	4.032909094	0	-117.4944217	3
ZINC10068473	CN1C2=C3CC4C[NH2+]PC5=NC6(Br)CN(C7=PC8=C4C6=CC(Cl)(S7)C8S5)C(=C=O)C1(SO2)C(Br)C(F)=C3[NH+]=O	8.499997754	4.856915368	0	-276.9588913	6
ZINC10068594	C=NC1=C2C(C=C1SN)N(C=NC1=CC(C)=CC(=O)C1C)CCC2[NH2+]C	6.143824093	4.562814591	0	-134.4838277	3
ZINC10068674	C[NH2+]CPC1C2=C(OC)C=C3CC4=C([N+](=O)[O-])C=CC4C4COC3=C(O)N=C(S2)N14	6.998759632	4.282927951	0.05	-125.6281575	3
ZINC10068821	CC=C(F)C=C1SC(N2CC3=CC=C4OCC(OC34)C2=O)=NC1=C[NH+](C)CCP	6.822124883	4.720105869	0	-187.6469485	3
ZINC10068840	CSC1=CC=CC2=C3SC(NC4=NC5=CC=CC5S4)=NC(C=C12)S3	5.78669708	4.026263803	0.05	-112.6979979	2
ZINC10068854	C=C1C2=C3N=C4SC5(Cl)C(Br)NC=PC6(F)C7=C3C6SC1SON4ON5C(=N7)S2	7.842189484	4.045679488	0.01	-204.2966205	5
ZINC1006888	C=C(OBr)C(=CC=CC)N1C(=O)CC2(C3=CC(F)=CC2=C3N)C1=O	6.038039026	3.703760943	0	-128.3639369	1
ZINC10068880	CC1(C)PC1C12CN=C3CC1(COSCl)N=C(S)NC2O3	7.540378593	3.376493807	0.02	-135.594762	4
ZINC10068937	COC1=CC2=C3C=C1C1=CC=CC=C1C(=O)C1=C(C4=CC(N)CC=C4)N=C(NC(=N2)S3)S1	5.663235372	4.400374978	0.02	-113.2256945	1
ZINC10068949	C=CC12C3=CSC(=N3)NC3=NC=C(CC(C(=C)OC)(OC1P)C1C=CC(=C1)OC2S)S3	6.802879729	3.81453343	0.01	-230.9106529	5
ZINC10069032	C=C1C=C1C(C=C1CN=C(F)N1)=C1CS1	4.756157509	3.140074816	0	-66.38727918	0
ZINC10069048	CCOSC1(NN)C=CC2=C1C1=C3C(S2)C32C(=NN)OC(Cl)OC2(F)N=CO1	7.02390037	4.025516647	0.01	-184.2540712	5
ZINC100694	OC12ONC=C=CC=CSC1C1=COC(Cl)=CC(Cl)=C12	6.354382709	3.544788606	0	-185.1093675	2
ZINC10069715	C=C1SCCPOC(=CC=C2S(=O)NC3C(=O)C34OC3=CC5=C(CC3O4)OC2(O)C(=O)NC5)S1	7.520908173	3.961894509	0	-234.2001141	5
ZINC10069969	COC1=C=CC2=C1N(C)CCN1OC3=CC4=C5C(=C3)OC(=O)C(=C25)C(=O)N4CCS1(=O)=O	6.228258641	4.684103905	0.02	-144.9399582	0
ZINC10069993	CN1CCN2CC(CS1(=O)=O)NC(=O)C(Cl)SC1C=CC=CC12	6.269908145	4.712167097	0.03	-111.5860523	4
ZINC10070074	C=CC=C(C=CC(F)(F)F)N(CC)C1CN2C3NC(=O)C4(ONC)C=C=C4C31S2(=O)=O	7.262744122	4.559264155	0.01	-154.4958747	4
ZINC10070111	O=S1(=O)C2C=C(F)C3=C(Cl)C=C(C4CN1CCN4C1=CCC(C(F)(F)F)=CC=CP1)C2NC3	6.816729568	4.555260823	0	-239.5234599	3
ZINC10070235	COCC(=O)NCS(=O)(=O)N1CN2CN3C4=C(N=CC2=C(Cl)P4N)C(C3F)P1F	6.716521302	4.448960375	0.12	-115.6933661	2
ZINC10070394	CSOC=C1C(=C(C)CN)C2NC(=O)CC2S(=O)N2CPN(C3=C(Cl)C=C=C3)C1C2	7.17245204	4.228958117	0	-223.4789387	4
ZINC10070445	O=[SH]C(C1C(Cl)N2CC3C4=C2C(Cl)=CC=C4N31)N(Cl)C1CCCCN1	6.222129093	4.524163232	0.07	-112.9394965	5
ZINC10070524	C=C(C1=CC=C2C3C#CC(F)=C4C=CN2C4CN3S(=O)(=S)CC(S)NC1)C(F)F	7.973081054	4.512265377	0	-200.9849005	4
ZINC10070757	CC1SC(C=O)=C2N=C(SCC3=CC=CC(N)N3)NCCC21	5.301175653	4.167636269	0.01	-120.8026937	3
ZINC10070781	CCN=C1C(F)=C2C=C3SC1=C(CF)P1C4=C(NN1CC3P4)C(=O)SN2C(=N)OC	7.66141631	4.67350812	0.01	-186.1157856	1
ZINC10071127	CC1=C2CC(C3=CC=C(Br)C=C3)NC(=O)COC3=CC(=C1C=C3Cl)OC2=O	4.631646037	3.872108868	0.02	-45.52519125	1
ZINC10072050	CCCC1C2=CC3=C(COC(=O)C(F)C3=NC3=C(NCC(C)C)PC(=O)NC(=O)N31)C2C(F)F	6.141186887	4.574017028	0.02	-147.7776188	3
ZINC1007305	ON1C2=CCC1=C2C(O)(C=S)CNC1=PCS1	6.45357846	3.589106407	0.03	-86.45478792	1
ZINC10073266	CN1CC=NC=NC(SSC2(OCF)C(=O)C3=CNC32)=N1	5.723851512	4.009894844	0.01	-135.3702623	2
ZINC1007391	CC=C1C=C2C=NC(P)(CN)C(=O)N3C4=CC(=C(OC)C=C4)C23OC(N=C2N=NCCO2)=C1	6.455236691	4.365568106	0.04	-149.572302	2
ZINC1007402	CC1=NC2=C(CC=C2)OCC(O)OCC=CC=CC=C2SC12S	5.667076469	3.373111243	0	-195.1812465	2
ZINC10074027	CC=CC1=C(NC)C(NCC2(C)SC(C)=NN3C=CC=NC32)CC(O)C1	5.606063194	4.163492461	0.03	-117.0867182	4
ZINC10074108	CC(C)C1(C#N)NC(=O)C(C)SC2=NN3C=C1CC=NC3=N2	6.541485959	4.587077941	0.04	-99.34037154	2
ZINC10074438	C=C(Cl)C1=C2C=C(CC)C2C2NC(=NN(C)CC=N)SC3=C(S)C(=C3)N1C2O	7.371068632	4.378087125	0	-147.8307535	3
ZINC10074637	CC1=CC=C(C)N2C(=O)C3=CC=C=CC=C3N=C2SCC(=O)N2CC(C)CC(C=C1)C2	6.284887312	4.997076853	0	-229.7159323	2
ZINC10074833	CC1=C=C(N2C(=O)C3=CC=CC=C3N=C2SC2(C)C3=CC(=C=C3F)CNC2=O)C=C1	5.449006171	4.786177578	0.03	-124.746002	1
ZINC10074946	C=C1OC2=NN=C(O2)C2SC3=NN4C=C(C=NC4=N3)C=C12	6.67423065	4.682056192	0.02	-111.5368173	1
ZINC10075168	C=CC1=PSC=C(Cl)C2=CC(=CC=C(OC)O2)C2(F)CC(C3C=CC4=CC=CC=C43)=NC3=C1C(C)=NN32	7.037219184	4.155821046	0.01	-192.7052244	2
ZINC1007542	N=C1C=C(C(N)F)C(Cl)=CC1=C(O)C1CC=CC1F	5.224660515	3.456808188	0.01	-87.21545645	3
ZINC10075582	CC1=CC(NC(=O)C2C(=O)N(C)C3CN4CC4C3N2C(=O)C2=CC=C(OCF)C=C2)C(F)=C1	4.920532813	4.999337824	0.05	-95.22563855	6
ZINC10076139	CC1=CCC2N3CSC2(C2=C(F)PC(N)=C2)C(=O)NC1=NP=N3	7.290086836	4.493242813	0.01	-130.8449436	2
ZINC10076162	CC1=CCC2=C1C1=C(C=CC=C1Cl)N1CCP3C4=NC(C)=C5C(=O)C(C2)C(=C3C1)C5=N4	6.078400897	4.47945729	0.19	-123.7942027	1
ZINC10076195	O=C(N=NN1[NH2+]CCOC2=CC=CC21)C(=O)NC1=CC=C(Cl)C=C1	4.41702952	3.074018787	0.06	-52.93869823	1
ZINC10076458	C=C(F)C=CC1=CC(C)C(Cl)CC(C)=CN2N=NON=C2SC1C(N)=O	6.152032527	4.444433259	0.03	-141.0464459	3
ZINC10076820	CC1=CC=C2N=CC=CC=C3C4=C(O)N(COCPN3C(=O)C2N1S(=O)(=O)NCBr)C4=O	6.432145974	4.298679182	0.05	-181.3894154	1
ZINC10077040	COC(=O)C1CC2=C3C=CC=C2C2=CC(=C(C)C=C2)N2C(=O)C4=CC=CC=C4N=C2SCC(=O)N1C3	4.927243585	4.493469422	0.24	-49.4260232	1
ZINC1007756	CC1=C(O)C=C(C(F)S)OC2=NC(Cl)C3(P2)C(=C1)SCN3C=O	7.70073753	3.777649236	0	-151.5516895	3
ZINC10077934	COOC1C=C2NCPC3=NC4=NN5C=C(C=N3)C1(OS4)PCC=C25	7.105700023	4.319933935	0.02	-179.5027384	2
ZINC10078313	COC=C(Cl)C12C=C1OC(C(Br)=CCC[NH3+])C1=C3C4=C(C(N4)N(OC1)C2=O)N3O	7.841805608	4.171014394	0	-142.8619009	3
ZINC10078460	CC(=CC=C1C=C2CN(C=N[SH]=O)C(C3=CC=CC=C3)N2S1(=O)=O)CC1C=CC=C1	5.035378356	4.048812242	0.03	-134.6028198	1
ZINC10078665	CC1CN2CN1C(=O)N1CCOC(C1)C1=C(C=C([N+](=O)[O-])C=C1)S2(=O)=O	5.567933919	3.981347746	0.06	-62.93549988	2
ZINC10078913	NS(=O)(=O)C1=CC2C(=C1)CC(P)N2C(=O)C1SC2=CN3N=CN=C3N=C21	5.304248698	4.43723813	0.01	-94.98520053	3
ZINC100791	CN1SCOC2([O-])C(=O)C(C3OC4(Cl)C3C(O)P4Cl)=C12	6.402745732	3.50421955	0.01	-115.8298084	5
ZINC10079536	CC1=C2COC3=NC2=CC(S(=O)N(C)C)=C(C)N(O1)C1C=NC2=NC(=NN21)S3	7.209745121	4.407267407	0.02	-113.7489619	2
ZINC10079553	O=C1NOC(CC2=NN=C3C=CC=CN32)C12C=CC=C2	4.484021025	3.516057924	0.1	-19.61426724	1
ZINC10079677	CCN(C)C1(C(C)NSO)C2=C3NCC(C)C31C([NH2+][O-])=C2O	7.205375733	4.02192703	0.03	-95.0642278	4
ZINC10079739	CC12C=C3C=C(C=CC=CCF)N4C(=O)C5=C(N=C4SC(C=O)CN1)C(=CC=C5)C3=C2Cl	6.827090211	4.767175602	0.01	-144.4641279	2
ZINC1007991	CC=CC=CC1=CCN2C(=O)C(=CC3=CNC4=C3C=CC=C4)SC2=N1	3.385644914	4.029099654	0.12	-14.19003101	0
ZINC100802	O=C1OC23SC24C2=C(C(F)(F)S)C=C(SN1C4=O)C(F)=C2C3F	7.09791027	3.310731373	0.01	-101.8235296	3
ZINC1008030	C=NP(Cl)C(=O)C1C=CSC(=C)CC2=C(S1)C1=CC(C)=CC3OC13N=C2C	6.889825015	4.243670541	0.01	-162.6019348	3
ZINC10080388	CC1C(Cl)NCOOCC2OC1(CF)OC21NC(F)O1	7.856324038	3.765195571	0.01	-129.3526978	6
ZINC10080397	CNC1CC(=O)NC(C2(F)C=CC2F)C2=C(OS2)C2=CC(=CC=C2)C(=O)N1	6.238908225	4.913519962	0	-134.0497136	4
ZINC10080551	CCOC1=COC(C)(F)C2=C3N=C(S2)C1=C3CNC(C1=CC=C=C1)C1=C=C=CS1	6.945528643	4.639074049	0.01	-200.7098124	2
ZINC10081183	COCC(SC)C1C=CC2=CC3=C4N=C(SCC(O)C(=O)N5P=CC5=NO3)N1C(=O)C4=C2	7.0542207	4.334902366	0.02	-146.5831795	3
ZINC1008165	CC1=CC2=CCC(=CC(I)=C2)C2C1N1CC(=O)N2C2=CC=C3C(=C2)C31	6.110406587	3.853730399	0.03	-118.5784596	3
ZINC1008215	O=CN1C2=CC=CCOC3=CC4(CP)CN5C(=O)SC(=C4C(P)(COC3=CBr)C21)C5=O	7.464536442	4.277377068	0	-239.3366557	4
ZINC10082285	CC1CC2C3=CC=C(P=C3C(=O)NCC3=CC4(OC(F)F)COC4=C3)N2S1=O	6.577137409	4.99297276	0.04	-136.5791876	4
ZINC10082530	O=[N+]([O-])C1=C2SC3=NC2=C2PC21C(C1=CC([N+](=O)[O-])=C(S)C=C1OCF)S3	6.827604007	4.271099485	0.03	-140.288966	2
ZINC1008261	O=C(NC1=CN=C(CO)C=C1)C1CCOC23CCPC2=CC=C3C2SC(=O)N1C2=O	6.40326995	4.656792642	0.16	-90.75703723	3
ZINC1008306	CPOC1C=C2C=C(SC=O)C(=O)N3CC(=PC=C4C=C4)NC(=O)C3C2=C1Br	5.825693187	4.153521586	0	-194.3787008	2
ZINC10083079	O=C1NC(C2CC2)CC(Cl)=C(C2=CC=C2)S(=O)(=O)N2CCN1CC2	5.24098376	4.160605145	0	-132.7095929	1
ZINC10083437	CN1N=NN=C2C3=CC=CC(=C31)NC(=O)C1CCC21	5.122441596	3.643235897	0	-72.76802817	2
ZINC10083506	CNC1=NN=NCOC(=C2C(N)C2OC)C=CC(=O)NC2=CC=CC1=CC2	6.380098681	3.941937602	0	-205.6254794	2
ZINC1008404	CC(C)OC12OC3=CC=C4C=CCC(=S)C1C3=C(CS2)CN4C=O	7.047584989	3.304097874	0	-141.1682766	2
ZINC1008478	COC1=C2OC3CC(=C2C2SC(=NC4=CC=CN=C4)NC2=O)C=C13	5.263700042	4.202789609	0.04	-32.23722543	2
ZINC1008499	CCOC1=CC2(C=C1)C=C1CN(C(=O)S1)C(C)C2OC	6.12790691	3.608811977	0.01	-94.93311787	3
ZINC1008508	COC(=C(C)C=C1SC2COC(=O)C(C)N2C1=O)C1=C(C)O1	4.758380166	3.293007554	0.03	-73.42072165	2
ZINC10085343	C=C1C(=O)N(C)OPC(=CC(P=O)S(=O)CS)CCSC2=NC(C3=CC31)N(N)N2	7.661327236	4.769696703	0.02	-177.7787594	4
ZINC1008557	C=C(C)C1=CC=C(C)C2CN3CC2C=C(F)C3=CC=CC=C2SC(=O)N(CC(=O)N1)C2=O	6.495701246	4.179430252	0.01	-205.5080058	2
ZINC10086027	C=C1C=CC(C(CNC(=O)C(=O)NC2=CC3=CC=CCC32)[NH+](C)C)C1=CC	5.441781334	4.287212653	0.01	-121.9263259	3
ZINC10086104	C=CC1=C(CS(=O)(=O)N2CCN(C(=O)C3=C(CF)C4=C(C)C(C)N=C4S3)C2)C=C1	4.598950877	4.994120242	0.06	-82.24348098	1
ZINC1008644	COC1=CC(C(F)=C2SC3N(C2=O)C(O)C(=O)NC24N=C2OC34P)=C(Br)C=C1	5.693723629	3.545717539	0.04	-65.08286057	4
ZINC10087144	CC1NC2=C(C(=O)N(C)P3CC(=O)NC(C)C4=C3C3=C(Cl)C3=C4)C=NN21	5.069687765	4.257447929	0.06	-81.40873308	2
ZINC10087486	COC1=C=C2C=C(C=C1)C1=NC3=CC=C(Br)C(N)C3C(=C1)C(=O)NC(N)C(=O)NC21CCN1	7.847239206	4.239710304	0	-230.2605462	4
ZINC1008762	CN1OC(O)NC2=CC=C(C=O)C=C2C2=CC=CC(=C2)C1=O	4.559541807	3.440842093	0.06	-71.45438192	1
ZINC10087661	SCC1=C=C2CC3=CC=CCSC(PC=C3)PSC3=NN=NN1C3CO2	7.935975203	4.95725986	0	-235.3513368	2
ZINC10087838	O=C1OCCC2=C=CC(=CC2F)CN2C=CN=C2SCC2=C1NC=CO2	6.353842794	4.999573351	0.02	-193.8368893	1
ZINC10088203	COC12C=CC(=C1)CN(C(=O)C[NH+]1CCCC1C1=CSC=CC=P1)C(C)OCO2	7.69089545	4.080265272	0.08	-162.5311578	4
ZINC10088492	C[NH+]1CC2=CC3=C4C=C2C12CN[SH](=O)(O4)C(F)(S3)C(Cl)C2	4.892769377	4.502766731	0	-115.1975122	4
ZINC10088711	CC1=C(C)C(CO)C2=C1C1C=C1C(C(C)C)CNS2(=O)=O	5.027810202	3.722667119	0.01	-82.54683538	3
ZINC10088996	[NH3+]C1(P)C(=C=CONCl)C23C4=CC2(Br)OS(=C=O)P3CP41	7.690663906	3.183519813	0.03	-148.8978845	4
ZINC10089667	NC=CN=C(N)C1=NS(=O)(=O)C2=CC=C(C=C2)NC(=O)C2CCN(CC2)C1=O	5.403293935	4.62900107	0.03	-184.8286959	0
ZINC10090666	O=C(C[NH+]1CCCC1C1C=CC=NC1O)N1CCN(C2=[NH+]C=CC2)CC1	5.91552905	4.193405362	0.13	-70.48897465	4
ZINC10090819	C=NN(C)C(C)=CC(O)C(=O)NC1=C(O)C(=O)C2OOCOC2=C1	5.342640458	3.646738251	0.01	-124.1449915	2
ZINC10091058	CC(=CC=CC(=O)NC1=CC(F)CC(C2=NN=NN2)=C1)CN1CCC(C)C1=O	4.636147977	4.997356556	0.04	-115.7935369	2
ZINC1009117	CN1N=C2C([N+](=O)[O-])=C1C(=O)C1(P)SC21	5.457491978	3.162275665	0	-48.41946947	2
ZINC10091207	COC1=C2C(F)=C1C1=C(C)N(CC2[NH+](C)C)S(=O)(=O)C(C)=C1F	6.067535927	3.906769948	0.06	-59.96748012	1
ZINC10091373	CC1=CC2=NN3C=C(C(F)OCP)NOC(O)CCC(C)=NC23C=C1	6.593929014	4.529134532	0	-152.6408167	3
ZINC10091468	O=S1(=S)C(=CF)C=C2NC(F)=CC[NH+]3CCOC4=CC=CC(=C4)C3CN21	6.996296822	4.650890783	0.01	-150.8394676	3
ZINC1009160	S=C1NCC(C2=CC=CC=C2)=C(C2=CNC=CC=C2)C2=CC=C=C2N1	4.093644999	4.117662357	0.03	-204.7466841	0
ZINC1009168	O=C(NCC1=CC(N2C=COC=N2)C1)C1=C2N=C(C3=CC=CC=C3)C(C(O)(F)F)N2N=C1	4.625157698	4.284232258	0.26	-61.07348114	2
ZINC10092051	O=C1N2CC13C1=CC(Br)=CC=C1C(=O)C1=CC(CO)=CC(=C12)NONC3=O	5.179309501	3.997670097	0.15	-50.69318129	1
ZINC1009226	CC1=CC2=C3NC(=C1C)C(C)=C(C=CC(F)OCS)NC(=O)C1=NN4C(=C12)P=C3C=C4CF	6.602786614	4.652806708	0.05	-115.5196991	1
ZINC10092379	CC=C(C=C1C2=C(C(Cl)C=C2)C2CNC(=O)C1=C1CCC[NH+]12)NC(C)=O	6.435112479	4.355917499	0.07	-147.5526426	3
ZINC10092693	CC(C(=O)NC(=O)NC1=CC=CC=C1)[NH+]1CC2=C3SC=C2C3C1	5.381965222	3.670979138	0.23	37.67314516	3
ZINC10092995	C=CCN1C(=O)C2=C3C=CC=C2C2=CC=C(C=C2)C(C2=CC=CC=C2)N(C)C(O)CSC1=N3	5.16914314	4.522281105	0.13	-58.73622078	2
ZINC10093493	O=C1C[NH+]2CC(=CC(C3C=C4OCOC4=CC3P)N1)C=CSCCC2	7.403075186	4.301680721	0.01	-195.5565328	4
ZINC10093576	CC1C2=CC(C3=CC4=C(CC[NH+](C4)CC(=O)NC2C)S3)C1C	7.366324184	4.253588927	0.01	-103.4865237	5
ZINC10093708	O=C(C[NH+]1CC2=C3CC1C(=C2)S3)NC1CC1	6.017021322	3.42651618	0.27	7.633413533	2
ZINC10094375	COC1=C2C(O)(C=C1)NC(=O)C2(C)[NH+]1CCC2=C(C=CS2)C1	5.44532007	3.909033424	0.04	-57.81039401	3
ZINC10094405	SP=C1OC2=CP(O1)C1P[NH+]1C1(CC2)SC12CCS2	7.627684869	3.020800062	0.01	-142.4112342	4
ZINC1009459	C=C1COC2=C3C=C4C=C2C=CSC(=C3C=C(NC(C)=O)C=CC=C1O)C1=NC4=CN1	5.853676005	4.97899209	0.05	-161.4395713	0
ZINC1009530	NC12NC(S)NOC3OC(O)C1(OCl)N32	6.694933782	2.90328923	0	-102.756273	6
ZINC10095924	FC1=CC2CSC3=NN=C(O3)C3=CC(=NC3)C1=C2Br	6.659802022	3.465265634	0.01	-127.980053	1
ZINC10096159	C=C(CC)CCC(N)CC1(CCOC(C)F)CC(=O)CCCC1N	4.792014467	4.188351941	0.02	-72.58836645	4
ZINC10096169	CCCCC12CCC(C)C3=CC=C(C=C3)CC(=O)NC(=C1C#N)S2	5.6758016	4.542459019	0.02	-118.2153627	2
ZINC10096225	CC1CC=C1C1=CC(=CO)CC(O)N(NO)C2=NC=CC3N=C(NC3S2)SP1	7.612625417	4.953516317	0.01	-199.723836	4
ZINC10096297	CC1=C=CC=C(C)C=C1C1=NN=C(NC(=O)C2=CC(C(C)C)C=C2)O1	4.509938483	3.675342062	0	-134.7541988	1
ZINC10096303	CC1=C2N=C(NC(=O)CC3=CC=C(C=C3)C(C)CCCOC3=CC=C2C=C3)S1	5.221610973	4.951941558	0	-194.3153668	1
ZINC10096338	CC(OC(=O)NC1=NOC(O)=C(Cl)C=C1)=C1C=NC(C)=C=P1	5.048398767	3.54956594	0.02	-117.8189555	0
ZINC10096456	CCN1C(=O)C2=C(C=CC=CO2)N=C1CCC(O)C1=C=CC=CC=C1	4.66090623	4.200378904	0.04	-156.9247718	1
ZINC10096511	CCOC(=O)CN1C2=NC(=O)CC3=CC=C(C=C3)C(C)CC3=C(OC)C(=C1C(OC)=C3)SP2	5.826115937	4.661507998	0.08	-113.4297864	1
ZINC10096603	CCC1PC(=O)CN2CSC3=CC(OCCl)=C(C)C1C1=CCC1(N)C(=O)N=C32	7.107582917	4.562939837	0	-157.2302048	3
ZINC10096739	CC1CC2=CC(=CCO2)CNC2=C(C#N)C(C1)C(Cl)N2SCC=S	7.057703425	3.974856445	0.02	-150.7862605	3
ZINC10096757	CC=CPC1C=CC2COCN3CC4=C(NC1)C3PSC(=C4)CO2	7.993008209	4.604764903	0.01	-203.5339594	3
ZINC10097025	CC1CC2=CC3(N=C(S3)N(CC3CCCO3)C(=O)CC3=CC=C1C=C3)C(OCP)=C2	6.826308262	4.593666009	0.03	-155.8381575	3
ZINC10097253	C=CC(C#N)=C1C2=CC1N1CC=CC=C2SC(S)CC=CCSC1=N	6.786216744	3.689477443	0	-165.88935	2
ZINC10097972	CS(=O)(=O)C1NC=C2N=C3SC2=C1C(CC1SC=PC1O)N3C(=O)C1=C(F)C=CS1	6.532280062	4.908878792	0.15	-107.2761824	4
ZINC10098040	NC1CS(=O)C1C(S)=C1N=CSN2CCSC34C(=CS)SOC5([N+](=O)[O-])C3(N)C5(PC2)C14	8.403102819	4.352249281	0.01	-208.0053352	8
ZINC10098104	O=C1C2=C3C4=NC(=C5P=C(NS(=O)(=O)CN13)C5F)C1(NC1(CC1C=CS1)SC2=CBr)S4	7.384120851	4.971086314	0.02	-197.1495151	4
ZINC10098147	CC(P)C1N=C(N2C3=CC(C2=O)C32CC(C)N(OO)[SH]2(=O)O)SC1=CCBr	7.640114251	4.116637049	0.01	-155.535424	5
ZINC10098245	NC1=C2SCN3C4CC=CC(O)(C(C1)CC(S)C2SC(=O)CCP=N4)N3F	7.983556033	4.246626146	0	-185.718429	5
ZINC10098251	CN(N)SC(C)(Cl)N=CNC(=O)C1=CC2C=C1C(=CC1=CC=CC#C1)C(N)N(C)S2(=O)=O	6.875621187	4.651242812	0.08	-159.9067049	3
ZINC10098259	CC1COC(=O)C2=C3N=C(NCC=C4CC(CSC5=CC=C=C53)N1S(=O)(=O)C=C(C=P)P4)S2	7.643090606	4.996939014	0.01	-272.5681481	2
ZINC10098269	CC(C)N(CN(C)C1=NCC(Cl)S1)S(=O)(=O)C1=C(C2=C3OC(=O)OC3=COC=C2)C=CC1	5.117919437	4.164341565	0	-141.3139578	1
ZINC10098334	CCN1CCC=CC2=C3SC4(SC(=O)ONC)C3=C(C=CC(P)C(=O)N24)S1(=O)=O	7.082675692	4.498163632	0.02	-163.7329411	2
ZINC10098354	CC1CCC23C=CC4C(S)C=CC(=O)NC(=C(C(=O)O)N1CS4(=O)=O)SC(=CCC2)C3	7.556092406	4.628439065	0.01	-171.9841507	4
ZINC10098355	C=C1C2=C(C(S(=O)(=O)C(C)C(C)C)C=C2)C2CCNOC(OC)C(S)N1C2O	6.751297331	3.387557363	0	-131.3446325	6
ZINC10098370	CC(C)N(C)S(=O)(=O)C1=CC=C2OC3=C4C=CC=C3C3=C2SC(=N3)N4C(=O)CC=N1	5.582495304	4.987783325	0.31	-77.63348062	0
ZINC10098415	C=S(=O)(C1=C(CF)C=C1)N1CCC1C=C(NCC=O)SC1=CC2=C(OCCl)C1CO2	6.464970962	4.530607093	0.02	-157.9725183	3
ZINC10098461	CC(F)P(C)S(=O)(=O)C1=CC=C(C2NC3(C=CC4CC=C43)O2)C=C1	5.453860776	3.994701331	0.03	-77.42323855	4
ZINC10098528	CC1C2CN1S(=O)(=O)C(=CBr)C=C1C(O)C(=O)NC3=C(C(=O)NCCO)C12S3	6.791373705	4.806439975	0.01	-104.0736788	4
ZINC10098669	O=CC1=CC=C2C(=C1)N=C1SC3=CN=CC3(F)N1CC1OC(CNP)CC1(Cl)NS2(=O)=O	6.245183281	4.73923232	0.01	-157.6720541	4
ZINC10098676	C=C=NC(CC1=NON(S(=O)O)C2NC=C3C=C(CSN)C1=C(NC(=O)C3)OC2F)NCS	7.87658463	4.587839122	0.02	-197.6343543	4
ZINC10098732	C#CCN1C2=CC3=C(C(=O)OC)C=C2SC1=NC(=O)C1=CC(C=C1)S(=O)(=O)N(C)C(C)C3	6.177956289	4.263160996	0.04	-106.8249085	2
ZINC10098882	C=C(Cl)C=C1OC2=NC13C1=C4C3=C1S(=O)(=S)N(CC)C(N)(N2)C(C)(Br)N1CONN41	7.510061536	4.094763	0.07	-159.583554	4
ZINC10099361	N=C1NSC23C4=CC(S)C(CNO)C2SCCOC2=C=C(C=N2)C(=CS1)C3(S)[SH]4F	8.033520457	4.378454768	0.02	-235.7525372	6
ZINC10099410	CC(=O)C1C(N)=NC(C2=CC3=CC=CC(N)=C3OC2=O)=C(S)C(=O)C2=CC=C(C=C2)S(=O)N1C	5.653819946	4.500461187	0.11	-93.25668763	2
ZINC10099463	CC1(P)CCC2=CSC(=C2CN)N2C(=O)C3=C4C1=C(Br)C4CN(C1C(F)C31)C2(N)F	7.44035098	4.893150648	0.03	-149.5672726	6
ZINC10099505	C=CC1=CC2C3=C(OCC)C4=C(C=CCC(C3)N[SH]2(=O)O)SC(=NC1=O)N4Cl	7.100022181	4.708388419	0.03	-181.9816085	2
ZINC10099528	COC(=O)C1=C2NC(=O)C3=C(C(S(=O)(=O)N(C)C4CC4)C=C3)N3CCCC(=C1C3)S2	5.324464444	4.445902893	0.05	-74.08708009	1
ZINC10099589	CN1C2(CC2)C2=CC(C(=O)NC3=CC=CC(C(=O)[O-])=C3)=C=C2S1(=O)=O	4.329795484	4.23767681	0.09	-26.23489444	0
ZINC10099593	CN(C1CC1)S(=O)(=O)C1=CC=C(C(=O)NC2=CC(S(N)(=O)=O)C=C2)C=C1	3.300211022	4.277207102	0.12	33.89693427	1
ZINC10099725	CCOC(F)N1C2=CC(C)=CC(C)=C2SC1=NC(=O)C12C=CC(=C1)S(=O)(=O)C1C(NC)C12	6.092122099	4.917730388	0.03	-63.59005974	5
ZINC1009988	CC1=NC(NC(=O)C2=CNC3=C(C(=O)CCC3)C2C2=CC([N+](=O)[O-])=CC=C2)=CNC=C1	4.006294362	4.140605527	0.15	-55.59597292	1
ZINC10100007	CC=C1C=CC([SH](=O)(O)N(C)CCC)=C2CC3=CC(=CC=C3)C(C)N(C3=NC4=C(S3)C(O)=C2C=C4)C1=O	6.390768311	4.975661003	0.03	-164.8620834	1
ZINC10100059	C=C(CC)OP1C2=C3CC4=NCC(C41)N(C=C2)C3=O	6.457406429	3.887622938	0.08	-87.34057485	2
ZINC10100082	C=CC(=CC1=CC(=O)N(C2=NCC(C3=CC(=C)PC(C)O3)=CS2)CC2=CN=CC21)SN(C)C1CC1	5.910199436	4.769484525	0	-212.1553903	2
ZINC10100083	C=C1C2=CC=C(C=C2)S(=O)(=O)N(CC)CC2=NC=C3CN1C(S)=NC1=C(Cl)C=CC1=CC3=C2	5.916778623	4.994141389	0.05	-176.1064785	0
ZINC10100106	CN(C1CC1)S(=O)(=O)C1=CC2=C3C2=C1C1CC2OC1CN(C1=NC4=CC2=CC=C4S1)C3=O	5.916262493	4.882583588	0.1	-69.71397391	3
ZINC1010013	C=C1C=CC=CC2(O)C(Cl)=C(C=CC2Cl)C2C(C(=O)OC)=C(N)OC3=C2C(=O)CC1C3	6.600351307	3.242924963	0.01	-120.9601268	4
ZINC1010014	CSCC1=C(NO)C23C(=O)C=C2C2=CC4=C(Cl)P(C)C=C(Cl)C5=C4C(C)=C2SC153	7.211711461	4.090334767	0.04	-136.8007037	2
ZINC10100142	CCOC1CC2CC2N(C)S(=O)(=O)C2=C3C=C(C2)C(=O)N1C1=NC2=C(S1)C3=CPC=C2C	7.163511318	4.628274541	0.03	-140.578578	3
ZINC1010024	CCOC(=O)C1=C(N)OC2=C(C(=O)CC(C3=C4C=CC=C43)C2)C1C1=CC(F)C=C1	4.285368624	3.047482246	0.05	-79.14473769	3
ZINC10100406	CCOC(=O)CC1=C2NC3OC4(C=C3C(=N4)S2)O[SH](=O)(O)N(C)C2(CC2)C2CC1=NC[NH+]2C(C)C	7.625688929	3.893390848	0.08	-121.4088727	4
ZINC10100506	CN(C1CC1)S(=O)(=O)C1C=CC(C(=O)NC2=NC3=C(C[NH+](C)CC3)S2)=C1	4.87860315	4.955153353	0.05	-12.22481389	2
ZINC101012	CC12OC([O-])=NC(=O)P1C1PC(Cl)(C=O)C1P2Cl	6.889103701	2.509194714	0.02	-113.3552266	4
ZINC10101802	FC(F)(F)C1=CC=CC(C2=NOC(C3C4=CC=C(C4)C4(Cl)CC[NH+]34)=N2)=C1	5.398946142	4.128321537	0.08	-26.62285836	3
ZINC101021	CC(F)OC(=O)C1=CC2=C(N=C1)N1C(=O)C2SCC1=O	4.63837913	3.799758227	0.08	-25.72915212	2
ZINC1010227	CC1=CC=C2N=C3SC12C1(SC2=NC=CC=N2)CC(=O)N(PC2=CC=C3C=C2)C1=O	7.143726519	4.414113585	0.04	-110.2285607	2
ZINC1010234	N#CC1=C2PN=C(C=C1)CCC1=CC=C=C1N(C1=CC=CC=C1)C(=O)CS2	5.610883584	4.126568912	0.02	-169.887485	0
ZINC1010376	CC(=O)C1=CC(NC(=O)C(O)SC2=NN=C3C(=N2)C2=C4C(=CC=C2)C2=CC2=C34)=CC=C1	3.375219393	4.420377435	0.29	32.78155118	1
ZINC10103918	CCC(C)N1C(C)=CN2C1=NC1=C2C(=O)N(C2C3=CC2=CC=C3)C(=O)N1C	4.096080001	4.726442907	0.18	-0.811218208	1
ZINC10104250	CCC1SC23CCSC4PC=CC(Cl)=CC2C(C)(N)N2CN=C(ON14)C3C(Cl)CN(F)C2	7.657839754	4.313756407	0.02	-211.7695316	7
ZINC10104411	CC=C1C(C2=C(NC(N)CCl)C=C(Cl)C(N)=C2)N2C(=O)N3CC4=NC3(C2=O)N41	6.452008214	4.355427628	0.04	-92.37832676	3
ZINC1010489	O=C1C2=CC3=CCN1C(=N2)SCC=C(O)C=C3	5.752087618	3.718410383	0.02	-105.8528648	0
ZINC10104936	C=CC1CPC2N=C(NC)N3C(=CN4CCCCN(OC2=O)C4=O)C1(S)C3P	7.593582346	4.187423824	0.02	-189.5568874	4
ZINC10105015	O=C1N=NC(=O)C(C2CS(=O)(=O)C2)C2=PC=C3C=CC1=CC3=C2	5.652127778	3.713192749	0.08	-77.01955105	1
ZINC10105034	O=C(NC1=CC(C(=O)N2NCC23C2CC3S(=O)(=O)C2)=CC=C1Cl)C1=CC=CS1	5.261380851	4.312821048	0.2	39.87267646	3
ZINC10105066	C=C1C(=CC2=CN3CC4C=C3N(C4)C3=CN(C)C(=O)N(CC(=O)C4=CC=CC2=C4)C3=O)CSN1C	6.430423785	4.999983145	0.01	-139.6408998	1
ZINC10105104	C=C1C=CC12CCNC1=NC3=C4C(=O)N(CCC2CCCN14)C(=O)P3CN	6.982346374	4.728832956	0.02	-126.3040275	2
ZINC10105157	CCN1C(=O)C2=C(N=C3N2CC(C)CN3C2C=PC(F)CCC2)N(C)C1=O	4.590303796	4.994312493	0.09	-31.139725	3
ZINC1010611	C=CC1=C2NC(=O)C=C1C(=CC=O)OCC1=C3C=C(C1)CN1C(C(O)=P)=CC(C3)C1C=C2O	7.286861915	4.788216975	0	-192.453343	2
ZINC1010673	CSCCN1C2=C(C)C(C1O)C1CC3=NN=C(NC(=P)C2C1=S)S3	7.418275096	4.411603447	0.01	-134.1096849	4
ZINC1010678	CC1=C(C)C(C)=C(C)N(C2=NC=CC2)C(=O)C2=CC=C(N=C2C=O)C(=O)N1	4.770995053	3.942189395	0.09	-91.27432557	0
ZINC1010679	CC1=C(N2C(=O)C=CC=CC(S)CC2=O)C(C(=O)NC2=C(O)C=CC=C2)C=C1	4.574187974	3.600805893	0.05	-84.852785	2
ZINC10106943	CC(C)(C)NC(=O)C1C2C3CC4=C(SC=C4)C2(C)C[NH+]31	6.351169281	3.203855717	0.12	-28.07739705	5
ZINC10107024	N#CC1=C2SC=C3CC(CN2C=O)C(S3)SC1(O)C1=CC2=CC2=C1	6.130471175	4.216111589	0.01	-109.8078101	3
ZINC10107518	COC1=CC(CPNCOC(C)[NH+]2CC3C=CC2C3)=CC1OC	7.038082822	3.352225649	0.02	-125.1920338	5
ZINC10108782	CC1=NN(CCNC2C=CC(Cl)=C2)C2=NC3=C(C(=O)NC(=O)N3C)N2C1	4.013884088	4.308544101	0.03	-53.54942152	1
ZINC10108945	CC1=CC(C)=C(F)C2=C1C1C[NH+](CC(N)N3N=CC(C)N4C3=NC3=C4C(=O)N(C)C(=O)N3C)CCN21	5.480073619	4.951923777	0.1	-63.03587896	4
ZINC10108970	COC1=C(NCCN2N=C(C3=CC=CC=C3)CN3C2=NC2=C3C(=O)N(C)C(=O)N2)C=CC=C1	2.881742746	4.70227601	0.26	34.67608688	0
ZINC101093	CCOC12SC3C([O-])N1CC3P2Cl	7.237929762	2.269812109	0.01	-69.54324815	4
ZINC10109335	O=S(NCN[NH+]1CCON1)C1=C(F)C=C=C1F	6.621528704	3.538393597	0.01	-107.4816944	2
ZINC10109368	O=C1CN2CCN1C1=CC=CC3=C1C(=NNC3=O)CC2=O	4.023139967	4.215077362	0.06	-47.04669173	0
ZINC10109403	C=CC1=C(F)C=CC2(C(=O)NC3=CC=CC4=CC=C=C43)C3=CC(=CC(=C3)CN2C)S(=O)(=O)N1	6.392105935	4.958344987	0.03	-217.6604949	1
ZINC10109423	CC1=CC(C)C=C1S(=O)(=O)N1CC(Cl)C(=O)N1	4.734748319	3.585140952	0.03	-61.72628087	2
ZINC10109519	CN1C(SC2CC3PCCC(C=O)(C4=C=CC3=C4Cl)N(C)C2=O)=NN=C1C1=C=CO1	7.409832372	4.312118973	0	-185.7741973	3
ZINC10109529	CCSC12NC(=O)C(COSC3N=C4C(C)C=C(C)C4N3)C3=C1C1=C(N=C2S1)C(Cl)=C3	6.591324725	4.779758722	0.05	-109.748898	5
ZINC10109620	O=CN1N=NN=C1SCN1C2=C(Br)C=C(C=P2)C(=O)NCC2=CC=C(C=C2)C2CC(O)NC1N2	6.899558706	4.69857402	0.02	-191.5648094	3
ZINC10109660	O=C1NC2=C(C3=C(C=CC(Cl)=C3)NC1Cl)C1(C=C2)C=CC(=O)C2=CC=C(C2)OC1	6.419201656	4.099280958	0.03	-147.6717695	2
ZINC10109678	O=C1COC2=CC=C(C3=CC=CC=C23)C(=NN=C(O)C2=CC=CC=C2)C2=CC=C(C=C2)N1	4.290803641	3.915955722	0.06	-109.8357836	0
ZINC10109797	C=CCC1=CC2=CC(Cl)=CC(C)C(=O)NC3=CC(=CC=C32)C1=O	5.287293325	3.791563127	0.01	-104.8520452	1
ZINC10109836	CCC(C)C(C=O)NC(=O)C1(C)CCC1NC1=CC(C)=CC(C)=C1	4.04493565	3.57386574	0.17	1.100110715	4
ZINC10109886	CC=CCC1CN(CCOC2=CC=CC2C)C(=O)C1(O)CC(=O)C1C=CC2=C1OCCO2	5.26324988	4.603682131	0	-183.4726176	4
ZINC10109888	CCN1C(=O)C(O)(CC(=O)C2=COC3=C(C)C=C(C=C3)C3=CC=CC=C3C=C2)C2=CC=CC=C21	4.499338313	4.186527669	0.48	-29.29710911	1
ZINC10109905	COC1=C([N+](=O)[O-])C=C(C(=O)CC2(O)C(=O)N3CCOC4=CC(=CC=C4C)C4=CC2=C3C=C4)C=C1C	4.957150537	4.289285695	0.28	-20.61352428	1
ZINC10109927	CC1=C2CC(=C1C(=O)C1(O)C3=C(C4C3=CC4Cl)N(C3COC(CO)=C(C)C(C)=C3C)C1=O)PO2	6.568156583	4.554745246	0.02	-160.2244428	4
ZINC10109930	C=CC=C1C(=C)C2(CC(=O)C3(O2)C(C)=CC(C)=C3C)C(=O)N1PCOC1=CC=PC=C(C)P1	6.887005061	4.515303679	0	-234.6256407	2
ZINC10109943	CC1=C(C)OOCCN2C(=O)C3(OC4=CC=CC2=C43)C(C)C(C2=CC=C(Cl)C=C2)=CC=C1	5.790089296	4.408061047	0.01	-132.5349738	2
ZINC10109955	CC1=C2C(=P1)N1OPC3=CC(O3)C(C)CC3=C(C=CC([N+](=O)[O-])=C3)C(=O)C2(O)C1=O	6.661273796	3.821182487	0.06	-117.5485699	3
ZINC10110011	C=CC(=CC=C1CC2=CC=C(C=C2)OCCOC2(CC1=O)C(=O)NC1=CC=CC=C12)OC	5.600163261	4.003262065	0.04	-183.567775	1
ZINC10110029	CC1=CN2C=C(C=C1)OCCN1CC3(O)C4=C(CCP2C=C41)C3C(=O)C1=CC=CS1	6.66491142	4.990047364	0.04	-119.9616719	2
ZINC10110073	CC1=C2C=C(C=C1)OCCN1C(=O)C(O)(C3=CC=CC=C31)C1CC2C2=C(C=CC=C2)C1=O	5.439717405	3.833297884	0.04	-109.0476444	3
ZINC10110089	CC1(C)CC2=C3C(=NC2)C(O)(CC(=O)C2=CC=C1C=C2)C(=O)N3CCOC1=CC(O)C(Cl)C=C1	6.590584757	4.74588606	0.04	-176.8843921	3
ZINC10110125	C=CCN1C(=O)C(CC(=O)C2=CC=C([N+](=O)[O-])C=C2)C2=C1C=CC(C1=C=C=CC1)=C2	3.978609683	3.941739373	0.11	-52.29894258	1
ZINC10110265	C=CC=CC1=CC=C(S(=O)(=O)N2PC2CC)P=CC1OC	5.925660638	3.080409183	0	-142.7864348	3
ZINC10110342	O=C1NCCNC(Br)C2=CC=CC2CCS(=O)NC2=CC=C1C2	6.532208485	3.854665006	0.01	-176.9158032	3
ZINC10110527	C=C(C)N=COOCC12CC(=O)CC1=NC=C(CSF)S(=O)NC2=O	5.84609003	4.299209755	0.02	-133.4600154	2
ZINC1011058	O=C([O-])C1=C(Cl)C=C2C=C1C(=NNC(=O)CC1=CC=CC=C1)C1=CC=C2O1	3.871211702	3.362812476	0.89	47.77973934	0
ZINC10110719	CC1C2=C(OC(=O)C3PNCCC(P)C1C1=CP(C)ON13)C(O)=POC2	7.89157462	4.679486062	0	-214.775853	4
ZINC10111112	NC(Cl)NC12[NH2+]CCN(S1)C1=C3SC1C(CCl)P2N3P	5.846700014	3.784495065	0	-125.7641902	4
ZINC10111117	CC12CC13C[NH2+]SCC3CN(C(O)C1=CC=CN=C1)C2	5.785166724	2.956353689	0.14	-44.79224197	4
ZINC1011126	CC1=CC2=C(C=C3OC(=O)N(CC4=CC=C(C)C2=C4)C(=O)S3)O1	5.082260483	4.007845078	0.01	-107.9808897	0
ZINC10111308	O=C1C2=CC=C(C(F)=C2)N2CCC3CC2N1CCC[NH+]1CCCCC3C1	6.495381027	4.355264715	0.05	-95.10600983	4
ZINC1011151	CC=C1C=CC(F)=C1N1CC2=C(C3=CC=CN3)OC1S2	5.413143787	3.584444789	0.02	-94.26314062	1
ZINC10111665	CC1N(S(C)=O)C2=CC=C(C=C2)C(=O)NCC[NH+](O)CC1(C)F	6.301956547	3.814020186	0.01	-107.4441786	4
ZINC10112091	C=CCC1=C2N3C4C(=C(C)N(C4N1NF)C(C)C2(Br)C1CNCP1OP)S3=O	7.784266995	4.426429516	0.01	-180.2799663	6
ZINC1011222	C=CNC(P)=C1C=CN2C3=C(C(F)C(CC)C(F)=CN1C1N=CN(Cl)C31)P([O-])[N+]2=O	7.672951868	4.170066142	0.02	-182.5740776	4
ZINC10112419	C=C1C2NC(=O)C3=C(C)N(SO)CC1(C3=C)P2C	7.023693491	3.859977421	0	-114.8918468	2
ZINC10112482	CC1=CC(C(=O)N2C3=C4C=C(C=C3)C2(C)C4)=CC=C1N[SH](C)(=O)O	5.014673363	3.951193257	0.22	-24.14833379	1
ZINC10112660	O=C(CS)NC1=CC=C(S(=O)(=O)NC2C=CC3=C2C2CC(CC2Cl)O3)C=C1	5.156432685	4.172339684	0.13	-48.22894995	4
ZINC1011268	CC(=O)N1C=CC2C=CC=C2C(=C2SCN(C3=CC=C(C)C=C3)C2=O)C1=O	3.990793203	3.971997046	0.02	-102.9567598	1
ZINC10113623	COC1=CP2C3=C4C(=C1Cl)C1C(C=NC(=CN1S4(=O)=O)N(C)C3C(C)Cl)P2Br	7.407785363	4.464005289	0.05	-138.8657657	4
ZINC10113732	COC1=C2C=CC=C1C(N1CC3C4=CC=CCC3=C41)CCNC2=O	5.319619959	4.37370744	0.01	-135.1670522	2
ZINC10113778	O=[SH](=O)N1C2=CC3=C(P=C2)N2PCCC1C1=CC=CC(=C1)C2C3	7.135063854	3.849334723	0.07	-147.9042873	2
ZINC1011413	C=CC(=CC)COC1=C2N=C(C1)C1C3=CN(C4=C1C(=O)CCC4C(P)O2)C(C([O-])O)CCCC3=O	7.644862654	4.144019772	0.05	-181.7746096	5
ZINC101144	CC1C=CNC(=O)COC2=PC=C3C(=C2S)CC3CC1=CBr	6.738561968	4.237041327	0	-164.1344217	2
ZINC10114903	CC=CC=C1C(=O)NC(C2C(=O)NCC3=CC=CC=C2OC3(F)F)=C1C	5.248790836	3.388263856	0	-167.0022992	1
ZINC10115089	CC1CC1C1=CC=C(C=C2C3=C(OC(N)F)C(=NC=C3)CNC2=O)O1	4.917379115	4.370183472	0.05	-32.71592196	3
ZINC10115112	C=C(Cl)C12OP(F)C3(NC31N)C(F)C(=O)C13SC4=PC=C(CC5=CC1(C(C)N)SSC2=CS5)N43	8.224039107	4.173327858	0	-242.2101218	7
ZINC10115215	C=CC=C1C=CC(C(=O)NCC2=CC(N)=CC2OCF)NC(=O)N1	5.02202779	3.724080156	0.01	-140.5068414	2
ZINC1011557	CC1NCC23N4C(CC142)C(O)=C(P)C(=COCF)C=C(SC=O)C(=O)N3O	7.373214871	4.876464712	0	-189.5471075	5
ZINC10116656	C=C(F)C=CC=C1C(=O)NC1C(=O)N(F)CC1C(F)C2CN21	5.774582012	3.828020548	0.02	-126.4939046	5
ZINC1011718	CN1C2=C(C3=C(Cl)C(Cl)C3(NP)C=CSC1=O)C(Cl)P=C2	6.456736639	3.512037603	0	-139.2074812	3
ZINC1011720	CC(=C1CN=C1Cl)C1=CC=PNC2C(Cl)=CC=CC2N(C=O)C(=O)C(S)=C1	6.110981539	3.872412431	0	-175.6132871	2
ZINC1011747	NC1(I)NC23C=C1C1=C(C2=CC1Cl)N1C(=O)C3SC1O	7.846167433	3.919370253	0	-118.5667634	5
ZINC10119413	CC=C=C1C=C2C(=C1)C1NC(=O)NC3=C4C=C5C=C3C(F)CN4S[SH](OF)C3=C(Cl)C(=C2C3N)P1N5ON	6.893254463	4.72365399	0.01	-233.6230426	4
ZINC10119417	CC1=CC2C(=C1C)NC(=O)C1=CC(=C(N3C=PC(Cl)=CC=CS3(=O)=O)C=C1)C2C	5.725006665	4.511139101	0	-167.7867226	2
ZINC10119421	CC(Cl)=CC=C1C=NC2=CC(C)=C(OC(C)=C2)C(=O)C2=CC(N)C3C(=C2)CCN3S1(=O)=O	7.133454466	4.040531524	0	-197.8336916	2
ZINC10119460	CC1=CC=C(Br)C2=C3C4=C5C(=CC=C4N(C53)S1(=O)=O)CN(N)C1=C(F)C=C2C=C1F	6.277338628	4.695632473	0.02	-108.1118293	1
ZINC10119484	C=C(C=O)C1=C(SN2C3=C(C=C4C=C3PCC3C(=O)N43)C2O)C1=C	6.377886975	3.800391361	0	-152.7210812	3
ZINC10119515	CC1=NC(NC(=O)C2=C(C#N)C=C(F)C2)=CC1Cl	4.712265436	2.924977008	0.02	-64.95829486	1
ZINC10119521	CC=C1C=CC=C2C1=CC=CC1=C(Cl)C=CC(=N1)NC2=O	4.156275352	3.159663665	0.05	-48.64382476	0
ZINC10119721	CCSC12N=C(OC1Cl)C1=CC(NC(=O)C3=CC=COC(COP)=C3)C2=C1C	6.683965922	4.542103596	0.02	-177.7008886	3
ZINC10119840	COC1=C2NC(=O)C(C3=CC(Br)=C3C)C1=CC2C1=NN2C=NN=C2S1	5.521166	4.486490151	0.01	-83.61138869	2
ZINC10119841	NN=C1SC2=NN1CC1=CC(O)=C3C(=C21)C1=C(C=C1)C(S)N3S	5.581817599	4.431339793	0.01	-117.4803595	1
ZINC10119891	COC1=CC=C(C)C2=NN(C=NNC(=O)C3=CC=C(SC=C1)C([N+](=O)[O-])=C3)C(=N)S2	5.526665791	4.122047996	0.2	-160.0577485	0
ZINC10119896	C=NN=CN1N=C(S)C2=C3C=C(OC31)C(NC(=O)CC1=C(C)C1(C)[N+](=O)[O-])=C2	5.822587683	4.144292287	0.02	-92.52907382	2
ZINC10119910	COC1=C(NC(=O)SC2=CC=CC2)C(C)C(C2=NN3C=NN=C3S2)C=C1	4.886160458	4.518782038	0	-111.4893926	2
ZINC10119914	O=C(NC1=C2COC1=CNC=C2C1=NN2C=NN=C(N2)S1)C1=CC=CC2=C(Cl)C=CC=C12	5.064999261	4.500592225	0.23	-58.59524472	0
ZINC10119941	COC1=CC2=C([N+](=O)[O-])N(C=C1)P1C3=NN=CN1N=C(SS3)C1=C(F)C(N)=C(C=C1)C(=O)C1C=C2O1	7.294270869	3.612213418	0.03	-173.2984089	1
ZINC10119979	O=C1COC(=C(Cl)C=CCl)CN=C2SC3=NN2C2=NC4=CC(=C(C=C34)N1)OC2	6.006572894	4.745534345	0.02	-122.4176828	0
ZINC10120007	CC1C=C(OC2=NC3=C(C=CC4=CC3OC3NC(=C(Cl)C=C(Cl)CO3)CSN4)O2)C=CC1	7.306914286	4.16308166	0.02	-208.8033115	3
ZINC10120046	CC1=C2N=C(O1)C1C3=CC4=CC(=C31)C2=C(C)NC(=O)CCCC4C	5.620160424	4.403797924	0.02	-85.38004374	2
ZINC10120066	O=C(NC1=CC=C2OC(CC3=CC=C=C3)=NC2=C1)C1=C(Cl)C2=C(S1)C([N+](=O)[O-])=CC=C2	3.360009322	4.344802976	0.12	38.19930322	0
ZINC10120070	O=C1NC2=CC3(C=C2C1C1=CC=C(Cl)C=C1)N=C(NC1=CC=CC=C1)O3	4.223811221	3.250232071	0.09	-31.79116218	2
ZINC10120127	O=C1NC2=CC=C3OC(=NC3=C2)CC2=CCC2=CN=C1OC1C=CC(C2CCCCP2)=C1Cl	6.592711171	4.81964441	0	-253.3281725	2
ZINC10120132	CC1=CC(C)=C(OC2C3=CC=CC=C3CC3=NC4=CC(=CC=C4O3)NC2=O)C=C1	4.733988194	4.402462626	0.02	-87.11124044	1
ZINC10120180	COC1=CC2=CC(=C1OC)C1=C3OC4=NC5=CC=C(C=C5OCC1C(Cl)C(OC)=C3OC)N4C2=O	6.299196214	4.8968906	0.13	-80.97419186	2
ZINC10120196	COC1=CC2=CC(=C1OC)OCC1=CC=C3C=C1OC(C)CC1=C4OC2=NC4=CC(=C1)NC3=O	5.384532593	4.98733305	0	-110.1359894	1
ZINC10120238	CC=C(NC(=O)C=CN=CC(C)S)C1=C2N=C(C34C(O)=C(SC3N)C(O)C4Br)OC21	6.95935891	4.054443667	0.05	-152.5186632	6
ZINC10120241	COC1=CC(C2=NC3=C(O)C4=CC(=C3)N4S(=O)(=O)C3=C2C=CC=C3)=CC(OC)=C1OC	4.353617762	4.120628655	0.24	-1.398900653	0
ZINC10120264	C=C(OC)C1=CC2(CCNC3=CN=C4OC2=NC4=C3)C2=C(C3CN(O)C3)OOC1=C2	7.085273528	4.256826839	0	-166.3602822	1
ZINC10120282	C=C1C=C2C3=C(O)C4=CC(=CC(Cl)OO3)C3=NC(=CC(S)O4)C(=C=CN4C(POOC=C2Cl)C14)N3N	7.668911465	4.225660681	0.01	-281.7683257	5
ZINC10120355	CCCC(=O)NCC1=CC=C(C2=NC3C(=CC(C)=C3C)O2)OC#C1	5.009371848	3.694546375	0.01	-97.45757781	1
ZINC10120406	C=CC=C1CCNCC(C(=C)F)=C(N)C2OC3(C=C(C3)CO1)N=CPC2C	7.58690131	4.132939419	0	-198.5402114	3
ZINC10120422	C=C1C(C)=CC2=COC(=N2)C2=CC=C1CCNC(=O)C1=CC(=C(C3=C([NH3+])C=C(C)C=C3)O1)C(F)=C2C	5.770540178	4.940660296	0.01	-112.0635349	0
ZINC10120456	CC1=CC2=C3N=CC4=CC=C(C=C4)CNC(=O)COC4=CC(=C(O[N+](=O)[O-])C=C4)C(=C3O2)P1	6.180625162	4.375902337	0.04	-277.1772929	0
ZINC10120521	CC12CC(Br)=C3C=CSC=CC=C4CC(C1O3)P2C(=O)N4	7.347918224	3.408980883	0	-187.0503516	3
ZINC1012053	CCN1C=C(C2=NC3=C4C=CC4=C3C(C(=O)[O-])=C2)C=N1	2.998310127	3.881828112	0.25	34.09383784	0
ZINC10120588	O=PCC1=C2C3=NC(C(=S)N3F)(C(Cl)C1)N2Cl	7.214588502	3.388086642	0.02	-108.2071613	2
ZINC1012066	CCC1SP(NC2C3=CN2C(CON2CC2)=C=C3)OC1N	6.836413038	3.931531811	0	-140.3769828	3
ZINC10120678	C=C1NC=C2CC3(F)C=NOCC(N3)C1C(C)O2	6.976486207	3.641704155	0	-127.7562815	4
ZINC10120724	CC12CN(CC=CC(=O)CC1)C1=C3C=C(C1S)S(=O)(=O)NC1CCCPC1(O)C32	7.391905114	4.31785111	0	-196.6710238	5
ZINC10120737	CC12C=CC([N+](=O)[O-])=CC=C(F)CN=CC(=C([O-])C1)C2=O	5.903896196	3.356645226	0.01	-118.2816972	1
ZINC10120802	C=C1C=CC2=C3CC(=O)C(=CN2)NCCC(SCO)CC(O)C13	6.289151551	3.595089685	0.01	-133.606492	3
ZINC10120872	C1=C2CCNC3=C4OCCC35SPC=CC1(NCCCS4)C25	7.885235974	3.905317886	0	-156.6263336	3
ZINC10120902	CC1=CC=CC=C(Cl)COCC(=O)NC2=CC=C(C=C2)OCC2C3C(C1)C23	5.444033946	3.749921498	0	-216.5539879	2
ZINC10120933	C=C1CC2=C3C4=NC(=CN=C4Cl)OC(C)(C(=O)N1F)C1CCCC3(CO2)C1	7.381083693	4.476206908	0.01	-123.9354629	3
ZINC10120947	C=C1C=C2CNC(=O)CC(NNOOC3=CC=CC3)C2CC(CS)(CCC(C)C(C)CP)O1	6.005390419	3.935251679	0	-212.9413199	5
ZINC10120973	C=CC(CC[NH2+][O-])OC1(C(C)Cl)CC(S)N2C1=CCOOCC(=O)C1CNC1C(O)C2=C	7.104370005	4.217356684	0	-182.570875	7
ZINC10121080	CNC1=C2C=C(N3C=C4C(=O)OC(C)(C)OC4C3)C=C2OC2=CC(=NC(O)=N2)NS1(=O)=O	6.256945456	4.658685517	0.02	-151.4122318	1
ZINC10121175	CC1=C(NS(=O)C2=C=C(NC(=O)C3NC=CC=C3OC(C)C)C=N2)C=CC=C1	4.725101629	3.790586432	0.06	-104.885839	2
ZINC10121196	COC1=NC2=CC(=N1)OCCC(C)OC1=CC=CC1C(=O)NC1=CC(P)(C=C1)S(=O)(=O)N2	6.910007884	3.977286423	0	-216.2945865	3
ZINC10121283	PCCN1CNC2=NC3=C(OCCCC4CC31C=N4)C2Cl	7.571634044	3.840652085	0.01	-142.8723348	3
ZINC10121323	C=CC=C1C(=NC=S)NC=C=C2C(=CC)OC(S)CC13CCCC23	6.779895525	3.84253276	0	-190.5083616	3
ZINC10121372	COC(=O)C(C#N)C1NC(C)=CC=C(C)S(=O)(=O)NC2=CCCC1C2	6.207786485	3.350236277	0.05	-94.48615733	3
ZINC10121383	CC=CC1=CC=COC(=O)C(C#N)=CNC2=CC=C(C=C2)O1	5.107431682	3.15773436	0.15	-180.4997717	0
ZINC10121386	COC(=O)C(C)=C1CC(S(N)=O)=CC2=C(N1)C2P	5.274150625	3.109392704	0	-89.44563386	2
ZINC10121397	C=C1CCCN(C=CC#N)C2C(Cl)C2OC1	5.443091534	3.056357201	0.01	-81.89804607	3
ZINC10121410	CC1=C(N)C(C#N)C2(C)C(=O)NC1CC2O	5.5041089	2.994783669	0.01	-53.08640821	4
ZINC10121417	CN1C=C(C#N)C(=O)OC=C1C=CC1=CCC=C1C=CC=CCN[SH](=O)=O	4.91227333	3.610934426	0.1	-161.6795063	0
ZINC10121430	COOC(C#N)=CN1C2C(=O)C(Br)SOCC3(N)C(C)C213	6.632404706	3.356914647	0	-120.7750269	6
ZINC10121460	CN1C(C2=CC=CC=C2)CC2(C)OC(=O)C(=CNC3=CC=C(C=C3)S1(=O)=O)C(=O)O2	5.515112818	3.907978616	0.07	-118.6056801	1
ZINC10121477	CC=CC1=C2CCCN2S(=O)(=O)C2=CC=C3C=C2C1C1(C)OC(=O)C(=CN3)C(=O)O1	5.966147983	4.293204301	0	-148.0515307	1
ZINC10121480	C=C(OC(C)OC=O)C1NC23C=C1C1=C(C(S1)C(P)CN2C)C3Br	7.474100841	4.256848221	0	-146.4169726	6
ZINC10121526	C=CC(=C1CNN1C)C(C)C1OSC(=C)C=C2C=CC1C1C(=O)OC(CCl)(C2)OC1=P	7.828338709	4.559866683	0.01	-191.5080035	5
ZINC10121535	CCOCCOC1=C2C(=CC1)C(=O)NC1=CC=C(C=C1)NC1=CC2=CC=C1	4.765333167	3.481744389	0.11	-139.9530272	0
ZINC10121537	CCOC1COC2=CC=CC2C1(O)NNC(=O)CN1CC2=CC=C=C21	5.460651609	3.35707527	0.01	-161.1558588	3
ZINC10121541	O=C1NC(=S)NC2=PC=C3C=C2C2SC4(CCOCCOC5=CC1=CC=C5)CC4C2NS3(=O)=O	7.481692282	4.78723461	0.01	-243.1235043	4
ZINC10121570	COC1=C2C=C3C4=C1C1=C(P=[N+]3[O-])C3=C(OCCO3)C(O)SC1(C)N2C(=S)NC4	6.646702894	4.716112726	0.03	-139.3098094	2
ZINC10121652	CN1OC(F)COC23C=C(C1C(OC1COC1)=CC=C2)N(CCS)C(=O)C3	6.6326816	3.807335942	0.01	-131.1536042	3
ZINC10121674	C=CC(N)=CC(C(=O)NC)=C1CPSC1(NC1=C=CC=C1OC1COC2C=CC=C21)OC	6.306341342	3.994788699	0	-235.1717285	3
ZINC10121729	CC(C)COC1=CC=PC(C(=O)NC(=S)NC2=CC=C3C4C5=CC(=C4C=C5)N3S(=O)(=O)CC=C2)=C1	6.312859092	4.97491072	0.04	-144.6837209	1
ZINC10121742	NC1C(OP)COC2=CC3C=C2C2=C=CC(Br)=C2NC(=S)N1C3=O	7.177138142	4.475272999	0	-189.8672542	3
ZINC10121885	C=C1NCNC(=CC)C(=CCC(C)CC)CNC2=CC=C(C=C2)OC2=CC=C1CC2	6.190191057	4.043928006	0.05	-218.709571	1
ZINC10121894	CCOC(=O)C1=CC=C2C=C1CC(CC)OC1=CC=C(C=C1)C(=O)NC(=S)N2	4.909521716	3.476986216	0.03	-142.2899006	1
ZINC10121994	CCC(C)OC1C=CC(CNC(=C=S)NC2C(C(=O)NCC3=CC4=CNC=C43)=CC=CC2F)=C1	5.557808394	4.410151557	0	-177.2498591	4
ZINC10122002	CC1CC(N)NCN1C(=O)C1=C(O)C(F)C1NC(=C=S)NC(=O)C1=CC=C2C=C1C(N)C(C)O2	6.301659917	4.694392388	0.01	-134.3235375	6
ZINC10122070	C=C1C2=CC3=C(C2)C(=O)N(C3)C(=S)N(C(C)(O)CC)C2=CC=C(OC1O)C2Cl	7.093206554	4.31961888	0.02	-161.0917517	3
ZINC10122153	O=C1CCN1C(=S)NC1=CC2=C3C(=C1)OP3C1OC2CC1P	5.808578709	4.206485537	0.04	-77.46310388	3
ZINC10122213	CC1CC2=C3C=C=C(C=C2NC(=S)NOC(=O)C1)C1(CCCO1)CO3	6.772454699	3.930376631	0.01	-163.5139751	2
ZINC10122233	C=C1CCC23OC2C32C=C(NC(=S)NC(=O)C3=C(OCC(C)N)C=CC=C3)C=C1O2	6.012727197	3.658458952	0.13	-32.74112177	4
ZINC10122246	CC1CCOC23C=C2C(=S)NC2=CC1=C(NC3=O)C1CC(Br)C(O1)OC=C2	7.904021331	4.210956208	0	-172.3238754	5
ZINC10122259	CC=CNOC=NC1=C2OC3OCC=CC(=CF)C(=O)NCN1PC3O2	7.290623516	4.038433541	0.01	-198.6893382	2
ZINC10122274	CC=CC=C1C=COC2CCC(C3CCCO3)OC3C(=C(F)C3(P)Cl)NC(NC1=O)S2	6.963269504	4.049240588	0.02	-190.410746	6
ZINC10122284	CC1=C2PC3=CC(=C1C1CCC(O1)O3)NCNC(=O)C1=CC=C(C=C1)OC2C	7.015573907	4.198065989	0.01	-211.3288772	3
ZINC10122294	CCPOC1=C(C(=O)NC(=S)NC2C=CC(PC3C4OC(C)C43)=C2)C2=C(Br)C2(Cl)C1	6.29686033	3.341719153	0.02	-168.5024627	6
ZINC10122336	C=CC(C=O)CCNCC1CC=C(N)C(C2=C(N)C3=CC(=C2)C3)C(Cl)CO1	5.844862167	3.932240699	0.01	-122.8347757	4
ZINC10122476	C=C1C=PC=C1N1C2C3=CC(=C=C3S1(=O)=O)NC(=S)NC(=O)C1=CC(=CC=C1)OC2(C)CN	6.978541378	4.775014442	0	-257.5365907	2
ZINC101225	C=C1C2=C3C(CCl)P(SS)S(=O)(=O)C34C(=C2)C(=CCl)N14	7.166505931	3.447161994	0	-121.0341984	2
ZINC10122534	C=C=C=C1C2=C(N)C(Cl)C3=C4C=C5C=C3OCC1(C=S)C(CO5)N(CN4)C2=O	7.390247671	4.853858356	0	-186.936116	3
ZINC10122693	O=C1NC2PC3=C4NC(=S)N5C3=CC(=C4C12CCl)CCCC5=O	6.011753064	4.253824978	0.09	-94.59997683	2
ZINC10122768	CC1=CC2=CC(NC1C(=S)C(S)CC1=C3C=CC=C31)OC(C)C=P2	6.293386086	3.375200951	0.02	-119.2633604	4
ZINC10122835	C=C1C(=CC2=COCC2)C2=CC3=CC(O)=C(S2)N(NC1O)C3=S	6.041590187	3.923353618	0.01	-111.4669229	1
ZINC10122843	NC(=O)C1C=CC1N1CC2(CC2CC(=S)NC(P)=CC=CCC=O)O1	6.151687357	4.39834154	0	-131.7705936	4
ZINC10122906	CC12CC3C(SC(NS)NC(=O)OC(=NNO)C(F)(P)CC31C)[SH](O)C2C=O	6.50743642	4.136654617	0	-159.1010486	8
ZINC10122972	CC1=CC2=CC(Cl)C3(OC4C=C(CC3(CO)CCCO1)C(N(C=O)CN)N4)P2	5.21562612	3.577647875	0.02	-162.9258342	5
ZINC10122982	CCC(C)OC1=CC=CC1C(=O)NNC(=S)NC1C=CC(OCC2CCCO2)=CC1N	4.960838302	3.796450183	0.03	-100.3252376	5
ZINC10122993	CNC(=S)NC(=O)C1=CC=CCOC(S)C2C(O)=C1C1=C2C(OCC2(Cl)C3=CC=PC2=C3)=CC=C1	6.798292233	4.601924184	0.01	-168.7552266	3
ZINC10123146	C=C1CCC(C)(P)C(C)CCC2=C(C(NC(=S)NO)C(C=CC)C2)N(CO)C1O	6.043184517	4.299909898	0.04	-141.4799295	5
ZINC10123147	CCC(F)(CO)NC(O)C1C(OC(O)N(C)COCC=O)=CC(N)C1Cl	5.844427445	3.862714048	0.03	-93.89723438	6
ZINC10123226	C=CC(=CC(C)P(C)N(O)C1NCC(O)C(C)C1(CF)C(C)O)OC	5.993474321	4.272908718	0.01	-117.6996141	6
ZINC10123235	CCOC1=C2C=C3CC1CC(C)(C(C)F)C(=O)PN3C(=S)N2	6.326841025	3.732764705	0.02	-107.3099106	3
ZINC10123313	C=CC1=CC2=C([N+](=O)[O-])CN(S)C(CP)N3CC4=C(NC(=S)NC2=O)C3=C=C41	6.928363021	4.73437127	0.01	-147.3562367	1
ZINC10123360	CCC(C)NC(=O)C1=C2CC(=C1)C1CC1C(=O)NC(=S)N2	5.466884385	4.026413555	0	-58.37855523	3
ZINC10123429	N=C1N2C3C(O)=C4C3=C3CSC(=O)NSC45CC=C(NCNN35)C2(Cl)P1Br	6.688270263	4.01583975	0	-183.3096795	3
ZINC10123475	CC1NC(=O)C2C=C3C=CNC(=S)N(CC4=CC(Br)=C(C=C4)OC2C3)C1C	6.629019596	4.33866395	0.01	-166.8922696	4
ZINC10123502	CCP1CC2SC34C=C(C(S)C2C)N3C4C(=O)C2=C(C)C=C3ON1C2=C3F	5.66429759	4.691583887	0	-142.346202	6
ZINC10123727	COC(=O)CN1C2=CC3=CC(OCC4=C(C)ON=C4C)=C(C=C3C=C2)C1=O	3.597370057	3.972943244	0.75	30.37244043	0
ZINC1012422	CCN1C=NC2=CC=C3N=C2C2C=C(O)SC4P=C(S)C=C4OC3(OC)C2=CC1=O	7.311990678	3.945865425	0	-161.8191469	3
ZINC10124373	OC1(C2=CC=CC=C2)CSC2=NN=NN(P2)C2=CC=C1C=C2	5.597123706	3.531518336	0.12	-69.74499679	1
ZINC10125333	C=C1C2=C(C=CC=CC2)C(=O)N1CC(=O)NNC(=O)C1=CNC2=CC=CC=C12	2.96295716	4.047049162	0.15	-3.08736206	0
ZINC101257	COC1=C2C=C(C=C3N=C(C=CC=CC=C2)OC3=O)S1	5.670071764	3.139755136	0.1	-109.3190777	0
ZINC10126264	CC(C)N1N=CC2=C(C(=O)NC3=CC=NC=C3)C3=C(N=C21)C1=CC=C2OCC3OC2=C1	4.165542147	4.999957822	0.26	25.39667974	1
ZINC10126277	O=C(C1=CC=CC=C1CN1C=CC=N1)N1C2=CC=NC21	3.63859164	3.132568834	0.18	26.0031585	2
ZINC10126364	CC=NC1=PN=C(N)NCC1(O)C1C=CCC(C)P1	6.180394127	3.510574472	0	-130.3927447	3
ZINC10126674	CC1=NC=CC2=C1NC=C(C1=NC3=CC1=CC=C3Cl)C(=O)NN2	3.963408363	4.398274401	0.19	-29.77497704	0
ZINC10127134	C=C1C=CC=C(NCC2CN3C=CC=C3S2)C2=C=C(COC=C2)NS1=O	6.800917533	4.267305683	0.04	-164.9280264	2
ZINC10127465	COC=NC1=C2C=C(OC)C34CC=C(N=C(S)N3C2=O)C(=CC=C1C)C1C[NH+](CCO1)C4	4.937793039	4.444533462	0	-186.6783009	3
ZINC10127678	C=C1N=C2CC3C=C(C=C3C(=O)N2CC[NH+]2CCOCC2)OCC1C=CCl	7.231364012	4.338852835	0.01	-101.643899	2
ZINC10127741	O=C(C1C=C2CCCCC2=C1)N(CC[NH+]1CCOCC1)C1=NC2(C=CC=C2)S1	5.295313993	3.234890356	0.04	-34.99070969	0
ZINC10127849	O=C1C2=CC(=CC=C2)C2=CC3=CC4=C2N=C(S4)N1CC(PCC1[NH2+]SC1OO)C3	6.858085086	4.899457886	0.14	-166.5720429	3
ZINC10128027	CPOC1=C2C=CC3=CCSC(=N2)N2C(=O)C(C2S[NH2+]C1)[SH](=O)(O)C1=CC(=C3)C(F)C(O)=C1	7.230287255	4.973003836	0.02	-240.9182047	3
ZINC10128086	CC1=CC=C(C2C3=C4CC(C)(CC3=O)CN3C(=O)NC(=O)C2=C3N4)S1	5.024700654	4.253765355	0.09	-33.37654642	2
ZINC10128087	CC1=C(CN)C=C2SC3=NC21C1=C2SCCC([NH+]4CCOCPC4)CN3C(=O)C(=C1)C=C2N	5.494489768	4.820065786	0.02	-177.3641335	3
ZINC1012848	NC1CC=C2C=C1C(N1C(=O)SC(=C=CC3=CC=CS3)C1=O)N2	5.643916115	4.203302464	0.03	-97.95167022	2
ZINC1012854	O=C(CNC(=O)C1=CC2=CC=CC(=C2)C(=O)S1)NC1=CC2=CC=C21	3.546832802	4.568048662	0.56	-34.07684784	0
ZINC10128608	O=C(NCC1=C=CC=C(F)C=C1)C12CC3=CC=CC4=CC=C(C[NH+]1CP)C2=C34	5.321843812	4.595396532	0.06	-167.2064569	2
ZINC1012916	CNC1=C2C(=C=C1)CCN1C(=S)CN3C(=O)SC(=CC21CO)C3=O	5.94238597	4.542296732	0.02	-152.7183198	1
ZINC10129341	C=C(CC)N1CC2=C(C(N)C=O)COCN(C3C(F)=CN=C(F)C3F)OC(=O)C(=O)NCC1C2=C	6.966875962	4.747163318	0.02	-184.8835382	4
ZINC10129466	C=C1C(Cl)=C=C2C3=C4CN(C)C5=C(C)C=C(C)C(CC12NC(=O)C(N)=O)[NH+]1CC(=N3)C(=P4)CC1C5	6.157562184	4.956835847	0.02	-180.5290052	4
ZINC10129679	CN1CC2=CC=C(F)C=C2NC(=O)CNCC([NH+]2CCC3=CC=CC=C3C2)C2=CC=C1C=C2	5.359942399	4.697052486	0.06	-81.57270272	2
ZINC10129765	O=CNC12SC3=NNC14C(=CC2=C1C(CP)OC14)OC(CCl)OOCC(CP)S3	7.674992692	4.134132155	0	-191.8838293	6
ZINC10129777	C=C(C#CC(=C)N(C)C)C(SCNCC1ON1C1=C(NOC(C)=O)C=C1)[NH+]1CCC2=C=CC=C21	6.653368887	4.371766126	0.04	-176.77699	4
ZINC10129825	CCNC(C1=CNC2=CC=CC=C12)C1(OCCNC)C=C(C(C)(C)C2=C=C=C2)C1	4.671571274	4.467446821	0.08	-59.97546276	2
ZINC1012984	C=CC1C2=C(NC=C3SC(=O)NC3=O)C=C(O)C(O)=C21	3.974652712	3.12918097	0	-30.29233773	1
ZINC10129877	CC1=CN=CC1C[NH+]1C2NC(=O)C1C1=C(NC=O)C(=CC(C)=C1)N(C)C1=CC=C2C=C1S	7.110605182	4.825672024	0.07	-107.8116535	4
ZINC10130048	O=C1C2CPC3C=CC=C(SC4(Br)CC4)C3C(C3C=CC=C3O)=NNC(=O)CN1CN2	7.021905336	3.610009867	0	-204.6377362	4
ZINC10130057	CC1N=C2CC(=O)C3=C(C=C(NCl)C1C3O)NOCC(O)=C(C(N)=C1CC1)C(=N)O2	7.031105898	4.550800539	0.02	-158.9238134	3
ZINC10130214	C=C1C(CC(O)NC2=PC3=CNC=C(C(O)S)C=C3S2)N(F)N2C(Br)C2S1(=O)=O	6.728613327	4.879085935	0	-178.0883055	6
ZINC10130237	CN(C1CCCC1)S(=O)(=O)C1=CC=C2C=C1C1=CC3=C(SC(=N3)NC2=O)C2=CC=CC=C21	4.596099488	4.523739288	0.22	-15.49433962	0
ZINC10130251	CCCN1C(=O)C23C4=CC5=C(C=C4)C4=C(N5)C(C)(OCC(N)(P)CC42)PN3C1=S	7.094784391	4.714236402	0.03	-110.212742	4
ZINC10130351	CN(C1CCCC1)S(=O)(=O)C1C=CC2CC3=C2CC(=C3)C2=CSC(=N)N(P)C(=O)C(=C1)C2	6.576709634	4.878416032	0.02	-136.9646428	2
ZINC10130467	NN=C(C1=C(F)SC=CC=C1)N1CC(=O)NN=CC2=C3C(=CC(O)C2CN1)PC3C=CC=CCl	6.629298553	4.779498777	0	-273.2907791	3
ZINC1013048	CCC1C2=C(C)C(=O)N3C(=O)C(S)=CC34C(=CCP1NC=O)CC(Cl)=CN24	7.164042294	3.771940778	0.02	-147.9910196	2
ZINC10130483	CN1C2CCC(C2)N(C2=C(F)C(C3=NC4=CC=CCC4O3)=CC=C2)C(=O)C2=CC=C(C=C2)S1(=O)=O	6.099344974	4.462734194	0.04	-174.3564386	3
ZINC10130624	CC1=C2N=C(NC(=O)C3=CC4=C(C=C3)S(=O)(=O)N(C)C3CCC4C3)SC(=C3C=C1C3)O2	5.695634398	4.660100855	0.06	-93.95326893	2
ZINC10130680	O=C(NN=C1C2=CC(=CC=C2)C2=CC=CC=C21)C(P)NC(=O)C1OC2=CC=C1C=C2	4.882825325	3.853872003	0.12	-82.56953509	2
ZINC10130693	COC1NC(=O)C2=CNC(=O)C3=CCN3C2(SS)SP2C1CC2(N)Cl	6.207213048	4.133403741	0	-166.3929154	4
ZINC10130736	CN1C2(CCCC2)C2=C(CC(C3=CC(F)=C4N=C5SC4=C3N5C=O)=C2)S1(=O)=O	5.207043648	4.94055264	0.02	-94.58293395	0
ZINC10130995	CCC=C1C=C(C(=O)NC2NC3=C(S2)C(OOCCC)C=C3)C=CCS(=O)(=O)N(C2C=CCC2)C1C	6.165101906	4.824815279	0.03	-179.0521064	4
ZINC10131009	CC(C(=O)NC1C=CC1C=CF)[NH+](C)C(S)C1=CC2=CC(O)=CC=C2C=C1	5.094587078	3.984205925	0.11	-49.5359196	5
ZINC1013103	C=CC=C(C=CF)C1CC(CNC(=O)NC2=CC=C(F)C2N)S1	5.286293168	3.80355469	0.04	-112.4143627	3
ZINC10131056	CC1CCCC2=C(C=CCC(=O)N=C3SC4=C(C5=COCO5)C=CC(=C2)N3C4)S(=O)(=O)N1C	6.024547975	4.99590736	0.01	-196.3384482	1
ZINC1013107	COC1=C2C=CC(=C1)C=C1SC(=O)N(CC(=O)NC3=CC=C(F)C=C3CC(C)O2)C1=O	5.133449215	4.634625819	0.01	-154.616505	1
ZINC10131136	C=CNC1=CC=CC2=C(C(=S)CC3=CC=C4OC(=O)OC4=C3OC)C=CC1=C2	4.423591397	4.715557801	0.16	-85.09783893	0
ZINC10131172	CCC=NC(=O)C1C2=CC(=CC1F)COC1OC=PC=CC21	6.838893672	3.197529075	0.01	-168.5462472	4
ZINC10131196	C=CC(O)CN1CC2=C=CC3=C(N=C(S3)C3=CC(N=C3C(=O)CC)S1(=O)=O)C(S)=CC2	7.173262801	4.522601809	0.03	-147.931622	2
ZINC10131223	O=C1NC2=NC(=CS2)C2=C(C=CC=C2)CCN2C(P)C(=CC=C1C=CC1=CC=CO1)[SH]2(=O)O	6.122199663	4.761113087	0.06	-161.1926606	1
ZINC10131276	COC(Cl)OC1=C2C=C(C=C1)C(C1=C([O-])C3=CC=CC=C3OC1=O)C1=C([O-])C3=C(C=CC=C32)C1=O	5.202020841	4.55029731	0.09	-28.2778953	2
ZINC10131282	C=CSC1=CC(=O)SC(F)(C(=O)O)C2=C3C(S)NC(NN(CP=O)S(=O)C4=CC=C(CN31)N=C4)O2	5.615618179	4.943867757	0.03	-240.4019052	4
ZINC10131410	CCOC(=O)C1=CC=C2N=CNC(=O)C3=CC=C(C=C3)S(=O)(=O)N(C)CC3=CC(=CO3)SC2=C1	5.250176285	4.961706432	0.21	-139.9821493	0
ZINC10131435	O=C(NC1=CC=C2CCC3=C2C1=C=C3)C1C=CC(S(=O)(=O)NCC2=CC=CO2)=C1	4.330518542	3.903990353	0.02	-95.47071561	1
ZINC10131481	CC=C1C2C3C4=C(COOCP)SC5=C4C12C3(COC)[NH+](C)N5C(C)=O	7.589025452	4.305310886	0.02	-113.5312998	5
ZINC10131601	CSN1CSC2=CC(F)=C(C=CC3=CC(C)N=CC4PC=C5OC4C(N)N5S(=O)(=O)C=C3)C=C21	7.332818965	4.51204835	0.01	-189.1319123	4
ZINC1013164	O=CC=PC1=CC(O)=C(OCN2C(=O)SC3=C(Cl)C4=CC42C2OC=C3O2)C=C1	6.368510442	3.30121371	0.02	-127.9515424	2
ZINC10131774	O=C1NC2=CC(Cl)C([N+](=O)[O-])=C2N2N=C(C3=CCC(F)C(Br)=C3)C=COC1S2	6.370483945	3.877438506	0	-179.138499	3
ZINC10131779	O=C1C=C2C3=NN1C1=C4OC(=C4Br)C=CC3=CC=C(C(F)(F)F)C2=CC1	5.099710266	4.369109737	0.15	-31.45473723	0
ZINC10131795	C=C1C2=C=C(C(C)=C2Cl)C(=O)N(C(N)=O)N=C1C1CC=C1Br	5.650099926	3.712138472	0.02	-96.62742904	1
ZINC10131901	C=CC(=O)N(N=CC1=CN(O)C(CC)C=C1)C1C2=CC=C1C(C(F)F)=C2	6.004292195	4.472411757	0.01	-131.923389	2
ZINC10131927	CCOCN1CCN2CC1C1=CC3=CC(=C(C=C3)C1=NNC)CC2=O	5.785579664	4.300369384	0.06	-96.90994108	1
ZINC10132041	CP1CNC2=C(Cl)C(=CC(Cl)=C2)C2=CC3=C4C=NC5=C(C43)N1N=C(C=C2)P5	7.232262561	4.611193005	0.01	-179.573355	1
ZINC1013205	CC=C(Cl)C=CC1=C2CONC3=C4C3C4(OC)N(S(C)(=O)=O)NOC(=O)N2C1	6.594767248	4.298410526	0.02	-142.4942118	2
ZINC10132288	COC1=CC2=C(OC)C3=C1C1=NN(CC(=O)NC=C2C2(Cl)C(Cl)=C32)C(=O)C=N1	5.925477245	4.168426107	0.05	-96.22066936	1
ZINC10132323	C=C(Cl)CC1(N)C2=CC3PC(P)=C=C(C)CN=NC2=CC1C3=O	7.51531227	3.395763107	0.02	-157.0753054	3
ZINC1013257	CC1CC2C(NC3=NN=C4ON(CS4)C4(Br)C=CC34Cl)=C(OO)C2O1	6.981656937	3.719968785	0.01	-137.2548206	5
ZINC10132626	CN1C2=CC=C(C=C2)C(=O)NC(C)(C2=CC=NC=C2)C2C3=CC=C(C2=C3)S1(=O)=O	5.90356225	4.998076338	0.04	-120.6957627	2
ZINC10132629	C=CC(=CC=CC)S(=O)(=O)N(C)C1=CC2=C(C=C)C(=O)NC3C(=C23)C=CN=C1C	5.417265026	4.65961963	0.01	-153.4046644	1
ZINC1013271	CC=CC=C(C)C12OC1C1(CO2)CC2=C(C(=O)OCC)OC(=C2)CNC1=O	6.215528977	3.655771015	0.05	-112.8761213	3
ZINC10132781	CC12NC(=S)C=NCC3=C(Cl)C(=C=C3)C1C=C(C1=CC=CC=C1)C=CO2	6.10980865	3.609250299	0.05	-167.9303601	2
ZINC1013283	C=CC1=C=C2OC(F)C(=O)C=C1C(O)=C(N)C=CNC2OCC	6.574692912	4.132494493	0	-150.6573091	2
ZINC10132833	CC=CC=C(C)SC1=NC23C(CC4=NN(C)N=C4F)C(=O)N2CCC13	5.811368141	4.304040513	0.03	-97.75875114	3
ZINC1013289	CCC12SSC1C2C(=CCN=C(SC=O)C(=O)C1=C2C=C1C(Cl)C(F)S2)C(F)F	7.075944736	4.289614122	0.02	-135.4304111	5
ZINC1013318	CC=CC=C1C2=C(N(C3=CC=C(OCC)C=C3)S(=O)(=O)C3C4=CC(Cl)=C43)C(=O)N2C2=C(C)N(C)N1C2=O	5.037309536	4.262667154	0.24	-63.69028414	1
ZINC10133261	CC1=CC=C(NC(=NN=CSC(C)CN2C3=C=CC(C#N)=C32)C2(F)C=CC=C2)C(S)=C1	5.548660406	3.913631299	0.09	-140.0068597	2
ZINC1013339	CC1OC2=C3C=C(C1=C2)N([SH](=O)=O)CC(=C=O)NC1CC2C(C4=CC=C(Cl)C=C4F)C3C12	6.795626721	4.582439334	0.03	-143.9752656	6
ZINC10133628	CC(C1=C(CCCl)NC(=O)C1C)=C1C=NC2=C3CCC1N2C(C)C3=NC(C)N	6.398600404	3.968667465	0	-100.5859397	4
ZINC10133706	CCC(C(=O)O)N1C(=O)C2(CC1S)SC1=NC3=C(Cl)C4=CC3(C)C(=O)P1C1=C(Cl)C4=CC=C12	7.1758197	4.869444924	0.03	-147.2258967	4
ZINC10133907	COC(C=CC1(C(N)C(N)O)C(C)=NN1Cl)=C1C=C1C	5.371535251	3.236210226	0.01	-76.83587453	3
ZINC10134339	CCCNC(C=NC)=C1CC(=CC=POCF)C1[N-]S(=O)C1=CC1C=O	6.3517311	4.206387431	0.04	-129.1979264	3
ZINC10134479	C=C(Cl)C1(P)C2=C(Cl)PSC3=NN=CSC4=CC(Cl)=C2C2=C(C(=NC2)C4)N31	7.66068747	4.361703412	0	-204.3476719	1
ZINC10134538	C=CC1C=CC[NH+]2CCC(C=NN(C=C)CC3=CC=C(C=C3)C(=O)NC1)C2	7.054884175	4.696596335	0.02	-189.7619727	3
ZINC10134924	CC1=NC2=CC(Cl)C(Cl)C3=C2C3=C1C(=O)N1CCCC(C)C1	4.351019285	4.133220661	0.07	-24.5245733	3
ZINC10135283	CC1=CC2=C(C1C)N1C(=O)C3=C4N=C1SC2(C(=O)N(C)C)CC1CCC3=C(C1)S4	6.324706635	4.825233318	0.07	-87.75307844	3
ZINC10135310	CC(=O)NC1=CC2=CC(=C1)NC(=O)SC1=C3PC4=CC=CC=C4C4CC(=C1)C(=C23)C(=O)O4	5.878052496	4.47200996	0.16	-90.6295973	1
ZINC10136007	C=CC1=CC(O)C2C3=CC(=CC(C)C=C(C)N(C1)C1=NN=C(S1)C(=O)N2C)S3	6.767846711	4.684764708	0.03	-136.5285115	3
ZINC1013607	CCOC(=O)C1=C(C)N=C2SP3C(=CC=C4C=CC5=C4OCO5)C(=O)N2C1C1=CC3=C(Cl)C=C1	5.714050522	4.490870807	0.06	-108.6429526	1
ZINC101362	O=CC(Cl)C1(CC(=O)[O-])CN2C3=C(C(Cl)=C4C=C43)C21	5.327751239	3.201775781	0.05	-61.37131911	3
ZINC101363	O=C1N=C[N-]C2=C=CC=C2SC1=CC1=C(Cl)C2=CC2=C1	4.707114734	3.747543077	0.05	-98.40766353	0
ZINC101365	NP1C2SN3SC2(S)C(P([O-])F)=C3CC12C(F)C2Cl	7.384451659	3.249659398	0.02	-146.383399	5
ZINC1013659	C=C1C=C(O)C(=COC(C)(N)C(=O)OCF)C2=PC(=O)C3=C(C=C=C2C3F)CC(COCC)O1	7.364871602	4.168244897	0	-205.4239044	3
ZINC10136734	O=C(CCN1C=NC2=C(C=CS2)C1=O)N1C2CCCC2N2CC3=CC=C(C2=O)C31	5.195675685	4.984968961	0.12	-14.08343558	3
ZINC10136958	C[NH2+]C1C(COC)=CC=C(C)N2C(=O)C3NCN(C)C4=NP3C=C=NC4SC(C)=C(C)C12	7.821031878	4.802220922	0.02	-169.7657002	4
ZINC10137192	CC1=C(N2C(SC3CCC(=O)CNC3N)=NN=C2C2=C=CN=C2)C(CO)C(C)C1	5.576965228	4.516500703	0.03	-150.8228246	4
ZINC1013724	COC(C)CNNC1=NC2=C(C)CC12C(N)N1NS1	5.81431895	3.629810912	0.06	-61.60188907	4
ZINC10138032	NNC(=O)ON=CNC1(F)C2C([NH2+]C=O)CC#CC21Cl	6.669058878	3.681210319	0.02	-97.59187535	4
ZINC10138381	CC1=NSC(C(ONC=O)C2=C(O)C=C(Br)C2)C1=C1C2=C3P=CCPC(=NN12)P3	7.342253598	4.288517859	0.03	-176.7570154	3
ZINC10139605	CC1CC1([NH2+]CC(=O)NC(=O)C1OC2=CC=CC1NC2)C1=CC=C(Cl)C=C1	5.819109608	3.627659805	0.06	-80.65383089	4
ZINC10139703	C=CN=C1C2=CNC1=CC[NH+](C(C(N)=O)C1=CC(Cl)(OC)C=C1)CCC2	7.163805013	3.790862764	0.04	-128.0095202	3
ZINC10139879	COC1=CC(OC)=C2C3=CC=C4NC=C(C4=C3)C(C)CC[NH+]3CSC1=C=C2NC3=O	6.704751735	4.315881894	0.02	-137.4597298	2
ZINC10139975	CC(=O)C1=CC=C(NC(O)C(C)[NH+]2CCC(C3=CNC4=CC=CC=C34)CC2)C=C1	4.005119004	4.086817583	0.34	60.86503434	2
ZINC10141023	CC1NC(=O)CSC2=NC3=CC(=C3O2)C12CC2	6.313458109	3.730217754	0.01	-104.8870511	1
ZINC10141631	CC1(N)C2=NC(=C(N)S2)C(=O)N2C1OC1=C(C#CC=NC=O)SC(=C1)SC2O	6.755069787	4.759915172	0.01	-117.246815	3
ZINC1014184	COPC1=CC2C3=CC=CC=C3C3=NCC(=O)NC(=N3)SC2ONOC1	5.934908389	4.044272245	0.06	-140.4229805	2
ZINC10141948	CC=CC=C1C[NH+]2C=CC=C(C=CC)C3(P=O)NCNC(=C3C(=O)OCC(F)O1)C2	7.705182256	3.937546169	0	-212.8159276	3
ZINC1014200	O=[N+]([O-])C1=CC2=CC(=C1)C(C1=CN3C=CC=NC3=N1)N2	4.369019649	3.538212424	0.07	-12.12946829	1
ZINC10142062	CCN1CCC2C3=C4NN(C(=NC4=CC=CSC)SC(C)CN31)C1C(C)CC(=O)C12	7.049681827	4.496854022	0.05	-137.6596468	5
ZINC10142072	CC(CNC12CC3CC(CC(C)C31)C2)SC1=NC2=PC=CC3=C2C(=O)N1C31CCCCO1	7.433807541	4.983145808	0.04	-129.885335	7
ZINC10142076	N=C1SC2=NC(F)(NC(=O)COC(=O)C(Cl)S1)P=C2C(=O)[O-]	6.725536656	3.819010422	0.02	-109.4751163	2
ZINC10142084	CC1OC(=O)C(S)=C2C=C(C2)NC(=O)C2[NH2+]CC1CC2(C)C(F)(F)F	7.169348165	2.821101152	0	-126.7658329	4
ZINC10142675	CC1=NC(C)=C(C(=O)OCC(=O)C2=CC3=C4C=C2C4C2=C3C=CC=C2)S1	3.967509947	3.506926165	0.22	25.26286128	1
ZINC10142828	CC1=C(C(=O)OC2C(=O)N2C2CC3CC32)SC(Cl)=N1	4.504832823	3.140306723	0.05	-29.73557135	5
ZINC10142837	CC12CNCC13NOC(=O)PC2OC(=O)C=C1N=C(P)SC13	6.927201081	3.381203189	0.01	-153.4535494	4
ZINC10142899	C#CC1(Cl)SC(C)NCC(C)OC(=O)C2=C(CF)N=C(CC3CC34N=NC41SN)S2	7.828052952	4.407479553	0.02	-149.3072489	6
ZINC10143252	C=CC=C1PC2(SO)N=C3SCC(N)C(=O)N4C(C(=CC2C)OOCPC4(C)CF)N3C1=O	7.639859486	4.453348108	0	-229.8022778	5
ZINC10144278	COC1=CC=C2OCCSC3=NN=C4N3C3=CC=CC=C3C(=O)N4C3=C(C)C=CC(O)=C3C2=C1	4.362406053	4.932550791	0.15	-26.03363254	0
ZINC10144576	C=CC=C1C=C(C=C)N(C(S)C2=CC=CC=C2)C(=O)C(C)(S)CC23C=NC(O2)C2=NN=C(N3)N21	7.647109933	3.924150716	0.04	-148.8294121	4
ZINC101446	CC1SC(C2C=CN=C2)N(C2=CC=C(Cl)C=C2)C1=O	4.030880726	2.975640442	0.13	-54.482137	3
ZINC10144653	CN1C(=O)CSC(=N)N2C3=CC=CC=C(C3)C(=O)N3CC=CC=CC=C1C1=CC=CC=C1N=C32	5.399345928	4.513484618	0.07	-192.7803902	0
ZINC10145631	O=C1C2=C(C=CC=C2)N=C2SCC3C=CC(=C3C(F)(F)F)C3COC(CN12)C3F	5.983123577	4.833073545	0.05	-100.7769554	4
ZINC10145911	CC(C)CNC(=O)C1CC(C)CC2=CC3=C4N=C(S1)N(CCCCCO)C(=O)C4=C23	5.558217556	4.925449993	0.12	-27.05427385	2
ZINC10145973	CN1CC2=C(Cl)C(=CC=C2F)C2CC3=CN(C(=O)C4=C(N=CSCC1=O)OC=CC=C4)C2O3	6.473233486	4.999582851	0.05	-193.8899864	2
ZINC10146613	COC1=C2C=CN=C1C1NON(C3=CC4=C(CPC1=CN4)N3O)C(=O)C2	6.814944337	4.335741101	0.02	-126.1168519	1
ZINC10146632	COC1=C2C=C3NC=C(CCNC(=O)C(C)CC2)C3=C1	4.683071498	4.02462421	0.05	-82.41734214	1
ZINC10146668	C=C(N)C1=CC(O)C(CC(C)NC(=O)C(CO)NC(=O)CN(N)CNC)C=C1	4.780518012	3.558606568	0.02	-72.72531613	4
ZINC10147836	CC1CC=CC2=C1N(CC(=O)OCC(=O)C1=CC=C3OCC(=O)NC3=C1)C(=O)O2	3.590787129	4.097544382	0.14	27.70698723	1
ZINC10148789	C1=C2C3=NN=C(C4=NC=C(NCC5CCC5)OC=C4)OC2=CC=C1C3	4.705017672	4.777327199	0.03	-111.8257992	0
ZINC10148877	NOC1=C2N=C(C=C([N+](=O)[O-])C=CN2)C2=C=C(NC(=O)C3CC3)C=C21	5.047728798	3.902120157	0.03	-127.9825959	0
ZINC10148927	C=CCN1N=NC(NC(=O)COC2=C3CC2=CC=P3)=N1	4.771977586	4.799662017	0.08	-25.48004282	0
ZINC10148987	C=C1OC2=C=C(C=C2)CNC=CC=CC(OOC)C1=CC(S)[NH2+][O-]	7.260452879	3.870609928	0	-228.4383362	2
ZINC10149012	CC(=CC=C1COC(F)C(=O)NC2OC3=C2C=CC1=C3)C1=CCC1	5.955577392	3.907654786	0.04	-100.9001905	2
ZINC10149024	C=CCN1N=NC(NC(=O)C2OC3=C=C2C=C3[N+](=O)[O-])=N1	5.271274165	2.75679262	0.05	-44.53252265	1
ZINC10149070	CC1=C2C3=CC=C(OC(N)C(=O)NC(=CC=O)S1)C3C2(C)CBr	6.815576684	3.593965129	0	-136.9614582	3
ZINC10149075	O=[NH+]C1=CC=CC(C(=S)C2=PC=C3C(=C2)C(=O)N2CCC4C([O-])C2OC4C3=O)=C1	6.514000638	4.317657847	0.02	-138.5251512	4
ZINC10149127	CCC(C)C(=O)NC1=CC(O)(NC(=O)C2=CC=C=C2)C=C1	4.922849443	3.415743944	0.01	-121.0160733	2
ZINC10149188	CC1=C2CCNC(=O)SC2(N(N)C(=O)C2COC2=O)S1	4.988455994	3.766738144	0	-70.10541861	2
ZINC10149211	C=S1(=O)N=C(Cl)C2=C3OC(=C(F)C=C2)C3=CC=C1N=CBr	6.390149749	3.485108922	0.02	-123.947136	1
ZINC10149252	CC1=CC(F)=CC2COOC1=C(C)C1=C(CNC1)C(C(N)=O)=C(S)NC2=O	5.935844278	3.851218466	0	-151.1513259	1
ZINC10149317	O=C(NC1=CC=CC=C1)C1CC=CC2C3=CC([N+](=O)[O-])=C(C=C3)NC(=O)C21	4.223090404	3.29029993	0.26	-6.848574328	3
ZINC10149610	CC=C(Br)C=CCNC(=O)C12C=CC1C(=O)NC1=CC2=C2C=CC=CC12	5.913164229	3.69228587	0.01	-159.0117808	3
ZINC10149662	CCC1=C(C)SC1(NC(=O)C1=CCC=C1OC(F)CC1=C=CC=C1)C(N)=O	5.478772622	4.976507944	0.03	-172.4092996	2
ZINC10149688	C=NCCC1C(=O)NCCCC1N1CC2=C(Cl)C(P)C1C=C2	5.996451453	3.867550256	0.03	-137.5136937	4
ZINC10149700	C=CC1=C=C2C=CP3PC24C1=C(C)C=NC(=O)N1C3=C(SC=CCF)NC(=S)N(C)C(=O)C14	7.718232635	4.674614562	0.01	-222.7816051	2
ZINC10149706	O=C(NC1=CC=C(Cl)C=C1)C1CC=CCC1C(=O)N1CC2[NH2+]CC21	4.305854148	3.547824913	0.3	42.83155333	4
ZINC10149750	COC1=CC=C2C=C1N1C(=O)C3CC=CC3CN1C1=CC2=CC=C1	4.859356745	3.502475919	0.02	-51.02050646	2
ZINC10149948	CCN1C(=O)C2CC=CCC21C(=O)NC1C=CC(C(=O)OC)=C1	4.678575723	3.508291285	0.01	-105.3710829	3
ZINC10150115	COC(=O)C1=CC=C(NC(=O)C2CC=CCC2C(=O)NC2=CC=NC2)PC=C1	4.875079859	3.223760441	0.02	-129.8842221	2
ZINC10150130	C=CC=CC=CCN(CC1=CC=CC=C1)C(=O)C1CC2=CCC1C(=O)NC1=CC=C(C=C1)C(=O)O2	5.576386143	4.442148178	0.07	-139.2828122	2
ZINC10150142	COCC(=O)C1C=CC(NC(=O)C2CC=CCC2C(=O)ONC2=C=C=CC=C2C(=O)OC)=C1	5.251521133	4.030867455	0.01	-156.1695838	3
ZINC1015019	O=C1NC2=C(C(C(F)(F)F)=C(Cl)C=C2)C2=C3C=CC=CC1(NC1=NC=CC13)S(=O)(=O)C2	6.595611428	4.230520431	0	-136.806648	2
ZINC10150255	O=C([O-])C1=CC=C(NC(=O)C2CC=CCC2C(=O)NC2=CC=C3C=CC=CC32)C=C1	4.263878386	3.121309566	0.08	-35.76647169	3
ZINC10150277	CCC1CC2CCN(C1)C(=O)C(CC(=O)NC1C=CC(C=O)=C1)CC=CC2	5.773298249	4.35368414	0	-124.2836963	4
ZINC10150459	NC1=C=C=C(NC(=O)C2CC=CCC2C(=O)[O-])C=C1	5.211057473	2.864751372	0.05	-49.52801243	2
ZINC1015050	CS(=O)(=O)N1OCC(O)NC2C=C(C2=C(Cl)C=CCl)C2=CC=C(C=C2)OC2=CC=C1C=C2	6.325354606	3.898250644	0.03	-145.5339461	2
ZINC1015056	C=C1C2=C(OC1C=CF)OC1=CP(C1)C(CO)C=CC(C)N(C(=N)S)C2	7.255401501	4.183728724	0.01	-173.5003888	3
ZINC10150573	C=C1C2=C3CC(=C2)NC(=C=O)COC(=O)COC1=CC(F)N3	6.539892465	3.824045476	0	-163.8621352	1
ZINC10150720	O=C1C2C3CC=C(S)C2(C2=C(C=CN=C2C(O)(F)F)CC3=O)C2CN1CCO2	6.0557659	4.505004226	0	-118.8298977	4
ZINC10150731	C=C(C=CC(=C)C1(C)C2CC(Cl)C(C1C=CCC)N(C=O)C2)NCO	6.291872669	3.876189367	0.01	-122.3291493	5
ZINC10150734	CC1=C2C=CC(=C1)NC(=O)C1CC=C2CC1C(=O)N1CCOCC1	5.077948521	3.820695258	0.08	-81.86889023	2
ZINC10150814	O=C(F)NC(O)OC1=C2C(=S)N12	4.881014663	2.878846721	0.2	-26.22977942	2
ZINC10150857	NC(=O)C1=CC=C2C=C1C(=O)C1=CC(=CC=C1)C1=NN=C(CC2)S1	4.621759248	4.571224633	0.12	-84.69838125	0
ZINC10150904	C=C1C(=O)N(C2=NN=C(C3=CC=C4C=C43)S2)C(=O)C1=C1C=C1	3.076863556	4.337934345	0.06	-76.15850416	0
ZINC10150906	CC(=N)C1C2=CC1NC(=O)CC1=C(O)C2=CC(C)=C1	5.638991095	3.637124123	0.04	-70.2471589	2
ZINC10150947	N=C1SSOC=NC2=C(C3(Br)CNC3=O)C(N)=NC21Cl	5.952266624	3.247056718	0.02	-124.640021	2
ZINC10150965	CC1=C(N)C2=CN=C1CN(N=CC1=PC=CC3=C1C=CN=C3)C(=O)C(C)O2	5.543193501	4.711889484	0.01	-69.50613189	1
ZINC10151004	COC1=CC=C(C=NN2C(=O)C3CC4=C(O3)C2=C(C)CC(C)=C4)C=C1OC(C)=O	4.579111952	4.2393525	0.11	-42.67369492	1
ZINC10151087	CC(=O)C1=NC2=CC=CC=C2N1C(=O)C12CC34CC3(CC(C4)C1)C2	5.684781234	3.571382927	0.2	-2.799828877	2
ZINC10151102	CC1=C2SCNSC3=CC3=CC3OC2=C(C1C)N(C(C)OC#N)C3Br	7.092018468	4.503351403	0.01	-155.095345	4
ZINC10151215	CC1C2=CC=CC(=C2)CC2CC3=CC=CC=C3C1=NN=C(S)NC(=O)C2C	5.695324311	4.415164726	0.03	-121.9328266	3
ZINC10151240	NCC1COCC2C1=C=C(P(P)P1C3CS[NH+]31)SC2=NN	6.839869885	3.849654592	0	-148.6856405	4
ZINC10151247	CC1C(=O)NC2=NN=C(S2)C2=CC=CC(=C2)C2(C)C[NH+]12	6.350782666	4.711921623	0.02	-93.86909735	3
ZINC10151335	C=PN=C(Cl)SC1C2=NN=C(NC3([NH+](C=O)CS)SC13)S2	7.580659158	3.08985913	0.01	-124.883821	4
ZINC10151336	CC(=O)C1=NC=C=C2C=C3NC(CN31)[NH+](CCO)CC2O	7.063655383	3.316935254	0.11	-103.5905067	3
ZINC10151356	NCC(=O)C1=NC2=C3C=C3C=C2N1C(=O)[NH+]1CCP1	4.769617617	3.896142702	0.15	-74.19520869	1
ZINC10151469	CC1=C(C)CC(OC(C)CNN=CC2=CC=C(P)C(C3C=CC=CC3)=C=C2)=C1	5.417838705	3.545440509	0.01	-204.5653131	2
ZINC10151645	CC=C(C=O)C(C)C1(N)C=C(C(=O)NC(C)CC2OC3=C=C2C(C)=C3)OC1	6.359894732	4.018052546	0.01	-119.5243071	4
ZINC10151661	C=C1OC2(C=O)CC3=C4C5CC3=C1C(C)(Br)C(C)=C(C5)OC4C(=CSO)N2N	7.222066345	3.643382359	0.05	-158.9097374	4
ZINC10151674	C=CC1=C2CC=C=CCC3NC(=O)N1CN=C(C(Cl)=CC(O)O)N3NN2	6.915637724	4.09789108	0.01	-159.2640944	1
ZINC10151695	CC1=C2C=C(C)OC3(C=C1CN2)C1=CC=CC(=C1C(=O)[O-])C(=O)NNC3=O	5.942034571	3.834552953	0.02	-106.3908086	1
ZINC10151922	CC(=CC1=PC=CC(C(=O)NN(O)C2C3=C=CC=CC(=C3)N2O)O1)CCN	6.612160732	3.829479604	0	-210.2817202	2
ZINC10151936	C=C1SC2OC1(NC(Cl)C(C)CC(O)=CO)C1CC1(O)NNC2=S	6.882960585	3.618007847	0.01	-118.9165411	6
ZINC10152070	NC1=C2C=CC=CC2=NC(=O)C2=CC=C1N=C2SCl	4.239658367	3.132644505	0.47	-27.83790717	0
ZINC10152163	CC1=C2C=CN(OC3NN(O)C23)OC2(Cl)C=C=C(Br)C1=C2C=S	7.768370915	3.239310824	0	-156.220994	3
ZINC10152301	C=C1C=C2CC2(C)PC(CSC(=O)C=C=CCF)C2CC12	6.192876664	3.594911919	0	-145.7163808	4
ZINC1015241	CCN1C=C(N2CP3CC(=CC(F)=CC=CC3)P2)C2=CC=C=C21	6.579854822	3.747528444	0	-212.3293288	0
ZINC10152651	CC1=C2C=CC(OC3CC(C)OC4=C=C=CC=C4C(=O)NNC3=O)=C1C2	6.125997449	4.086768348	0.01	-163.4197818	2
ZINC10152830	C=C1N=C(CN)C=C(C)CC2=NC1C(NC(=O)COC)=C2C#P	5.944542377	3.558269729	0.03	-84.0686691	1
ZINC10152988	COC1=C(NC(=O)C2CC(=O)NC3=NC4=C(C)CN4N32)C=C(C)C=C1	3.602961999	3.66734886	0.29	22.17010741	1
ZINC1015305	C=C1CN2C(=O)SC(=CC=CC3=CC=CN(C)CC=C31)C2=O	5.253272979	4.241947816	0.03	-170.5769736	0
ZINC10153177	C=CC(NC(=O)C(C)C)=C(C=C)C1CC(C)C2C=CC=C2S(=O)(=O)N1C1=CC=CC1	5.321546966	3.549002043	0	-141.5749739	3
ZINC1015319	CC=CC1=CC2=C3CN(C4=C(F)C=CC=C4)C4C(Cl)N3C(=O)C4N(C2C2=CC=C(Cl)C=C2)S1(=O)=O	5.810755266	4.558409911	0.06	-87.23805132	4
ZINC1015320	CC=C(C)C(=CC)NC(=O)C1C2CCC3C(CCC21)C3(Cl)Cl	4.459407979	2.892898759	0.06	-28.60492082	4
ZINC1015321	O=C(NC1=C(Cl)C=CC(F)=C1)C1C2CC3C4C(CC3C21)C4(Cl)Cl	4.346753072	3.029309577	0.21	-9.696808704	7
ZINC10153247	CC(=O)CC(=O)N1C2=C(C=CC=C2)C2C(C3=C(C=CC(Cl)=C3)S(=O)N2C2=CC(S)=C=C2)C1C	5.036274931	4.487966204	0.12	-116.5752527	4
ZINC10153278	COC(CN)C12C(=O)ON(C(P)S)N1CC21OCN2OOC1=C2P	7.655860835	3.702983538	0.03	-155.3305996	4
ZINC10153406	CC1=CC=C(C2=NN3C(=N2)NC(=O)CC3C(=O)NC2=CCC([N+](=O)[O-])=C2)C=C1	3.842584423	3.881330919	0.09	-3.019346906	1
ZINC10153411	N=C1N=C2CN3C(NC(F)=CF)C3(CN2)PNC=CSC2=C1SC#CC=C2	6.978876836	4.710114942	0	-223.285237	3
ZINC10153597	CC1=CC([NH2+][O-])=CC=C(C2[NH2+]C3C(=O)CCC3NC2=O)C(=O)NC1	6.238420777	4.531397422	0.03	-140.7783391	3
ZINC10153616	CCC1=C2C=CC2=C1NC(=O)C1CC(=O)N2C(SPC)=NC(=O)C(C)N12	4.61245315	4.271753813	0.14	-66.67175262	2
ZINC10153696	CC(C(N)=O)C1C(Cl)[NH+](CN)C(C=O)C12C(=O)NC1=C2C=CC=C1Cl	5.692070078	3.965813333	0.08	-58.89017199	6
ZINC10154024	CNC(O)OC(C)ONC1C2PCOC3=C(S)C1(CN)N32	6.446550392	3.421816038	0.01	-134.9356605	5
ZINC101542	O=C1OCC2=CC2=C2C=C=[NH+]CN(PC3=CC=C1C=C3)C(=S)NC2	6.419784892	4.760437459	0	-180.5538406	0
ZINC10154284	C=C1OC2=CC(=C1NC)C(=O)C1CC(COCC)=C3C=NCCN(C(S)S1)N2C(=O)NC3O	7.266368949	4.489520301	0	-170.8241365	3
ZINC10154321	C=C(C)C1CN2C3CC(OO)=C4C(=C3Br)C(=O)P(C)C3N(N)C(=S)NN3CC(C)(F)OC412	6.082578711	4.119169875	0.01	-169.4613045	5
ZINC10154415	CC1OC(C)(CO)OC2(N)CCC3(C=CC4=C(CF)CNC(S)N4NC1=O)CC3=COC2F	7.706325298	4.429085114	0	-193.6334104	6
ZINC10154583	C=CC1OC(=O)C2POC3=NC(C=C1C(=O)OP(C)SC)(C3)C2N	7.626255041	3.045597973	0.03	-147.7643175	4
ZINC10154698	C=CC1=CC([N+](=O)[O-])=COC2CC3=C(OC=O)C=C(C3)C(=O)OCC12C	6.249812573	3.31679242	0.01	-165.6530667	2
ZINC10154808	O=C(OOCBr)C1=C=CC2CC3C4=C(C=CC=C4C13)OCC(=O)O2	6.220952717	3.7925187	0.07	-134.4461523	3
ZINC10154858	CC(P)C(=O)C1=CC(OC(=O)C2=CC3=C(C2)C2CC2CO3)=CC=C1	4.415710665	3.632584772	0.1	-52.7427319	3
ZINC10154903	CC1C2CNC=COC12	5.211737108	2.863161927	0	-62.36813084	3
ZINC10154990	C=CC=C(C=C)C1C=C(C2=C(C=C)OC2COC)NC(=O)C1	5.07618633	3.440297591	0	-112.8080726	2
ZINC10155034	NN=C1C=CC2(N=CCO)C=CC12N	5.776176287	2.573359766	0.02	-66.20275488	2
ZINC1015522	O=C1OC2COC=C(C3=C4CCC(=C(Br)C=C2Cl)C43)N1Cl	6.233041013	3.588031778	0	-109.4376155	2
ZINC10155290	COCCOC1=CC2(S)CC(NC(=O)C(C)OC3=CC(P)C4([N+](=O)[O-])C=C34)=C12	5.447831946	3.475996106	0	-89.78090763	4
ZINC10155343	CC1OC=CC=CC2=C(OC3=CC(N(N)OC=O)=C(C=C3)CO1)C1(CO1)N2	6.79826349	4.107310793	0	-179.1286794	2
ZINC10155425	CCC1(C)COCCOC2=CC(NC(=O)C3=CC=C(C=C3)O1)C(F)C=C2	6.104112554	4.003463216	0	-164.5126945	3
ZINC10155689	O=C(C=CC1C=CC=C1)NC1C(OCC2CCCO2)=CC=CC1S	4.688742682	3.652861553	0.06	-91.94207771	3
ZINC10155704	NC1=PC=CC=C1OC1C2CCC(O2)C12C=CC(CCC(=O)C(N)CO)=C2	6.547461093	3.543260956	0.01	-126.4671709	5
ZINC10155829	C=NC=CC1=C2C(Br)=C3CN4C(=O)C(C)(CC(P)(C4=CN=CC)C(OC1C)C2C)O3	7.856103701	3.816117148	0	-191.4969787	5
ZINC10155841	COC1=C=C2C=C1C1CN3OC1COC1=C(P)C=NC=C1NC(=O)C23	6.998696796	3.682124011	0.01	-176.4552873	3
ZINC10155845	CONC1=C(O)C2C=C1OCC1=CCC1OC(C1(OO)CCCO1)N(C)C2=O	6.465650801	4.069041608	0.04	-142.0215931	4
ZINC10155904	O=C1COC2=C=CPC=C(Br)C(=C2)CN1C1=C=NC2=C1OCC21CO1	6.931898346	3.883246253	0.02	-198.342679	1
ZINC10156004	C=NP=C1OC2C(=O)NC3COC4SCSC2C(O)=C(COCO3)C1C4(C)S	5.695850178	3.66426394	0.01	-179.4792826	6
ZINC10156082	CC1NC(O)NC2=CC=CC3=C2OCCC(CCO3)C2=CC(Cl)=C(C=C2)O1	5.478881216	4.462283826	0.05	-77.5960837	3
ZINC10156252	C=C1C2C3=C2C1(C(N)(P)CC)N(C(N)=S)CC3O	5.668374548	3.457126728	0.01	-73.84818108	4
ZINC10156277	CCC1=NC(CBr)C2(P)ON3CC4(NC3=S)P2C42OC2CC1	5.696406173	4.045352824	0.02	-128.3087212	5
ZINC10156419	CCC1=C2CC(F)N2C(CC=C(C#N)C(=O)O)C(N)C=PC([SH](=O)=O)=C1	6.170613647	4.534045859	0.03	-142.1602449	3
ZINC10156439	O=C=C1OC=C2C=C(O)C21COO	5.367004359	2.612969494	0.04	-79.81263028	1
ZINC10156537	CC1=C2C(=O)CC(C3=C=CC=C(Cl)C=C3)CC2=NC(NC2=C=C=CC=C2)=N1	5.113125482	3.747454462	0.02	-167.6304214	1
ZINC10156607	CN1CCN(C)C2=NC3=C(C=N2)C(=O)CC(C3)C2=CC=C(C=C2)C(N)COC2=CC=C1C=C2	5.572638062	4.393537222	0.07	-81.45798169	2
ZINC10156631	COC1=CC(NC2=NNC(C)=C3C(=O)CC(C4=CC=C(Cl)C=C4)CC3=N2)C=C1	4.222837744	4.448139107	0.05	-77.83290049	2
ZINC10156720	CC1=NC(C2=NC=CO2)CCC2=CC=C(NC1=N)C([N+](=O)[O-])=C2	5.271102445	3.61571024	0.07	-91.61158917	1
ZINC10156800	C=CC=CC=C1OC2=C(C=CC2O)C2CC3=C(C=NN31)C(=O)C2	5.369999331	3.992775314	0.01	-119.0281454	2
ZINC10156808	COC1=CC2=C(C(OC)=C1OC)C1C(=O)C3=C(CC21)N(C1=C(F)C=CC=C1)N=C3	3.501249511	4.110752903	0.14	-6.419614855	2
ZINC10156817	C=CC=C(Cl)C1=C2C=CC3=C1N=C(S3)N1N=CC3=C1CC(CCC3=O)C2=C	5.577801867	4.410230917	0.04	-65.29783637	1
ZINC10156822	COC12C3=C1C1(SCOSN(C)O3)C3CN(N=C(F)C1SC3=P)C(=N)OSC1=C(F)N=C=C12	7.847732653	4.504676045	0.02	-239.4394853	4
ZINC10156848	C=C1CC(OF)(C2=NC(O)C3C4=C(C5=C3CC(C)=C5)C(CSCC(O)CSNOCC)C4=N2)O1	6.170217075	3.911718036	0.02	-154.9458174	5
ZINC10156850	O=C1C2=CN=C(N3CCOCC3)N=C2CC2CC12	3.462903782	3.533496107	0.11	-7.86837063	2
ZINC10156860	C=C1C2=C(C)C(=C3CN(C(N)=N3)C3=CC=C1C=C3O)C2=O	5.239210025	3.953148851	0.04	-61.9267659	0
ZINC10156879	CCC1C=C1N1NC2C=C3C(F)C3C(=O)C3C=C(C)N=C1SOC(C)(N)NP2S3	7.963190413	4.465561139	0	-175.4916048	6
ZINC10156882	CC1=C2C(=O)C3C2=NC(=N)NC2=C(C=CC(=C2)CO1)C1=C(SC1)C3C	6.159040366	4.339673259	0.01	-144.3911731	2
ZINC10156894	C=C(C)C1=CC=CC2(O)C3=NC(N=CC4=CC=CO4)=NC(C)=C3C(=O)OCC12	4.536418863	3.26887598	0.01	-77.62815733	2
ZINC10156895	CC1=C2C=C(F)SC2=C1C1CC(=O)C2=CN=C(NCC3=NCO3)N=C2C1	4.277529442	4.764289286	0.03	-20.13629422	1
ZINC10156904	CC1=NN2C(=C1C1C=CC=C1Cl)NN=NC1=C2C(F)C(C)(C)CC1=O	4.999829161	3.795015716	0	-121.6535602	2
ZINC10156918	ClSC1=CC=CC(C2=C3N=NC4(CCC4C4=CC=CS4)N(N=C2)N3)=C1	5.876995287	4.221600804	0.07	-84.33930636	2
ZINC10156938	CCC1=NN2C3=C1C(C)=CC=CC=C1C(=O)C(=C2C1C1=C(O)C=CC=C1)N=N3	5.339966187	4.342620128	0.09	-62.41745053	1
ZINC10156941	CC1C2=CC(Cl)=CC(=C2)C2=C=C3N=NC4=C(CC(C5=PC=CO5)C4=O)N3N=C21	6.213828797	4.537167555	0	-151.5254698	2
ZINC10156966	COC1(CCC2C=CC=CC2(P)Cl)CC2=C3N=NC4=C(C=NN42)C2=PC(=C=CC=C2)C1C3=O	7.762493589	4.718784571	0.02	-203.4954029	4
ZINC10157138	CN=C1C=CC=C2CN(CC[NH+]2C)C(=O)C2=C(C)NC3=NC=NN3C21	6.534324759	4.658871956	0.01	-105.745043	2
ZINC10157149	CC1=C(C(=O)N2CC[NH+](C)CC2)C(C2=CC=CC3=CC=CC=C32)C2N=CN=C2N1	4.524171274	4.130583462	0.19	10.80962994	2
ZINC10157166	O=[NH+]C1=CC=C(C2=CC=NC3=C2C(=O)N(C2=CC=C(Cl)C2)N3)C=C1	3.922094342	4.055354185	0.07	-82.9839217	0
ZINC1015717	CC1OC2=C3C=C(C=C2Cl)C(=C2SC(=O)N(C2=O)C3O)C1C	5.458702939	4.401166615	0.01	-70.3276888	3
ZINC10157199	CNC1=NN(C2C=CC(F)C2C)C2=C1C(=O)CC(C1=CC=CO1)C2	4.610865706	3.791667471	0.05	-36.15073004	4
ZINC10157207	CNC1=NN(C2=NC(C)C(C)=N2)C12CC(C)(C)OC2=O	5.311779065	3.450499846	0	-63.80756383	2
ZINC10157247	CC1CC2=C3C=NN2C2=NC4=C(C=CC=C4C1C3=O)N2	5.417884574	4.257950887	0	-30.79361106	2
ZINC10157282	CC1OCCN2C3=C4C(=C1C(P)N3)C1=C(Cl)C(C=P1)N4C(=O)N(Br)C2(O)F	7.736877926	4.577934198	0	-178.585289	4
ZINC10157315	CC1=NCN2CCN(CC2)C2=NC3=C(C(=O)CC(C4=CC=CC4O)C3)C(=N2)C=NC=C1	6.107819287	4.886450699	0.03	-153.7966684	2
ZINC10157330	CC1=C2C=C2SC2(F)C(N=S)=NN12	5.462331282	3.303056746	0.04	-62.84420769	1
ZINC10157394	C=C1C=C2C(C)=CC(C)C3=CC(=O)C2N13	5.789176551	3.307612066	0	-83.26527931	2
ZINC10157487	CC1=CSC1(F)C1CC(=O)C(=CN)C(=NCCNC2=NC(C)C=C(S)C=CC=N2)C1	6.072665114	4.393893534	0	-164.9620191	3
ZINC10157499	C=CC=C(C=C)OC(=C)C=CC1=CC2=CC=CC=C2CN2C=CC3=C(C=NC(=N3)N1)C2=O	5.4065589	3.819144456	0.03	-156.5863408	0
ZINC10157511	COC1=C2CCOC(=O)C3C(=O)N=C4NC3C(=C2OC)C=C1C1=CC=CC(=[NH+]1)N1CCN4CC1	6.497072149	4.464053377	0.01	-63.72945306	2
ZINC10157512	CCOC(=O)C(NC)(C(=O)N=C1C[NH+]2CCN1C2C)C1C=CC=C1OC	6.33401931	3.684145748	0.03	-73.26229723	4
ZINC10157534	COC(O)C1C(=O)N=C(N2CCN3CC2C2=COC(=C2)C3=O)NC1C1=CC=CC=C1	5.562289894	4.463016703	0.17	-102.7737438	4
ZINC10157545	CC1OCC2=CC=CC=C2P2NC(N3CCN(C4=NC=CC=N4)C3)=NC(=O)C12	4.397481815	4.45928646	0.06	-81.78552001	2
ZINC10157548	COC(=O)C1C(=O)N=C(N2CCN(C3=NC=CC=N3)CC2Cl)NC1C1=C=CC=C1	4.819406559	3.989174554	0.05	-105.9710303	3
ZINC10157569	CCN(CC1NC2=[NH+]C=CC=C21)C1=NC(O)C(C(=O)OC)C(C2=CC=CO2)N1	5.310961974	3.725923313	0.17	-26.95220823	4
ZINC10157598	CC[NH+]1CCN(C(=O)C2=CN=C(NC3=NC4=C=CC4O3)N=C2C)CC1	5.073323538	4.12916855	0.07	7.297961423	1
ZINC10157611	CC1=NC(N2C3=NC4=C2C=CC=C4O3)=NC=C1C(=O)NN(N)C(=O)C1=CC=NC1	4.494453758	4.543786128	0.16	-45.45224137	0
ZINC10157612	CC=CN=CC(C(N)=O)=C(C(=O)NF)C(N)=NC(=NC)NC=NC1=CC(O)C2=C1O2	5.592841081	3.876218807	0.05	-149.7334536	1
ZINC10157632	CN1CNC2=CC(=C(Cl)C=NN2)NCC2=C3C(=O)CPC(N)C3=NC1=N2	6.721510315	4.403452591	0.02	-162.4456811	1
ZINC10157693	CC=C1N=C2SC(C(=O)O)C(C)=C1C1=NC(C3=CC=C(F)C3)=NN12	5.345529943	4.055043157	0.02	-117.9288088	1
ZINC10157694	FC1=CC(C2=NN3C(=N2)C2=CC4=CC=C2N=C3SCC[NH+]2CCC(Cl)CC42)=CC=C1	6.085657098	4.974437624	0.08	-30.26662251	3
ZINC10157742	CC1=CC(C)(Br)N2CC(N)C3=CC=C4OCC5=C(C4=C3)C3=C2C1=C(OC3)S5	6.587597007	4.685128157	0.02	-134.9874422	2
ZINC10157750	CC1=CC(C)(C)N2C3=CC=C(C=C13)OC1NC=NC(=NN1F)SCC2=O	6.212927333	4.430220165	0.01	-132.2908959	1
ZINC10157776	COC=CN=C1C=CC(=O)N2C3=CPC=CC(Cl)=C3C(OC23C(=O)NC2=CC=CC=C23)C(OC)=C1	6.768431987	4.082706776	0.01	-195.4418675	2
ZINC10157823	C=C(C(=C)N1C2=CC3=CC=C2CNC1(C1C=CC=C1NCCC)C3=O)C1=CC=CO1	5.475660409	4.240070929	0.04	-105.6196858	2
ZINC10157836	C=CCN1C(=O)C2(OCC3=CC=CC=C3N2C(=O)C2CCCC(N)C2)C2=CC=C=C21	5.099045857	4.254579697	0.06	-119.7341452	3
ZINC10158921	C=C1C=CC(=N)OC(C(=O)NNONC(=O)C2=C=CC(C(F)(F)F)=C2)=CN1N	4.907820905	3.719352833	0.02	-149.8823659	0
ZINC10159217	CC=CC=C1C=C(C2CC3CCC2C3)C(=O)NNC(=O)C2=NN1C=C2[O-]	6.325293635	4.410734217	0	-116.0896532	3
ZINC1015926	O=C1C2=C(NN=C2)NC(CC(P)C(F)F)C2=CC=CC(=C2)C2C(C(F)F)=NN1C2(O)C(F)F	6.790976436	4.6530482	0.06	-109.0378102	4
ZINC10159501	O=C1NN(S)C(=O)C2=NN(C=C2[O-])C2=CC=CC=C2C2=C(N3C=C=N3)C=CC1=C2	5.418415953	4.59390747	0.17	-124.1645034	0
ZINC10159592	O=C1NNC(=O)C2=NN(C=C2[O-])C2=CC(=CC=C2)CC2=C1C=C(O)O2	5.236330759	4.958295885	0.04	-93.11297073	0
ZINC1015961	CN1C2=CC3C(=O)N(F)NC(=C2)N(C)C31PCl	6.509437605	3.397531775	0	-94.31665776	2
ZINC10159635	CC1=CC=C(CC(=O)N2NC(=O)C3=NN(C=C3[O-])C3=CC2=CC=C3)C=C1	4.412796641	3.946794405	0.85	5.528418389	0
ZINC1016	O=C(O)C1=C=CP=C1OCC1=CC=C2C=C1O2	5.039487358	3.336144352	0.1	-103.6737271	0
ZINC10160329	C=CC1=CNC2=CC=C=C2C(O)NCC(C)C(=O)NN1	5.923808186	3.488432688	0	-180.6261903	2
ZINC101604	CN1C2=CC=CC=C2N=COC2=CC=C(C=C2)C1=O	3.995880745	3.54402833	0.4	-85.91358765	0
ZINC1016280	CC1=CC(C2=NN=C(C3=CC=C4C=C43)O2)=C(C)C=C1	2.127774818	3.720895364	0.21	7.360330226	0
ZINC10162877	CC1=C2CC(C)CC3=CC4=C(SC(=O)NC2=CC=N1)C4=C3[N+](=O)[O-]	5.27629661	3.944931601	0.03	-48.37849059	1
ZINC10163011	CC1=NC=C2C(=C1)NC(=O)CCC1=CNC3=C1C2=CC=C3	3.079298015	3.585140676	0.04	-36.72347893	0
ZINC10163059	CC1=NC=CC(N2C(=O)C3=C(F)C(C)C=C=C32)=C1	4.206232651	3.168411753	0.05	-63.06269954	1
ZINC10163246	O=C1NC2=CC=C3C(=C2)C3NOSC2=C1C1=CC1=C2	5.292243031	3.574420547	0.01	-133.7341007	1
ZINC10163348	CC1=PC=CC(NC(=O)C2=NN(C3=CC=CCC3P)N=CP2)=CN1	5.793913132	3.780741038	0	-215.34274	1
ZINC10163371	C=C1C2=C3OPC4=NCC1C(N(O)S)=CC3=CC(=C2)S(=O)(=O)N4CC	7.011912858	4.631741652	0	-150.8112686	1
ZINC10163956	CC=C1C=CC(C2=NN=C(SC3C(=O)NC4C3=CC(OC)C(C)C4N)N2CC)=CN1C	5.305337635	4.555220775	0.01	-141.6732966	5
ZINC1016434	C=C1NP2C(C)C3OSC(=O)C=C(N)C3=CC2(C)C1=C=C(F)CCl	6.165285573	3.775548291	0	-157.1954965	3
ZINC101647	CC=CC12CSCCNN(OC3CC(=C4C(Cl)=C4C3=CC)O1)C2=O	6.446996945	3.939649153	0.02	-127.520513	2
ZINC10165093	C=CC(F)=C=CC(S)=NC1C(=O)P1C1C=CN=C1C	6.049095533	3.058752402	0	-123.5998695	2
ZINC10165113	CP=NC1C2N(N1N=O)C1(F)OC21PCl	7.142311474	3.200342648	0	-111.1047711	4
ZINC1016523	C1=CC(C2=NN=C3SC(C4=CC=C5OCCOC5=N4)=NN32)=CC=N1	2.806842419	4.888600936	0.25	29.45568801	0
ZINC1016546	C=PC=CC=NC1C=CC(C2=NNCS2)=CC1=N	5.981688319	3.383634138	0	-143.11948	1
ZINC10165730	CC1=CC=C2C=CN(CC2)C2=PC=C(C=C2)CNC(=O)CC1	5.675711819	4.506504002	0.01	-185.2511571	0
ZINC10165797	COC1=CC2=C3C=C1ON(C)C(C(=O)N(C)C1C4=CC=CC=C4N4CCCC1C4)CCN(C=N3)C2=O	5.842342473	4.64249829	0.17	-56.80512231	3
ZINC10165824	CC1N(C2=CC=CC=C2)NC2C(C3=CC=C(C#N)C=C3)CC(=O)N12	3.710399481	3.524142949	0.06	-19.32395515	3
ZINC10165929	CCNC1=NC2=NC3=NN=C(SCC(=O)NC4=CC(Cl)=C(C=C4OC)CCN2)N31	5.163494287	4.655127319	0.1	-101.6189279	0
ZINC10165958	CCNCN(CNC1=C(OC)C=C=C1)C1=CNC=CC2=C1C2	4.942672636	4.094112594	0.02	-171.9807907	0
ZINC10165981	CC1C2=C(C=C=N)N3OC1(S)OC(Cl)=CC1=CC(Cl)=C(CN1C3=O)NC2P	7.668367467	3.909157966	0	-183.7115566	3
ZINC10165987	CC1C=CC(N(C(=O)NC2=CC(Cl)C=C2)C2=NCCC2)=CC1F	5.011544968	3.69182282	0	-112.2989859	3
ZINC10166108	COC(=O)C1=C(N)OC2=C(CN(CC3=CC=CC=C3)C2C)C1C1=C=CC(OC)=C1	4.327393788	3.358766886	0.03	-79.94400518	2
ZINC10166327	CC1C2C(=O)COC3=C=CC=C3OCC2CN1SC1=NC2=C(F)C=C(F)C=C2S1	5.60463178	4.98879685	0	-125.6440701	3
ZINC10166334	CC1=C2N=C(N3CCN4C(=O)CCS(=O)(=O)C5=CC6=C(F)C=C5C4C63)SC2(C)C=C1	5.944328752	4.600814002	0	-125.9874094	3
ZINC10166408	CSC1=C2C3=C([N+](=O)[O-])C=C1NC(=O)NC21OC(=O)CNC(=O)C2N(C(=O)CP31)C2(C)F	7.038461352	3.846932676	0	-146.0993395	4
ZINC1016642	CCC1C2=C3OC4=NC(CBr)=NC(=C41)OC(Cl)C(=O)C1=CN(C=C(Cl)C1)C1=C(OP=C3C1=O)OC2	7.734704967	4.44436647	0.03	-163.6746102	2
ZINC1016645	N=C1C=CC=CCC2=CPC(NC(=P)NC(C3=CC=CN=C3)C1)C(N)C=C2	6.587153953	4.647627707	0	-185.5034157	3
ZINC10166647	NSS(=O)(=O)C1=CC1=CC1=C(S)C2=C3SC4=NC(O)=C(C(=O)N4)C(O)N(Br)CC321	7.236321159	3.743503911	0.01	-141.7577707	2
ZINC101667	NC1=C(SC23C4=CC=C2C(=C4)OCC3[N+](=O)[O-])C=CC=C1	5.578088441	2.884278478	0.08	-68.81073883	2
ZINC10166700	CC1=CSC2=NC([O-])(C(=O)NCC3CCCO3)C(=O)N12	4.290395225	3.70088119	0.15	-12.79495237	2
ZINC10166708	CC1=CSC2=NC([O-])=C(C(=O)NC3CCCCC3C=O)CN12	4.540496211	3.782475844	0.08	-63.00721988	2
ZINC10166732	CC=CN=C1NN2C(C)C1CC2C([O-])N=C1SC=C(P)N1C=O	6.855786084	4.072564702	0.01	-116.9430025	4
ZINC10166790	N=C1C2=C3NC(=C(C(=O)NC4=CC(Br)=C4)C2)C1C1=CC(=CC=C1F)N3	5.528227417	3.654205316	0.08	-122.1100609	1
ZINC10166877	CC1=NN2CC(C3C4=C(C4)OC3C)CC(C(=O)OCCPOO)C3SNC3C2=N1	5.977579909	4.549269924	0.1	-129.5587451	6
ZINC10166894	C=C1C2C[NH+]3C4CC=C5COP(C)SC13CCCCN=C1SC(=C(OC2OCC)N1S5)S4	7.146509991	4.653895742	0.08	-181.3301402	5
ZINC10166919	CCC1=NN2C(=N1)SC2(O)C1C(C)=CC(O)=C=C(P[NH2+][O-])C=CCOC(=O)C2CC[NH+]1OC2	7.673338465	4.731713774	0.02	-194.8275219	4
ZINC101677	CC1([N+](=O)[O-])C2=CC=CC2C12SC1=CC2=CC=C1N	6.037099923	2.835124693	0.03	-83.21376664	3
ZINC1016902	N=C1SC2PN3N=C4C5=C3C(=NC(PC52)C4=S)C(=CCCl)CN1O	5.929516288	4.161807001	0.02	-148.6465492	3
ZINC101702	CC1=NC2CCC23C2CC(=C1)CC23CCN	6.871248414	3.49100854	0	-87.37787608	4
ZINC1017025	CC1=C(N2CCC3=CN=CC4=CC2=CC=C43)C=CC=C1	3.214103207	3.943246524	0.21	9.335376234	0
ZINC10170575	C[NH+](C1CCCCC1)C1C2=CC3=CC=C2SCNC(=O)CNC2=C1C3=CC=C2	5.734942247	4.487947101	0.07	-82.58874651	2
ZINC10170621	CC1=C2CC=C(C)C=C1N([S-])C(NC1=CC=CC=C1)=C2[N+]1=CC2=CC2=CN1	5.095766634	4.099450253	0.13	-84.4277787	0
ZINC1017063	N#CNC12C=C(C=C1)N2C(=O)C12OC3=C1C(SBr)=C2C(Br)C3	7.238226785	3.337185593	0	-115.2420501	3
ZINC1017078	COC1=C2CC1C1=C(CC(F)C=C1)OC(C)C(=O)N2	5.963906018	3.032153341	0	-113.6918054	3
ZINC101710	O=C([O-])C1=C2C=CC(=C1)P1C(=O)CC(SC3=CC4=C2C=C3N4)C1=O	6.447951778	3.457123764	0.06	-77.49435854	1
ZINC1017130	COC(O)NC(C)(N)C1C2=CCC(CCC3CCC=C1C3=C(C)C)O2	6.669546279	3.671186209	0.02	-101.1334065	5
ZINC10171788	CC(C#N)=CNC1=NNC2=NC=CC=C12	3.111683745	3.108372166	0.23	14.50330713	0
ZINC1017184	COC1=NC2=C(C)OC23NC(O3)C(=CO)C=C1C	6.740225482	3.399491907	0	-94.66815194	2
ZINC1017192	C=C1CCCPC12OC(C)=C1C#CN2CC1O	7.231941012	3.651709388	0.01	-114.9459451	2
ZINC1017221	COC1=C2C=CC=C1C(=O)OC1=CC3=C2C=C1C(=CC=CC=CO)C(=O)O3	4.862527418	3.812500912	0.07	-64.22565177	0
ZINC1017264	COC1=C2C=CC(=C1O)C1(C(=O)NC(C)CC3=CC=CC=C3)CCCC1CO2	4.44038677	4.068659129	0.25	3.000234942	3
ZINC10175142	CC=C1NN2CC3NC=C2C=C2C4=C(CO4)C(=O)C(=C=C1C=P)CC[NH+](P3)C2C(N)=S	6.89127505	4.346131474	0	-229.7899008	3
ZINC10175180	CCC(=O)N1C2CSC(=NCC=C2F)P1SC1=NN=C2N1C(C=CCF)=C1CC3CC23S1	7.43571755	4.932965061	0	-166.4374327	3
ZINC1017553	C=C(C=CC1=CN2CN(CCC23C2=NC(C)=NC4=C2C2=C(NCC(N)CC23)S4)S1(=O)=O)CC	6.656263559	4.723286851	0.02	-151.7994473	3
ZINC1017628	CCOCC(=C(C)NC)C1=CC(OCC(O)C[NH+]2CC(N)CCC2C)=CC=C1	4.836726367	4.131868051	0.23	27.49797071	4
ZINC1017722	C1=CC2=C(N=C1)C1CC3=CCOPC=C3C2SCN1	5.872494847	3.58524427	0.03	-119.2640546	2
ZINC10177815	CC1=CC=C2C3=NN=C(SC4C(=O)NC5=C(F)C4=CC(=N5)C2=C1)N3C1=CCC=C1	5.553040377	4.869980131	0.02	-131.4004259	1
ZINC1017788	CC1C2=C3N=C4C1N(SC(=O)OCC3=O)C(OCCl)N42	6.932222569	3.905247844	0.02	-86.64847523	3
ZINC1017797	CC1CCCC2=CC=C(C=C2)S(=O)(=O)N2CCN(CC2C)S(=O)(=O)C2=CC=C1C=C2	6.11003294	4.304600724	0.02	-174.341293	2
ZINC1017805	CC1=CC2=C(C=O)C2=C1C1(C2=CSC(NC=O)=C2OC#N)CC1O	4.649974122	4.134885852	0.03	-67.45129799	2
ZINC101787	C=CC1=C2N=C3OC(=C2Cl)C(S3)C2=C(C(C)S)C=C21	6.377174791	3.254670101	0	-114.4933054	2
ZINC10179490	C=C=C1C2NCCN1C(O)SCC(S)C1=C=C2P1	7.582387414	3.645221828	0	-140.6406237	3
ZINC10180023	CNC(=O)C1=CC2=CC=C1NCC(=O)NC(=O)NC1CC2CCC1C	5.335471884	4.236063274	0.07	-86.82312454	3
ZINC10180755	COC1=C2C=C3C=C(C[NH2+]C(C(=O)NC4CC4)C4=CC=CC=C4)C2=C2C1=C23	4.923071881	3.861809019	0.39	64.66357321	1
ZINC1018135	CSC1=NN(C(=O)C2=C=CC=C2)C(N)=C1C#N	4.184007989	2.819920007	0.01	-74.47637894	0
ZINC1018166	CC1=CC(Cl)=C2C=C(C(=O)N2F)C2=NOC3=CC=CC1=C32	4.799782118	3.897894364	0.3	-73.9358362	0
ZINC1018193	C1=C2C=CC1C2C1=NN=C2SC(C3=CC=CC=C3)=NN21	4.351331578	4.40220807	0.09	-23.03336709	2
ZINC1018226	C=C1C=C2C(Cl)=C2C2=C(F)C=CC(=C2)C2=NN3PC(=NN=C3C1)S2	6.022088442	4.05437731	0.05	-133.4448186	0
ZINC1018270	C=CC12CN1CP1C3=C(C=COC=C3C2)C(C(C)Cl)CC1PC	6.443357244	3.39036914	0.02	-190.3159833	5
ZINC10184201	FC12SC3CN1C(=S)NC1=CC4C(=C1)CC1=C5NC3=NSP2PC5=C(Br)C4=C1	5.357576744	4.441748533	0.03	-186.6930811	3
ZINC10184324	C=CC1=CC=CC2(C3=NC4=CC=CC=C4N3)CCN(CC2)C(=S)N1	4.651438931	3.59079748	0.04	-75.07393186	0
ZINC1018447	CC1SC2=C=C=C(O)P=CSC13N(OP3Cl)C2=O	6.814069993	2.994128221	0	-134.833703	2
ZINC10184934	COC1=C2C3=CC12SC(=O)CC(C)C1=C(C=CC(C(F)(F)F)=C1)NC(=O)C(C)(N)N3	6.227642242	4.09570471	0.04	-90.41827569	3
ZINC10185470	O=C(C(NC1=CC=C2N=C(N3CCCC3)SC2=C1)C1=C=CC=C1)N(O)C1CC1	3.906560188	4.963877013	0.03	-11.65215609	1
ZINC10186451	O=C([O-])OC(CCNC1=C2OC1=CC=C2Cl)[NH2+]C1=CSC=C=C=C1	6.653134535	3.510873238	0.02	-134.1228409	1
ZINC10186465	CC1=CC2=CC(C1O)C(CC1=C=CC=C1)[NH2+]C(C[O-])CCSN2O	7.74035884	4.153137158	0.01	-198.6918797	4
ZINC10186475	O=C([O-])C([NH2+]NCC1C=CSC1)C(=O)NC1=CC2(O)CC1=N2	6.594983645	3.413801519	0.06	-69.8917578	3
ZINC10186531	CC1=NC2=CC=CC3=C2C(=O)N1C1=CC(=C(Cl)C=C1)N3C(O)OC1=CC2=C(C=C1)OCO2	4.274745689	4.739671082	0.73	25.75656526	1
ZINC10186539	COP1C=C2C(=O)NC3=CC(=CC=C=C3Cl)N(C=O)C(Cl)=C=NC3=C1C(=COC=C3)C2(C)O	7.571433437	3.896643826	0	-272.9186322	1
ZINC10186642	OC1NC2=CP=C(C=C2)C2=CC=C(N=N2)PN2CCON(CC3C(Br)=C=C13)C2	7.68471069	4.643389201	0	-215.3437971	2
ZINC10186665	C=C1C=CC=C([N+](=O)[O-])C2CCC3=C(C2)N(CC2=CC=CN=C2)C(=O)N=C3SCC1=O	5.441300306	4.98616311	0.03	-76.81057978	1
ZINC10186683	COC1C2=CC2=C1NC(=O)C1=C(C=CN=CP)CCN2C3=C(CCC3)C(=NC2=O)S1	6.061906563	3.974580403	0.06	-137.5462883	1
ZINC10186697	CCC1=CC=C(N2C(=O)CSC3=NC(=O)N(CC4=CNC=NC=C4)C=C3C3CCC32)C1	4.950071595	4.980859098	0.01	-181.9742243	2
ZINC10186698	CC1=CC2=CC=C1NCPSC1=NC(=O)N3CC4=C(C(=NC=C4)OC4CCC(O)C3=C14)C2F	7.100838517	4.998952141	0.02	-163.6928165	3
ZINC10186724	O=C1N=C2SC3C(=O)NC4=CPC(=C5OCCOC5=C4)C=CC=C(S)C(Cl)N1C1=C2CCCC13	7.359934997	4.746584277	0.01	-229.2085602	3
ZINC10186774	NC(=O)C1SC2=C1C(C(N)=O)NC(Cl)N(S(=O)SC1=CC=CS1)CC1CC[NH+](C1)C2Cl	7.440271893	4.905379275	0.12	-92.43471793	7
ZINC10186799	NC1=NC2=C3C(=O)C34SC2(S)NC2(Cl)CC(F)C43C(=O)C(CC4C5=C6SC(Br)=C5N4S6(=O)=PC23)CCS1	8.427550758	4.689146029	0	-198.0891346	9
ZINC10186906	C=C1SC2(O)C(=O)NC3=C1P1CN(C(NO)[SH](=O)(OSC3=C)N2OC)C1(F)S	6.746632925	4.047393794	0	-176.7543944	3
ZINC10186954	CSC1=NC2=C3NS(=O)(=O)C(=CC=CS)C3CCN1C1=C2CC(Cl)=C1	5.865363956	4.492671993	0.02	-145.5323763	1
ZINC10186968	NCC1C2CCN1S(=O)C1=CC=C(S1)C1=CC3=C(C=C1)CC1=C2C=CC=C1C3	6.303645278	4.729827993	0.09	-123.3450128	3
ZINC10187016	C=C1SC2=CN=C(C(O)=CC)C(=CC=O)N3OC(=O)C34C(SC2Br)C(N)CN4S1(=O)=O	3.464373332	3.969941161	0	-182.9974008	4
ZINC10187022	C=C1SC=CC2=CC=C3N=C(SC3=C2)N2CC3C2CN3C(=O)C2C(N)CCN2S1(=O)=O	6.751131972	4.706713585	0.01	-163.7762905	4
ZINC10187064	O=C1NC2=NN=C(O2)C2=CC=C(OCCOC=C2)C2CC1N(S(=O)(=O)C1=CC=CS1)C2	6.219958106	4.494859522	0.05	-144.3081135	2
ZINC10187070	CC=C(SN)S(=O)C(C(=O)C1CCN1O)C(=O)N1C(=N)SC12C1=CC(COCCl)=C12	6.443650768	4.382368924	0	-121.3236179	4
ZINC10187129	N=C1C2CSC(S)=CS(=O)(=O)N2C2SN(C3=NP=C3)C3=NC1(S3)C2(O)Br	7.811012994	3.964356973	0	-164.6902048	4
ZINC10187164	C=C(N=C1NC(=O)C2=C(P)CC(S1)N2S(=O)(=O)C1=CC=C(Cl)S1)C1=CC([N+](=O)[O-])=C=C1	5.811296838	4.003246134	0.02	-119.8650437	1
ZINC10187180	N#CC1=C(NC(=O)C2CCN2S(=O)C2=CC=C(Cl)S2)SC2=C1C(F)C(=O)C2	4.709199796	4.819982784	0.09	-50.2677942	3
ZINC10187232	O=C(NC1=NN=C(C2=CCO2)O1)C1CCC2=CC=CSCS(=O)(=O)N21	4.506137839	4.467507637	0.1	-83.35631893	1
ZINC10187239	O=C1NC2=NN=C(O2)C2=CC=C3OCC(OC3=C2)C2CCC1N2S(=O)(=O)C1=CC=C(Cl)S1	5.921900068	4.83172362	0.02	-84.42021464	3
ZINC10187241	O=C1NC2=NN=C(O2)C2=C=CC=C3CCC(PCC3=C2)C2PCC1N2S(=O)C1=CC=C(Cl)S1	4.072730025	4.871960875	0.04	-257.0288546	4
ZINC10187538	CS(=O)(=O)C1=C2C=C(C=C1)C(=O)N(C1=NC3=NC=C(F)C=C3S1)C21C2=CC=CC=C21	4.186227167	4.723213849	0.17	-27.27158228	0
ZINC10187570	CCOC1=C2N=C3SC2=CC(=C1)C1=CN=C(C=C1)CN3C(=O)C1CCCCC1	4.408285518	4.743315134	0.15	-17.93892148	0
ZINC10187602	COC1=CC=C2SC(N3CC4=NC=C(C=C4)C(C)S(=O)C4=CC(=CC=C4)C3=O)=NC2=C1	5.510103747	4.780191666	0.12	-92.64277721	2
ZINC10187617	CC(=CC=C1CC=CC2=C3SC(NC1C3=CPCS)N(C=O)C(C1=NC(F)CC=C1)=N2)[N+](=O)[O-]	6.991463088	4.567070144	0	-225.7193643	3
ZINC10187713	O=C(C(O)C1=CC2=CC=C1C2)N(CC1=NC=CC=CN1)C1=NC2=C(C=CC=C2CO)S1	5.048968512	4.971398199	0.11	-83.77163597	1
ZINC10187719	C=CN=C1C=CC2=CC3=C(C=C2S(C)(=O)=O)C1N(C1=NC2=C(C=C(C)C(C)=C2)S1)C3=O	4.877389929	4.562854316	0.02	-48.50908302	1
ZINC1018778	C=CC(=C1C=C1OC)N1C(=S)N(C2=CC=C(F)C=C2)C2C3O[SH]3(=O)CC21O	5.311662565	3.411190006	0.01	-99.25832166	3
ZINC10187876	C=CC(O)N1C=C(C(=O)N2C3=NC4=C(Br)C2([N+](=O)[O-])C=C4S3)C2=CC(F)=C3C(Cl)=C2C31	6.897943908	4.403850283	0.04	-113.409319	3
ZINC10187881	O=C1C=CC2=CN1C1=CC=C(Cl)C1=C(F)COC(=O)C1=C(C=CC=CO1)NC2=O	5.084843576	4.093804261	0.01	-179.6636796	0
ZINC10187917	O=C=C1C=CC2=CN1CC1=CC(Cl)=CC=C1C(Cl)=C1C=C(C=C[N+](=O)[O-])N2C1=O	5.529307657	3.961071194	0.08	-117.5560864	0
ZINC10187969	COC1(NC(=O)C2=CN(CC3=C=CC([N+](=O)[O-])=C3)C(=O)C=C2)C=CC(C)=N1	4.526274571	3.766707066	0.04	-66.68690451	1
ZINC10187977	CC=C(C=C(C)[N+](=O)[O-])N1C(=O)C=CC(C(=O)NC2=NC3=C(C=C(C)CC3O)S2)C1F	5.166603801	4.62933995	0.02	-123.8763178	3
ZINC10187991	NC(=O)C1=NC2=CC=CC(F)=C2N2C(=O)NC1=C2N=CC1=CC=CC=C1O	3.895333732	4.007449839	0.51	2.313823183	0
ZINC10188002	COC1=C2COC3=CC(OC)=C(C=C3)C3=NC(C(N)=O)=C4NC(=O)N(C4=N3)C2=CC=C1	4.320146711	4.975091028	0.08	-27.18767605	0
ZINC10188032	O=C(NC1=NC=C([N+](=O)[O-])S1)C(O)N1C(=O)C2=C(C=CC=C2)S1(=O)=O	3.401877158	3.500497149	0.31	29.42266857	1
ZINC10188042	O=C1CN(S(=O)(=O)C2=CC=CC=C2)C(=O)C2=NC3(N=CN=C3N1)N2	5.395767084	2.993663882	0.18	-42.66431111	1
ZINC10188071	CC(C(=O)NC1=NC2=CC=C(S(C)(=O)=O)C=C2S1)C1=C2C(C=C1)C(=O)NS2(=O)=O	4.027758616	4.712224417	0.06	38.6160651	2
ZINC10188124	C#CC1C=C2N=C1NC(C(Br)C=CNSC)=C(N)C2=C1C=PC(F)=N1	6.828407238	3.511420186	0.04	-131.535554	2
ZINC10188136	CC=C1C2=CC=C3CN(CCN(C4=CC=CC=C4)N31)CC1=CCC=CC=NSN(C2)C1=O	5.92839025	3.885858022	0.01	-192.0473572	0
ZINC1018815	CC1CSC2NC3=CC(NC2=O)P(F)C3C=C(N=CS)O1	7.487785616	4.090124545	0	-125.798686	4
ZINC10188150	C=C1C2=CC(=NCC1C)C1=CC(=CN2)C=C2SC(=O)NC3=C(C(F)(F)S)CC(CC)(CC3)C21C=O	7.582899071	4.11221385	0.01	-190.9776167	3
ZINC10188166	NC1=C2C=CC(=O)NCC3(CC=CC=C3F)CN1CN=CCC(F)C=C=CC=C2	6.920088773	4.260268898	0	-240.9715208	2
ZINC1018818	NC(O)(S)C=C1OC(C2C3C=C3C=CC[SH]2(=O)O)NC1Br	6.683886242	3.344781257	0	-140.8179771	5
ZINC1018838	CC1=CC2=C3CC1PC1=C(C#CC=C1)S(=O)(=O)CC(=O)NC(=N3)S2	6.960781965	4.449176287	0	-178.358452	1
ZINC10188443	O=C1C2=CC=C3C1NCN3CC1C=C(SO1)C(O)=CCN1C3=CC4=C(C=C3)N(CC4)C2CSC(O)C1P	7.7529282	4.813077314	0	-218.4031546	5
ZINC10188469	CC=C1C[NH+]2CC3(F)C4=CC(N(C)C)=CC=C4C2C(NC(=O)C(=O)NC2=C=C(F)C=CC=C2)=CC=C13	6.605374118	4.989094051	0.05	-189.0518631	3
ZINC10188473	CCOC1=CC(ON)=CC2=C1CN(PC)C1=CC=C3C=C1C1=CC=C4P[NH+](CCC4=C1)C3CNC(=O)C2=O	6.828164836	4.714277051	0.02	-161.6110395	2
ZINC10188484	CNN(C)C1=CC2=C(C=C1)C(C)([NH+]1CNC3C4=CC=C3C(=C4)C1)C1NC(=O)C(=O)N(C3=CC(F)=CC=C3F)P21	6.779843998	4.999713686	0.06	-161.9587823	4
ZINC10188671	COC1=C2C=CC(=C1)N=C(N(C1=CC=CC=C1)C1=CC=CC=C1)SCC1N=C(S1)N2C(C)=O	5.165622821	3.908412704	0.19	-39.09590408	1
ZINC10188792	C=CC(P)=PC1C(O)C2=C3C(N)SC4=NN=C(CC=C(C=C2)POP31)O4	6.954848332	4.127368872	0.01	-227.4284134	3
ZINC10189421	C=CC(F)=CC=C1C2SC(=NN)SC3=COOC4=CC=C(C=C4)C1(S3)C1(NO1)NC2=O	6.236571193	4.295211116	0	-206.1490222	3
ZINC1018972	O=C1CN2N=CC([N+](=O)[O-])=C2C2C(C(F)F)=NN1C2(O)C(F)F	5.512985013	3.289514282	0.01	-57.28698646	2
ZINC10190137	CSC1=NC2=CC(=O)N1C=C1C3=C1C=C(C=C3)NS(=O)(=O)C1=CC(=CC=C1)C(=O)OC2	5.481838501	4.834315819	0.02	-203.8455293	0
ZINC1019035	C=C1C=C2C3=C(Cl)N(CC)N=C3C3=CC2=PC2=C3N(S1)C(=C)SC=NNP2	6.721530015	4.609367135	0.08	-95.58086726	0
ZINC1019044	CC1=C2C=NN1C(C)C1CC(C)CC3=C1C(C#N)=C(NC(=O)N=C2)S3	6.199394741	4.004790381	0.01	-92.74109227	3
ZINC1019066	COC(=O)C1=C2SC3=C1C=C1C4=C(C)P(C13)N2C(=O)C(=C1C2=CN(S)N=C21)CC=P4	7.00471104	4.487148229	0.03	-159.9114563	1
ZINC1019101	CNN=C1C(=O)NC2=POC3=CCC4=C3N2C[NH+](CCO)C4N=C1Br	7.527327253	3.890738698	0	-123.5972242	2
ZINC10191319	CC=CC=C1NC(O)C2=CC=C(O)C2=C1C(=O)POCC#N	5.000444083	3.17180443	0.01	-128.3577814	1
ZINC10192351	O=C1NN=CC=C2C3=C(CCl)C1(C1=CC=CC=C1)SC(=N3)N2C1CC1	5.557032751	4.247467863	0.04	-89.07676157	1
ZINC10193088	O=C(NC1=CC=C(N2CC[NH+](CC3=CC=CC=C3)CC2)C=C1)C1=NC=C2N=C1N2	4.09881417	4.325010829	0.25	125.3209522	0
ZINC101931	COC1=CC2=CC3=C1OCC(CC1=CC(=NOC2=O)C=CC1=O)O3	5.643383486	4.402262797	0.02	-104.0375947	1
ZINC10193261	CC1=CC2=C(C=C1C(=O)OCC1=NN=C3N1C1=C=CC=C1C(=O)N3C)S(=O)(=O)N2C(C)C	3.921067512	4.996112258	0.03	-77.63920279	0
ZINC10193397	CC(=N)C=C1OC2C(C)=C3C(C)=C(C2Cl)N2C=NN=C2SCC(=O)N13	6.249850079	4.269779028	0.02	-116.0583294	2
ZINC10193758	CC1NC(=O)CC=CC2C=C(C3=CC=CC=C3)N(C3=CC=NC1=C3)S2(=O)=O	5.576578568	4.590365742	0.05	-83.15920217	2
ZINC1019444	C=C(OC)C1=CC2(CN3C(=S)NC2C(C(=O)OCC)=C3C)C2CC[NH+](C2)C1	7.073263506	3.826039648	0.03	-90.64017099	4
ZINC1019506	COC(=O)C1=C(NC2=CC=C(C)C=C2)C=C(C)C2(C(=O)OC)C1C1=CC=C(C=C1)OC2C	4.707391264	3.380099486	0.14	-57.66208711	3
ZINC1019508	C=CC(=CC(P)CC12C(C(=O)OC)=C3C(=CN1C(=O)O)CC1=C(C=CC(Cl)C1O)N32)OCC	6.750233365	3.411362744	0.01	-170.5817178	4
ZINC10195297	CC1=CC=CCOC2C=CC=C2C=C2C(=O)OC2(C(N)=O)P1Br	5.715333331	2.957432714	0.02	-163.59851	2
ZINC1019573	C=CC1C2NC(=O)C3(OCF)C(CCNC)C(F)(P)CC2(C)OCP13	7.275165361	3.750383396	0.01	-170.6951027	6
ZINC10196193	CCC(C)(C)NC(=O)CSC(=N)N1C(=N)N2CCC3CC2C2=CCC=C3C1=C2	5.882916812	4.303128199	0.07	-93.82814095	2
ZINC1019716	O=C1N(C2=C=C=CC(C(F)(F)F)=C2)C2CS(=O)(=O)CC2N1C1=C(Cl)C=CC=C1	4.474482329	4.070820084	0.06	-67.81446574	2
ZINC1019724	CC=C1C=C(Cl)C(Cl)=C2C3N4C(=O)N1C3(C1=CC4=CC(C(F)(F)F)=C1)S2(=O)=O	6.43680495	4.050407054	0	-89.07446581	2
ZINC1019727	O=C1C(O)OC2=CC3=CC=C2C(F)(C2=C(Cl)C(Cl)C=C2)SC2=NPN=C(S2)N31	7.171730597	3.964430668	0	-158.6193282	3
ZINC10197616	COC1=CC(NC(=O)COC2=C3C4=CC(=C2)C3CC4=O)=CC=C1	4.381375437	3.441228859	0.27	25.27679781	1
ZINC10197654	O=C1ONC2=C1C=CC1=C2OCCNC2=C1C=CC=C2	2.968213579	3.893275664	0.03	-61.27892571	0
ZINC10197785	CC(=O)C(SC1=NN=CN1N(C)C)C1=C2CC3(C)CN4CC1=CC(=C24)C1=C(S)C=C13	6.19928921	4.998960408	0.06	-67.20442974	2
ZINC10197920	C=C=C1C(=C)N2C(=N)PCNOC3CCC2(C)CC3C1=O	7.19447489	3.962669453	0.01	-149.8168411	3
ZINC1019841	CNC12CCC(C(=O)OC)(C1(C)C)C21OC(=O)C(=CC2=CC=CC=C2O)C1=O	5.624781207	3.307825424	0.2	-15.05617648	3
ZINC10198716	C=C1ONC=C2CCC34C(=O)C3C(=COCCNPCl)C4=C12	6.083378935	3.730931664	0.01	-143.1427515	2
ZINC10198793	C=COC1CCC(C)(CC)C(F)C(=CO)C(=C(CN)NC(C)F)C(=C)CO1	5.933533654	3.902028708	0.01	-132.5302079	4
ZINC1019888	C=C1C(F)=C(O)CC(CO)ON(C(C)P)C2OC3=C(OC=O)C12NC3=O	7.256169682	3.490941864	0	-147.5822183	4
ZINC101989	C=CC(Br)=C1CSC(=O)C23CNC(=C4C(=C)OC412)C3C	7.16025716	3.984236832	0	-121.6042325	3
ZINC10200010	CC1=NN(C)C=C1CC(=O)OC1(C)C(=O)C23CC4CC(C2)C1C(C4)C3	5.93495273	3.945850045	0.06	-27.83978636	3
ZINC10200366	C1=CC=C(N2C3=NN=C2N2CCOCC2C2=C(C#CC=C2)C=CCS3)C=1	6.44128873	4.998072544	0.01	-225.3774516	1
ZINC10200382	NN=C1ONCN2C3=CC=CC3(Cl)C(C3=CC=C(C=N3)N1CN1C(=O)OCC1S)C2P	7.243712696	4.372868835	0.01	-191.4434476	4
ZINC1020116	O=[N+]([O-])C1=C(O)C=NC2C=CC=C12	4.45487359	1.93513709	0.01	-75.52496928	1
ZINC1020118	OC1=C2CN(N=C1Cl)C1=C=C=C(Br)C=C12	5.917022988	2.998207867	0.01	-89.54087438	0
ZINC10202360	C=C1C=CC2=C1C(NC(C1=CC=C(Cl)C=C1)C1CC1)=NS2(=O)=O	3.829529142	3.146503092	0.1	-13.99925904	1
ZINC1020258	CC=NC1=NC=CC2=CC=C(O2)C(=O)C2=C([O-])SC(=O)N1C2C1C=CC(Cl)=C(Cl)C1Cl	7.051058325	4.485385267	0.02	-177.5668587	3
ZINC10203489	O=C1C2=C3C=C(C(Br)=C2)C2=CC(SC(F)F)=C(C=C2)NC(=O)CN1C=N3	4.736641122	4.430544584	0.03	-71.21077534	0
ZINC10203550	CC1CC2C3=NC(=NO3)C3=CC(O)=C(C(C(F)(F)F)=C3)C(C(N)=O)[NH+]12	6.291018075	4.712922959	0.09	-29.87256292	4
ZINC1020365	CC=CC1=NC2=C3N=C1C=CC1=CC(Br)=C(C=C1)N(N)C(=O)C21CCC3C1C	7.072051144	4.236158497	0.05	-135.4389187	3
ZINC102042	CC1CC1C(Cl)N1CC([NH+]([O-])O)NC1O	6.232781293	3.239893354	0.01	-60.02386765	6
ZINC10204783	CN1CC2=C(C=CC(=O)NCC=C2)C2=CC=COC=CSC(=N2)NC1=O	5.542686913	4.025260447	0	-231.2357381	0
ZINC1020521	FC1=NC2=C(C=C1)C1=NN3CC4=C(C3=N1)C2=CC=C4	3.634557769	4.064119205	0.04	-41.40577245	0
ZINC1020646	NNC(=O)CN=C1C2=CN1C(=O)O2	4.608626872	2.979492286	0.54	-3.67705201	0
ZINC1020653	CC12C=CC=CC=CCC3=CC(C4=CC=CC=C4)C(=C(C1)S3)C(=O)C2	5.653262165	3.227110942	0.1	-125.7159331	2
ZINC102075	CC=C1C(=O)N2CC(=O)NC(C3=CP=C(OC)PC=C3)=CC=C1C2=O	5.775777363	4.162050924	0.03	-195.0408335	0
ZINC1020755	N=CC(=O)CSC(F)N1PC2=C1C=C1C(N)=C1C2	5.641959728	3.605371423	0.04	-90.43662626	1
ZINC1020829	O=[NH+]C1=CC=C2C(=C1)C1OC21	5.012039381	2.26283161	0.1	-51.79653655	2
ZINC10208335	CC(C)C(F)C=CCCC(O)NNCC(C)CC=CCC(C)NC=O	5.09871355	3.693558932	0.01	-77.20037747	4
ZINC1020841	C=C1C=CC(C=C2CCCC=C(C3CC=CC=CS3)PC2O)=C1	5.382792624	3.631115476	0	-177.1779535	2
ZINC1020845	C=C(Cl)C=C(C)C12CC1(C)CCCCCC2C1C=CN=C1	5.079807825	2.928871885	0.01	-108.7444464	4
ZINC10208689	NC12C=C(S1)C(=O)N1N=C2PC1C1=CC2=CC(F)=C1SCC2	6.457616326	3.977777348	0.01	-122.9318129	2
ZINC1020883	O=C([O-])C1CC(=O)N2C(=O)CC1C2=O	4.612190173	2.08538461	0.03	-10.31768689	2
ZINC1020984	C=NNCC=C1C(=CC=O)C2=CC(N)C1O2	6.237678104	3.344611953	0.01	-106.1613586	2
ZINC1021059	COC1=C(OC2N3N=CC4=CC=C5C=CC=C(OCC6=CC(C=C6)C23O)C5=N4)C=CC=C1	6.141428721	4.138658707	0.05	-112.9010823	4
ZINC1021076	CC1(C)CCC=C2C=CC=CC1C(P)C=NN2	6.086010243	2.985427432	0.01	-133.6054762	2
ZINC10211081	CNN1C2=NC(=CS2)C(=O)SC2=NN=C(NC3=C(C=CC=C3)C3=C1C=CC=C3)S2	4.930099673	4.460209371	0.43	-103.0238526	0
ZINC10211167	C=C1C=C(C)C(=CNC2=NN=C(SC(C)C=O)S2)C(O)NC2=CC3=C(C=C2)OC1CO3	6.201701803	4.982828741	0.05	-135.7260937	3
ZINC10211228	O=C1CSC2=NN=C(S2)N(C2=CC3=CC=C2C3)C2CC(=CN1Br)C2=CC1=CN1	6.790908409	4.745429993	0	-195.7024163	1
ZINC10211376	CC1SC2=NC3=C(CN2C2=CC=C(C=C2)CC2=CC(=CC(C#N)=C2)NC1=O)N=CC=C3	5.31287139	4.664877403	0.03	-151.4372264	1
ZINC10211480	CC1=CC2(C)C=C1CCCC(C)(C#N)NC(=O)CSC1=NC3=C4C=C4C=C3C(=O)N12	5.792351897	4.752365912	0.04	-125.7175846	2
ZINC10211490	C=CC1ON2P=C(C(C=N)=CCBr)N3C1C(P)=NC1=CSC(C(=O)NF)C123	4.503650288	4.597516399	0.01	-183.4422151	4
ZINC10211503	C=CC=C1N=C2NC(=O)C1=CC1=C(C(C)=CC(C)=C1)N1C(=O)C3=C(C=CC=C3)N=C1SC2C	5.108902423	4.774279629	0.04	-89.83551035	1
ZINC10211521	CC(=O)C1=CC2=C(C=C1)C1=C3C=C(C)C(C)=C1N1C(=O)C4=C(C=CC=C4)N=C1SC(C3)C(=O)N2	4.458681092	4.604622344	0.08	-46.30349822	1
ZINC1021173	O=C(NN=CC1=C2CC(N2)C(Cl)C=C([N+](=O)[O-])C=C1)C1=CC=CN=C1	5.184198221	3.749291893	0.13	-28.76176988	2
ZINC1021175	CC1=CC=C2N=C3OC2=C1C1=C(O)C(=CC(C)=CP1)C=NC1=CC=C3C(O)=C1	5.595383479	4.676125053	0.18	-95.90711208	0
ZINC1021193	CC1=COC2=C(C(P)=C1)C(C)C1=CC(S)=C3C=C(CO1)OCCC3=NN(C)C(=O)O2	6.654291261	3.818642771	0	-196.3259874	1
ZINC10212212	CC1C2=C3C(=NSN)NC34C([N+](=O)[O-])=C(Cl)C1(Cl)N(C=O)OC4CC2SCP	7.748689744	3.511636596	0	-153.2845303	5
ZINC10212382	CC1=C2C=C3C=C1C2C1=C(C(F)(F)F)C(N)(O)C2(C(=O)[O-])NC(=O)NOC4=NN=C(S4)N3C12	7.038947544	4.639050756	0.03	-111.9658779	3
ZINC10212534	CC1C=C2C=C(C1)C1=NN=C(SC(Cl)CNC3=C2C([N+](=O)[O-])=C=C3)N1C1=CC2=C(F)C2=C1	6.701181535	4.304272181	0	-201.6932003	2
ZINC10212592	N#CCCN1C(CC#N)C1CCC=NN(Cl)C1NC=C=C=C(F)C=CC2=CC=C1C=C2	6.977467792	4.289833863	0.05	-184.8770959	4
ZINC10212670	C=CC=CC=C1C(NC2=C(C)C=CC=C2C(C)C)C2(C)SC3=NN=C(C4=CC=CC=C42)N31	5.228738481	4.775992601	0.03	-74.61619472	2
ZINC1021282	CNCC1=C(P=S)C(N)C2=C3CN(CN(C4=C=CC=C4)C13O)C1=CC2=C(CF)C=C1	6.433951523	4.677506625	0.01	-203.064981	2
ZINC10212925	CC1=C2C=CC(=C1)C1=C3C4=C(C=CC(=C4)C(=O)OCCC3C(PC3=CO3)=P1)OC(=O)CO2	5.935068994	4.670303092	0.06	-172.7658424	1
ZINC10212930	O=C(OCCCC1=CC=CC=C1)C1=CC=C2OC(=O)C3=C(C=CC=C3[NH2+][O-])C2=C1	2.789657229	4.322620292	0.38	57.75871319	0
ZINC10212941	C=C1C=C2C(C)=CC3OC1(PF)C(=O)OCC2=C(C(COCC)=PC)C1=C=C=CC3=C1Cl	7.631358118	4.067249338	0	-228.3221854	2
ZINC10212984	O=C(CC1=CC(Cl)C=C1)OC=CC=C1C=CCC=C2C=CC=C(CC2)OC1=O	6.056822603	3.216423904	0	-232.3413802	1
ZINC10212996	C=CSCC1C2=C(Cl)COSC(S)(C=O)C2=C2CN3OC4=CC13N42	7.80422135	3.656743915	0	-148.8117295	3
ZINC10213009	CC1PNC2=C1C1CCP(C)C(=CS2)C2=NN2C(=O)N(Cl)N1	7.36155133	4.150018967	0.03	-164.8203672	3
ZINC10213015	O=[NH+]C1=CPC2=C(C=C1)OC1(CCl)COC3=CC=C(C=C3)C(=O)OCCCC3=CC=C2C1=C3	6.349499886	4.753654852	0.04	-272.5618394	1
ZINC10213093	CC1=C=C(N2C(=O)C(Br)C(C(=O)OCC(=O)NC3CC3O)C2C2=C=C3C=C3S2)C=C1	5.714317006	4.344707929	0.02	-137.7367417	5
ZINC10213119	C=CCC12NC(=O)N(CC(=O)N(CC(C)N)PC(=CCCl)C3=CC=C4C=CC1=CC4C3N)C2=O	7.241266784	4.630679996	0	-214.5488395	4
ZINC10213195	CC1=C(N2CN3C(=O)C2C(=O)OCCOC2=NC=CN=C23)C1O	5.324938001	3.619810514	0.04	-64.61647684	2
ZINC10213305	CC[NH+]1CCCCC2CC3=CC=C(C=C3C=O)OC(OC)C(O)C21	6.376503009	3.922024639	0.06	-77.56496764	5
ZINC10213311	CC(=O)NC1C2=NN1C1=C(SC3=NN=C(C)N3C3(Cl)CC3CC2(C)C)C2=C=C21	6.750007725	4.572122938	0.03	-122.5362551	3
ZINC10213315	N=C1C=C2OC3N4C(=O)COP3C3=C(C=C(C=C3)N=C(SC1)C1=C(O)C=C2O1)S4=O	7.700019124	4.999999712	0.03	-172.654501	2
ZINC10213411	C=CNC(N)=C1NNNC2(C(=P)N=C)CCCC3=C(OO)SC3(NC1=C)C(=O)N2	7.583844153	4.362391205	0.01	-166.4278225	2
ZINC10213509	CC1=C2C3=CC=C(C=C3Cl)NC3=NC(N4CCCC4)=NC(=NC3)N3C(=C1)C3=C2C	5.741472196	4.496944081	0.01	-117.1643043	1
ZINC10213510	CC1C2CC(S2)C2=C3N=C4CSC(=CN)P1CC1=PC=C(C=C1)C(=C2)C(F)=C3O4	7.757540214	4.897341857	0	-189.0818143	3
ZINC1021354	O=C1NN=CC2=CC([NH2+][O-])=C(C=C2)C(C2=C=C(Cl)C=C2)SC1=O	6.564725167	4.543618282	0.01	-193.835906	1
ZINC10213685	C=CC=C(Cl)C1CN2CCN(C3=NC(NC4=CC=C(Cl)C4)=NC2=N3)C1O	5.542370609	3.650925584	0.03	-98.82754887	2
ZINC10213740	CCC(C)CC(C)(O)OC(=O)C(C=O)=CN1CCNCC1(O)C(O)C(=O)O	5.083154202	4.109480768	0.06	-67.42205525	4
ZINC10213797	CC1=NC(C2=CC3=C(C=C2)C2=CN=CC(=N2)C(=O)N3)=CS1	3.324244803	4.100089231	0.22	-13.74486996	0
ZINC10213867	CCOC1=CC=C(C2=NN3C4C5=CC(Br)=C(C)CC(=O)N6CCC3(CC6)OC5=C24)C=C1	6.201643305	4.491389637	0.07	-64.41041389	1
ZINC10213873	CNCOC1CC(Cl)=CCNC(=O)C2([NH+]=O)C=NC1=C2	6.68042855	3.749494011	0.01	-120.1573816	2
ZINC10213886	C=C1C2=NC1C(OC(O)Cl)=COCC(=O)N1C3CC45OC(=PCCl)C1(Br)C4C(Cl)C=CC2N35	8.000285768	3.782089601	0.02	-202.1018138	8
ZINC10213986	CC12NC(OF)=C(C(F)CP)C3=CP1C(Cl)N32	7.339588047	3.078597527	0	-122.8069545	3
ZINC10214009	CNCC1=CC2=C(CCSP1)N2OC(=O)C1=C2ONC2NC1=NO	5.856072267	4.161683156	0.06	-129.4068113	2
ZINC10214086	O=C1C=CC2=CC(Br)CC=C2C2=C3C=C(O1)C(=C2)C(=O)OCCOC1=CC=CC3=C1	5.49862441	4.220951151	0.05	-144.5966076	1
ZINC10214208	C=C(Cl)C=CC1=CC2CC3=NN2C2(CC[NH+](CC)CC2=CC3=CC(O)CS)O1	7.450853722	4.129994713	0	-131.8146165	4
ZINC10214214	CC=C1C=C=C=C(P)OC(=O)N2CCPC3(OC4(C=CC(Cl)=C4)C4C1=NN43)SC2	7.569458608	3.652691919	0.01	-248.6924858	3
ZINC10214274	O=CN1CCSC2(OC3=CC4=C(Br)C=C3C43CC(C4=CC=CS4)=NN32)N(F)C1	7.038522307	4.347414257	0.05	-112.2812363	2
ZINC10214275	COC(=O)N1CCC(N2N=C3OC2C2=CC(C=CBr)=C2OC2=C3SPC=C2)C1	6.091151874	4.626747359	0.05	-133.3716607	2
ZINC10214276	O=C1NCC2=CC=C(C=C1C=CC=CC1=CC=CC=C1)C1=NN=C3CCCC2CN31	5.36412127	4.932795922	0.04	-103.0193451	1
ZINC10214398	CCOC(C)=C1OC23CCN(C(C)=O)C(=CC=C1C1CC(C4=CC=C(OCC)C=C4)=NN12)C3	5.500726169	4.259221464	0.1	-30.12490152	2
ZINC10214416	CC=C1C(=C(C)OC)OC23CCN(C(=O)OC)C(C2)C2C(C4=CC5=C(C=C4)OCO5)=NN3C12	6.314430174	4.075311229	0.11	-69.60040469	4
ZINC10214530	CC(=O)N1CCC2(CC1)OC1=C3C=CC=C1OCCCC1=CC(=C(O)C=C1)C1=NN2C3C1	5.677498282	4.985992464	0.2	-32.43740897	1
ZINC10214546	OC1=CC=C(Cl)C=C1C1=NN2C(C1)C1=C(OC23CC[NH2+]CS3)C2=CC=C1CCO2	5.743990653	4.663402998	0.1	-39.70830304	2
ZINC10214572	CCOC(=O)N1CCC2(C1)OC1=C(OCC)CC(S)C=C1C1CC(C3=CC(O)=C=C3)=NN12	5.739197244	4.291036889	0.05	-146.266951	3
ZINC10214665	ClC1=C(CC2(Cl)OC(=NN=C3C=N3)S2)C=C=CC2=C1N=CS2	5.487708066	3.621369055	0.01	-105.6187982	1
ZINC10214695	CC1=CC(NC(=O)NC(=C2C=CC=CC2=N)N(C=O)C2CC2S)=COC=C1	5.167313545	3.484293188	0	-162.6555905	2
ZINC10214698	CC1(F)CP2SC3=NCN(CC(N)(F)CC(=O)C(=P)OF)C(=C32)N2C(=O)P2ONC12CS2	7.745348102	4.147838982	0.08	-178.2116333	4
ZINC10214710	O=C1CC2(CF)CC3CC(CC4(C3)C3CN(CC4N3S(=O)(=O)C3=C(F)C=CC=C3)C(=O)CN1)C2	6.776211645	4.211013673	0.09	-56.94019843	4
ZINC10214715	CCCC1CNC(=O)C2C(C)C2C2=C(N)N(C(C)C)C(=O)N1C2=O	5.597184589	4.582480557	0.07	-54.62469304	4
ZINC10214746	O=C(C1OCCC2=CC=C1C=C2)N1CCC2=C1C=CC=C2	3.721528975	2.957108148	0.19	-17.28605551	1
ZINC10214749	COC1=CC2=C(Br)C=C1OCC1=CC3=C(C(=CC(=O)O3)COC(=O)C2)C2=CC=CC=C12	4.697754622	3.809140886	0.13	-81.45357375	0
ZINC1021478	C=C=C(C(C)=NNSC(=O)C1=C(O)C2=NC21)C1(CC[O-])NC1=O	5.749961758	3.826000986	0.02	-89.18771289	2
ZINC10214840	CC1(COC(=O)C2=CC=CC=C2OC(=O)OOC2=C([NH3+])C=C=C2)OC2=C=CC1=C2	5.764666375	3.95261556	0.11	-96.84313442	1
ZINC10214916	C=CC=CC1=CC2=NC=CC3=C(NC(=O)N1)N(CC1=CC=CC(OC)=C1)CN=C23	4.823840196	4.447127083	0.22	-21.43337398	0
ZINC10214950	CCC1=CC=C(N2C(=O)N=C3C=CCC3=C2NC(=O)N2C3=CC#CC(F)=C32)C=C1	4.402505713	4.623184329	0.1	-86.33648631	1
ZINC10214967	CC1=CC=C(NC(=O)NC2=C3C=CC4=CC3=NC(=O)N2CCC2=CC=C4C(O)=C2)C=C1	4.326934398	4.971019545	0.17	-11.3215066	0
ZINC10215021	CC=CC1=CC2=CCC3=CN(N=C3C(F)S2)C2=NC(C)=CC1=N2	6.121304739	4.12262372	0.02	-90.16708566	1
ZINC10215033	CNC(O)C1(C)COC2=CC=CC(C)(C)C3=CC=C(C=C3)C3=NN=C(S1)N3C2C1=CC=CO1	6.144196451	4.753648755	0.08	-113.295903	3
ZINC10215076	CC1=CC(C)=C(S(=N)(=O)N2C3PNCC=CC(N)C4CN=C(S4)C2S3)C=C1	7.079334778	4.311878673	0.08	-115.7212865	5
ZINC10215077	CC1=C(C2NN=C3CC(COC4=CC=C3C=C4)C3=C(C=CC=C3)O2)SC=C1	5.183818276	4.05914494	0.01	-78.66359489	2
ZINC10215087	CSC=C(C)C1OC2=CCC(Br)C=C2C2C3C(=NN21)C1=C3C=C2OC2=C1	5.493199034	3.764252369	0.02	-142.4127371	4
ZINC10215170	ClC1=CC=C2OC3C4=CC=NC(=C4)C1=C2C1CC(C2=CC4=C(C=C2)OCO4)=NN13	4.834030993	4.36896592	0.16	-1.392254938	2
ZINC10215176	C=CC=C1C(=O)OCC2(C)OC(=C)C=CC=C2C2=C3C(=CC2OC(C)C)C(=O)OC31	5.708650345	3.570795271	0.01	-188.0360043	3
ZINC10215184	SC1=CCSC=C1C1OC2=CC=CC=C2C2CNC(C3C=C4OCOC4=C3)=NN21	5.016638716	4.326775238	0.06	-132.9447438	2
ZINC1021519	CC1(C)CC2C=C3C(=CC2P)NC2=C3C=NN2C(=O)O1	6.506436291	3.366047681	0	-94.34761199	2
ZINC10215229	C=CPC=CC1=CC=CC=CC=CC(OC2=C3C=C4CC2OCCOC4=CC=CC3)CO1	6.664122571	3.512584222	0.01	-244.7609373	2
ZINC10215255	C=C(Br)C=C1C(N)OCC23OC(=C=C2PP1C)ONOC(=O)C1C=CC2=C1C3OCN2	6.804873781	4.189541661	0	-246.1908479	4
ZINC10215282	CC1=CC=C2OC(C)C(=O)N3CCC(CC3)C(=O)NC3=CC=C(OCC2=C1)C(O)=C3	4.881159004	4.314435694	0.01	-141.2240602	1
ZINC10215332	OC1=C(C2=NN3C(C2)C2=C4C=C(C=C2)C2=C(OC=C2)C3O4)C=C(Cl)C=C1	4.543817085	4.182995247	0.15	-18.98867793	2
ZINC10215352	OC1=CC(Cl)C=C1C1=NN2C(C1)C1=C(C=CC(Cl)=C1)OC2C1=CC=CO1	4.292755016	3.968834885	0.15	-27.03963847	3
ZINC10215367	CC1=C2CC(OC3=CC=CC4=CC=CN=C43)C(=O)NC2=NO1	3.385538928	2.627354213	0.06	-0.862088783	1
ZINC10215395	CNCC1=PC(=O)CC2=C3P=CC(C=O)=C(OC(C)=C1)C3O2	6.954553972	3.612359914	0	-144.7474381	1
ZINC10215406	OC1=CC=C(C2=NN3C(C2)C2=C4C(Cl)=CC=C2OC3C2=C4C=CN=C2)C=C1	4.256384626	4.529094806	0.11	-38.84179325	2
ZINC10215502	C=C1C=CC(O)=C(OC)C23OC4=C(C=C(Cl)C(=C4)C4=CC2=CC=N4)C2CC1=NP23	7.05950294	4.112287476	0.02	-137.8339099	2
ZINC10215568	CCC1C2=CC=C(S2)C2=NN=C(SCCC3C4=C5C(=O)N(C4)CCN5C3N)N21	5.607968735	4.811894939	0.1	-56.17616969	3
ZINC1021559	O=C1C2CCC3=CC=C4N=C(SC4=C3)N1C1=CC=C3SC(=NC3=C1)S2	5.578624137	4.187852517	0.01	-102.5077147	1
ZINC10215687	CCOC1C=CC(C2=NN3C(C2)C2=C(OC3C3=CN=CC=C3)C(OC)=CC=C2)=C1	4.1488231	3.886965574	0.05	-38.66086576	3
ZINC10215711	C=C1C=C=CN(C(=O)C2=C=CC3=C2C(OCCS)CO3)C2=CC=CC=C2C(=O)NC1C	5.655277987	4.071319969	0.08	-164.0665036	2
ZINC10215722	CCOC1=CC=C(C2=NN3C(P2)C2=CC(=CC(OCC)=C2O)C3C2=C=CC=NC(C)C2)C(Cl)C1	6.348390401	4.197066597	0.02	-190.4321782	4
ZINC10215762	COCC(C(=O)NCC(=O)NNC(=O)C(C)OC1=CC=C2C=CC=CC21)=C1C=C1OC	4.353176104	3.714509482	0.04	-84.28516937	2
ZINC10215779	COC1=CC=CC2=C1OC(C1=NC=CC=C1)N1N=C3C4=C(C5=C(C=C4)OCO5)C3C21	4.131753986	4.266368329	0.15	-58.9696454	3
ZINC10215835	CC(=O)C=CC1=CSC2=C1COC1=CC3=C4C=C1N(C3)S(=O)C1=C(Cl)C=C3C(=O)N(NC(=O)O2)C3=C41	6.388178637	4.998211158	0.09	-125.8548325	1
ZINC10215841	O=CCOCCOC1=CC2=CC=C1C(C1=CC=CO1)NCC1N=CC=C1NC2=O	5.280043503	4.474534306	0.07	-104.0716906	2
ZINC10215916	CCOC1=C2OC3C4=CC(O4)C4(CC(C5=C(O)C=NC=C5)=NN34)C2=CC=C1	5.413961577	4.021522474	0.07	-60.38842987	3
ZINC10216044	COC1=CC2=C3CNC(=O)NC(C)C4=CC=C(O)C=C4C1=C23	3.829721807	3.638304354	0.04	-86.51536391	1
ZINC10216230	CCC1=C(N=C(C)C)OCN1CCOOC1=C2P=C(N(C=O)C2=O)C12CO2	6.373173226	4.127452601	0.04	-132.7247295	1
ZINC10216280	CCOC1(Cl)COC2=C3C=CC(=C2)C(=O)NNC(=O)C2=C1C=C(C)C23	6.012086957	3.907747895	0.05	-113.1021918	2
ZINC10216304	CC1=CC=NC2=C(ON(C)C3=CC(=CC=N3)C(=O)NNC2=O)C(F)O1	5.57030439	4.369475904	0.02	-130.3661083	1
ZINC10216336	NSOCCOC1=CC=CC2=C1N1COC3=C(C=C4C=CN=CC43)C21	4.948126196	4.398562438	0.09	-135.4646208	2
ZINC10216354	CP1SC2(C)CC3=C(C(=NO3)N(Cl)C1=O)C1(F)C=CC2=CC1F	7.456246272	4.299532446	0.01	-157.5434615	3
ZINC10216386	CCOCC1(C(=O)N2NC(=O)C2OC2C=CC=C2C)C=CO1	5.044643497	3.633369986	0.02	-105.0751164	3
ZINC10216393	O=C1C2CCN(CC2)C(=O)C(OC2=C(F)C=CC=C2)N1C1=CC2=C(C=C1)OCO2	3.881523796	4.073769427	0.21	-2.95162267	1
ZINC10216439	CN(C=CC=C1C=CC2CCC(C#N)(C2)C(=O)NC2=NC1=CPS2)S(C)(=O)=O	6.945770702	4.990602744	0	-156.781747	2
ZINC10216516	C=CC(=CC(=N)C(C)OCC)C(O)NC1NC2=NC(O)C1=C2	6.346848177	3.1972933	0.02	-81.32907066	4
ZINC10216537	COC1C(=O)OC2=CC=CC(=C2)CNNC(=O)C2=CC=C(C=C2)NC(=O)C2CCCCC12	5.777225242	4.407331883	0.01	-235.2504457	3
ZINC10216548	CN1C(=O)C2=CC3(Br)C4=C3C(F)=CCC3SC(Cl)C=CN=C2N(S4)C31Cl	7.683713314	3.852351175	0	-169.6130236	4
ZINC10216641	CC1(C)C(=O)CCN2CCC(C(=O)NC3=CP=C4OCOC4C3O)CC2N(C=O)C(=O)C=CCC1S	6.069128527	4.635933158	0.07	-193.8709293	5
ZINC10216642	C=PSC1=C2ONC3(C(O)N3C=O)C(CCO)COC2=NC1	6.486273481	3.814857436	0	-132.6882144	4
ZINC10216682	CCCC(O)C1COC(=N)C(F)(C(C)OCCOC2=CCC(C(N)=O)=C2)C1N	5.216675673	4.229024767	0.03	-103.8994607	5
ZINC1021677	OC1C(C2=CC=CC=C2)PC=CC=[N+]1CC1=C=CC=C1	5.417866998	3.342622432	0.02	-136.7096313	2
ZINC10216780	CC1CCNC2=CC=CC=C2C1C(=O)CN(C)C(=O)NC1CCCCCCC1=O	3.822322846	4.343739544	0.17	-11.17377623	3
ZINC10216786	CCPC1C2CCC34NC(=O)N5CC(P)(OC3OCCC24)N1C1=C(C=CC=C1NC(O)S)O5	7.753372219	4.255031381	0.11	-169.2410504	7
ZINC10216791	CC1(Cl)OC2=C3C=C4OCCOCCSN(CPNC1C4=C2)C3=O	6.564564597	4.486005765	0.03	-131.789318	2
ZINC102168	C=CC=CC1=CC2C(C)OC(C)CN2C2=NN=NN21	4.769090983	3.064075949	0.02	-92.56333816	3
ZINC10216810	C=C1C=NC2C3=C4N=C5OC2(OC53)SC(C)CC(P(C)P)(C=CC(F)=P1)N4Br	7.627795098	4.136240509	0	-194.5367014	5
ZINC10216900	CONC1=CC=C2C=C3COC4=CC5=CC(S)=C4OCC4C(=O)N5CN(C(=O)CCO)CC4C3=CC2=C1	5.754933934	4.750713423	0.13	-105.7976759	2
ZINC10216904	CN1SN2C3=C(Cl)C(CN3)CSC3=C(C1=O)C2=NC1=C3CC#C1	7.090980264	4.481358686	0.01	-135.215789	1
ZINC10216920	CC1NC2=C3CCC4=CN=CC(=C4SCC(O)C2=CC=C3Cl)C(=O)N1C	5.829856642	4.31401817	0.02	-76.00620955	2
ZINC10216957	CN1N2C3=NN=C(N3)C3C=CN=C(C(=C(CC4PC4(O)Br)SC2=O)C(=O)O3)C1(C)O	7.601134171	4.320965588	0.03	-158.761598	4
ZINC10216962	C=CC1=C(Cl)C2=C(N)C(F)N3CNC4=COSNC2C(=C4C3=O)SS1	6.847491188	4.042849134	0.02	-160.9174332	2
ZINC10216993	CC1=CC=C2OCC(C3=CC=CC=C3)([NH+]3CCC3C(=O)SNC3=CC=CC=C3)CNC2=C1	4.49286232	4.540077946	0.15	-45.50731096	3
ZINC10217081	CC1=C2CSC=CC=C3C4=NN(C=C4C(=O)OSCC(=O)NC(=C2C#N)O1)C1=CC=C3C=C1	5.613551929	4.476018904	0.03	-133.6270989	0
ZINC10217114	CCN(SC1C2=NC3=C1C(=O)N(C)SC(=O)N3C2)C(=O)[O-]	5.807650615	3.748274412	0.04	-69.00330838	1
ZINC10217191	O=C1CC2=C(SP=C2)C2=NNC(=N2)SC(=O)N(OO)C2=C1OC1(O)C3=CC3=C21	6.686959847	4.628028242	0.01	-172.8940374	1
ZINC10217258	C=NC1=CC=C2PC(Cl)=C(P1)N2C(=O)C1=C2SC=C21	5.768712626	3.153216002	0.04	-87.58407335	0
ZINC10217394	C=C(Cl)SOC1=CN(C2(N)CC(C)(P)C(=O)NC3(F)C=C4SC=NN3C42O)S1=O	7.719625712	4.420620703	0.02	-175.9223248	5
ZINC10217429	CC1OPC12C=C(Cl)C(C(=O)NC1=CC=C3OC=NC3=C1)=C2	4.895154759	3.93140654	0.14	-42.96508867	2
ZINC10217560	C=CC12CC=C1C(=O)PC(=C(O)CN=C)C=CCN(C(S)NC)S2=O	6.659738277	4.326510993	0	-158.201713	3
ZINC10217653	CC1(C)C=CC(S(N)(=O)=O)=CC=CCCNC(=O)C2=C3C=NC1C3=NC(C1=C=CC=C1)=C2	6.36168789	4.477200973	0.01	-237.7100272	1
ZINC10217687	C=C1CC=C(C=O)C12P1NC3=C(NC(=O)C3[O-])C1(C)C(F)P=C(CP)OC2(C)P	7.323912919	4.814471558	0	-213.4416024	5
ZINC10217696	CC1C=C2NC(=O)CSCCC(=O)N3CC4CC3C3=C5OCOC5=CC(=C3C2=C1)NC4=O	6.251067335	4.789444213	0.03	-162.5258352	3
ZINC10217793	CC1C2=CC=C(N=C2)N2CC23CC(C)(OBr)CON(C(O)C2N=C=CC23F)C(C)C(S)C1C	7.000291154	4.359871005	0.01	-175.0161325	10
ZINC10217865	CC(=NC1=C2ON=C3SC2=C(CCC(=O)N3CC2=NC=CC2)SC2C=C1C=CC2Br)[N+](=O)[O-]	6.546966913	4.085541057	0.01	-168.2109904	2
ZINC10217937	N#CCC1=C2C=C(NC(=O)C3(O)CC(C1)SC1=CC=CC=C13)S2	6.098320682	3.329611502	0.02	-80.69175908	2
ZINC10218190	C=C(C1=CP=CC2N3C4=NC5=C(C)C=C(C=C5S4)C(CC2(S)[NH2+]C1)C3=O)S(C)(=O)=O	6.649489227	4.609923392	0.03	-112.0167096	3
ZINC10218235	CC(=O)N(CC(S)S(=O)(=O)C1=CC#CC=C1)C1=NC2=C=C([NH+]=O)C2S1	6.237175649	4.229643723	0.07	-121.73785	2
ZINC10218259	C=CC1CC2CCNC3=NC(=C)C(=CSC(C)=NC(=C)C2S1(=O)=O)S3	6.819615297	4.441778153	0	-139.5916575	3
ZINC10218300	CC=CC1=C2C(SN)CC3(CC)SC(=C3C#N)N2C(=O)CCCS1=O	6.11746741	4.260429127	0.01	-105.5503324	3
ZINC10218304	CCCC1NC(=O)N(C2C3=C=C(F)C=C32)C1=O	4.63964953	3.839556955	0.01	-78.33444894	2
ZINC10218321	CC1=NC2=C(S1)C1C3=C2SC(=N3)NC(=O)CCCS(=O)(=O)C2=CC1C=C2	6.399382412	4.659789452	0	-136.9107562	2
ZINC10218347	NC1C=CC=C2C=C=C(NC(=O)CCC(Cl)C3=CC=CC([SH]=O)=C3)C21	5.327266045	3.88985354	0.02	-137.7928056	3
ZINC10218419	CC1=C2C=C3CC4=C(C2)C2(C)C5=CN=C(OC(CCN5CCC[SH]3OP)C2C1)S4	2.290938302	4.525276809	0.02	-173.1993533	4
ZINC10218482	CC=CC1(Cl)C2=C3C=C4C(Cl)=C3N4C(=O)CSCC(=O)OC1(C)CN2	6.784962294	3.837179111	0.01	-111.3036455	2
ZINC10218515	C=CCCC(=C1C(C)C1NC=C1C=CC=C1OCCCO)C1=CC=C(C=O)C=N1	4.362870255	3.699582338	0.09	-70.18454058	2
ZINC10218532	C=CC1=C(CC2CC3(O)CC(CC(O)S)(C2)C2=CN3C2=N)C=C([SH](=O)=O)C1Br	7.313586772	4.108718313	0.01	-157.0053388	5
ZINC10218538	C=C1CC2CS(=O)(=O)C3(Br)OC2NC2=NC(C(=NC[NH+]=O)SC)(S2)C13	7.770251385	3.79030312	0.03	-122.4666534	5
ZINC10218542	CC1=CC=C(S(=O)(=O)CCCC(=O)N2C3=NC(=CS3)C3=CC=NC2=C3)C=C1	3.595164349	4.104760237	0.87	76.83368539	0
ZINC10218648	CC1=CC2=C(C=C1)S(=O)(=O)CCC(=O)N1C3=C1C1=NC=C(C=C1)NC(=C(C)S3)C=C(C)PC2	6.028126747	4.975127373	0.06	-103.5600925	1
ZINC10218668	C=CC(=CC=C1C2=C3N=C(C)SC3=CC2NC(=O)CCCS1(=O)=O)OC	5.140777939	4.183982294	0.02	-127.1834477	1
ZINC10218678	O=C1CN=C2C3=CSC(=N3)NC(=O)CC(CS(=O)C3=CC=CC=C3)=C([N+](=O)[O-])C=C12	5.457060554	4.006690373	0.08	-86.656071	1
ZINC10218682	CC1=NN=C(SC2C3=CSC(=N3)NNC3C(=P)SN32)O1	6.159241233	4.231565145	0.02	-83.20593123	2
ZINC10218709	COC1=CC=CC(C2=C3SC4=NOC3=CC=C(P)CPC23CNC2=CCC3=NC=C42)=C1C=O	7.369265814	3.995671119	0.06	-195.824356	1
ZINC10218728	NC1C2=C3C4=C(N2)N(C(=O)N(C=O)CCC2=C(C5=C=C(F)N=C5)OC(=N2)SCC4)C1C=C3Cl	7.210618321	4.766998368	0.01	-174.2408876	2
ZINC10218756	CC=C1C=C([N+](=O)[O-])C(OC(C)=O)=C(CS(=O)(=O)C2=NC=C3OC4C3=C24)CO1	4.550973752	3.85779649	0.07	-86.28091765	1
ZINC10218785	CC1OC2CSC3=C4SC(N)=PC4=CC3(P)C23COC=NC1(S)S(=O)SC(O)OC3	6.020050323	3.959536668	0	-206.6475974	7
ZINC10218877	CC(CCS(=O)(=O)C(C=N)=CC=CF)C(=O)NC1=NC2(COC2C)S1	5.795611425	3.282304746	0.01	-98.46424564	3
ZINC10219010	CC(=O)CC1=NC2=C3C4=C(CSC5=CC2=C(F)CC5)C(S)=C(COC13)O4	6.48213651	4.357834246	0.03	-120.4824091	1
ZINC102191	CC1(C)NC2=NC(=NC3=CC=CC=C32)C2=C(Cl)C=CC=C21	3.330855358	3.815075486	0.15	-15.45068183	0
ZINC10219299	CC(P)=C1CC=C2CCC2(N=CC2N=C(NC(=O)C[SH]=O)SC2S)C2=CC2(P)O1	6.626353304	3.980764363	0.04	-175.9367624	4
ZINC10219366	C=C1SC2=CN3C(O)C4C=NC(=C)C(=NOC=C2)C(=C)CN(CC4)C3CNS1(=O)=O	7.583577784	4.105188919	0	-184.466214	3
ZINC10219381	COC12C=CC(=C1)S(=O)(=O)C(=O)NC1=NOC2=C1	6.401928035	3.480495862	0.01	-93.94201652	1
ZINC10219382	N#CC1=C(NC(=O)CS(=O)C2=CC(O)C=C2)SC=C1	4.190467923	3.156934868	0.02	-2.932135924	2
ZINC10219428	CC(=N)C1=C(S)OC2=CSC(=C2)C23C4=C(SC=C4)C2CN3C(=O)C1	6.606866357	4.290779515	0.01	-110.4930933	2
ZINC10219430	C=CC1=C2C=C3C4=C5CP(CCC(F)C(=O)C3=C1C2=C)C1C5=C4SCC=C1SC	6.975428497	4.020170783	0.02	-175.6206823	2
ZINC10219463	C=NC1=C2C3=CC(OC)=C(C=C3S(=O)(=O)CCC(N)=O)C2C=NC1=CS	5.049255598	4.146901705	0.06	-71.07421833	1
ZINC10219499	C=CCN=CC1=PC2=C(C(O)=CC3=C4C(C[SH]4O3)OS2)C1C	6.979300702	3.502528166	0.02	-145.3548089	3
ZINC10219510	CPOC1C=C2OCC3NC(=O)CC(=O)C4=C(C=C(OCS)C4)C1=C2C=CS3	7.039891397	4.624203796	0	-201.6252816	2
ZINC1021954	NC1CN(C2=CC(Cl)=CC2)C(=O)CN1S(=O)C1=C([N+](=O)[O-])C=C=C1	5.498684611	3.607653598	0.01	-158.0172964	2
ZINC10219543	CC1C=C2SC3=NC2=C1P(Br)N1CC2=C(CO2)C2=C1SC(S2)C(=O)N3	7.337136435	4.642149718	0	-168.5136411	2
ZINC10219561	CC=C(C=C1C2=C=C(C(=O)C=O)OSC3=NCC=CC2C=C1SC(S)CN3)OC	7.399134314	3.815153034	0	-217.6625837	2
ZINC10219570	O=C(OCC1C2CC1CCC2)C1=C2C=CCC=C1SCC(=O)NC1=C(P)C2(O)C2OCOC12	6.976800057	4.224931734	0.02	-183.9885787	5
ZINC10219611	C=NC(O)=CC=C1SCCC(=O)N=NC2=C(OO)C([N+](=O)[O-])C=C21	5.613424261	3.036373445	0.01	-123.3574643	1
ZINC10219625	NC1N(Br)C23OC(S)=C4SC2C2C=C4C(SF)=C4SC(=NSC43)N1C2=O	6.847430374	4.055092589	0	-180.0548376	5
ZINC10219660	COCC(C)N1C=C(C=CC=CN2N=C3CS(=O)(=O)CC3=C2N)C(=O)C1=O	4.592797432	4.28667	0.15	-57.93421922	1
ZINC10219744	CC=CC=C1OCC2C3=NCC(=C3CS2(=O)=O)PNC(=O)C(=O)NC2=C1C(C)OCC2	6.874914035	4.427538284	0	-184.5577574	2
ZINC10219845	CS(=O)CCC(F)C1(S)C2C3C(OC4CN4C(=O)C(C)(O)N(O)CN31)P2CS	7.09047	4.325739049	0.05	-141.2080644	9
ZINC10219884	CN1C2=CC=NN2C2=CC=C(Cl)C(=C2C2NCS2(=O)=O)C2(OC(N(Cl)C=O)P2)C1=O	6.543988472	4.588604581	0.02	-110.2036353	3
ZINC10219913	O=C1NC2=C3C(=NN2C2=CC=COC(Cl)=C2C(O)CCN(S)C1=O)CS3(=O)=O	5.372973327	4.361510208	0	-161.4215227	1
ZINC10219977	N=C1SC=CC2CCCC(C2)N1C(=O)C1COC2C=CC(Br)=C2C(=O)O1	5.790998883	4.138431956	0.07	-128.3588057	4
ZINC10219987	COCC=C1CN2C(=O)C3=C4OCCOC5=C(C)C(Cl)C2(C1=C5)C1=CCCC(=P)C4=C(C)N3N1	7.5680236	4.438501948	0	-182.0209296	2
ZINC10220061	COC(NPS)=C1C2=C(C=C3SCC(=O)N3C3=NC1S3)CC2	6.30806538	4.11473467	0.01	-117.3025678	1
ZINC10220086	COC1=CC=C2C(=C1)C1=CC(=CC=C1Cl)CN1C(=O)CC(C1=O)[NH+]1CCCC21	5.981669648	3.910308679	0.08	-93.74705783	3
ZINC10220103	C=C(F)P=C1C(=C)OCC2=C3C=C3NC(=O)C3=C4C=CC(=C3)C1N(C(=O)CS4)C2C	6.534936786	4.375292504	0.01	-157.9410194	2
ZINC10220127	O=C1C2=CC(C3=CC=CO3)=NC3=CC(=CC=C32)NC2C=C(C=CC2F)S(=O)(=O)N2CCCN1CC2	6.305815552	4.995453349	0.01	-168.7967476	2
ZINC10220427	CCN1NC(=O)C(=C2OO2)C(=N)NC2PCCC2O1	6.273809601	3.890023914	0	-119.6799856	2
ZINC1022043	C=CC1(F)OP=CC=C2C1C(=P)NC(=O)C=C(COO)NC2(O)OC	6.581871987	3.688412016	0.02	-170.6131264	3
ZINC10220441	O=C1CC2=CC=C(C=C2)OCCC2CC3C(C2)C32OCC(CN1)O2	6.706723098	4.131781082	0.01	-192.9709454	3
ZINC10220463	CC(C)OC1=C2C=C(C=C1)C(=O)N1CC3COC4(CC1C24)O3	6.083839163	3.948556062	0.06	-83.64690309	4
ZINC10220465	COC1(C(=O)NCC2OC3CCC2(Cl)O3)C=CC=C1OP	6.332749901	3.469295578	0.08	-110.7020738	4
ZINC10220507	O=[N+]([O-])C1=CC=C(CNSC2OC2OC23CC(O2)C(S)CC3)C=C1	5.664317132	3.242438852	0.09	-44.05378034	5
ZINC10220527	C1=C2OCOC=CC(CNOC3COC4(CCCC4)O3)=C12	5.043764048	3.127823057	0.05	-105.0341454	1
ZINC10220542	O=C(NCC1COC2(CCCC2F)O1)C12CC3CC(CC(C3)C1)C2	5.544130374	3.955097963	0.08	-14.26112987	3
ZINC10220569	CC(S)C(=CN=N)SNCN1C2C3OC1N32	6.570674822	3.59743961	0.01	-94.34855192	5
ZINC10220575	O=C1CCCC12OCC(CNS(=O)C1=CC=C([N+](=O)[O-])C=C1)O2	4.682131116	3.05023387	0.13	-39.67221413	3
ZINC10220700	CN1CC2=C3C=C(COC4=CC(=CS)N3CC(CC=C[N+](=O)[O-])=CC=C4S1(=O)=O)O2	6.46486395	4.944740526	0.04	-157.244354	0
ZINC10220796	C=CN=CC=C1C2=NN=C(O2)SCC(=O)N2N=C3CC2C2=C1C(=C(F)CC2Cl)C1=CC=C3S1	7.113373222	4.745727912	0.01	-188.945692	2
ZINC10220800	O=C1C=CC(C2=CC=CC=C2)=NN1CC1=CC2=CC=C1C2	3.537594886	3.639546688	0.09	-0.459856496	0
ZINC10220809	COC1C2C3=NN(C(=O)C31N)C(CN1C3=CSC1(C(O)OF)C(O)=C3Cl)C(Cl)C2Br	7.330551189	4.845035858	0.05	-139.9560034	8
ZINC10220814	CCNC1=C2C=C(C2)C2=C(F)C(=CC=C2)C2=NN(C(=O)C=C2)C(C=N)=C1	5.143886854	4.324083061	0.27	-83.79410704	0
ZINC1022087	CC1C=PC2=CC(=CNN)C2(O)NC2=COC=C(C(Cl)=C2)S(=O)(=O)NC(=O)C1	6.885598446	4.250580465	0	-185.7581804	2
ZINC10220875	O=C1C2P3P=NC1(S)C(P)SC1(F)PC1(NCl)P2C3=S	6.464435663	3.411297657	0	-162.8314841	5
ZINC10220896	NC(=O)C1CCC(C(=O)C(=O)NC2=C3CSC(O)C3=NN2C2C=CC(O)=C2)C1	5.011070746	4.027026368	0.03	-90.01999007	4
ZINC10220900	COC1=C2C=C3CCNC(=O)C(=O)N2C2=C4CSC(=CC(F)=CC=C(C)N2C3=C1)C4=N	5.032689472	4.124366945	0.31	-66.06385883	0
ZINC10220904	O=C1CN(CC2=CC=CS2)N1C1=CC(Cl)=NC(O)C1N1C=C2CSC(=O)C2=N1	4.799062744	4.509161812	0.11	-77.72137727	2
ZINC10220970	CNC(=O)C(=O)NC1=CC=CC12C1CN2C(O)C1	5.897758068	3.357480701	0	-64.98007887	3
ZINC10220994	CC1=CC=C2C=CN3CC(CC3=O)C3=C(Cl)C(=CC=C31)CNC(=O)C(=O)N2	5.934066839	4.454606077	0	-167.7764086	1
ZINC10221000	CC1=CC2(CC(Br)OC2O)C(=O)NC2=CC(=C2)N(F)C1	6.990203663	3.636061598	0.01	-119.8258426	3
ZINC10221011	C=C1C2=C3C(Cl)=CC4=C2CN3CC(=O)N(O)C1=CC(N1CCCC1=O)=C4	4.96900823	4.267294819	0.04	-99.45581013	0
ZINC10221020	O=C(NCC1CCCO1)C(=O)NC1=CC(N2C(=O)CC3CC32)=CC=C1	3.360799686	4.436064194	0.24	74.39142947	3
ZINC10221059	CC=CC(=CC1=C2CN(CCN2C2=CC(C)=C(N3CC4CC4C3)N=N2)S1(=O)=O)[N+](=O)[O-]	5.434209778	4.442145038	0.07	-103.469559	2
ZINC10221350	O=C1C=C(C2=CC=C(F)S2)C(C2(C3=CPC=CC=C3)CCC2)N1	4.839709977	4.147957091	0.01	-159.8604719	1
ZINC1022138	CC1=NN2C3=CC=C(C3)C3=CC(=CC3)OCC(O)NN=CC1=C2Cl	6.626125864	4.364412858	0.01	-174.7898242	1
ZINC10221472	CC=NOC1CC2C3=C1CC2CN(C=N)C(CCl)=C1CC(O)=C1OP3	7.409175688	4.141331257	0.01	-172.4102946	3
ZINC10221912	CC1=CC2=NC3=NC(=NN31)C(=O)NCC1(CCC1)C1=CC=CC=C1C2	4.923292366	4.952074808	0.06	-70.12858534	0
ZINC10221946	COC(C=C(C)C(=O)NCC12CCC1C1=CC=CC2=C1)=C1OCC(=O)N=C1OC	5.181285132	3.987877275	0.12	-67.33792646	2
ZINC10221948	CC1=C2C3=CC=CC(=C3N1)C1=CC=C(C=C1)C1(CCC1)CNC2=O	4.721601449	4.239525344	0.03	-44.43678494	0
ZINC10222000	CC1=C2C=NC(=C1)C1(CCC1)CN1C(=O)C3=C(C=C1C(S(N)(=O)=S)=C3)C2	6.150622527	4.332381718	0.02	-53.42520956	1
ZINC10222033	CN1N=C2C3=C1N=CN(CC(=O)N2CC1(C2=CC=CC=C2)CCC1)C3=O	3.753765988	4.421566104	0.22	-9.84126091	0
ZINC10222099	COOC1=CC2=C(SN=C1O)C(OCC1=C3C1=C1C(N4C=CC=N4)C31F)N(Br)C2=O	5.73647746	4.643497616	0.03	-147.1053039	3
ZINC1022229	CC1=NN(C2=CC=C(C)C=C2)C(=O)C12C(C1=CC=CC([N+](=O)[O-])=C1)C21C(=O)N(C2=CC=C(C)C=C=C2)N=C1C	5.534543617	4.316874029	0.06	-89.55991968	3
ZINC10222328	CC=PNC1=CC(C2CC3(Br)C(=O)N23)C(CNC(=O)C2=C=CP2C)C1	6.457844836	3.901638258	0.03	-135.1054534	5
ZINC10222667	CC1=C(C(=O)NCCC2=CC3=C(C=C2)C32C=NN2)OC2=CC=CC=C21	3.684255455	3.829675744	0.31	63.9684185	1
ZINC10222683	CC1=CC2=CC(=C1)C(O)NCCC1=CC(=C(N3C=CC=N3)C=C1)CO2	5.124357468	4.732350088	0.04	-123.2070567	1
ZINC10222733	CN1CCN2CC3=C(C=CC(=C3)C=CC1=[NH2+])N1N=CC3=C1N=C(CC2=O)NC3=O	5.496509575	4.928251887	0.01	-109.9780013	0
ZINC102235	O=[N+]([O-])C=C1C(P)C23C=C(Br)C=C(CN(O)C1C2)P=N3	7.476614367	3.44375726	0	-136.5729781	3
ZINC10223926	CCN(CC)C(=O)CN1N=NC2=CC=C=C2C1=O	3.734319734	3.381048277	0.03	-58.6517376	0
ZINC1022404	COC(OC)C12C3=CC=CC=C3C(C3=CC=CC31)C1C(=O)N(C3=C(C)C(C)=CC=C3)C(=O)C12	5.086809427	4.20889395	0.05	-58.02002647	5
ZINC10224324	N#CC(C#N)=C(S)NN1CCC(SC2CC3=C2N=CC(F)=C3)CC1=O	4.635791875	4.24018138	0.05	-34.96306287	2
ZINC1022444	CC1(Cl)C=CCCCC2C3CC4(I)OC1=C4N(C1C=CN=C1)C(=O)C32	7.333829053	3.477416671	0.01	-144.506648	6
ZINC10224542	CC1C2SC3(S)CC(=C(F)C(=N)OCP1F)N=CSC1C(=O)NON3C21	6.371873348	3.93612578	0	-188.5329822	5
ZINC10224713	C=CC1=NP2N=C3SCC(NC=O)C=C4NCC(C=CC=C(CNO)N42)N13	7.48485634	4.616585648	0	-179.203122	2
ZINC1022479	O=C1C2=CC=C(N3CCOCC3)C3=CC=CC(=C23)C(=O)N1C1=C=C(C2=CC(O)=CC=C2)N=C1	3.220549218	4.274613424	0.06	-14.1338095	0
ZINC10225006	C=C=CN(C=CC1CC(=CN)C2(C1)CC[NH2+]C(C)CC2C)C[SH](O)SC	7.284493907	4.563016097	0.03	-129.1046481	5
ZINC10225047	COC1=C2C=C(NC(=O)C([NH+]3CCC4C5=CNC6=C5C=C(C=C6)C4C3)C2)C([N+](=O)[O-])=C1	5.87102738	4.27121074	0.05	-72.37091858	4
ZINC10225050	CC=C(NC)C1C(N)=C(C[NH+](C(C)O)C(C)(C(N)=O)[N+](=O)[O-])OC1C(C)C=C=COC	6.18167193	3.470500305	0.03	-87.82209146	6
ZINC10225075	O=C(NC1=CC=C(Cl)C=C1F)C1CC2(C3=CNC4=CC=CC=C34)CC[NH+]1CC2	4.61021184	4.055857111	0.16	46.74410839	1
ZINC10225120	CC(CNC1=CC=CC(Cl)C1C)[NH+]1CCC(S)(C2NC3=CC=CC=C32)CC1O	5.910658919	3.917829101	0.04	-131.1616532	7
ZINC10225291	CC(NC(=O)CC1=NC2=CC=NC=C2O1)C1=CC=C(N2C=NC=N2)C=N1	3.254049767	4.70754437	0.36	60.84298431	1
ZINC10225809	C=C=C1C(NC(C)=O)C2=CC=C(Cl)C=C2C2PC(Cl)C[NH+]3C2C13C(=C)OC	5.962695389	3.998476146	0.06	-106.9545918	6
ZINC10225890	CC=C(C=C1CC1C1C[NH2+]CC(=O)N(C)C2(F)C=C(F)N=C12)OC	5.895906778	3.400722681	0	-119.773316	3
ZINC10226005	C[NH+]1CC(=O)CN2CC(=O)NC3=C(C4=C(F)C(=C3)C42)C2CP(C1)SC2O	7.722853575	4.216429677	0.02	-131.3444178	4
ZINC1022601	O=C1C2=CC=CC=C3CC=C4C(=C43)NNC(=O)C(=O)N1CC2	4.316502012	3.858148985	0.08	-53.5280541	0
ZINC10226638	CC1CCCC(O)C1[NH+]1CCNC2=C(Cl)C=CC23OCSCCC3C1	6.486378516	4.507239731	0	-136.3541598	6
ZINC1022666	SC1=C(N=NNC2=NON=C2)CN2N=C3CC2C(CC3)C2=CC=C1C=C2	6.411846332	4.696935293	0.06	-98.20121874	2
ZINC1022672	O=C(CSC1=NC2C(=CP=CC2Cl)S1)OC1=CC2(C=CC=CO2)P=C1	6.596328415	4.030029931	0.01	-166.5263484	3
ZINC1022693	O=CC1=C2CC(CNN=C3C4=CC=CON43)=CCC1=NO2	5.728135922	4.163403572	0.03	-113.1899104	1
ZINC1022740	C=CC1=CC=C1N1C(N)=C(C(=O)OC)C2C3=C(CC=C(Br)S3)C3CCC1=C2C3=O	5.580701559	3.728402077	0.02	-123.188608	2
ZINC1022773	CC(=O)ON1N=C(C2=CC=CC=C2C(=O)[O-])N2N=NC(=N2)C2=CC1=CC=C2Cl	4.83347181	3.803472922	0.77	-1.641767123	0
ZINC1022809	C=C1N=C2NC(CCOS2)C(OC)=CCC2=CC(=CC=C2)C2=PC3=C4C=C(C)C(=C31)CN42	6.887040837	4.306178163	0.03	-200.2748947	1
ZINC10228505	CC(=O)NC1P=C(CNOC2=C=C3OCOC3=C2)S1	5.498831502	3.674058454	0.01	-136.1640566	1
ZINC1022894	NC1C=CSC1C1=CC(=O)C(N2C=NC([N+](=O)[O-])=N2)C(C2=CC=NC=C2)C1	4.812120793	4.200075242	0.05	-80.52714524	4
ZINC10229015	C=C(OCC(N)[NH2+]CCNC1=C=CC(N2OOCC2=O)=C1)C1CC1(C)P	6.441754862	4.290595434	0	-159.2710866	3
ZINC10229159	C=C1C=CC(OC)C2=C(C3=NN=C(SC(=O)NC(C=CC)=NO)N31)C(C)C=C2	5.10909082	4.340060703	0	-126.6894913	2
ZINC102295	CC=C1C=CCC(=O)CN1C(C#N)C1=C=CC=C1	5.174911257	3.519233196	0	-137.512579	1
ZINC1022974	C=C1C=CSOC2=CC3=CC=C2C(=NN=CCNC)CC(C1)P3	6.794672235	4.301682893	0.01	-155.8407123	1
ZINC10229865	CN1C2=NN=C1C13C=C=C(F)C1(Br)SC1=C(F)C(F)=C4C5=C1N4C(O3)C5S2	7.773464423	4.487639275	0	-140.2335644	4
ZINC102305	CC1=NC=C2C=CC=CC3=CC(O)=CC(=C3)N1C2=O	4.5062592	3.394735791	0.11	-29.58762948	0
ZINC1023071	C=C1C=CC2=CNN3C4=CC=C(C)C=C4C4(S)C(=O)N1C2C1=C(Br)C(=O)N(CC3=O)C(=O)N14	6.635415641	4.99995225	0	-128.0487097	2
ZINC10230734	NC1C2CN2C(=O)C=C(Cl)N(CC2=CC=C(F)C=C2)N=CCC1[SH]=O	5.322780907	3.917087898	0.06	-85.01304686	4
ZINC10230985	CSC1(C)SC2=NN=CON2C2=CC(=CC2NC(C)=O)NC1=O	6.565590165	3.561303437	0.02	-124.7260816	2
ZINC10231044	CC1=C2C34SC(=NO)C=CC3=C4NC2(O)C1=NSCNCS	6.328212433	3.646191066	0.01	-118.5038038	2
ZINC10231432	COC1=CC(C)=NC(SC2C(=O)PN3CC4CC(C)C3C42)=C1C#N	6.148211947	4.180376923	0.08	-78.36021555	5
ZINC10231827	CN1CCN(C2(S)C(Cl)=NC3=CC=CC=C32)CC23CC4CC(CC(C4)(C2)CC1=O)C3	6.799170785	4.351383492	0.06	-85.42772981	3
ZINC10231846	SC1=C2OC3=C(Cl)C=C(PC3=C1)S2	6.394631482	3.188311578	0.08	-71.21252988	0
ZINC10231849	C=C1SSC2(SN)C1OC1NN12	6.638946635	2.937473848	0	-81.28381466	4
ZINC10231850	ClC12C3=C1C(=C(Br)C21PC2=C1N=NS2)O3	6.42493324	2.653327163	0.04	-80.18488608	2
ZINC1023209	CCC1=C2NC(=N1)C1=C3C(=COC1=CC=C3OC)C=C(C)OCOC1=CC=C2C=C1	5.244484769	4.046326463	0.19	-106.3767877	0
ZINC10232099	COC(=O)C1=C2C(=O)C(C)=CC(Cl)=C(OC)CC3=C4C(OC)(C=CN3)C42N2N=NN=C2NS1	6.128545848	4.47024057	0.05	-147.8552697	2
ZINC10232280	C=C1C2=C(C(PC)=CC(C)=C2)C2=C(OC)C(=CC=C2)C2C1=C(C)N=C1N=NN12	4.91998133	4.0572958	0.07	-99.09034949	1
ZINC10232449	NN=C1NC2=C(C(=O)C3=CC=CO3)C(C3=CC=CC=C3)N1N=COC2=O	4.626302298	3.128677554	0.19	-40.33842331	1
ZINC10232609	COC(=O)C1=CC(C2C3=C(NC4=NSN=NN42)C([O-])=NN=C3C2=CC=C(C)C=C2)C=C1	4.793734862	4.282331379	0.04	-77.41152139	2
ZINC10232675	[O-]C1C(F)=CC=C1C1=C2NC(=CN=N1)NC1=NN=NN1C2C1=CC(Br)=CC=C1	5.659114267	4.318486784	0.08	-51.98965597	2
ZINC10232720	CC12OCC(N)C1(O)N=C1NC(C=N)(C(=N)C3=CC=C(Cl)C3)C(C2C(Cl)CS)N(N=N)S1	7.45454813	4.368905124	0.01	-194.8096869	7
ZINC10232876	COC1=NC(F)=CC=C2CN(C3C4=NC5OC5=CC=C(CC(F)NC(=O)C3Br)N4)C1S2	7.621789001	4.68878476	0.01	-184.8112808	5
ZINC10232944	COC1=C(C=CC(=O)N(CC2C=C3C=CP=CC3C(C)NC2=O)C(=S)S)CC=C1	5.674286448	3.906529467	0.01	-173.3088817	3
ZINC10232959	O=C(NC1=C=C2OC(=O)C=CC2=C1)C1C2=CC=CC(=C2)N=C2PC(=S)N1C2O	6.379045634	4.337877193	0.03	-152.5056832	2
ZINC10233012	COC(=O)C1=CC=C(C2(C)C3=C(NC(=O)N2C2=NOC(C=O)=C2)OC2=C=CC=C2C3)C=C1	4.511740891	3.904062047	0.02	-119.1343205	1
ZINC10233062	C[NH+](C)CCNC(C1=C=C([N+](=O)[O-])C=C1)C1=C(C=O)PC2=CSC3=C(Cl)NC2(C3)C1=O	7.444673505	4.371642186	0.04	-148.580346	2
ZINC10233065	C=C(C)C(Cl)=CC1C[NH+](CC)CCN2C(=O)C34OC(=CC3N)P(N)C4C(=C1Cl)C2=C=CC	7.402871633	4.03281281	0.02	-157.4126468	5
ZINC10233067	CC1[NH+](CCN)C12C1CC(N)C(Cl)=CCC(=O)C3=C(O1)C(=O)N2C3C1=CC=NC=C1F	7.471949052	4.428867955	0.05	-138.6440449	6
ZINC10233097	CON1CN(SC)C12PC1=CC([N+]([O-])=S)=CCC3=C4P=C(Cl)C(=CC1)C1=C2SC4N31	7.389700627	3.549329493	0	-199.0420002	2
ZINC10233105	CCCN(O)C1=C=C2C(=C1)N1C3=C(CN1CS[NH+](C)C)OC1=C2C(C)=C(C)C=C1C3=O	6.117595265	4.905237931	0.02	-101.5867478	0
ZINC10233112	CC[NH+](CNC1C2=CC(C(Cl)=N2)C(=O)C1=COC1=CC(C)C(C)=C1)C(C)=O	6.712391614	3.73184519	0.01	-118.6501297	4
ZINC10233143	C[NH2+]C1CCN2C(=O)C3=C4C(=O)C5=C(C=C(C(=C5)C1)C(C)C1=C(Cl)P=CC(=C1)C42)O3	7.045608954	4.748920971	0.02	-113.1238176	3
ZINC10233176	C=CCOC1=CC=C2OC3=C(C(=O)C4=C=C(C)C=C4)C(C2=C1)N(C1=NCS1)C3=O	5.1102614	3.858089711	0.08	-109.3293957	1
ZINC10233180	COC1=CC(P)(C2C3=C4OC5=CC(=C(C)C=C5C3=O)C=NC=CSCN2C4=O)C=C1	6.283719933	4.805378496	0.02	-161.437931	2
ZINC10233309	CC1=CC2=C(S)N(CCOC(O)(O)N(C)Cl)OC3=C(N=C1O3)S(=O)C1=C=C=C2C(OS)=C1	7.608021464	4.70860006	0.19	-162.1985063	1
ZINC10233401	CN1C(=O)N(CC2=CC=CC2Cl)C(=O)C12N=C1N2C=CN1CC[NH+](C)C	6.058179298	4.324085669	0.02	-108.9055355	2
ZINC10233646	N=C1N(CCN)C(=O)C2=C3N=C4N2C(=CCF)CC2=CC=C=C2C(N4CCOCCO)N31	5.852216855	4.801691035	0.02	-160.748516	1
ZINC10233783	C=C1C2(C)C=C(S2)N2C3=NC4=C(C(=O)N(C)CC(C)=O)N3C12CCN4	6.392381797	4.274137063	0.04	-68.5408569	2
ZINC10233811	CC(=O)CN1C(=O)C2=C(N=C3NN2CCN3C2=C=C(C)C=C2C)N(C)C1=O	4.841701753	4.863043647	0.07	-89.67589619	0
ZINC1023433	CC1=C=CN2C=C3CN(C(=S)N4CN(C(=O)OC(C)P)CCC4P1)N2OON3	7.56092714	4.40530493	0.08	-168.2026358	2
ZINC10234800	NN1C=CC=C2C=C(CNC(=O)CC3=NNCC4=C3C=CC=C4)C(C1=O)C2P	5.345669096	4.379853362	0.06	-126.5360188	2
ZINC1023492	CC1=CC(C)=C2C(=C1)CSC1=C3C1=C(Cl)C(=C3F)CSC1=NN=NN12	5.053957412	4.49037532	0.09	-71.73952474	0
ZINC10234928	CC=C1CNC(=CC=N)C2CC2=C(C=C(O)CC2=C=CC(CN)O2)P(O)OC12CP2	7.492789613	4.664432076	0	-246.2078047	3
ZINC10235129	COC1=CC(F)=C2C(=O)NC3=CC=CC(C3)PCON3C=C(C=N3)C12	6.881694127	4.197061625	0	-175.1662296	2
ZINC10235645	C=C1OCOC1=CC1=C(C(C)C2=NC3=CSC(Cl)=CCC3S2)CN(CN)C1=O	5.511491307	4.92193102	0.01	-147.0800168	2
ZINC10235646	COC1=C(O)C=C2C=C1OCC1=C3SC(=NC3C(C)C=C1)C1CCN(C1)C2=O	6.280664236	4.982525175	0.03	-153.2955178	3
ZINC10235667	O=C1C2=CC(F)C(Cl)C=C2C2(C3=NC4=CC(Cl)=CC=C4S3)CC(Cl)C1CN2	5.824964613	4.200709272	0.01	-92.47641712	5
ZINC10235673	O=C1C2=C(F)C=C(F)C(Cl)C2C=C2N=C3SC2=C=C(Cl)C2CC3CCN12	6.855487009	4.288832572	0	-156.964586	4
ZINC1023589	CC=C1SC(=N)N2CCN(CNP)C13C2=C(C)C1(Cl)C(S)=CC13	6.529575344	3.749703065	0.01	-137.16356	3
ZINC1023642	O=C(CSC1=NN=C2CC3=C(N=CC3)SC3C=CC(=CC3)N21)C1SC#CC1Br	6.916020859	4.160599822	0.06	-151.2462314	3
ZINC10237048	COC1(S(=O)N(C)C)C=C2NC(=O)CC3=C(SC4=NC(C5=CC=C(F)C(F)C5)=CN43)C1C2P	6.478063162	4.983211242	0.01	-170.1451391	5
ZINC1023713	O=C(N1C2=CC=CC21)C12CCCC(C1)C1=CC(=CC=C1)CN2CC1=CC2=C(N=C1)C1=CSC=C12	5.812357281	4.819131127	0.1	-146.141331	4
ZINC10237372	CC1CC=CC=CN2N=C3C=CP=C2C1(CN)C3	6.958213495	3.668969735	0.03	-140.2676162	2
ZINC10237511	CCCC1OC2=CC(CCC(=O)NC3=CC4OC(=C3N3CCCCC43)CN1[SH](=O)=O)C(C)=C2OC	7.088695964	4.383020652	0.04	-151.5085037	4
ZINC10237545	O=C(C=C1C2=CN=C3OCOC3=C12)NCC1C2=CC=NC=C2C=C2SC(=O)N1C2=O	5.01679274	4.709170535	0.13	-101.3194205	1
ZINC1023794	O=C([O-])C1=CC(NC(=O)C2C3C=CC(C3)C2C(=O)OCC(F)(F)CF)=CC=C1	4.897127909	2.964533891	0.27	45.26228483	4
ZINC10237946	COC1=C(O)C2=CC3=C1P(SCC1=CSC2=N1)C1=NC2=C(C=C4OC4=C2)N1C3C	6.253773295	4.650042429	0.02	-115.5616281	1
ZINC1023817	C=CC1=C(C(=S)NC2=CC=CC=C2)C(C)(C(=O)C2=C3C=C=C(Cl)C=C32)O1	4.507854162	3.543251218	0.1	-91.32947092	1
ZINC10238599	CCN1C2(P)CC13P=C1C2(O)C2=C(C)C(Br)=C(C=C2)C3=C[SH]1(C)=O	5.507333863	3.854096781	0.04	-124.2255326	3
ZINC10238644	O=C1PC2C3C24CC4=C2N4C21OCOC34CNCOC1=C(Br)C(CCBr)C1	7.22126367	3.792840749	0.03	-157.0079861	7
ZINC10238657	CC1=CC2=C1OC(C=O)CC1=C(S)C=CCPC1C2	5.735696322	3.188115058	0	-148.9869997	2
ZINC1023866	COC1=CN2C=C(C=C1)OC1=C(Cl)N=NN(C=CC=C(C(=O)[O-])P=C2)C1	6.731933855	3.737908916	0.06	-146.8030546	0
ZINC10238791	COP(N)C1=C2C=C(C=C1)OCC13C4=CC(N)C(Cl)C(=C4Cl)SC1C(=O)N23	7.103586583	3.896169546	0.02	-168.4568168	4
ZINC10239095	O=C1OCC2=PN=C(OO2)C2=CC(Cl)=C3OCC(CPC3=C2)C1NS(=O)(=O)C1C=CC(F)=C1	7.355308291	4.384235753	0.04	-203.5854111	3
ZINC102391	CC1=CNP=C2CC3CC(=CC13)SN2	6.882387452	3.201327504	0.01	-99.43382431	2
ZINC1023938	CC1C2=C(Cl)NS(=O)C2(NBr)C(Cl)N(C2N=CCO2)C=C1C=O	6.363527219	3.272831588	0.01	-131.2530192	5
ZINC10239460	CC=CC=C1CC2=CC=C(C)N3C4=NN=C3C1C(C)C(=C2)NC(=O)CS4	6.510072582	4.75758259	0.01	-185.1631645	2
ZINC10239537	C=C1CC2CC3OC(=O)CN(S(=O)(=O)C4=CC=C(F)C=C4)CC(F)=CC=C1N2C3=O	5.296591292	3.760413797	0.06	-73.65706368	2
ZINC1024064	C=C=C1C(F)C2=C(Cl)CN(C(=S)N2Cl)C1(CC)C1=CN=C=CN1	6.743007423	4.306298585	0	-165.1622643	2
ZINC10240653	CC=CC=C1C2=C3SC(=N)N(C)C(C4=CC(C)=CC=C4)=NC2C(C)N1C3=O	5.063321436	4.808726835	0.13	-83.68841875	2
ZINC10240909	CCCC(C(=O)NC1=C=C(C(N)=NN=CS)C=C1C)C1CCS(=O)(=O)C1	5.023136492	4.381848291	0.02	-73.38997662	2
ZINC1024127	O=C1NC2=CCC(P)=C3C=C2N(C2=CC3=CC=CO2)C(=O)NC=CC(Cl)C(=CF)N1	6.733298733	3.39112817	0	-255.686223	1
ZINC10242036	CC(O)P1C(=C(CC(P)N=O)S(=O)(=O)N=O)C2(C)CC1O2	6.822377671	3.079553209	0.03	-82.68987206	4
ZINC1024206	CC=C(Cl)C1C(=CC)OC2C(F)NC(=O)NC23C=CC=C3C1Cl	6.247997322	3.62072464	0.01	-151.5261187	5
ZINC10242265	CC=C1CCC23CC(C)N4C(=NON=C4C(=CC=CC=COCP)CCN1C2=O)S3	7.508520638	4.583726852	0	-189.7785025	2
ZINC10242334	CCC1CC(P)CN2CSC(=N1)N1CC3=CC(Cl)C(P)=C3ONCC1C1CC(F)C2C1=S	7.834184801	4.451645753	0.01	-212.1526503	7
ZINC10242568	CC1(C)C2C(=C(Cl)O[SH]2(N)=O)C2=CC=CC=CC1C(P)OC(=O)C2	6.850632511	2.681275632	0	-176.4967297	3
ZINC10242902	CC1=C(C(=O)OCC(=O)C2=CC(O)=C=C=C2)NC=C(S(C)(=O)=O)C=C1	4.397070693	3.828532296	0.01	-121.1529828	0
ZINC10243093	COC1=C2C=CC=C1PC1=NN=C3SCC(=O)N4CC5C(=CC2=C(Cl)C=CC5N13)C4C	6.846037082	4.977249039	0.04	-178.1076657	3
ZINC1024320	O=S1CC2=CN1C1C2(Cl)C1(OC(F)(F)F)P(O)C(F)(F)F	6.574916133	3.36469355	0.03	-75.80839265	4
ZINC102434	C=C(C=C(C=CO)OC)C1=C2COC(=N2)C2=C3C(=C3O1)C=C2	4.672664875	3.799784196	0.07	-83.45350489	0
ZINC10243570	CC1=C2C=C=C1N1C=NN=C1SCC2NC=CC(Cl)=C1C=C1F	5.819756297	4.436123408	0	-140.7543524	1
ZINC10243639	CC1=C2C=CC=C1C1C3SC(=NN=CN21)C1=C2C=C(N)C(Cl)=C1N2C3=O	5.931714452	4.267378552	0.06	-90.65807469	2
ZINC10243649	C=CC1=CCC=CC(CP2C=NNC2N)C(N)C=CC2=C3C(=C3C(S)C(=O)N1)C=C2	6.327379191	4.252217761	0	-209.0985455	4
ZINC10243848	CC1=CC2C=C1N1C=NSN=C1C(NCC(F)(F)F)C(C)S2	6.27596599	4.063004957	0.02	-89.43930242	3
ZINC10244176	CC1=C2C=CC3=C1N1C=NN=C1SCC(=O)NC1=C(C#N)C(=CS1)CC2CCC3	5.587776591	4.732393352	0.04	-95.11774725	1
ZINC10244488	CC1=C2C=C(C(=O)C(C)SC3=NN=CN3C3=CC=CC=C3C)C=C1C2	3.730316564	4.229105715	0.25	84.05446034	1
ZINC10244664	C=NN=C1SC(C(=O)NC(O)P2OC3(P)PC23)C(N)N1C1C=CC=C1CC	6.520091248	3.317685456	0.01	-183.6400448	6
ZINC10244755	CC(=O)NC1=CC2=CC=C1C1=CC(=CC=C1)C1=C(C3=CC=CC=C3)NC(=N1)SCC(=O)N2	4.51042339	4.893755134	0.16	-95.39809477	0
ZINC1024483	NC1=C(C(F)C(CCF)N2CSC(=C=O)C=C(Cl)C2N)C2=C1CO2	5.674697687	4.37907311	0.02	-116.7042235	3
ZINC10244978	O=C1C2=CC=C=C(CN1CCCSC1=NN=CN1C1=CC=CC1)N2	4.88018336	4.591428871	0.03	-111.2855392	0
ZINC10245103	NN=CC=C(C1=CC1[N+]([O-])=S)C(PF)SCN1C2=C(P=CC3=C=C2CS3)C1(F)F	7.51881267	4.59253158	0.02	-203.0161148	2
ZINC10245200	CC1=C2C=CC(=C1)C1=NC=C3C(=CC=CC3=C1Cl)N(C)C(=O)CSC1=NN=CN12	4.656436456	4.999170751	0.12	-54.98116258	0
ZINC10245302	NC12SC3(F)C=C1C3OC(CCP)(C(O)=COC=O)CSNC(=O)C1=C(S1)N2Cl	7.785835312	4.153129281	0	-196.7645365	4
ZINC10245392	COC1=CC=CC(O)C1N1C=CN=C1SCC(=O)N1CNC(N)C(=O)C2C=NC1=C2	5.863001296	4.198132327	0.01	-127.6492216	4
ZINC1024540	COC1=CC2(S)C(=C1OC)C2C1CN1S(=O)C=C(Cl)C=CC=O	5.785419526	3.68108564	0	-128.855113	5
ZINC10245546	C=C1C(Cl)=CC2C(C(=O)CSC3=NN=C(F)N3C3=C=CC=C3CF)SC12	5.556521827	4.455190759	0.01	-141.7330462	3
ZINC10245673	CC1=COC2=CCNC(=O)C(SC(=NN)N1C1=CC=C3C=C31)C1=CC=CC1=CC=C2	5.714588119	4.699506866	0	-205.9837184	1
ZINC10246020	C=C1C=C(C)CSC2=NN=C(NC3=CC=CC=CN3)C2C1=CC(C)N	5.398231478	4.200939959	0	-193.4190594	2
ZINC10246178	CC1=NN=C2SC(C)C(=O)NC3=C=C4C=C3C3=CCC=C3C3=C(C4)C(=CC=C3)N12	5.9850103	4.69122655	0	-165.6403044	1
ZINC10246565	C=CC(C)=C1C=CCC2=NN=C(SCC3=CC(=O)N4C(C)=CSC4=N3)NN21	4.025445442	4.464673917	0.05	-26.02721317	0
ZINC10246743	CC1=C(N2C3=NN=C2SCC(=O)NC2=CC=CC=C2SC2=CC=C(C=C2)C3)C=CC=C1	4.556651294	4.422231938	0.02	-100.0808801	0
ZINC10247076	COC(=O)C1=NN2CC3(F)C=CC(=CC3Br)C3=C1C(=C(NC(=O)C1C=C(OC)C4=C(OC)C41C)S3)C2=O	7.00700871	4.312666583	0	-127.0275097	4
ZINC1024753	S=C1N2PC13C=NN=C3S2	7.364639686	2.25744548	0.06	-70.22307703	1
ZINC1024839	CC1=CC=C(C2=NC3=C(NC(C4=CC=CO4)C4=CC=C(C=C4)S3(=O)=O)O2)C=C1	4.685268757	4.248381461	0.11	-30.86952628	1
ZINC10249194	CC1=CC(Cl)=C2C=C(C=NC3=NC(OC2)C2C=PC32)SSC2=CN=CN21	7.64164049	4.258057894	0.01	-162.8448069	3
ZINC1024949	CCOC1=CC2=CC=C1OC(=O)CCCN1C(=O)NC2C(C(=O)OC)=C1C	4.604464725	3.465058083	0.3	-32.56168424	1
ZINC10250285	CC1=C(C)C2=CC(=C1)CC=CC1=CC(=CO1)C1=NN=C(S2)N1C1=CC=CC=C1	5.084012217	4.986833918	0.06	-93.88134896	0
ZINC1025031	C=C(C1=C=CC=C1)N(CBr)P=C1C2=C3C4=C5OC1C3(C1=C(CP4)C(=P2)C1Cl)N(C)C(=O)OS5	7.897781493	4.488010555	0	-303.7865058	3
ZINC10250516	CC1C(=O)NC2=CC(C3=CN4C=CSC4=N3)=C(C=C2)C2=C3C(=CC=C2)SC2=CC=CC=C2N31	4.660787164	4.494632058	0.08	-77.2593887	1
ZINC10250540	O=C(NC1=C2C[SH](O)C2=NN1C1=CCC(F)C=C1P)C(=O)NC1=C(O)C=C=C=C1	5.947567855	4.196550798	0	-166.943386	2
ZINC10250585	C=NN1CN2C1=C(C)CC1CCSC1C1=CC(=C(C)SCS(=O)O)NC1C(=O)NC2=CC	6.413182486	4.081958432	0.01	-173.4519068	4
ZINC10250685	CC(=O)N1CCN2C(=O)C(=O)NC3=C4C(=NN3C(C)(C)C)CS(=O)(=O)C42C1	4.751876334	4.477729323	0.1	-45.652654	1
ZINC10250783	CC(C)(C)COC12C=CC(O)=C1N1N=CC3=C1N=CN(NC2=O)C3=O	5.772117518	4.179335644	0.04	-67.41040331	1
ZINC10250799	CC1NC2=CC(=CC(C)(C)N2)CC2=C(C(=O)NN1C=O)C2(O)CF	6.477199231	4.408902193	0	-121.0725423	2
ZINC10250833	CC1C=C2C=NN1CN=CN(NC(=O)C1=CC=C(C(F)(F)F)C1Cl)C2=O	6.330643207	3.906404729	0.03	-127.566775	2
ZINC10250901	CCOC1=C2C=C(C=C1)C(=O)NN1C(=O)C3=C(N=C21)N(C(C)C)N=C3	3.572822644	4.602837846	0.36	-7.030349634	0
ZINC10250978	CC(C)(C)N1N=CC2=C1N=CN(NC(=O)C1CC(=O)N(C3=C=CC=C3)C1)C2=O	4.118664462	4.281742935	0.02	-32.82926425	1
ZINC1025110	COC1=CNC(C2CC(C3=CC(OC)C=C3)NC3=NC=NN32)=CC(OC)=C1OC	5.269206374	3.89187755	0.01	-148.4758875	3
ZINC10251120	CCOC1=CC2C(=O)N(N3C=NC4=C(C=NN4C4=CP=CC=C4)C3=O)C2=C1	4.529321932	4.578300567	0.11	-117.9491499	1
ZINC10251140	O=C1NC(SC2=CC(=CCl)C(O)N=C2)=NC12C=CO2	6.034130065	3.338223463	0	-111.4266369	2
ZINC102512	CC1=C2OC(O)C(S)C(C(=O)C(Cl)=CP2)S(=P)N1	7.477174663	3.032713506	0	-125.8087203	4
ZINC10251345	C=C1C(P)(CCl)C2C3=NC4=C(C=NN4C4=CC=CC=C4)C(=O)N3NC(=O)P3NC12C3C	6.340767616	4.76768959	0.1	-79.66507093	4
ZINC10251451	C=C1C(=CC=N)C2=NN1C1=C2C(=C)N(NC(=O)C2=CC=C3C(Cl)=C32)C=N1	5.027345958	4.148844158	0.09	-99.28808659	0
ZINC10251489	CC1=CC=C(N2N=CC3=C2N=CN(NCC2=C(O)C=CC=C2)C3=O)C=C1	2.42495872	4.39010281	0.41	90.49352209	0
ZINC10251548	CCC=CC1=CC=C(OC2=CC=CC=C2)C(=O)NN2C=NC3=C(C=NN31)C2=O	4.864441733	4.50445852	0.56	-71.5027976	0
ZINC10251782	O=C1NN2C=NC3=C(C=NN3C3=C(C=C(F)C=C3)C1C1CCCC1)C2	5.27551574	4.789403174	0.04	-62.34482551	1
ZINC10251830	CC1=CC=C(Br)C=C2CN3C=C(N=C3S2)C2=CC=C(C=C2)NS1(=O)=O	5.626140759	4.279671875	0.05	-117.6265032	0
ZINC10251841	C=C(C=CC(=C)C1=CN2CCSC2=N1)NS(=O)(=O)C1C=C(N)C(Cl)=C1	4.833255979	4.306114122	0	-63.57865937	1
ZINC10251883	CC1=CC=NC1CNC1=C2C=NP3CCC(=O)N3N(C=N1)C(=O)O2	6.176054268	4.518099671	0.05	-136.3914104	1
ZINC10252005	C=NC1=CCC2NC(P)C3=C(OCCC4=C5CC=NN1C1=C5C1=C42)C(OC)=CC3Br	6.192215804	4.084926055	0.05	-202.6837123	3
ZINC10252038	C=C1C2=C(N=CN1NC(=O)C1=CC3=CC(Br)=C3O1)N(C1C=CC(C)=C1)N=C2	4.868500162	4.42719862	0.03	-124.6212045	1
ZINC10252070	CC1=CC2=CC(=C1C)C1=C([N+](=O)[O-])C(=CC=CC(=O)NN3C=NC4=C(C=NN42)C3=O)C1	5.291195077	4.325457881	0.09	-51.26170972	0
ZINC1025210	CC1=C2C(=NO1)C1=C3CC(S)(C=C1Cl)OCC1=NOC4=C1C3=CC(Cl)=C4NC2=O	5.99675561	4.415985687	0.01	-74.98929488	1
ZINC10252195	O=C(NCCC1P=CC(O)C1F)SSC1=NC=NNC2=C1C=NN2	5.888963361	4.996720688	0.1	-117.9166289	3
ZINC10252220	C=C(P)C1(C(=O)C2(C(=P)CS)CC(C3=CC(=C)S3)=NN2)C2=CN=C1C(C1=NN=CP1)=C2	7.059581704	4.482810069	0.03	-193.2176853	2
ZINC10252234	CSC1=C2C=C3CC(=O)N2C2=NC4=C(C=CC=C4OCC3=C1)S2	4.668412805	4.426349465	0	-50.05220423	0
ZINC10252407	OC1=NN=CNCCP(C2=CC=CC=C2)C2=C3OCCOC3=CC21	5.153062781	3.147767332	0.06	-152.1926396	1
ZINC102525	CC(=O)NC1C2=CC=CC=C2C(N)=CC=C2CCC1=C(O)C2	4.930944785	3.512692366	0.14	-66.46730213	1
ZINC10252518	NC1SC2=CC=C3CC(=O)N(Cl)C4=C(C(=O)NCCl)C=C(S4)C231	6.313352184	4.23397452	0.05	-99.85495944	2
ZINC10252575	CC1=C(C)C2=C(F)C3=C1N=C(S3)N2C(=O)CC1C=C(C[SH](=O)=O)C=P1	5.960133024	4.061068636	0.08	-105.6689526	1
ZINC10252614	CC(=CC1CC2=CC=C(S(=O)S)SC1=C2)C1(C)SC(N)=PC1C1=CC2=NP=C21	7.356325335	4.393032178	0.01	-166.5693561	4
ZINC10252636	O=C1NC2=NC(=CS2)C2=CC=C(F)C(=C2)C1C1=CNC=C([SH](=O)=O)C=C1	5.907839213	4.320632772	0.02	-159.2078232	1
[truncated: 691,354 more rows]
